# Supplementary material for: Candidatus Alkanophaga archaea from Guaymas Basin hydrothermal vent sediment oxidize petroleum alkanes
Source: Nat Microbiol. 2023 Jun 1;8(7):1199–212. doi: 10.1038/s41564-023-01400-3 (PMC10322722; doi:10.1038/s41564-023-01400-3)
Supplement: Source Data Fig. 1 — Statistical source data. [file 41564_2023_1400_MOESM4_ESM.xlsx]

## Sheet: Fig_1_a
day_hexane	hexane1	hexane2	day_control	control
3	0.545455	0.509091	3	0.22
13	1.09091	0.763636	13	0.69
26	1.2	1.12727	26	0.58
40	1.30909	1.63636	40	0.509091
59	1.6	1.70909	59	0.76
76	1.96364	2.36364	76	0.62
89	3.45455	3.49091	89	0.65
101	2.36364	3.41818	101	0.727273
130	3.23636	5.78182	130	0.836364
143	3.92727	9.30909	143	0.84
150	4.4	11.6364	150	0.727273
157	4.29091	11.6364	157	0.472727
171	7.12727	17.1636	171	2.21818
175	1.30909	1.41818	185	0.55
185	3.27273	2.90909	208	0.690909
208	5.96364	5.52727	230	0.581818
230	10.7273	11.0909	249	1.34545
232	1.2	1.56364	265	0.69
249	2.8	2.61818	277	0.069
265	4.21818	4.94545	298	1.30909
277	5.6	6.69091	319	0.690909
298	9.30909	12.1818	340	0.654545
300	0.58	0.8	368	0.69
319	2.32727	2.36364
327	1.38	2.11
340	1.52727	0.909091
348	1.6	3.30909
356	2.47	4.51
368	2.65455	6.90909
390	5.30909	2.25455

## Sheet: Fig_1_b
day_tetradecane	tetradecane1	tetradecane2	day_control	control
3	0.472727	0.4	3	0.22
13	0.981818	0.945455	13	0.69
26	0.945455	1.2	26	0.58
40	1.52727	1.56364	40	0.51
59	1.41818	2	59	0.76
76	1.85455	3.70909	76	0.62
89	2.98182	6.8	89	0.65
101	2.25455	8.18182	101	0.73
130	4.87273	13.9636	130	0.84
143	4.90909	15.9273	143	0.84
150	6.32727	17.0182	150	0.73
157	5.63636	14.1818	157	0.47
171	8.98182	18.5091	171	2.22
175	1.67273	1.16364	185	0.55
185	2.54545	2.8	208	0.69
208	6.43636	5.34545	230	0.58
230	12.3636	8.07273	249	1.35
232	0.981818	0.618182	265	0.69
249	3.81818	2.07273	277	0.07
265	6.90909	2.65455	298	1.31
277	8.72727	3.45455	319	0.69
298	12.5091	5.52727	340	0.65
319	14.1091	8.65455	368	0.69
322	0.98	0.51
327	1.42	1.13
340	1.52727	0.909091
348	2.61818	1.56364
356	3.49	2.15
368	6.65455	4.10909

## Sheet: Fig_1_c
day	sulfate1	sulfate2	sulfate3	sulfate_mean	sulfide1	sulfide2	sulfide3	sulfide_mean	dic1	dic2	dic3	dic_mean	sulfate_control	sulfide_control	dic_control
0	24.3698	23.7592	23.8529	23.9939	2.03636	2	2	2.01212	12.7194	13.8868	13.7854	13.4639	27.1654	0.181818	9.74523
7	23.9176	22.4052	22.0374	22.7867	2.07273	2.18182	2.50909	2.25455	14.0175	15.0753	15.4265	14.8398	25.4581	0.181818	9.65541
14	23.2376	20.717	19.4254	21.1267	2.98182	3.52727	4.58182	3.69697	15.9872	16.8442	18.2073	17.0129	26.7283	0.109091	9.14344
21	22.3321	18.915	17.8919	19.713	5.01818	5.16364	6.8	5.66061	17.3752	19.0479	20.9928	19.1386	26.0091	0.472727	8.91796
28	19.1867	16.7703	15.4553	17.1375	7.16364	7.05455	8.07273	7.4303	20.613	20.6534	22.2965	21.1876	25.6769	0.181818	8.42187
35	17.7126	15.3616	12.6046	15.2263	9.63636	9.09091	10.7636	9.8303	25.3423	24.0777	26.0367	25.1522	27.8941	0.145455	8.18255
42	14.102	12.3224	9.69	12.0381	14.4	12.1455	15.0182	13.8545	29.4892	28.0558	29.7839	29.1096	27.854	0.109091	8.77469
50	10.4999	7.72755	5.60783	7.9451	25.2727	19.4545	23.6727	22.8	33.5344	29.5449	35.4054	32.8282	26.1987	0.181818	7.78968

## Sheet: Fig_1_d
day	sulfate1	sulfate2	sulfate3	sulfate_mean	sulfide1	sulfide2	sulfide3	sulfide_mean	dic1	dic2	dic3	dic_mean	sulfate_control	sulfide_control	dic_control
0	24.3291	24.3698	24.3501	24.3494	1.56364	1.56364	1.38182	1.50303	12.7805	13.8117	13.9143	13.5022	27.1654	0.181818	9.74523
7	23.7286	23.9176	23.7857	23.8106	1.67273	1.52727	1.78182	1.66061	12.1959	13.6115	12.7522	12.8532	25.4581	0.181818	9.65541
14	21.6486	23.2376	22.9206	22.6023	2.50909	1.92727	2	2.14545	14.5699	14.0909	14.1631	14.2746	26.7283	0.109091	9.14344
21	21.081	22.3321	20.7239	21.379	3.45455	3.23636	3.27273	3.32121	15.8505	15.2251	15.4127	15.4961	26.0091	0.472727	8.91796
28	18.3175	19.1867	20.1518	19.2187	4.18182	5.12727	4.50909	4.60606	17.1884	18.2854	18.052	17.8419	25.6769	0.181818	8.42187
35	18.1267	17.7126	18.2493	18.0295	6.4	8.07273	7.12727	7.2	21.3433	22.7877	21.3158	21.8156	27.8941	0.145455	8.18255
42	14.9153	14.102	14.8475	14.6216	9.45455	10.9091	10	10.1212	25.0337	25.6789	24.6108	25.1078	27.854	0.109091	8.77469
50	10.1315	10.4999	10.5733	10.4016	17.6	20.3273	17.8909	18.6061	28.8515	28.199	29.2471	28.7659	26.1987	0.181818	7.78968
