# Supplementary material for: Candidatus Alkanophaga archaea from Guaymas Basin hydrothermal vent sediment oxidize petroleum alkanes
Source: Nat Microbiol. 2023 Jun 1;8(7):1199–212. doi: 10.1038/s41564-023-01400-3 (PMC10322722; doi:10.1038/s41564-023-01400-3)
Supplement: Source Data Fig. 3 — Alignment of mcrA sequences used for phylogenetic tree calculation (Fig. 3a) and statistical source data (Fig. 3b). [file 41564_2023_1400_MOESM6_ESM.xlsx]

## Sheet: Fig_3_a
>OFV68676_IN6Gnc05_organism=BOX_GOM2_Contig_1
------------------------------------------------------------
------------------------------------------------------------
------------------------------------------------------------
-----------------------------------------------MAEEIKLDPELLA
KLCERKIRSWQTDNAELLKATRADLTEAERAELLEKMYDDEEALKKVFQTMGNPQVAVGM
EFTREGGDISDEEMKEICDRWGLTREEVDQICDELWISERDIATCPGFLFGRGVPHPDQG
DTPEAKDDPTQSIWYHRLMKTQMQLAMHEYGTYQRAMNESVLAKGFGVEDVREETTEYPA
GGISQV--PEKLEYVKVSKEIE-KQR-GISLYRPHLHWH----GIELGQKPYVKWKITAT
HMQRPC------------RTFDGLS--MEQINFLNNAACHQWMADVQRTHIFGLDLAHRT
VERRFGKEVTPDSINLYMEMHNHNIAAG-SLIMEHIGETDPRLVADSYVKIITGNEAMLE
VLDPQYIIDVRQL-F------PEYQA----SQIMNQIGDKLFEVARIPTLITMIGDHGTT
RGWTGQQASLAFLSAYRIPAGEAVTSDFVYTVKHGDNIFMGNRLPWRRA-KMVNNPGGVS
FGYAADISQASRAPES-------------QDPFDP------VNVFLESV-AWSG-YYDIG
YLHNY------------LAGGSSGWTQVMITQGYCSDIDNDFCYRTLDADTMTHFMG--L
DFA-PT--------SMDSLYTATEG-IVKYGMEYFDKMPIAQETLYGGLQRAALISAVGG
ASTAYFCRTPTFGL-PGF-YHGLLLCKEGWNRLGFYASDGPHQQGTFHAYTLIGEYGGPL
ELRGPNYPDYNWSVAHLGIYTAYVNGPHFLCGHGYSCNPIVHGAFAD-PSLLFDFAH-VR
REVARGAVHEFMP-AGERDVVIP-AH----------------
>RLG35499.1_methyl-coenzyme_M_reductase_subunit_alpha_Methanosarcinales_archaeon
------------------------------------------------------------
------------------------------------------------------------
------------------------------------------------------------
------------------------------------------------------------
------------------------------------MYDDEEALKKVFQTMGNPQVAVGM
EFTREGGDISDEEMKEICDRWGLTREEVDQICDELWISERDIATCPGFLFGRGVPHPDQG
DTPEAKDDPTQSIWYHRLMKTQMQLAMHEYGTYQRAMNESVLAKGFGVEDVREETTEYPA
GGISQV--PEKLEYVKVSKEIE-KQR-GISLYRPHLHWH----GIELGQKPYVKWKITAT
HMQRPC------------RTFDGLS--MEQINFLNNAACHQWMADVQRTHIFGLDLAHRT
VERRFGKEVTPDSINLYMEMHNHNIAAG-SLIMEHIGETDPRLVADSYVKIITGNEAMLE
VLDPQYIIDVRQL-F------PEYQA----SQIMNQIGDKLFEVARIPTLITMIGDHGTT
RGWTGQQASLAFLSAYRIPAGEAVTSDFVYTVKHGDNIFMGNRLPWRRA-KMVNNPGGVS
FGYAADISQASRAPES-------------QDPFDP------VNVFLESV-AWSG-YYDIG
YLHNY------------LAGGSSGWTQVMITQGYCSDIDNDFCYRTLDADTMTHFMG--L
DFA-PT--------SMDSLYTATEG-IVKYGMEYFDKMPIAQETLYGGLQRAALISAVGG
ASTAYFCRTPTFGL-PGF-YHGLLLCKEGWNRLGFYASDGPHQQGTFHAYTLIGEYGGPL
ELRGPNYPDYNWSVAHLGIYTAYVNGPHFLCGHGYSCNPIVHGAFAD-PSLLFDFAH-VR
REVARGAVHEFMP-AGERDVVIP-AH----------------
>OFV67021_IN6Gnc00_organism=BOX_GOM1_Contig_1
------------------------------------------------------------
------------------------------------------------------------
------------------------------------------------------------
----------------------------MAKKKKKAGAKPASLEEVAEGYRDQLFHKVTE
GTVISTELAYQYDPLKLKDQFMPVERQREMYKALHTLFE------------GEP------
------------------------------------------------------------
-------------------------------------------------MDTVDKQSYRH
GGVQQS--RSKRMWVEWGKKIA-IER-GIPQYNREM-------GIPLGQRYYEPVLVS--
------------------NT-DYIVD-YDDFSVYNNCAIQQMMDDMRKTVIMGLDVPHRV
IQLRLGKEISPESMNLYMETIQHVLAGG-AVVQEHMAETHPGLVTDAYAKIITGNPDLRD
QFDRRWVLNIDKE-F------HPTRA----EPLNEMIGNRLFNTIRTHTLRVRMTNGAAV
IRSAAIAVTMSFVAAYKL-TGESVLSDISFATRHAQAIHMGLATWLSRT-NAPNEPGGIP
IGYWSDMCCAEKEMPNTPWLKVVSIDRDMQLGKDL------TQAVLESA-AVGA-QIDAV
WYGIY------------MSGG-VGFP-AFA-YLYLGNILDDWLNRFTELCYYNFE-G--H
ERV-PD--------TWDCAKGFGEI-AALYLMETYEKYPTLQELHWGGAIRCFITSAISN
SFASLLTGDSLMGMMVQN-YVVSLLMKEGWLRTGFGGQEVQAHAGLPYGPSLRIEEGGLP
ELRGANYPMFSYTATHTPGYVTGTYAAMIGRGSSWCASPLVKVAFAD-PDSTFDFKN-VR
LCIAKGAAKEYEP-AGERDLIRP-AR----------------
>RJS71678.1_coenzyme-B_sulfoethylthiotransferase_subunit_alpha_Candidatus_Syntrophoarchaeum_sp._WYZ-LMO15
------------------------------------------------------------
------------------------------------------------------------
------------------------------------------------------------
----------------------------MAKKKKKAGAKPASLEEVAEGYRDQLFHKVTE
GTVISTELAYQYDPLKLKDQFMPVERQREMYKALHTLFE------------GEP------
------------------------------------------------------------
-------------------------------------------------MDTVDKQSYRH
GGVQQS--RSKRMWVEWGKKIA-IER-GIPQYNREM-------GIPLGQRYYEPVLVS--
------------------NT-DYIVD-YDDFSVYNNCAIQQMMDDMRKTVIMGLDVPHRV
IQLRLGKEISPESMNLYMETIQHVLAGG-AVVQEHMAETHPGLVTDAYAKIITGNPDLRD
QFDRRWVLNIDKE-F------HPTRA----EPLNETIGNRLFNTIRTHTLRVRMTNGAAV
IRSAAIAVTMSFVAAYKL-TGESVLSDISFATRHAQAIHLGLATWLSRT-NAPNEPGGIP
IGYWSDMCCAEKEMPNTPWLKVVSIDRDMQLGKDM------CQAVLESA-AVGA-QVDAV
WYGIY------------MSGG-VGFP-AFA-YLYLGNILDDWLNRFTELCYYNFE-G--H
ERV-PD--------TWDCAKGFGEI-AALYLMETYEKYPTLQELHWGGAIRCFITSAISN
SFASLLTGDSLMGMMIQN-YVVSLLMKEGWLRTGFGGQEVQAHAGLPYGPSLRIEEGGLP
ELRGANYPMFSYTATHTPGYVTGTYAAMIGRGSSWCASPLVKVAFAD-PDSTFDFKN-VR
LCIAKGAAKEYEP-AGERDLIRP-AR----------------
>U_85862_NODE_2133_scaffold_21_Archaeglobi_Polytropus_marinifundus
------------------------------------------------------------
------------------------------------------------------------
------------------------------------------------------------
-----------------------------------------------MAEDVNPSGDAGE
SNEKFFHWRSTKIPLATELSYRYDPMEMKEKFLPTEKQREIYNSLNKVFS-DDPM-----
------------------------------------------------------------
-------------------------------------------------DKVNKKVYKYG
GVVGQS--RTKQEFVEWGKKLA-RER-GIPGYNREV-------GIPLGQRYYEPQLIS--
------------------GT-DVIVD-FDDLNLYNNPAMQQMVDDVKRTVIIGLDIPHRV
LQLRVGKEITPESMNLYMETLQHTLGGG-AVVQEHMAEVHPGLTQDAYAKVLTGDDELKD
QFDKRWVLDVDKE-F------HPERA----EKLKKGIGEKLYVVTRNPTLRVRIADGGAI
KRGAAIASTMAFVASYRL-TGEAVISDFAYAAKHAQQISMGEIMWQSRS-RAENEPGGIP
YGYWADICTAESKLEPKPFLPAL-LE-DLEEGKR-------QLDAVLEAGAIAALALENY
WLGVY------------MSGG-ISFT-SASSIVFTGNILDDFVYRFAELVNTYYQ-G--H
ERL-PS--------KWTTGRSITEM-ANQYMMEVYEKYPALLEYHWGGAHRVTTMGIIGP
ALVTITTGDAMLGSMLVN-YAIGLITKEGWLRTGFSGQEVQDHIGMPYSCSLRAEEGGLI
ELRGLNTPYKSYTATHAAASVVQCYAGMMGRGSAWCTSPLVKAAFAD-SHLVFNFRE-PR
KEFARGALREFEP-AGERDLVRP-GRR---------------
>RLG38978.1_methyl-coenzyme_M_reductase_subunit_alpha_Methanosarcinales_archaeon
------------------------------------------------------------
------------------------------------------------------------
------------------------------------------------------------
-------------------------MGEEEKKSKLKYKTEVEWGEVGDTFRKVEVKAGEE
RLFHWDDTAITGIKKAEETAYRFDPMKLRDLVIETEKQREIYDAMAKMFR-ASP------
------------------------------------------------------------
-------------------------------------------------MDVIDHEAYRH
GGIQQS--KAKREFVEWGRRIA-LER-GIPQYNREV-------GIPLGQRYIEPVLIS--
------------------GT-DILIE-HDELNFYNNCAAHQMIDDVKRTVIVGLDVPHRV
IQLRLGKEISPESMNLFMETLQHTLSGG-AVIQEHMAETHPWLSRDAYAKVMTGNDDLKA
QFDRRWVLDPDKE-F------HPEKA----EMLKKGIGDRLFVANHVHTLRGRITDGGSQ
VRASAIAIVMAFCAAYRL-IGESVLSDLAYSAKHAQAFFMGLPTWQSRA-RPPNEPGGVP
WGFVADFCANDAELPPVPFLKAAV-DDEAF-GKRL------TDATIEAA-MIHQVFHDSC
WYGVY------------MSGG-LGFPSA--NTILTMGNAFTDWLHRLVELVHTNFQG--H
ERV-PD--------KWDVVKTFIDM-AGTYVMETFEKYPTLLEAFWGGALRMGLMSGVGG
ALAALLTGDSVMGK-MGFHYAIANIAKEGWMRTGWGGQETQDHIGPGNLCSLRGEEGGLP
ELLGPNVPYVSYTVAHNQGFIIYS--AMLGRGSAWATSPLIKLTFAD-PDLVFDFRR-PC
LMYAKGGLHEFEP-AGERDIIRP-AR----------------
>1178_acrA_3_Alkanophaga_2
------------------------------------------------------------
------------------------------------------------------------
------------------------------------------------------------
-------------------------MGEEEKKSKLKYKTEVEWSEVGDTFRKVEVKAGEE
RLFHWDDTAITGIKKAEETAYRFDPMKLRDLVIETEKQREIYDAMAKMFR-ASP------
------------------------------------------------------------
-------------------------------------------------MDVIDHEAYRH
GGIQQS--KAKREFVEWGRRIA-LER-GIPQYNREV-------GIPLGQRYIEPVLIS--
------------------GT-DILIE-HDELNFYNNCAAHQMIDDVKRTVIVGLDVPHRV
IQLRLGKEISPESMNLFMETLQHTLSGG-AVIQEHMAETHPWLSRDAYAKVMTGNDDLKA
QFDRRWVLDPDKE-F------HPEKA----EMLKKGIGDRLFVANHVHTLRGRITDGGSQ
VRASAIAIVMAFCAAYRL-IGESVLSDLAYSAKHAQAFFMGLPTWQSRA-RPPNEPGGVP
WGFVADFCANDAELPPVPFLKAAV-DDEDF-GKRL------TDATIEAA-MIHQVMHDSC
WYGVY------------MSGG-LGFPSA--NTILTMGNAFTDWLHRLVELVHTNFQG--H
ERV-PD--------KWDVVKTFIDM-AGTYVMETFEKYPTLLEAFWGGALRMGLMSGVGG
ALAALLTGDSVMGK-MGFHYAIANIAKEGWMRTGWGGQETQDHIGPGNLCSLRGEEGGLP
ELLGPNVPYVSYTVAHNQGFIIYS--AMLGRGSAWATSPLIKLAFAD-PDLVFDFRR-PC
LMYAKGGLHEFEP-AGERDIIRP-AR----------------
>2509_acrA_3_Alkanophaga_1
------------------------------------------------------------
------------------------------------------------------------
------------------------------------------------------------
-------------------------MGEEEKKPKLKYKTEVEWGEVGDTYHKIEIRTGEE
KLFHWDDTALTGIKKAEETAYRFDPIKLRDLVIETERQREIYDAMAKMFR-AAP------
------------------------------------------------------------
-------------------------------------------------MDVIDHEAYRH
GGVQQS--KAKQEFVEWGKRIA-LER-GIPQYNREV-------GIPLGQRYIEPVLIS--
------------------GT-DILVE-HDELNFYNNCAVHQMIDDIKRTVIVGLDVPHRV
IQLRLGKEISPESMNLFMETLQHTLSGG-AVIQEHMAETHPWLSRDAYAKVMTGNDDLKA
QFDRRWVLDPDKE-F------HPERA----EMLKKGIGDRLFVANHCHTLRGRITDGGAQ
VRASAIAVVMAFCAAYRL-IGESVLSDLAYSAKHAQAFFMGLPTWYSRA-RPPNEPGGVP
WGFTADFCANDWELPTTPFLKAAT-EDENL-GKRM------TDAVVEAA-MIHQALYDSG
WYGVY------------MSGG-LGFPSA--TVILTMGNAFTDWLHRLVELVHTNFQG--H
ERV-PD--------KWDAVKSFIDL-AGTYVMETFEKYPTLLETFWGGALRMGLISGVCS
ALAAMLTGDSMMGK-LAFHYGIANISKEGWMRTGWGGQETQDHIGPAYLCSLRGEEGGLP
ELLGPNVSYVSYTVAHNQSYVIYA--AMLGRGSAWATSPLIKLCFAD-PDLVFDFRR-PC
LMYAKGGLHEFEP-AGERDIIRP-AR----------------
>KPV65186.1_Methyl-coenzyme_M_reductase_I_subunit_alpha_Candidatus_Bathyarchaeota_archaeon_BA1
------------------------------------------------------------
------------------------------------------------------------
------------------------------------------------------------
-----------------------------------------------MAEEERKRKAPRE
GQITAREREYVRELYAVSERFLEVERKRPMYAAMERTFG------------SDP------
------------------------------------------------------------
-------------------------------------------------FQRIDPKMYKR
GGFRQS--KRKQEFVRLGRQVA-IER-GLPAYNRAM-------GIPLGQRQLEPFSVG--
------------------KT-GILAE-QDDLHHVNNPAIQQMVDDIKRTTIVNLDIAHRM
LQVRAGKEVTPETINLYLETLNHTMCGG-AVAQEHMSEINPLLVKDAYAKVITGSDEIKD
ALDRRFVIDLDKQ-F------HPTRA----KKLKEAIGNTIWVVLRAPTIAIRMADGEEA
GRWSAMQNTMAFIGSYGL-SGEQVVSDLAYSFKHARVIRMGNKFWFQRM-RGRNEPGGMP
EGYLCDCAQSCSHLPAKP--FLKAAQESIEEAKKY------VHAMSEGI-CIPAIIDSAY
WFGFY------------MSGG-IGFT-NTTAGAALGEASETFQ-EELAELSNKYAAD--I
DRV-PP--------RWDVVRFIVDM-IIQYAMETYEKIPALTEFHWGGAHRISLIGSLGA
GTAALLTGDSTMGLWGSH-YAIALAMKEGWLRTGWAGQEVQDHIGLPYLCSYRPEEGNFA
ELRGYNTPYASFTAGHGVIREVAGYAAMVGRGDAWVASPVVKAAFAD-PHLVFDFRE-PK
MCIAKATLRQFMP-AGERDPTLP-PH----------------
>KT387805_Gic00009
------------------------------------------------------------
------------------------------------------------------------
------------------------------------------------------------
-----------------------------------------------LAEEERKRKAPRE
GQITAREREYVRELYAVSERFLEVERKRPMYAAMERTFG------------SDP------
------------------------------------------------------------
-------------------------------------------------FQRIDPKMYKR
GGFRQS--KRKQEFVRLGRQVA-IER-GLPAYNRAM-------GIPLGQRQLEPFSVG--
------------------KT-GILAE-QDDLHHVNNPAIQQMVDDIKRTTIVNLDIAHRM
LQVRAGKEVTPETINLYLETLNHTMCGG-AVAQEHMSEINPLLVKDAYAKVITGSDEIKD
ALDRRFVIDLDKQ-F------HPTRA----KKLKEAIGNTIWVVLRAPTIAIRMADGEEA
GRWSAMQNTMAFIGSYGL-SGEQVVSDLAYSFKHARVIRMGNKFWFQRM-RGRNEPGGMP
EGYLCDCAQSCSHLPAKP--FLKAAQESIEEAKKY------VHAMSEGI-CIPAIIDSAY
WFGFY------------MSGG-IGFT-NTTAGAALGEASETFQ-EELAELSNKYAAD--I
DRV-PP--------RWDVVRFIVDM-IIQYAMETYEKIPALTEFHWGGAHRISLIGSLGA
GTAALLTGDSTMGLWGSH-YAIALAMKEGWLRTGWAGQEVQDHIGLPYLCSYRPEEGNFA
ELRGYNTPYASFTAGHGVIREVAGYAAMVGRGDAWVASPVVKAAFAD-PHLVFDFRE-PK
MCIAKATLRQFMP-AGERDPTLP-PH----------------
>KPV61791.1_Methyl-coenzyme_M_reductase_I_subunit_alpha_Candidatus_Bathyarchaeota_archaeon_BA2
------------------------------------------------------------
------------------------------------------------------------
------------------------------------------------------------
----------------------------------------------MEEKEERKKFYDDK
GQITARERDYVRELYAVSKKFLPTERRRAIYSRLEKQFG------------ADP------
------------------------------------------------------------
-------------------------------------------------LSLVDSEMYKR
GGYRQS--KRKQEFVKSGRQIA-IER-GIPAYNRAV-------GIPLGQRILEPYVIT--
------------------GT-DITVE-QDDTHHVNNPAIQQMVDDIKRTTIVNIDIAHRM
LQVRAGKEVTPETINLYLETLNHTMCGG-AVAQEHMSEINPLLVKDAYAKVITGSDEIKD
ALDRRYVIDIDRL-F------HPTRA----EQLKKALGNSIWVVLRTPTIAIRMADGDEA
HRWAAMQNTMAFIGSYGL-SGEHVVSDLAYSFKHARVVNMGNKMWYQRM-RGRNEPGGFP
DGYICDFIQSERDLPARP--FLEVSEEDPEEAKKY------SRAMYEGIGAIAAVLDNMI
WLGFY------------MSGG-IGFSNTVSAAGLAGGVIEDIT-EELIETTHRYIRG--I
KKV-PP--------KWDIVRFIVDM-IIQYVMESYEKFPALSEFHWGGAHKVSIIGSMGA
GVASLLTGSSTMGMWAGH-YAIALVMKEGWLRTGWAGQEIQDHIGLPSLCSFRPEEGNFA
ELRGLNYPMQSFSAAHGSLRDAAIYGAMIGRGSAWSASPVVKVAFAD-PHLVFDFKN-PR
LCIAKACIKQFMP-AGERGPSLP-AH----------------
>KT387806_Gic00008
------------------------------------------------------------
------------------------------------------------------------
------------------------------------------------------------
----------------------------------------------LEEKEERKKFYDDK
GQITARERDYVRELYAVSKKFLPTERRRAIYSRLEKQFG------------ADP------
------------------------------------------------------------
-------------------------------------------------LSLVDSEMYKR
GGYRQS--KRKQEFVKSGRQIA-IER-GIPAYNRAV-------GIPLGQRILEPYVIT--
------------------GT-DITVE-QDDTHHVNNPAIQQMVDDIKRTTIVNIDIAHRM
LQVRAGKEVTPETINLYLETLNHTMCGG-AVAQEHMSEINPLLVKDAYAKVITGSDEIKD
ALDRRYVIDIDRL-F------HPTRA----EQLKKALGNSIWVVLRTPTIAIRMADGDEA
HRWAAMQNTMAFIGSYGL-SGEHVVSDLAYSFKHARVVNMGNKMWYQRM-RGRNEPGGFP
DGYICDFIQSERDLPARP--FLEVSEEDPEEAKKY------SRAMYEGIGAIAAVLDNMI
WLGFY------------MSGG-IGFSNTVSAAGLAGGVIEDIT-EELIETTHRYIRG--I
KKV-PP--------KWDIVRFIVDM-IIQYVMESYEKFPALSEFHWGGAHKVSIIGSMGA
GVASLLTGSSTMGMWAGH-YAIALVMKEGWLRTGWAGQEIQDHIGLPSLCSFRPEEGNFA
ELRGLNYPMQSFSAAHGSLRDAAIYGAMIGRGSAWSASPVVKVAFAD-PHLVFDFKN-PR
LCIAKACIKQFMP-AGERGPSLP-AH----------------
>KT387810_Gic00021
------------------------------------------------------------
------------------------------------------------------------
------------------------------------------------------------
----------------------------------------------MKSVTKREKIFEEK
AEIEAKEREYVRELFAVAERFLSVERERRLYSSLGKVFG------------AEP------
------------------------------------------------------------
-------------------------------------------------LELKDPKMYKR
GGYRQV--GRKREFVKLGRQVA-IER-GIPAYNRAV-------GIPLGQRQLEPYLIS--
------------------GT-DIIVD-QDDTHHVNNPAIQQMVDDIKRTTIINLDIAHRL
LQVRAGKEVTPETINLYLETLNHTVCGG-AVAQEHLSEINPLLVKDAYAKVITGSDEVKD
VLDRRFVIDIDAL-F------HPTRA----EQLKKALGDSIWVVLRVPTIAIRMADGDIA
TRWAAMQNTMAFIGSYGL-SGEHIVSDLAFSFKHARVVRMGNKLWYQRM-RGTNEPGGFP
DGFICDFMQCERDLPGRR--FLEVAQEDEEEAKKY------AKAIVEGAGGIGAVIDNSV
WLGFY------------MSGG-IGFSNTTTAAALAGNVLEDFT-DQVVEFTHRYAVG--V
RKI-TP--------TWDVIRLIVHM-IIQFAMESYEKFPLLTEFHWGGAHRITVIGVIAA
GSVGALTGSSTAALKAGH-YAIAHLMKEGWLRTGWAGQEIQDHIGLPYLCSFRPEEGNLT
ELRGLNYPMQSFSAAHGALRAAAAYGAMIGRGTAWCTSPVVKAAFAD-PHLLFDFKN-PR
LCIAKAALRQFMP-AGERDPTLP-LH----------------
>TDA31058.1_methyl-coenzyme_M_reductase_subunit_alpha_Hadesarchaea_archaeon
------------------------------------------------------------
------------------------------------------------------------
------------------------------------------------------------
-------------------------------------------------MEKRKVLDERA
GQLEAREREYVRELYALSKKYLEVEKERPLYSIMQKTFG------------ADP------
------------------------------------------------------------
-------------------------------------------------FALQDSQMYKR
GGYRQS--KRKQEFARLGRQVA-VER-GLPAYNRAV-------GLPIGQRQLEPFLIS--
------------------GT-NIMVE-QDDTHHLNNVAIQQMLDDIKRTVIVNLDIAHRM
LTVRAGKEVTPETINLYLETLQHTMCGG-AVAQEHMSEINPLLVKDAYAKVITGSDEVKD
ALDRRFLIDIDQL-F------HPTRA----EKLKEAIGDAIWIVLRIPTLAVRMADGDEA
ARWAAMQNTMAFIASYGL-SGEHIISDLAYSFKHARVVRMGNKMWYQRM-RGTNEPGGFP
DGYICDFMQAERDLPARR--FLEVAQEDEEEALKY------SRAMHEGIGGIAAVIDNVL
WLGFY------------MSGG-IGFSNTVASAAYSEVMNEISM--ELIELSHRYMQG--V
RKV-PL--------RWETVRTMVNS-IIQYTMESYEKFPTLAEFHWGGAHRVSVIGSIAA
SSAAMLTGSSTMGLMAAH-YAIAFAMKEGWLRTGWAGQEIQDHLGLPYLCSMRPEEGNLV
ELRGLNYPMQSFSAAHGAIRGAAVYAAMIGRGSSWCLSPVVKVAFAD-PHLIFDFKH-PK
LCIAKAGIRQFMP-AGERDPVLP-PH----------------
>TDA29607.1_hypothetical_protein_DSO03_06805_partial_MCR-A_Hadesarchaea_archaeon_WYZ_LMO5
------------------------------------------------------------
------------------------------------------------------------
------------------------------------------------------------
-------------------------------------------------MERRRGLDEKA
GQLEAREREYIRELYALSKKYLEVEKERPLYSIMQRTFG------------ADP------
------------------------------------------------------------
-------------------------------------------------FALQDPQMYKR
GGYRQS--KRKQEFARLGRQVA-I------------------------------------
------------------------------------------------------------
------------------------------------------------------------
------------------------------------------------------------
------------------------------------------------------------
------------------------------------------------------------
------------------------------------------------------------
------------------------------------------------------------
------------------------------------------------------------
------------------------------------------------------------
------------------------------------------
>TDA32447.1_hypothetical_protein_DSO02_05400_partial_MCR-A_Hadesarchaea_archaeon_WYZ_LMO4
------------------------------------------------------------
------------------------------------------------------------
------------------------------------------------------------
------------------------------------------------------------
------------------------------------------------------------
------------------------------------------------------------
------------------------------------------------------------
------------------------------------------------------------
------------------------------------------------------------
------------------------------------------------------------
------------------------------------------------------------
---------------------------------------MGNKMWYQRM-RGTNEPGGFP
DGYICDFMQAERDLPARR--FLEVAQEDEEEAKKY------LRALNEGVGGIAAVIDNSI
WLGFY------------MSGG-IGFS-NTVASAALAGNVIESFSDELVELIHRYTMG--V
RKA-PP--------EWDVVKFMVNT-IIQYTMESYEKFPTLAEFHWGGAHRISVIGSIAA
STASIITGSSTMGLMAAH-YSIAHVMKEGWLRTGWAGQEIQDHIGLPYLCSFRPEEGNLA
ELRGLNYPMQSFSAAHGAIRAAAVYGAMIGRGSAWCLSPIVKVAFAD-PHLVFDFKH-PR
LCIARAGIRQFMP-AGERDPVLP-PH----------------
>SUPS01000022.1_20 Hel_GB_A_McrA
------------------------------------------------------------
------------------------------------------------------------
------------------------------------------------------------
-------------------------------------------------------MTQGK
KERTLRDIEYSYDLFDIAKKFLETEKQREVYKTMRKIFD------------ADP------
------------------------------------------------------------
-------------------------------------------------MLLTDKQMYRR
GGFRQS--KRKQEFMKLARQIA-VER-GIPIYNRAV-------GIPLGQRALEPYLIS--
------------------GT-DTFVD-FDDVHHVNNAAIQQMVDDIKRTVILNLDIPHRV
LQVRAGKEITPETVNLYLETIQHTMAGG-AVAQEHMAEINPGLTKDAYVKVITGDDEIRD
MIDRRFIIDIEGL-F------HPDRA----KQLKQAIGNTMYIVVRVPTIAVRMADGGVV
YRWAAMQSTMAFVSAYRL-TGESIISDLAFAAKSAQLIQMGERTWFARA-RSQNEPGGFP
FGFVADFIQCERDLPARK--FLDVISEDLEEGRKY------LYALSEGVGAIGAVLFDQY
WLSFY------------MSGG-IGFSTTVASAGYCGNVLEEFV-ESLTEMLHKYTKH--V
KRI-PP--------KWDTIRWFVDL-VIQYGMESYEKFPALTEFHWGGAHRISLIGDLAA
SVAGLLTGSASLGIMSMH-YAIGLLMKEGWLRTGWAGQEVQDHVGTPYACSCRIEEGVVT
ELRGMNYPMASYTAGHSSGYVAAAAGSMIGRGAAFSTSPIVKVAFAD-PHLIFDFKH-PR
LSIAKAALRQFQP-AGERDLIIG-IK----------------
>SUPS01000008.1_19 Hel_GB_A_McrA
------------------------------------------------------------
------------------------------------------------------------
------------------------------------------------------------
---------------------------------------------------------MSN
RDRRAKESEYTYELGKLVQKFLPTEKERLIYKTMQKTFG------------LHP------
------------------------------------------------------------
-------------------------------------------------MSNVDPLMYKR
GGFHQK--RRKEEFFEWGRKIA-RER-GIPSYNRAV-------GIPLGQRALEPYIIS--
------------------GT-DVIVD-YDDLHHVNNAAMQQMLDDIKRTVIINLDTTHRV
LQVRAGKEITPETINLYLETVQHTIAGG-AVAQEHMAEIHPGLTADAYCKIITGNDEIVD
MIDRRFVINIDKVGF------HPSRA----AILKRDIGDTIYMVVRAPTISVRMGDGGVT
YRWAAMQSSMAFISAYRL-TGESIISDIAYAAKSAQVIQIGERTWYSRA-RSQNEPGGIP
YGYFADIQQCDNMLPAEP--YFKIIGEDLEEGRRY------MRNVAKA-GTILALMTELI
WYGFY------------MSGG-LGFSTGVAAGAYCGNVVEDLL-DNFSEIQHVSISR--V
KTV-PP--------RWTRIKFITDM-MIQAAMETYEKYPSLMEYHWGGAHRISLVGSLAG
SAAAMLTGSPMIGQMSMN-YAIGMLMKEGWVRTGWAGQEVQDHLGLAYSCAFRMEEGGLI
EFRGPNTPYASYTAGHSSGAIGACLAAQLGRGRAYVCNPVIKVAFAD-PDLKFDFRE-PR
LAIAKAALRQFMP-AGERDLIIP-SH----------------
>MCR_A_D-C06_oil_16re_NODE_32
------------------------------------------------------------
------------------------------------------------------------
------------------------------------------------------------
-------------------------------MGEELSEEERIKRFVEERKKKAGEERTKE
SGMSARERDYTRELYRASQKFIDIEKGRDIYQTMKEIWG------------AEP------
------------------------------------------------------------
-------------------------------------------------LYEVDEKMYHR
GGYRQS--IRKKEFIDAGKQIA-IKR-GLPSYSRAV-------GLPVGQRMLEPMPVG--
------------------KW-GITIE-QDDSHHMNNTAIQQLNDDIKRTVIMNLDLAHRM
LQVRVGKEVTPETLNFYMETLQHTMGAG-AVAQEHMNEVNPYLVKDAWAKIITGSDEIMD
GLDQRYYIHIDEL-F------HPDRA----KALKEAIGDSIWVVFRVPTLAMRMGDGECT
GRWAAMQNTMAFISAYQL-SGEHVISDLAYAFKHARVIHMGDKLWGSRV-RGRNEIGGIP
DGFIPDIIQCERDLPLMPYVEYMTQD-DAAASKAM------TRM-SEGIGGIAAMLDNTL
WLGFY------------MSGG-IGFSNTVATSALSGGANEDVL-SEFSNLGAKYLRG--K
LI--PA--------KWDIMKVMLNM-VATYVIETYEKFPTLAELHWGGAHKTSIMGTVGA
GVSAMLTGSSTMGLWAGN-YTIASAMKEGWLRTGWAGQEIQDHMGMPYLCSFRPEEGNLT
EMHGENYPMHSFSAGHGNQRAAANYGAMMGRGSAWCLSPVVKVAFAD-PHLAFDFRR-PR
YCIAKAGIKEFMP-DGERTAITPACDILDRGILKDTMKEIPF
>RZN65996.1_coenzyme-B_sulfoethylthiotransferase_subunit_alpha_partial_Euryarchaeota_archaeon_NM1b
------------------------------------------------------------
------------------------------------------------------------
------------------------------------------------------------
-------------------------------MVEELSEEEKLKRFVEERKKKMETERAKE
TAMSSREKDYVRELYRASEKFIDVEKGREIYQTMREIWG------------AEP------
------------------------------------------------------------
-------------------------------------------------LSGVDEKMYHR
GGYKQS--NRKREFVDAGKQVA-IKR-GLPSYSRAV-------GLPVGQRMLEPMPVG--
------------------KW-GITIE-QDDSHHMNNTAIQQLNDDIKRTVIMNLDLAHRM
LQVRVGREVTPETLNLYMETLQHTMGAG-AVAQEHMNEVNPYLVKDAWAKIITGSDEIMD
GLDPRFYIHIDEL-F------HPDRA----KALKEAIGDSLWVVFRVPTLAVRMADGEAA
GRWAAMQNTMAFISAYQL-SGEHVISDLAYAFKHARVIHMGDKLWTGRM-RGRNEIGGIP
DGFTADIIQSERDLPMIPYVEYIEQEGDKGASRIV------SRL-NEGVGGISAMLDNTL
WLGFY------------MSGG-IGFSNTVATSALSGGANEDIL-EEFSILGTKYLRG--K
RL--PT--------KWDIMKVIINM-MATYVIETYEKFPTLAELHWGGAHKTSIMGTVGA
GMAGLLSGSSTMALW---------------------------------------------
------------------------------------------------------------
------------------------------------------
>RZN64248.1_coenzyme-B_sulfoethylthiotransferase_subunit_alpha_Euryarchaeota_archaeon_NM1a
------------------------------------------------------------
------------------------------------------------------------
------------------------------------------------------------
----------------------------------MTSKEEELKKFVEERKKKMEEEMVKD
STMSSREVDYVRELYRASQKFIDIEKGRDIYQTMKEIWN------------AEP------
------------------------------------------------------------
-------------------------------------------------LYEVDEKMYHR
GGYRQS--TRKKEFVQAGREVA-QRR-GIPSYNRAV-------GLPVGQRMLEPMPVG--
------------------KW-GIIIE-QDDSHHMNNAAIQQLNDDIKRTVIMNLDLAHRM
LQVRVGKEVTPETLNLYMETLQHTMGAG-AVAQEHMNEVNPYLVKDAWAKIITGSDEIMD
GLEPEFYIHIDEL-F------HPDRA----AALKKAIGDSIWAVLRVPTLAVRMSDGEEA
GRWAAMQNTMAFISAYQL-SGEHVISDLAYAFKHARVIHMGDKMWSSRA-RGRNEIGGIP
DGFIADFMQCERDMPMIPYVEYIQQEGDKGARRMM------GRL-AEG-ISMAAILDNTL
WLGFY------------MSGG-IGFSNTVATSALSGGANEDVL-GEFSSLASKYLRG--K
PI--AT--------NWDILKILINM-IVTYVIETYEKFPTLAELHWGGAHKTSIMGTVAS
GVGGMLTGSSTMGLWAGN-YAIAYAMKEGWLRTGWAGQEIQDHLGLPYLCSYRPEEGNLT
ELHGLNYPFHSYSAGHGNQRASANYGAMLGRGSAWVLSPVVKVAFAD-PHLAFDFRR-PR
YAIGRAGLKEFAP-DGERTAILPACDILDRGILKEIDKEFPI
>OFV67100_IN6Gnc08_organism=BOX_GOM2_Contig_8
------------------------------------------------------------
------------------------------------------------------------
------------------------------------------------------------
------------------------------------------------------------
-------------------------MDEKILDDFKRIFKE-----------EDP------
------------------------------------------------------------
-------------------------------------------------T-KRETQFYNF
GGRTQS--KAKREFIESAKRIA-ETR-GIPGYQGDREDF----GVPLGSRYLEPYHIA--
------------------GT-DTFCE-MDDIHQINNAAIQQMGDDIKRTAINGLDLPHRV
LQQKVGIAVTPETINRYLEAVNHSIVGG-ALAQEHMAEINPNMSKDGYAKIITGDDELVD
RIDSRFVIDINKE-Y------PKEMA----EKLKSKIGNHLYQVARIPTIGVRIADGSVV
HRWNGNQSALAFVSTYNL-GGGSILAEFSLTVKHMAYMLIGTPTWPRRGPRGANEPIGIP
NGYIGDFCQADAVNDD------------------P------VHYCMEAM-AVSGAIYGLY
WFSSY------------VVGG-IGGP-NTFASPFTSELLTDFTYHISDWVKEKYG-G--Y
VAC-KP--------SFDVIREVTEE-VNFYAMEQYDKYPLLLEHHWGGVIRILNLNAASA
IGVGFATGNSTAASIANY-YSGGFLQKEAWGRNNVGVGDAAEQLNIPNSVSIRPEEGVIP
ELKSPNIPEDSYSASHFVSLPAASFSAHRARGDAWCLSPLVKVAFAD-PSLTFDFKH-VR
EEIAKGARREFVP-SGMRDPITPEGR----------------
>OFV65745_organism=BOX_GOM1_Contig_7.1
------------------------------------------------------------
------------------------------------------------------------
------------------------------------------------------------
------------------------------------------------------------
-------------------------MDEEILEKFKEIFRE-----------DDP------
------------------------------------------------------------
-------------------------------------------------T-RRKTRFYEF
GGRMQS--KRKREFIEASKRIA-EER-GIPGYQGDREDL----GVPLGARYLEPYYIS--
------------------GT-DTICD-MDDIHQINNAAIQQLGDDIKRTAINGLDLPHRI
LQQKVGVTVTPETINRYLESINHSLVGG-ALAQEHMAEINPLMTRDGYAKVITGDDELAD
ALDKRFLIDINRE-F------PEEMA----EKLKDKIGNHLYQVSRIPTIGVRIADGSIV
HRWNGNQSALAFVSAYKL-GGGSILAEFTITVKHMAYMLLGTQTWPRRGPRGANEPIGIP
YGYIGDFCQADTVSDD------------------P------VHYCMEAM-AISGVVYGLI
WFDSY------------VLGG-IGGA-NTFSSPFTNNLLDDFAYHISDWVKDRYG-G--L
ASA-RP--------SFEVVKEVTEE-VNFYGMEQYDTYPLLLEHHWGGVIRLLNLNAASA
IGVGFATGNSTAALLAVY-YSGAFIQKEAWGRHNVGIGDAPDQINIANLISVRPDEGVIP
ELRSPNIPEDSVSASIFVPSPAACFSAHRARGDAWCLSPVVKVAFAD-PSLVFDFRH-VR
EEIARGTKGEFMP-AGDRDPIKP-GR----------------
>RJS72636.1_coenzyme-B_sulfoethylthiotransferase_subunit_alpha_Candidatus_Syntrophoarchaeum_sp._WYZ-LMO15
------------------------------------------------------------
------------------------------------------------------------
------------------------------------------------------------
------------------------------------------------------------
-------------------------MDEEILEKFKEIFRE-----------DDP------
------------------------------------------------------------
-------------------------------------------------T-RRKTRFYEF
GGRMQS--KRKREFIEASKRIA-EER-GIPGYQGDREDL----GVPLGARYLEPYYIS--
------------------GT-DTICD-MDDIHQINNAAIQQLGDDIKRTAINGLDLPHRI
LQQKVGVTVTPETINRYLESINHSLVGG-ALAQEHMAEINPLMTRDGYAKVITGDDELAD
TLDKRFLIDINRE-F------PEEMA----EKLKGKIGNHLYQVSRIPTIGVRIADGSIV
HRWNGNQSALAFVSAYKL-GGGSILAEFTITVKHMAYMLLGTQTWPRRGPRGANEPIGIP
YGYIGDFCQADTVSDD------------------P------VHYCMEAM-AISGVVYGLI
WFDSY------------VLGG-IGGA-NTFSSPFTNNLLDDFAYHISDWVKDRYG-G--L
ASA-RP--------SFEVVKEVTEE-VNFYGMEQYDTYPLLLEHHWGGVIRLLNLNAASA
IGVGFATGNSTAALLAVY-YSGAFIQKEAWGRHNVGIGDAPDQINIANLISVRPDEGVIP
ELRSPNIPEDSVSASIFVPSPAACFSAHRARGDAWCLSPVVKVAFAD-PSLVFDFRH-VR
EEIARGTKGEFMP-AGDRDPIKP-GR----------------
>OFV68281_IN6Gnc06_organism=BOX_GOM2_Contig_2
------------------------------------------------------------
------------------------------------------------------------
------------------------------------------------------------
------------------------------------------------------------
-------------------------MKKKAIDLLMATFD------------EDD------
------------------------------------------------------------
-------------------------------------------------ATREYTTFFQF
GGWKQS--KRKQEYVKLAKELL-KER-GLTGYQGDRDDM----GVPLGQRFIEPYYIS--
------------------GT-ETMCE-AEDLHQINNAAMQQLGDDIKRTAIAGLDMAHKM
LEVRIGATVTPETINRYLEVANHTIVGG-AVAQEHMPEINPAMTKDASVKLMSGNDELLD
HIDDQYIIDIDKE-Y------PEKQA----EDLKEGIGKRLFQATRIPTIAVRISDAGIV
HRWAANQTTLAFITAYAL-GGGAVLADFSLTSKHMQYVLLGTPSWPRRG-RGPGEPVGVP
YGYVGDFCQADAVNEG----------------D-P------VSYCVESM-ALSIYYYLHM
WVNSY------------VLGG-IGGV-NAGAVIYTNNVLEEETNYIADWIKDRYG-G--F
AMA-KP--------SFDVIRDVTHE-MTFHLMEEYNRYPLLLEHHWGGAQRVVMLSTLAG
LSSGLATGHSLAGM-IGYNYAQAYLMKEAWGRGSFGGQDSIDHLNLAFAASMIPDEGLVP
EFKSPNFSSDSTNAITVATSASAIVSAHAARGDAWCLSPVVKVAFAD-SKLPFNFKY-PR
REIARGTQQEFMP-EGDRDPIKP-GR----------------
>RLG32975.1_methyl-coenzyme_M_reductase_subunit_alpha_Methanosarcinales_archaeon
------------------------------------------------------------
------------------------------------------------------------
------------------------------------------------------------
------------------------------------------------------------
-------------------------MKKKAIDLLMATFD------------EDD------
------------------------------------------------------------
-------------------------------------------------ATREYTTFFQF
GGWKQS--KRKQEYVKLAKELL-KER-GLTGYQGDRDDM----GVPLGQRFIEPYYIS--
------------------GT-ETMCE-AEDLHQINNAAMQQLGDDIKRTAIAGLDMAHKM
LEVRIGATVTPETINRYLEVANHTIVGG-AVAQEHMPEINPAMTKDASVKLMSGNDELLD
HIDEQYIIDIDKE-Y------PEKQA----EDLKEGIGKRLFQATRIPTIAVRISDAGIV
HRWAANQTTLAFITAYAL-GGGAVLADFSLTSKHMQYVLLGTPSWPRRG-RGPGEPVGVP
YGYVGDFCQADAVNEG----------------D-P------VSYCVESM-ALSIYYYLHM
WVNSY------------VLGG-IGGV-NAGAVIYTNNVLEEETNYIADWIKDRYG-G--F
AMA-KP--------SFDVIRDVTHE-MTFHLMEEYNRYPLLLEHHWGGAQRVVMLSTLAG
LSSGLATGHSLAGM-IGYNYAQAYLMKEAWGRGSFGGQDSIDHLNLAFAASMIPDEGLVP
EFKSPNFSSDSTNAITVATSASAIVSAHAARGDAWCLSPVVKVAFAD-SKLPFNFKY-PR
REIARGTQQEFMP-EGDRDPIKP-GR----------------
>OFV66176_IN6Gnc02_organism=BOX_GOM1_Contig_3
------------------------------------------------------------
------------------------------------------------------------
------------------------------------------------------------
------------------------------------------------------------
-------------------------MEKKSIDIIKEIFG------------EED------
------------------------------------------------------------
-------------------------------------------------AESKHTSFYEF
GGWRQS--RRKREYVEIARDLV-KKR-GVTGYQGDRDDM----GVPLGQRFIEPYYIS--
------------------GT-DILCD-AEDLHQINNAAIQQMGDDIKRTAISGLDMAHRM
LEVRIGATVTPETINRYLEVANHTIVGG-AVAQEHMAEINPAMTRDGYVKITTGNEDLTD
HIDKQYLIDINME-Y------PEDQA----DALKEGVGSSLYQVVRVPTIAVRNADGGIT
HRWAANQCTLAFITAYAL-GGGSVLADFSLTSKHMQYVTLGTPTYPRRGPRGRGEPGGIP
YAYVGDFCQADAATGD------------------P------LRYFLESM-ALSNFLYLNL
WVNGY------------VIGG-IGGV-NAGAVIFTNNVLDEFAKHVADWIIERYG-G--F
ARA-KP--------SFDVIRDVCHE-ACFHVLEEYNRYPLLLEHHWGGAIRMFVLSILGG
MGPSFATGHSLAGM-IGYHYVGGYLMKEAWGRGSFGSQDSVDHLNLAYAASMVPDEGLLP
ELRGPNISSDSTNAIVMTTSASYSVAAHAARKDAWCLSPVVKVAFSD-SKLPFDFKH-VR
AEIARGTQHEFMP-EGDRDPIKP-GR----------------
>RJS73394.1_coenzyme-B_sulfoethylthiotransferase_subunit_alpha_Candidatus_Syntrophoarchaeum_sp._WYZ-LMO15
------------------------------------------------------------
------------------------------------------------------------
------------------------------------------------------------
------------------------------------------------------------
-------------------------MEKKSIDIIKEIFR------------EED------
------------------------------------------------------------
-------------------------------------------------AESKHTSFYEF
GGWRQS--RRKREYVEIARDLV-KKR-GVTGYQGDRDDM----GVPLGQRFIEPYYIS--
------------------GT-DILCD-AEDLHQINNAAIQQMGDDIKRTAISGLDMAHRM
LEVRIGATVTPETINRYLEVANHTIVGG-AVAQEHMAEINPAMTRDGYVKITTGNEDLTD
HIDKQYLIDINME-Y------PEDQA----DALKEGVGSSLYQVVRVPTIAVRNADGGIT
HRWAANQCTLAFITAYAL-GGGSVLADFSLTSKHMQYVTLGTPTYPRRGPRGRGEPGGIP
YAYVGDFCQADAATGD------------------P------LRYFLESM-ALSNFLYLNL
WVNGY------------VIGG-IGGV-NAGAVIFTNNVLDEFAKHVADWIVERYG-G--F
ARA-KP--------SFDVIRDVCHE-ACFHVLEEYNRYPLLLEHHWGGAIRMFVLSILGG
MGPSFATGHSLAGM-IGYHYVGGYLMKEAWGRGSFGSQDSVDHLNLAYAASMVPDEGLLP
ELRGPNISSDSTNAIVMTTSASYSVAAHAARKDAWCLSPVVKVAFSD-SKLPFDFKH-VR
AEIARGTQHEFMP-EGDRDPIKP-GR----------------
>RLG37785.1_methyl-coenzyme_M_reductase_subunit_alpha_Methanosarcinales_archaeon
------------------------------------------------------------
------------------------------------------------------------
------------------------------------------------------------
------------------------------------------------------------
-------------------------MKEDVVERLKKAFG------------EED------
------------------------------------------------------------
-------------------------------------------------ATKRYTKFYEL
GGWQQS--KRKTEFVEFSRKLA-AER-GIVGYQREREEGI--GGVPLGQRLLENFNIT--
------------------GT-DVICE-YDDFQQINNAAMQQMADDIRRTAVLGLDMPHMI
IQNRFGVSVTPETINRYLEVANHAMCGG-AVAQEHMAEVHPGLVRDTSVKILTGDDELAA
HIDPQFLIDLNRE-Y------PEEKA----EKVKEGIGKHVYQVTRIPTIAVRIGDGGIT
RRWNANQSALAFIVAYKL-GGGSVLADFSLTAKHMQYVLLATPTWPRRGPKDN-EPGGLP
YGYIGDICQADALTDD------------------P------VRYCAEAS-ALAGFYYISI
WVNNY------------VIGG-VGA--SAVAYFCSDGVLDDFYQHVADYVKEKYG-G--F
AQA-KP--------SFDVVRDVTEE-AVFYILEQYNKYPLLLESHWGGAIRFGMLQSTAA
VGVGLATGHSLAAHLALHYTQ-AFVGKEAWGRAGFGSGDSVDHISIAYAASVRPDEGLVP
ELRGANMPQDSTSALIMAIEPASVFSPHAARGDAWVLSPVIKGAFAD-SNLPFDFKR-IR
AEIAKGALREFMP-EGERDLIKP-AR----------------
>1019_acrA_2_Alkanophaga_2
------------------------------------------------------------
------------------------------------------------------------
------------------------------------------------------------
------------------------------------------------------------
-------------------------MKEDVVERLKKAFG------------EED------
------------------------------------------------------------
-------------------------------------------------ATKRYTKFYEL
GGWQQS--KRKTEFVEFSRKLA-AER-GIVGYQREREEEI--GGVPLGQRLLENFNIT--
------------------GT-DVICE-YDDFQQINNAAMQQMADDIRRTAVLGLDMPHMI
IQNRFGVSVTPETINRYLEVANHAMCGG-AVAQEHMAEVHPGLVRDTSVKILTGDDELAA
HIDPQFLIDLNRE-Y------PEEKA----EKVKEGIGKHVYQVTRIPTIAVRIGDGGIT
RRWNANQSALAFIVAYKL-GGGSVLADFSLTAKHMQYVLLATPTWPRRGPKDN-EPGGLP
YGYIGDICQADALTDD------------------P------VRYCAEAS-ALAGFYYISI
WVNNY------------VIGG-VGA--SAVAYFCSDGVLDDFYQHVADYVKEKYG-G--F
AQA-KP--------SFDVVRDVTEE-AVFYILEQYNKYPLLLESHWGGAIRFGMLQSTAA
VGVGLATGHSLAAHLALHYTQ-AFVGKEAWGRAGFGSGDSVDHISIAYAASVRPDEGLVP
ELRGANMPQDSTSALIMAIEPASVFSPHAARGDAWVLSPVIKGAFAD-SNLPFDFKR-IR
AEIAKGALREFMP-EGERDLIKP-AR----------------
>2809_acrA_2_Alkanophaga_1
------------------------------------------------------------
------------------------------------------------------------
------------------------------------------------------------
------------------------------------------------------------
-------------------------MRGEVVERLKKAFG------------EED------
------------------------------------------------------------
-------------------------------------------------ATKRRTKFYDL
GGWRQS--KRKTEFVEFSRKLA-AER-GIVGYQREREDEI--GGVPLGQRLLENFNIT--
------------------GT-DVICE-YDDFHQINNAAIQQMADDIRRTAILGLDMAHMI
LQNRFGVSVTPETINRYLEVANHAMCGG-AVAQEHMAEVHPGLVKDTSVKILTGDDELAA
HIDPQFLINLNRE-Y------PEERA----EKVKEGIGRHIYQVTRIPTIAVRIGDGGIT
RRWNANQSALAFIVAYKL-GGGSVLADFSLTAKHMQYVLLATPTWPRRGPKDN-EPGGLP
YGYIGDICQTDALTDD------------------P------VRYCAEAS-ALAGFYYISI
WVNNY------------VIGG-VGA--SAVAYFCSDGVLDDFYQHIADYVKDKYG-G--F
AQA-KP--------SFDVVRDVTEE-AVFYILEQYNRYPLLLESHWGGAIRFGMLQSTAA
VGVGLATGHSLAAHLALHYTQ-AFVGKEAWGRAGFGSGDSVDHISIAYAASVRPDEGLVP
ELRGANMPQDSTSALIMAIEPSSVFSAHAARGDPWVLSPVVKGAFAD-SSLPFDFKR-IR
AEVARGALREFMP-EGERDLIKP-AR----------------
>U_85862_NODE_1051_scaffold_2_Archaeoglobi_Polytropus_marinifundus
------------------------------------------------------------
------------------------------------------------------------
------------------------------------------------------------
------------------------------------------------------------
------------------------MSKKENIMIKRLKE-------------IFNTEDL--
------------------------------------------------------------
-------------------------------------------------TD-KHTSFYQF
GGWKQS--KRKQEFVIRAKQIA-ESR-GIPIYLRDRDDI----GVPLGQRFYEPLYIS--
------------------ST-ETLCE-REDLQLVNNAAIQQMGDDIKRTVIIGLDLAHKI
LKERLGKEVTPETINHYMEVVNHTMPGG-VVAQEHMAEVNPELTKDSYAKIVTGNQELKD
SLDSRFILDIDQL-F------PEEKA----EEINDEIGSRIFQVTRVPTIAIRIADGGIV
HRWASQQTVLAFIAAYSI-GGGAPLSDFAFAGKHAQVIVLGNTTWPRRA-RAPNEFGGIP
FGYISDICQADRVSD-------------------P------LTYVLESV-ALGGVLYDLI
WWGGY------------MGGG-VGPV-NGTASLYTNEVLDELSRYMDEWIHHNYG-G--Y
NSV-KP--------SLEVVKKIAQESVCR-VLEEYDNYPVLLEEHWGGGIRLNVISTLAS
ITTGLATGNSLASLMAGHYVYAHLV-KEAMGRNAWGGGEAVDLVSIPDIVSTFPDGALIP
ELRGPNI--FSTMVAHSAFPVGGITASHAAKGHPWVLSPVVKVAFSD-PNLVFDFRY-VR
REIAKGAKREFNFT-GDRNALRP-GGE---------------
>RLF08185.1_coenzyme-B_sulfoethylthiotransferase_subunit_alpha_partial_Thermoprotei_archaeon
------------------------------------------------------------
------------------------------------------------------------
------------------------------------------------------------
------------------------------------------------------------
------------------------------------------------------------
------------------------------------------------------------
------------------------------------------------------------
-----------------------------PMYNPEL-HLG----GGPGQRVLMPYQVS--
------------------GT-DIFVE-PDDLHFVNNAAMQQMWHDIRRTVIVGLDAAHTI
LTRRLGKEVTPETINHYLEVLNHALPGA-AVVQEHMVETHPALVADSYVKVFTGDDELAD
EIDDRFLIDINKE-F------PPDQA----AQLKAAIGKRIYQVLRMPTIIAMTCDGGTM
ARWAAMQISMAMINAYRLMAGEAAVAEFAFAAKHAEVIEMGTLMPWRRV-RSPNEPGGIP
LGYLADMCQATRIKPD----------------D-P------AWCALETI-AMAAVLYDQF
WFGSY------------MSGG-VGFT-QYATATYTDNILDDFCYYGMDYVQKKYG-G--F
AKA-KP--------SWDVIRDVATE-VTMYGLEGYERWPACMETHFGGSQRACCVAAGAG
VAVSIATGVAQAGL-NGW-YLSQLLHRESAGRLGFYGYDCQDQCGSANSFSWRSDEGLPF
ELRGVNYPNYAMNVGHQSAYAGIVQAAHVARGDAWCVNPLIKVAFAD-KHLKFDFAR-PR
LCFAKGALREFMP-AGLLDPIIP-PH----------------
>TDA35900.1_TDA34547.1_coenzyme-B_sulfoethylthiotransferase_subunit_alpha_TACK_group_Nezhaarchaeota_WYZ_LMO7_LMO8
------------------------------------------------------------
------------------------------------------------------------
------------------------------------------------------------
------------------------------------------------------------
----------------------MAAREKMFMEALRRKFK------------EAP------
------------------------------------------------------------
-------------------------------------------------E-EKYTKFYVY
GQWKQS--KRKTEFVEWSQKIA-KER-GIPMYNPSL-HLA---GG-VGQRVLMPYQVS--
------------------GT-DIFVE-PDDLHFVNNAAMQQMWHDIRRTVIVGLDAAHTI
LTRRLGKEVTPETINHYLEVLNHALPGA-AVVQEHMVETHPAIVADSYVKVFTGDDELAD
EIDDKFLIDINKE-F------PPEQA----AQLKAAIGKRIYQVLRMPTIIAMTCDGGTM
SRWAAMQISMSMINAYRLMAGEAAVGEFAFAAKHAELIEMGTLMPWRRI-RSPNEPGGIP
LGYLADMCQAERIKPE----------------D-P------AWCALETI-AMAAVLYDQF
WFGSY------------MSGG-VGFT-QYATATYTDNILDDYCYYGMDLVLKKYG-G--F
AKV-KP--------SWDVIRELATE-LTMYGLECYEKFPALMETHFGGSQRAAVVAAGAG
VTVSIATGVAQAGL-NAW-YLSQLLHRESAGRLGFYGYDCQDQCGSANSFSWRSDEGLPF
ELRGVNYPNYAMNVGHQSAYAGIIKAAHVARGDAWCVSPLIKVAFAD-KHLKFDFTR-PR
LCFAKGALREFMP-AGLLDPIIP-PH----------------
>MAGT01000008.1_103_V1_MAGS01000030.1_94_V2_Verstraetearchaeota_V1
------------------------------------------------------------
------------------------------------------------------------
------------------------------------------------------------
------------------------------------------------------------
----------------------MSSEKKMFIEALRKKFK------------EAP------
------------------------------------------------------------
-------------------------------------------------E-DKNTKYYIY
DGWKQS--KRKREFVEAAKKVA-KER-SVPFYNPDM-HLG---GIPMGQRVLMPYRIS--
------------------NT-DIYVE-GDDLHFVNNAAMQQMWHDIRRTVIVGLDSAHTV
LQKRLGKEVTPETVNHYLEVLNHALPGA-AVIQEHMVETDPGLVSDSYVKVFTGDDELAD
EIDKRMLIDINKA-F------PADQA----ASLKKAIGKKIYQVCHMPTIVSMTCDGGTM
SRWAAMQICMAMVNAYKLMAGEAAIGEFAFAAKHAEVIEMGTLMPWRRA-RGPNEPGGIP
LGYMADICQASRVKPQ----------------D-P------VWVALEAI-SMAAVLYDQI
YLGSY------------MSGG-VGFT-QYATCTYTDDVLDDYCYYGADYVKKKFG-G--F
GKS-KP--------SWDLIKDVGTE-VTLYGLEQYEKFPALMETHFGGSQRAAVVSAGAG
VAVSLATGHSTAGI-NAW-YLSQLLHKEEMGRLGFYGYDQQDQCGSVNSFSYRSDEGLPF
NLRGTNYPNYALNVGHQSAYCGIVSAAHGGRNDAWTTNPLVKVAFAD-KDLKFDFTH-PR
LCFGKGALREFVP-AGERNLIIP-SH----------------
>MAGU01000068.1_30_Vestraetearchaeota_V3
------------------------------------------------------------
------------------------------------------------------------
------------------------------------------------------------
------------------------------------------------------------
----------------------MSSENKMFIEALRKKFK------------EAP------
------------------------------------------------------------
-------------------------------------------------E-DKNTKYYIY
DGWKQS--KRKREFVEAAKKVA-KER-SIPFYNPDM-HLG---GIPMGQRVLMPYRIS--
------------------NT-DVYVE-GDDLHFVNNAAMQQMWHDIRRTVIVGLDSAHTV
LQKRLGKEVTPETVNHYLEVLNHALPGA-AVIQEHMVETNPGLVSDSYVKVFTGDDELAD
EIDPRMLININKE-F------PADQA----ASLKKAIGNKIYQVLHMPTIVSMTCDGGTM
SRWAAMQISMSMVNTYKLMAGEAAIGEFAFAAKHAEVIEMGTLMPWRRA-RGPNEPGGIP
LGYMADICQGSRVKPE----------------D-P------VWVALESI-SMAALLYDQI
YFGSY------------MSGG-VGFT-QYATCTYTDNVLDDFCYYGADYVKKKYG-G--F
AKT-KP--------SWDLIKDVGTE-VTLYGLEQYEKYPALMETHFGGSQRAAVVSAGAG
VAVSLATGHSTAGI-NAW-YLSQLLHKEAMGRLGFYGYDQQDQCGSVNSFSYRSDEGLPF
NLRGVNYPNYALNVGHQSAYCGIVSAAHGGRNDAWTTSPLIKVAFAD-KDLKFDFTH-PR
LCFAKGALREFVP-AGERDLIIP-SH----------------
>TDA37622.1_methyl-coenzyme_M_reductase_subunit_alpha_partial_Candidatus_Verstraetearchaeota_archaeon
------------------------------------------------------------
------------------------------------------------------------
------------------------------------------------------------
------------------------------------------------------------
------------------------------------------------------------
------------------------------------------------------------
------------------------------------------------------------
------------------------------------------------------------
------------------------------------------------------------
------------------------------------------------------------
------------------------------------------------------------
------------------------------------------------------------
----ADICQASRVKPD----------------D-P------VWVALESI-SMAAVLYDQF
WFGSY------------MSGG-VGFT-QYATCTYTDNILDDFCYYGAEYVKKKYG-G--F
AKA-KP--------SWDVINDVATE-VTLYGLEQYERYPALMETHFGGSQRAAVVAAGAG
VSVSLVTGHSTAGI-NGW-YLSQLLHKEEMGRLGFYGYDCQDQCGSANSFSWRSDXGLPF
NLRGVNYPNYALNVGHQSAYCGIVSAAHGGRGDAWTTNPLIKVAFAD-KDLKFDFTH-PR
LCFGKGALREFMP-AGERDLIIP-SH----------------
>RZN57862.1_coenzyme-B_sulfoethylthiotransferase_subunit_alpha_Candidatus_Verstraetearchaeota_archaeon
------------------------------------------------------------
------------------------------------------------------------
------------------------------------------------------------
------------------------------------------------------------
----------------------MSEER-MFIEALRRKFK------------EAP------
------------------------------------------------------------
-------------------------------------------------E-EKYTKFYIY
DGWKQS--KRKREFVEIAQKIA-KER-GIPFYNPDL-HLG---GIPLGQRVLMPYRLS--
------------------GT-DIYCE-GDDLHFINNAAMQQMWHDIRRTVIVGLDAAHMV
LTKRLGKEVTPETINHYLEVLNHALPGA-AVVQEHMVETHPGLVADSYVKVFTGDDELAD
EIDDRFLIDINKE-F------PKDHA----EQLKAAIGKRLYQVCRMPTIVAMTCDGATM
SRWAAMQISMSMINAYKLMAGEAAVAEFAFAAKHAELIEMGTLLPWRRA-RGPNEPGGIP
LGYIADICQASRVKPE----------------D-P------VWVALEVI-SMAAVLYDQF
WFGSY------------MSGG-VGFT-QYATCTYTDNILDDFCYYGADYVKKKYG-G--F
AKV-KP--------SWDIIKDIATE-VTLYGLEQYEKYPALMETHFGGSQRAAVVAAAAG
VSVSLATGHSTAGI-NAW-YLSQLLHKEEMGRLGFYGYDCQDQCGSANSFSWRSDEGLVF
NLRGVNYPNYAMNVGHQSAYGGIVSAAHGARGDAWTTNPLIKVAFAD-KDLKFDFTH-PR
LCFGKGALREFMP-AGERDLIIP-PH----------------
>MAGV01000073.1_10_Vestraetearchaeota_V4
------------------------------------------------------------
------------------------------------------------------------
------------------------------------------------------------
------------------------------------------------------------
----------------------MATEKKMFLEALRKKFK------------ESP------
------------------------------------------------------------
-------------------------------------------------E-EKYTKFYIY
DGWKQS--KRKREFVEWGTKLA-KER-GIPFYNPEM-HLG---GIPLGQRVLMPYRLS--
------------------QT-DIYCE-GDDLHFINNAAMQQMWHDIRRTVIVGLDAAHMV
LQKRLGKEVTPETVNHYLEVLNHALPGA-AVIQEHMVETHPGLVSDSYVKVFTGDDELAD
EIDKRFLIDINKE-F------PADQA----AQLKAAVGKKIYQVLRMPTIVAMTCDGGTM
SRWSAMQISMSMVNAYKLMAGEAAIGEFAFAAKHAEVIEMGTLMPWRRA-RGPNEPGGVP
LGYVADMCQASRVKPE----------------D-P------TWVALEAI-SMGAVLYDQF
WFGSY------------MSGG-VGFT-QYATCTYTDNILDDFCYYGADYVKKKFG-G--F
GKA-KP--------SWDLIKDIATE-VSLYGLEQYERFPALMETHFGGSQRAAVVAAGAG
VAVSLATGNCTAGI-NGW-YLSQLLHKEEMGRLGFYGYDQQDQCGSANSFSYRSDEGLPF
NLRGVNYPNYALNVGHQSAHTGIVQAAHSGRGDAWTTNPLIKIAFAD-KDLKFDFTH-PR
LCFGKGALREFMP-AGERSLIIP-SR----------------
>TDA37572.1_coenzyme-B_sulfoethylthiotransferase_subunit_alpha_partial_Candidatus_Verstraetearchaeota_archaeon
------------------------------------------------------------
------------------------------------------------------------
------------------------------------------------------------
------------------------------------------------------------
----------------------MSEEKKMFLEALRRKFK------------ESP------
------------------------------------------------------------
-------------------------------------------------E-EKQTKFYIY
DGWKQS--KRKREFVEAAQKIA-KER-TVPFYNPDL-HLG---GIPLGQRVLMPYRLS--
------------------GT-DIYCE-GDDLHFINNAAMQQMWHDIRRTVIVGLDAAHTV
LQKRLGKEVTPETVNHYLEVLNHALPGA-AVVQEHMVETHPGLVSDSYVKVXTGDDELAD
EIDDRFLIDINKE-F------PAEHA----AQLKAAIGKRIYQVCRMPTLVAMTCDGGTM
SRWAAMQISMSMINAYKLMAGEAAVGEFAFAAKHAEVIEMGTLMPWRRA-RGPNEPGGVP
LGYLADICQASRVKPD----------------D-P------VWVALESI-SMAAVLYDQF
WFGSY------------MSGG-VGFT-QYATCTYTDNILDDFCYYGAEYVKKKYG-G--F
AKA-KP--------SWDVINDVATE-VTLYGLEQYERYPALMETHFGGSQRAAVVAAGAG
VSVSLVTGHSTAGI-NGW-YL---------------------------------------
------------------------------------------------------------
------------------------------------------
>WP_125672267.1_coenzyme-B_sulfoethylthiotransferase_subunit_alpha_Candidatus_Methanodesulfokores_washburnensis
------------------------------------------------------------
------------------------------------------------------------
------------------------------------------------------------
------------------------------------------------------------
----------------------MSEKKKLFIDALRKKFK------------EDP------
------------------------------------------------------------
-------------------------------------------------A-ERSTQFYVF
GAWRQS--KRKTEFYEYAQKMA-KER-GIPGYNPEL-HLG---V-PLGQRVLMPYEVS--
------------------GT-GVYVE-GDDLHFINNAAMQQLWDDIRRTVIVGLDAPHMI
LEKRLGKEVTPESINHYLEILNHALPGG-AVVQEHMVEIHPALVEDSYVKVFTGDDELAD
RIDKRFLIDINKQ-F------PPEQA----EALKKAIGKSLWQVMRVPTIVGRVADGGTI
ARWSAMQISMSMIDAYKLMAGEAAIGEFAFAAKHAEVIEMATLMPWRRA-RGPNEPGGLP
FGYMADIVQTSRVYPD----------------D-P------VKVALETL-AAGSVIYDQL
WFGIY------------MSGG-VGFT-QYATPVYTDNILDDYSYYAADYVKSKYG-G--F
AKV-KP--------SLDVIEDIAAE-VTLYSLEQYERYPALMETHFGGSQRAAVAAAASG
IGVAIATGDANAGV-NGW-YFSQILHKEHWGRLGFFGYDAQDQMGAANSFSYRSDEGLPL
ELRGPNYPNYAMNVGHLGEYAGIVAAAHMACRHAWCVNPLVKVAFAD-PHLKFDFVE-PR
KCFAKGALREFMP-AGERDPIIP-P-----------------
>TDA25649.1_coenzyme-B_sulfoethylthiotransferase_subunit_alpha_Archaeoglobi_archaeon
------------------------------------------------------------
------------------------------------------------------------
------------------------------------------------------------
------------------------------------------------------------
----------------------MVAEKKLFIDALKKKFK------------EDP------
------------------------------------------------------------
-------------------------------------------------T-EKQTRFYIY
DGWKQS--ARKREFVEWAQKLA-KER-GIPGYNPEM-HLG---GIPVGQRVLMPYKIS--
------------------GT-DVYVE-GDDLHYINNAAMQQMWDDIRRTVIVGLDAPHAL
LEKRLGKEVTPETINQYLEVVNHALPGG-AVVQEHMVEIHPALVADSYVKVFTGNDELAD
QIDKRFLIDINKQ-F------PPEQA----EALKKAIGKSLYQVTRVPIIVGRAADGGTI
SRWSAMQISMAMIASYKLMAGEAAIAEFAYAAKHAEVIQMATLTPWRRA-RGPNEPGGLA
FGYLADIVQTSRKYPD----------------D-P------VKVALETL-AAGSVIYDQL
WFGIY------------MSGG-VGFT-QYATAVYTDDILDDFCYYIADYVKKKYG-G--F
AKA-PR--------TMXTVLDVATE-ATLYGLEQYERFPALMETHFGGSQRASVLAAASG
VGTAIATGDAQAGV-NGW-YLSMILHKEHMGRLGFYGYDQQDQLGMTNSFSYRSDEGLPL
ELRGVNYPNYAMNVGHSGEYAGIVAGAHAACKHAWCVNPIVKVAFAD-PSLKFDWTE-PR
KMFAKGALREFFP-DGERDAVIP-PH----------------
>TDA30809.1_TDA25962.1_coenzyme-B_sulfoethylthiotransferase_subunit_alpha_Archaeoglobi_archaeon
------------------------------------------------------------
------------------------------------------------------------
------------------------------------------------------------
------------------------------------------------------------
----------------------MVAEKKLFIDALKKKFK------------EDP------
------------------------------------------------------------
-------------------------------------------------T-EKQTRFYIY
DGWKQS--ARKREFVEWAQKLA-KER-GIPGYNPEM-HLG---GIPVGQRVLMPYKIS--
------------------GT-DVYVE-GDDLHYINNAAMQQMWDDIRRTVIVGLDAPHAL
LEKRLGKEVTPETINQYLEVVNHALPGG-AVVQEHMVEIHPALVADSYVKVFTGNDELAD
QIDKRFLIDINKQ-F------PPEQA----EALKKAIGKSLYQVTRVPIIVGRAADGGTI
SRWSAMQISMAMIASYKLMAGEAAIAEFAYAAKHAEVIQMATLTPWRRA-RGPNEPGGLA
FGYLADIVQTSRKYPD----------------D-P------VKVALETL-AAGSVIYDQL
WFGIY------------MSGG-VGFT-QYATAVYTDDILDDFCYYIADYVKKKYG-G--F
AKA-PR--------TMDTVLDVATE-ATLYGLEQYERFPALMETHFGGSQRASVLAAASG
VGTAIATGDAQAGV-NGW-YLSMILHKEHMGRLGFYGYDQQDQLGMTNSFSYRSDEGLPL
ELRGVNYPNYAMNVGHSGEYAGIVAGAHAACKHAWCVNPIVKVAFAD-PSLKFDWTE-PR
KMFAKGALREFFP-DGERDAVIP-PH----------------
>AAA72197_MmsFer11_organism=Methanothermus_fervidus
------------------------------------------------------------
------------------------------------------------------------
------------------------------------------------------------
------------------------------------------------------------
---------------------MAEERKKLFVDALRKKFK------------EEP------
------------------------------------------------------------
-------------------------------------------------K-ERKTTFYTL
GGWKQS--ERKKEFVEYGKKVA-KER-GIPAYNPDI-------GTPLGQRVLMPYQVS--
------------------TT-DTFVE-GDDLHFVNNLAMQQFWDDIRRTVIVGLNHAHRI
LERSLGKEVTPETINHYLETVNHAMPGA-AVVQEHMVETHPGLTADSYVKVFTGNDELAD
EIESCYLIDINKQ-F------PEHQA----EQLKKAIGHTIWQAVRIPTIVSRTCDGATT
SRWSAMQIGMSMISAYKQAAGEAATADFAYAAKHAEVIHLGTFLPVRRA-RGENELGGVP
FGFLADIVQSSRVHYE----------------D-P------VRVALDVV-ASGAMLYDQI
WLGSY------------MSGG-VGFT-QYATASYTDNILDDFTYYGKEYVEDKYG-G--L
AEA-PH--------DFDTILDVATE-VTLYSLDQYEEYPTLMEDHFGGSQRAAIAAAASG
CSTAFAAGNAQAGL-SGW-YLSQILHKECHARLGFYGYDLQDQCGAANTYSIRSDEGLPA
ELRGPNYPNYAMNVGHLGEYAGIVQAAHIARGDADSLNPLVKVAFAD-DNLPFDWTN-PR
GEFAKGALREFEP-EGERDLIRPAGK----------------
>YP_004004345_MmsFerv4_organism=Methanothermus_fervidus
------------------------------------------------------------
------------------------------------------------------------
------------------------------------------------------------
------------------------------------------------------------
---------------------MAEERKKLFVDALRKKFK------------EEP------
------------------------------------------------------------
-------------------------------------------------K-ERKTTFYTL
GGWKQS--ERKKEFVEYGKKVA-KER-GIPAYNPDI-------GTPLGQRVLMPYQVS--
------------------TT-DTFVE-GDDLHFVNNAAMQQFWDDIRRTVIVGLNHAHRI
LERRLGKEVTPETINHYLETVNHAMPGA-AVVQEHMVETHPGLTADSYVKVFTGNDELAD
EIESCYLIDINKQ-F------PEHQA----EQLKKAIGDSIWQAVRIPTIVSRTCDGATT
SRWSAMQIGMSMISAYKQAAGEAATADFAYAAKHAEVIHLGTFLPVRRA-RGENEPGGVP
FGFLADIVQSSRVHYE----------------D-P------VRVALDVV-ASGAMLYDQI
WLGSY------------MSGG-VGFT-QYATASYTDNILDDFTYYGKEYVEDKYG-G--L
AEA-PH--------DFDTILDVATE-VTLYSLEQYEEYPTLMEDHFGGSQRAAIAAAASG
CSTAFAAGNAQAGL-SGW-YLSQILHKECHARLGFYGYDLQDQCGAANTYSIRSDEGLPA
ELRGPNYPNYAMNVGHLGEYAGIVQAAHIARGDAYCLNPLVKVAFAD-DNLPFDWTN-PR
GEFAKGALREFEP-EGERDLIRPAGK----------------
>YP_003424666_MbvRumi4_organism=Methanobrevibacter_ruminantium
------------------------------------------------------------
------------------------------------------------------------
------------------------------------------------------------
------------------------------------------------------------
------------------------MADKKFLDAMTKKFK------------EAP------
------------------------------------------------------------
-------------------------------------------------E-EKTTTFYNM
GGWTQS--ERKTEFVNEGKAIA-EAR-GIPMYNPDI-------GNPLGQRALMSYQLS--
------------------GT-DTFVE-GDDLHFINNAAMQQAWDDIRKTVIVGLNTAHNV
LEKRLGMEVTPETITNYLEVVNHAMPGA-AAVQEHMVETNPLLVDDSYVKVFTGDDDLAA
EIDPAFVLDINKE-F------PEEQA----EALKAEVGGAIWQIVRVPSVVGRVCDGGTT
SRWSAMQIGMSMISAYGQCAGEGATGDFAYASKHAEVIGMGTYLPIRRA-RAGNELGGVP
FGFMADICQATR-VTD----------------D-P------VESALEVV-ALGAALYDQI
WLGSY------------MSGG-VGFT-QYATAAYTDNVLDDFSYFGKDYVEDKYG-D--L
CSA-PN--------DMDTVLDVGSA-VTFYSLEQYEEYPALLETHFGGSQRAAVVSAASG
ISTAFATGNAQTGL-SAW-YLAQYLHKEQHSRLGFYGYDLQDQCGAANVFAIRNDEGLPL
ELRGPNYPNYAMNVGHQGEYAGIAQAPHSARGDAFAVNPLVKIAFAD-KNLPFDFTK-VR
AEFAKGALREFEP-AGERSIIIP-AK----------------
>AHY86397.1_methyl_coenzyme-M_reductase_Methanobrevibacter_sp._YLM1
------------------------------------------------------------
------------------------------------------------------------
------------------------------------------------------------
------------------------------------------------------------
------------------------MADKKFLDAMTKKFK------------EAP------
------------------------------------------------------------
-------------------------------------------------D-ERTTTFYNM
GGWTQS--ERKTEFVNEGKSIA-EKR-GIPMYNPDI-------GNPLGQRALMSYQLS--
------------------GT-DTFVE-GDDLHFINNAAMQQAWDDIRRTVIVGLNTAHNV
LEKRLGMEVTPETITNYLEVVNHAMPGA-AVIQEHMVETNPLLVEDSYVKIFTGDDDLAD
EIDAAFVLDINKE-F------PEEQA----EVLKSEVGGAIWQIVRIPSVVGRVCDGGTT
SRWSAMQIGMSMISAYGQCAGEGATGDFAYASKHAEVIGMGTYLPIRRA-RADNELGGVP
FGFMADICQATRV-SD----------------D-P------VKSSLEVV-ALGAALYDQI
WLGSY------------MSGG-VGFT-QYATAAYTDNVLDDFSYFGKDYVEDKYG-G--L
CEA-PN--------NMDTVLDVGSE-VAFYSLEQYEEYPALLETHFGGSQRAAVISAASG
ISTAFATGNAQTGL-SAW-YLAQYLHKEQHSRLGFYGYDLQDQCGAANVFAIRNDEGLPL
ELRGPNYPNYAMNVGHQGEYAGIAQAPHSARKDAYAVNPLVKIAFAD-KNLAFDFTK-VR
AEFAKGALREFEP-AGERSIIIP-AK----------------
>WP_019264905_MbvSmi13_organism=Methanobrevibacter_smithii
------------------------------------------------------------
------------------------------------------------------------
------------------------------------------------------------
------------------------------------------------------------
--------------------MGLSMADKKFLDAMKNKFS------------EDP------
------------------------------------------------------------
-------------------------------------------------T-DKRTTFYNM
GGWKQS--ERKSAFVKEGKEIA-EKR-GIPMYNPDI-------GTPLGQRALMSYQLS--
------------------TT-DTYVE-GDDLHFINNAAIQQAWDDIRRTVIVGLNTAHNV
LEKRLGIEVTPETITEYLETVNHAMPGA-AVVQEHMVETDPLVVQDSYVKVFTGDDELAD
EIDSAFVLDINKE-F------NDEQA----AALKEEVGGSVWQAVRIPAIVGRVCDGGTT
SRWSAMQIGMSMISAYNQCAGEGATGDFAYASKHAEVIHMGTYLPVRRA-RAENELGGVP
FGFMADICQGSRVYPD----------------D-P------VRSTLEVV-ALGAALYDQI
WLGSY------------MSGG-VGFT-QYATAAYTDDVLDDFTYYGKDYVEDKYG-G--L
TEA-PN--------NMDTVLDVGSE-VAFYALEQYEEYPALLETHFGGSQRASVISAAAG
ASTAFATGNAQTGL-SAW-YLAMYLHKEQHSRLGFYGYDLQDQCGAANVFSIRNDEGLPL
EMRGPNYPNYAMNVGHQGEYAGIAQAPHAARGDAWAFNPLIKIAFAD-KNLVFDFSK-VR
EEFAKGALREFEP-SGERTVITP-AK----------------
>WP_049780206.1_coenzyme-B_sulfoethylthiotransferase_subunit_alpha_Methanobrevibacter_smithii
------------------------------------------------------------
------------------------------------------------------------
------------------------------------------------------------
------------------------------------------------------------
------------------------MADKKFLDAMKNKFS------------EDP------
------------------------------------------------------------
-------------------------------------------------T-DKRTTFYNM
GGWKQS--ERKSAFVKEGKEIA-EKR-GIPMYNPDI-------GTPLGQRALMSYQLS--
------------------TT-DTYVE-GDDLHFINNAAIQQAWDDIRRTVIVGLNTAHNV
LEKRLGIEVTPETITEYLETVNHAMPGA-AVVQEHMVETDPLVVQDSYVKVFTGDDELAD
EIDSAFVLDINKE-F------NDEQA----AALKEEVGGSVWQAVRIPAIVGRVCDGGTT
SRWSAMQIGMSMISAYNQCAGEGATGDFAYASKHAEVIHMGTYLPVRRA-RAENELGGVP
FGFMADICQGSRVYPD----------------D-P------VRSTLEVV-ALGAALYDQI
WLGSY------------MSGG-VGFT-QYATAAYTDDVLDDFTYYGKDYVEDKYG-G--L
TEA-PN--------NMDTVLDVGSE-VAFYALEQYEEYPALLETHFGGSQRASVISAAAG
ASTAFATGNAQTGL-SAW-YLAMYLHKEQHSRLGFYGYDLQDQCGAANVFSIRNDEGLPL
EMRGPNYPNYAMNVGHQGEYAGIAQAPHAARGDAWAFNPLIKIAFAD-KNLVFDFSK-VR
EEFAKGALREFEP-SGERTVITP-AK----------------
>WP_048202874.1_coenzyme-B_sulfoethylthiotransferase_subunit_alpha_Methanobrevibacter_smithii
------------------------------------------------------------
------------------------------------------------------------
------------------------------------------------------------
------------------------------------------------------------
------------------------MADKKFLDAMKNKFS------------EDP------
------------------------------------------------------------
-------------------------------------------------T-DKRTTFYNM
GGWKQS--ERKSAFVKEGKEIA-EKR-GIPMYNPDI-------GTPLGQRALMSYQLS--
------------------TT-DTYVE-GDDLHFINNAAIQQAWDDIRRTVIVGLNTAHNV
LEKRLGIEVTPETITEYLETVNHAMPGA-AVVQEHMVETDPLVVQDSYVKVFTGDDELAD
EIDSAFVLDINKE-F------NEEQA----TALKEEVGGSVWQAVRIPAIVGRVCDGGTT
SRWSAMQIGMSMISAYNQCAGEGATGDFAYASKHAEVIHMGTYLPVRRA-RAENELGGVP
FGFMADICQSSRVNAD----------------D-P------VRSTLDVV-ALGAALYDQI
WLGSY------------MSGG-VGFT-QYATAAYTDDVLDDFTYYGKDYVEDKYG-G--L
TEA-PN--------NMDTVLDVGSE-VSFYALEQYEEYPALLETHFGGSQRASVISAAAG
CSTAFATGNAQTGL-SAW-YLGMYLHKEQHSRLGFYGYDLQDQCGAANVFSIRNDEGLPL
EMRGPNYPNYAMNVGHQGEYAGIAQAPHAARGDAWSFNPLVKIAFAD-KNLVFDFSK-PR
EEFAKGALREFEP-SGERTVITP-AK----------------
>WP_100815688.1_coenzyme-B_sulfoethylthiotransferase_subunit_alpha_Methanobrevibacter_smithii
------------------------------------------------------------
------------------------------------------------------------
------------------------------------------------------------
------------------------------------------------------------
------------------------MADKKFLDAMKNKFS------------EDP------
------------------------------------------------------------
-------------------------------------------------T-DKRTTFYNM
GGWKQS--ERKSAFVKEGKEIA-EKR-GIPMYNPDV-------GTPLGQRALMSYQLS--
------------------TT-DTYVE-GDDLHFINNAAIQQAWDDIRRTVIVGLNTAHNV
LEKRLGIEVTPETITEYLETVNHAMPGA-AVVQEHMVETDPLVVQDSYVKVFTGDDELAD
EIDSAFVLDINKE-F------NEEQA----AALKEEVGGSVWQAVRIPAIVGRVCDGGTT
SRWSAMQIGMSMISAYNQCAGEGATGDFAYASKHAEVIHMGTYLPVRRA-RAENELGGVP
FGFMADICQSSRVNAD----------------D-P------VRSTLDVV-ALGAALYDQI
WLGSY------------MSGG-VGFT-QYATAAYTDDVLDDFTYYGKDYVEDKYG-G--L
TEA-PN--------NMDTVLDVGSE-VSFYALEQYEEYPALLETHFGGSQRASVISAAAG
CSTAFATGNAQTGL-SAW-YLGMYLHKEQHSRLGFYGYDLQDQCGAANVFSIRNDEGLPL
EMRGPNYPNYAMNVGHQGEYAGIAQAPHAARGDAWSFNPLVKIAFAD-KNLVFDFSK-PR
EEFAKGALREFEP-SGERTVITP-AK----------------
>WP_019262578.1_coenzyme-B_sulfoethylthiotransferase_subunit_alpha_Methanobrevibacter_smithii
------------------------------------------------------------
------------------------------------------------------------
------------------------------------------------------------
------------------------------------------------------------
------------------------MADKKFLDAMKNKFS------------EDP------
------------------------------------------------------------
-------------------------------------------------T-DKRTTFYNM
GGWKQS--ERKSAFVKEGKEIA-EKR-GIPMYNPDI-------GTPLGQRALMSYQLS--
------------------TT-DTYVE-GDDLHFINNAAIQQAWDDIRRTVIVGLNTAHNV
LEKRLGIEVTPETITEYLETVNHAMPGA-AVVQEHMVETDPLVVQDSYVKVFTGDDELAD
EIDSAFVLDINKE-F------NEEQA----AALKEEVGGSVWQAVRIPAIVGRVCDGGTT
SRWSAMQIGMSMISAYNQCAGEGATGDFAYASKHAEVIHMGTYLPVRRA-RAENELGGVP
FGFMADICQSSRVNAD----------------D-P------VRSTLDVV-ALGAALYDQI
WLGSY------------MSGG-VGFT-QYATAAYTDDVLDDFTYYGKDYVEDKYG-G--L
TEA-PN--------NMDTVLDVGSE-VSFYALEQYEEYPALLETHFGGSQRASVISAAAG
CSTAFATGNAQTGL-SAW-YLGMYLHKEQHSRLGFYGYDLQDQCGAANVFSIRNDEGLPL
EMRGPNYPNYAMNVGHQGEYAGIAQAPHAARGDAWSFNPLVKIAFAD-KNLVFDFSK-PR
EEFAKGALREFEP-SGERTVITP-AK----------------
>WP_011954235.1_coenzyme-B_sulfoethylthiotransferase_subunit_alpha_Methanobrevibacter
------------------------------------------------------------
------------------------------------------------------------
------------------------------------------------------------
------------------------------------------------------------
------------------------MADKKFLDAMKNKFS------------EGP------
------------------------------------------------------------
-------------------------------------------------T-DKRTTFYNM
GGWKQS--ERKSAFVKEGKEIA-EKR-GIPMYNPDI-------GTPLGQRALMSYQLS--
------------------TT-DTYVE-GDDLHFINNAAIQQAWDDIRRTVIVGLNTAHNV
LEKRLGIEVTPETITEYLETVNHAMPGA-AVVQEHMVETDPLVVQDSYVKVFTGDDELAD
EIDSAFVLDINKE-F------NEEQA----AALKEEVGGSVWQAVRIPAIVGRVCDGGTT
SRWSAMQIGMSMISAYNQCAGEGATGDFAYASKHAEVIHMGTYLPVRRA-RAENELGGVP
FGFMADICQSSRVNAD----------------D-P------VRSTLDVV-ALGAALYDQI
WLGSY------------MSGG-VGFT-QYATAAYTDDVLDDFTYYGKDYVEDKYG-G--L
TEA-PN--------NMDTVLDVGSE-VSFYALEQYEEYPALLETHFGGSQRASVISAAAG
CSTAFATGNAQTGL-SAW-YLGMYLHKEQHSRLGFYGYDLQDQCGAANVFSIRNDEGLPL
EMRGPNYPNYAMNVGHQGEYAGIAQAPHAARGDAWSFNPLVKIAFAD-KNLVFDFSK-PR
EEFAKGALREFEP-SGERTVITP-AK----------------
>WP_004035797_MbvSmi14_organism=Methanobrevibacter_smithii
------------------------------------------------------------
------------------------------------------------------------
------------------------------------------------------------
------------------------------------------------------------
--------------------MGLSMADKKFLDAMKNKFS------------EDP------
------------------------------------------------------------
-------------------------------------------------T-DKRTTFYNM
GGWKQS--ERKSAFVKEGKEIA-EKR-GIPMYNPDI-------GTPLGQRALMSYQLS--
------------------TT-DTYVE-GDDLHFINNAAIQQAWDDIRRTVIVGLNTAHNV
LEKRLGIEVTPETITEYLETVNHAMPGA-AVVQEHMVETDPLVVQDSYVKVFTGDDELAD
EIDSAFVLDINKE-F------NEEQA----AALKEEVGGSVWQAVRIPAIVGRVCDGGTT
SRWSAMQIGMSMISAYNQCAGEGATGDFAYASKHAEVIHMGTYLPVRRA-RAENELGGVP
FGFMADICQSSRVNAD----------------D-P------VRSTLDVV-ALGAALYDQI
WLGSY------------MSGG-VGFT-QYATAAYTDDVLDDFTYYGKDYVEDKYG-G--L
TEA-PN--------NMDTVLDVGSE-VSFYALEQYEEYPALLETHFGGSQRASVISAAAG
CSTAFATGNAQTGL-SAW-YLGMYLHKEQHSRLGFYGYDLQDQCGAANVFSIRNDEGLPL
EMRGPNYPNYAMNVGHQGEYAGIAQAPHAARGDAWSFNPLVKIAFAD-KNLVFDFSK-PR
EEFAKGALREFEP-SGERTVITP-AK----------------
>EFC93211.1_methyl-coenzyme_M_reductase_alpha_subunit_Methanobrevibacter_smithii_DSM_2374
------------------------------------------------------------
------------------------------------------------------------
------------------------------------------------------------
------------------------------------------------------------
--------------------MGLSMADKKFLDAMKNKFS------------EDP------
------------------------------------------------------------
-------------------------------------------------T-DKRTTFYNM
GGWKQS--ERKSAFVKEGKEIA-EKR-GIPMYNPDI-------GTPLGQRALMSYQLS--
------------------TT-DTYVE-GDDLHFINNAAIQQAWDDIRRTVIVGLNTAHNV
LEKRLGIEVTPETITEYLETVNHAMPGA-AVVQEHMVETDPLVVQDSYVKVFTGDDELAD
EIDSAFVLDINKE-F------NEEQA----TALKEEVGGSVWQAVRIPAIVGRVCDGGTT
SRWSAMQIGMSMISAYNQCAGEGATGDFAYASKHAEVIHMGTYLPVRRA-RAENELGGVP
FGFMADICQSSRVNAD----------------D-P------VRSTLDVV-ALGAALYDQI
WLGSY------------MSGG-VGFT-QYATAAYTDDVLDDFTYYGKDYVEDKYG-G--L
TEA-PN--------NMDTVLDVGSE-VSFYALEQYEEYPALLETHFGGSQRASVISAAAG
CSTAFATGNAQTGL-SAW-YLGMYLHKEQHSRLGFYGYDLQDQCGAANVFSIRNDEGLPL
EMRGPNYPNYAMNVGHQGEYAGIAQAPHAARGDAWSFNPLVKIAFAD-KNLVFDFSK-PR
EEFAKGALREFEP-SGERTVITP-AK----------------
>KZX10527.1_hypothetical_protein_MBORA_18580_Methanobrevibacter_oralis
------------------------------------------------------------
------------------------------------------------------------
------------------------------------------------------------
------------------------------------------------------------
------------------------MADKKFLDAMKQKFS------------EDP------
------------------------------------------------------------
-------------------------------------------------T-EKRTQFYNM
GGWKQS--ERKTAFVNEGKKIA-EER-GIPMYNPDI-------GTPLGQRALMSYQLS--
------------------TT-DTFVE-GDDLHFINNSAIQQAWDDIRKTVIVGLNTAHNV
LEKRLGIEVTPETITHYLETVNHAMPGA-AVVQEHMVETDPLVVSDSYVKVFTGDDELAD
EIDSAFVLDINKE-F------PEEQA----EALKAEVGGSVWQAVRIPAIVGRVCDGGTT
SRWSAMQIGMSMISAYNQCAGEGATGDFAYASKHAEVIHMGTYLPVRRA-RAENELGGVP
FGFMADICQGTRVHPD----------------D-P------VRSTLEVV-ALGAALYDQI
WLGSY------------MSGG-VGFT-QYATAAYTDNVLDDFTYFGKDYVEDKYG-G--L
TQA-PN--------NMDTVLDVGTE-VAFYALEQYEEYPALLETHFGGSQRSSVISAAAG
ASTAFATGNAQTGL-SAW-YLSMYLHKEQHSRLGFYGFDLQDQCGAANVFSIRNDEGIPL
EMRGPNYPNYAMNVGHQGEYAGIAQAPHSARGDAWAFNPLIKIAFAD-KNLIFDFSQ-PR
AEFAKGALREFEP-SGERTAITP-AK----------------
>SEK31499.1_methyl-coenzyme_M_reductase_alpha_subunit_Methanobrevibacter_gottschalkii
------------------------------------------------------------
------------------------------------------------------------
------------------------------------------------------------
------------------------------------------------------------
--------------------MVINMADKKFLNAMKQKFS------------EDP------
------------------------------------------------------------
-------------------------------------------------T-EKSTQFYNM
GGWTQS--ERKTAFVNEGKEIA-EKR-GIPMYNPDI-------GTPLGQRALMSYQLS--
------------------TT-DTFVE-GDDLHFINNAAIQQAWDDIRRTVIVGLNTAHNV
LEKRLGIEVTPETITNYLETVNHAMPGA-AVVQEHMVETDPLLVADSYVKVFTGDDELAD
EIDSAFVLDINKE-F------NEEQA----EALKAEVGSAVWQAVRIPSIVGRVCDGGTT
SRWSAMQIGMSMISAYNQCAGEGATGDFAYASKHAEVVQMGTYLPVRRA-RAANELGGVP
FGFMADICQGSRVYAD----------------D-P------VRQTLEVV-ALGAALYDQI
WLGSY------------MSGG-VGFT-QYATAAYTDNVLDDFTYYGKDYVEDKYG-D--L
CAA-PN--------NMDTVLDVGSE-VAFYALDQYEEYPALLETHFGGSQRASVISAAAG
CSTAFATGNAQTGL-SGW-YLSMYLHKEQHSRLGFYGFDLQDQCGAANVFSIRNDEGLPL
EMRGPNYPNYAMNVGHQGEYAGIAQAPHAARGDAFAFNPLIKIAFAD-KNLSFDFSK-VR
AEFAKGALREFEP-AGERTVITP-AK----------------
>WP_069575737.1_coenzyme-B_sulfoethylthiotransferase_subunit_alpha_Methanobrevibacter
------------------------------------------------------------
------------------------------------------------------------
------------------------------------------------------------
------------------------------------------------------------
------------------------MADKKFLNAMKQKFS------------EDP------
------------------------------------------------------------
-------------------------------------------------T-EKSTQFYNM
GGWTQS--ERKTAFVNEGKEIA-EKR-GIPMYNPDI-------GTPLGQRALMSYQLS--
------------------TT-DTFVE-GDDLHFINNAAIQQAWDDIRRTVIVGLNTAHNV
LEKRLGIEVTPETITNYLETVNHAMPGA-AVVQEHMVETDPLLVADSYVKVFTGDDELAD
EIDSAFVLDINKE-F------NEEQA----EALKAEVGSAVWQAVRIPSIVGRVCDGGTT
SRWSAMQIGMSMISAYNQCAGEGATGDFAYASKHAEVVQMGTYLPVRRA-RAANELGGVP
FGFMADICQGSRVYAD----------------D-P------VRQTLEVV-ALGAALYDQI
WLGSY------------MSGG-VGFT-QYATAAYTDNVLDDFTYYGKDYVEDKYG-D--L
CAA-PN--------NMDTVLDVGSE-VAFYALDQYEEYPALLETHFGGSQRASVISAAAG
CSTAFATGNAQTGL-SGW-YLSMYLHKEQHSRLGFYGFDLQDQCGAANVFSIRNDEGLPL
EMRGPNYPNYAMNVGHQGEYAGIAQAPHAARGDAFAFNPLIKIAFAD-KNLSFDFSK-VR
AEFAKGALREFEP-AGERTVITP-AK----------------
>WP_067044659.1_coenzyme-B_sulfoethylthiotransferase_subunit_alpha_Methanobrevibacter_sp._YE315
------------------------------------------------------------
------------------------------------------------------------
------------------------------------------------------------
------------------------------------------------------------
------------------------MADKKFLDAMKKKFV------------EDP------
------------------------------------------------------------
-------------------------------------------------T-EKTTQFYNM
GGWTQS--ERKTAFVNEGKEIA-EKR-GIPMYNPDI-------GSPLGQRALMSYQLS--
------------------TT-DTFVE-GDDLHYINNAAIQQAWDDIRRTVIVGLNTAHNV
LEKRLGIEVTPETITNYLETVNHAMPGA-AVVQEHMVETDPLVVADSYVKVFTGDDELAD
EIDSAFVLDINKE-F------PEDQA----EALKAEVGGAIWQAVRIPSIVGRVCDGGNT
SRWSAMQIGMSMISAYNQCAGEGATGDFAYASKHAEVVHMGTYLPVRRA-RAENELGGVP
FGFMADICQGSRAYPD----------------D-P------VRSTLEVV-ALGAALYDQI
WLGSY------------MSGG-VGFT-QYATAAYTDNVLDDFTYYGKDYVEDKYG-D--L
CSA-PN--------NMDTVLDVGSE-VAFYALEQYESYPALLETHFGGSQRASVISAAAG
CSTAFATGNAQTGL-SAW-YLSMYLHKEQHSRLGFYGFDLQDQCGAANVFSIRNDEGLPL
EMRGPNYPNYAMNVGHQGEYAGISQAPHSARGDAWAFNPLVKIAFAD-KNLCFDFSQ-VR
AQFAKGALREFEP-AGERTAITP-AK----------------
>AHY86394_MbvSpe24_organism=Methanobrevibacter_sp.
------------------------------------------------------------
------------------------------------------------------------
------------------------------------------------------------
------------------------------------------------------------
------------------------MADKKFLDAMKKKFS------------EDP------
------------------------------------------------------------
-------------------------------------------------T-EKTTQFYNM
GGWTQS--EKKTAFVNEGKEIA-EKR-GIPMYNPDI-------GTPLGQRALMSYQLS--
------------------TT-DTFVE-GDDLHYVNNAAIQQAWDDIRRTVIVGLNTAHNV
LEKRLGIEVTPETITHYLETVNHAMPGA-AVVQEHMVETDPLIVQDSYVKVFTGDDELAD
EIDSAFVLDINKE-F------PEEQA----EALKAEVGGAIWQAVRIPSIVGRVCDGGNT
SRWSAMQIGMSMISAYNQCAGEGATGDFAYASKHAEVIHMGTYLPVRRA-RAENELGGVP
FGFMADICQGSRVYAD----------------D-P------VRVSLEVV-ALGAALYDQI
WLGSY------------MSGG-VGFT-QYATAAYTDNVLDDFTYYGKDYVEDKYG-E--L
CAA-PN--------NMDTVLDVGTE-VAFYALEQYEEYPALLETHFGGSQRASVVSAAAG
CSTAFATGNAQTGL-SAW-YLAMYLHKEQHSRLGFYGFDLQDQCGAANVFSIRNDEGLPL
EMRGPNYPNYAMNVGHQGEYAGIAQAPHAARGDAWAFNPLVKIAFAD-KNLCFDFSK-VR
EEFAKGALREFEP-AGERTAITP-AK----------------
>WP_058739998.1_coenzyme-B_sulfoethylthiotransferase_subunit_alpha_Methanobrevibacter_millerae
------------------------------------------------------------
------------------------------------------------------------
------------------------------------------------------------
------------------------------------------------------------
------------------------MADKKFLDAMKQKFS------------EDP------
------------------------------------------------------------
-------------------------------------------------T-EKTTQFYNM
GGWTQS--ERKTAFVNEGKEIA-EKR-GIPMYNPDI-------GTPLGQRALMSYQLS--
------------------TT-DTFVE-GDDLHFINNAAIQQAWDDIRRTVIVGLNTAHNV
LEKRLGIEVTPETITNYLETVNHAMPGA-AVVQEHMVETDPLVVQDSYVKVFTGDDELAD
EIDSAFVLDINKE-F------PEEQA----EALKAEVGGAVWQAVRIPSIVGRVCDGGTT
SRWSAMQIGMSMISAYNQCAGEGATGDFAYASKHAEVVHMGTYLPVRRA-RAENELGGVP
FGFMADICQASRVSPD----------------D-P------VKTSLEVV-ALGAALYDQI
WLGSY------------MSGG-VGFT-QYATAAYTDNVLDDFTYYGKDYVEDKYG-D--L
CSA-PN--------NMDTVLDVGTE-VAFYALDQYEEYPALLETHFGGSQRASVISAAAG
CSTAFATGNAQTGL-SAW-YLAMYLHKEQHSRLGFYGYDLQDQCGAANVFSIRNDEGLPL
EMRGPNYPNYAMNVGHQGEYAGIAQAPHAARGDAWAFNPLIKIAFAD-KNLCFDFSQ-VR
AEFAKGALREFEP-AGERTAITP-AK----------------
>YP_008075839_MbvSpe25_organism=Methanobrevibacter_sp.
------------------------------------------------------------
------------------------------------------------------------
------------------------------------------------------------
------------------------------------------------------------
------------------------MADKKFYEALNKKFK------------ESP------
------------------------------------------------------------
-------------------------------------------------E-DKTTTFYNL
GGWKQS--ERKTQFYEAGKEIA-EER-GIPMYNPDI-------GSPLGQRTLMPYQLS--
------------------TT-DTFVE-GDDLHFINNAAIQQLWDDIRRTVLVGLNTAHNV
LQRRLGMEVTPETITNYLETVNHAMPGA-AVVQEHMVETNPYLVSDSYVKIFTGDDELAD
EIDQCYVLDINKE-F------PDDQA----AQLKAEVGDKIWQVVRVPSLVGRVCDGGTT
SRWSAMQIGMSMISAYNQCAGEGATGDFAFATKHAEVIQMGAPLPQRRA-RAANEPGGVP
FGYMADIVQSSRVNMD----------------D-P------VRVTLDVV-AAGAALYDQI
WLGSY------------MSGG-VGFT-QYATAAYTDNILDDFAYYGKDYVEDKYG-G--L
TEA-PN--------NMDTVLDVGSE-VTFYALEQYDEYPALLETQFGGSQRAAVTAAASG
CCTAFATGNSQTGL-SAW-YLSQYLHKEQHSRLGFYGYDLQDQCGAANVFSIRNDEGLPL
EMRGPNYPNYAMNVGHQGEYAGIAQAPHAARKDAFSFNPLIKIAFAD-KNLCFDFTQ-PR
AEIAKGALREFSP-AGERSLIIP-AK----------------
>WP_040682084.1_coenzyme-B_sulfoethylthiotransferase_subunit_alpha_Methanobrevibacter_boviskoreani
------------------------------------------------------------
------------------------------------------------------------
------------------------------------------------------------
------------------------------------------------------------
------------------------MADKKFYEALNKKFK------------ESP------
------------------------------------------------------------
-------------------------------------------------E-DKTTTFYNL
GGWKQS--ERKTQFYEAGKEIA-EER-GIPMYNPDI-------GSPLGQRTLMPYQLS--
------------------TT-DTFVE-GDDLHFINNAAIQQLWDDIRRTVLVGLNTAHNV
LQRRLGMEVTPETITNYLETVNHAMPGA-AVVQEHMVETNPYLVSDSYVKIFTGDDELAD
EIDQCYVLDINKE-F------PDDQA----AQLKAEVGDKIWQVVRVPSLVGRVCDGGTT
SRWSAMQIGMSMISAYNQCAGEGATGDFAFATKHAEVIQMGAPLPQRRA-RAANEPGGVP
FGYIADIVQSSRVNVD----------------D-P------VKVTLDVV-AAGAALYDQI
WLGSY------------MSGG-VGFT-QYATAAYTDNILDDFTYYGKDYVEDKYG-G--L
TEA-PN--------NMDTVLDVGSE-VTFYALEQYDEYPALLETQFGGSQRAAVTAAASG
CCTAFATGNSQTGL-SAW-YLSQYLHKEQHSRLGFYGYDLQDQCGAANVFSIRNDEGLPL
EMRGPNYPNYAMNVGHQGEYAGIAQAPHAARKDAFSFNPLIKIAFAD-KNLCFDFTQ-PR
AEIAKGALREFSP-AGERSLIIP-AK----------------
>OWT33390.1_coenzyme-B_sulfoethylthiotransferase_subunit_alpha_Methanobrevibacter_sp._87.7
------------------------------------------------------------
------------------------------------------------------------
------------------------------------------------------------
------------------------------------------------------------
------------------------MADKKFIDALNKKFK------------ESP------
------------------------------------------------------------
-------------------------------------------------E-DKTTTFYNL
GGWRQS--ERKTEFYEAGKEIA-KKR-GIPQFNPDV-------GSPLGQRTLMPYQLS--
------------------GT-DTFVE-GDDLHFVNNAAIQQMWDDIRRTVIVGLNTAHNV
LERRLGMEVTPETITRYLETVNHAMPGG-AVVQEHMVEINPYLAVDSYVKVFTGDDELAD
EIDKCYVLDINKE-F------PEEQA----AALKAEVGDKIWQTVRIPSVVGRVCDGGVT
SRWSAMQIGMSMISAYNQCAGEGATGDFAYASKHAEVIQMGTPLPQRRA-RAANEPGGIP
FGYMADIVQSSRVNPD----------------D-P------VKISLDVV-AAGAALYDQV
WLGSY------------MSGG-VGFT-QYATAAYTDNVLDDFAYYGKDYVEDKYG----L
TEA-PN--------NMDTVLDVGSE-VTFYGLEQYEKFPALLETQFGGSQRAAVTAAAAG
ISTAFATGNAQTGL-SAW-YLSQYLHKEQHSRLGFYGYDLQDQCGAANTFSFRNDEGLPL
EMRGPNYPNYAMNVGHQGEYAGIAQAPHAARGDAFTYNPLIKIAFAD-KNLVFDFSA-PR
NEIAKGALREFEP-AGERSLIIP-AK----------------
>WP_042708239.1_coenzyme-B_sulfoethylthiotransferase_subunit_alpha_Methanobrevibacter_wolinii
------------------------------------------------------------
------------------------------------------------------------
------------------------------------------------------------
------------------------------------------------------------
------------------------MADKKFIDALNKKFK------------ESP------
------------------------------------------------------------
-------------------------------------------------E-DKTTTFYNL
GGWRQS--ERKTEFYEAGKEIA-EKR-GIPQFNPDV-------GSPLGQRTLMPYQLS--
------------------GT-DTFVE-GDDLHFINNAAIQQMWDDIRRTVIVGLNTAHNV
LERRLGMEVTPETITRYLETLNHAMPGG-AVVQEHMVEINPYLAADSYVKVFTGDDELAD
EIDKCYVLDINKE-F------PEEQA----EALKAEVGDKIWQAVRIPSVVGRVCDGGVT
SRWSAMQIGMSMISAYNQCAGEGATGDFAYASKHAEVIQMGTPLPQRRA-RAANEPGGIP
FGYMADIVQSSRVNSD----------------D-P------VKISLDVV-AAGAALYDQV
WLGSY------------MSGG-VGFT-QYATAAYTDNVLDDFAYYGKDYVEDKYG----L
TKA-PN--------NMDTVLDVGSE-VTFYGLEQYEKFPALLETQFGGSQRAAVVAAAAG
ISTAFATGNAQTGL-SAW-YLSQYLHKEQHSRLGFYGYDLQDQCGAANTFSFRNDEGLPL
EMRGPNYPNYAMNVGHQGEYAGIAQAPHAARGDAFTYNPLIKIAFAD-KNLVFDFSA-PR
NEIAKGALREFEP-AGERSLIIP-AK----------------
>KZX14437.1_hypothetical_protein_MBCUR_04850_Methanobrevibacter_curvatus
------------------------------------------------------------
------------------------------------------------------------
------------------------------------------------------------
------------------------------------------------------------
------------------------MADKKFIDALNKKFK------------EDP------
------------------------------------------------------------
-------------------------------------------------T-EKSTTFYNL
GGWTQS--ERKTEFANAGKEIA-EKR-GIPQYNPDV-------GSPLGQRALMPYQVS--
------------------TT-DTYVE-GDDFHFVNNAAIQQMWDDIRRTVIVGLNTAHNV
IEKRLGMEVTPETITHYLETVNHAMPGA-AVVQEHMVETNPLLVADSYVKIFTGDDELAD
EIDKAYVLDINKE-F------NEEQA----AALKAEVGDNIWQVVRIPSIVGRVCDGGTT
SRWSAMQIGMSMISAYNQCAGEGATGDFAYASKHAEVIHMGTYLPVRRA-RAENEPGGVA
FGYMADICQSSRINPD----------------D-P------VRVSLDVV-AQAAAIYDQI
WLGSY------------MSGG-VGFT-QYASAAYTDNVLDDFCYYGKEYVEDKYG-G--L
TKA-PN--------NMDTVLDVGTE-VTFYGLEQYEEYPALLETQFGGSQRASVVSAAAG
ISTAFATGNSQTGL-SAW-YLSMYLHKEQHSRLGFYGYDLQDQCGASNVFSIRNDEGLPV
ELRGPNYPNYAMNVGHQGEYSGIAQAPHAARKDAFTFNPLIKIAFAD-KNLSFDFSQ-PR
AEIAKGALREFQP-DGERSIIIP-AK----------------
>KZX11644.1_hypothetical_protein_MBFIL_13670_Methanobrevibacter_filiformis
------------------------------------------------------------
------------------------------------------------------------
------------------------------------------------------------
------------------------------------------------------------
------------------------MADKKFIQALDKKFK------------EAP------
------------------------------------------------------------
-------------------------------------------------E-DKTTTFYNL
GGWKQS--ERKTEFYNAGKEIA-EKR-GIPQYNPDV-------GSPLGQRTLMPYQVS--
------------------TT-DTYVE-GDDFHFVNNAAIQQMWDDIRRTVVVGLNTAHTV
LEKRLGIEVTPETITNYLETVNHAMPGA-AVVQEHMVETNPLLVADSYVKVFTGDDELAD
EIDSAFVLDINKE-F------PEDQA----AVLKEEVGDKIWQVVRIPSIVGRVCDGGTT
SRWSAMQIGMSMISSYNQCAGEGATGDFAYASKHAEVIHMGTYLPVRRA-RAENEPGGIP
FGVMADINQSSRVNAD----------------D-P------VKVTLDVV-AQAAAIYDQI
WLGSY------------MSGG-VGFT-QYASAAYTDNVLDDFAYYGKEYVEDKYG-G--L
TQA-PN--------NMDTVLDVGSE-VTFYGLEQYEEYPALLETQFGGSQRASVVSAAAG
ISTAFATGNSQTGL-SAW-YLSMYLHKEQHSRLGFYGYDLQDQCGASNVFSIRNDEGLPV
ELRGPNYPNYAMNVGHQGEYTGIAQAPHAARGDAFAFNPLIKIAFAD-DNLSFDFSK-PR
AEIAKGALREFQP-DGERSIIIP-AK----------------
>KZX17247.1_hypothetical_protein_MBCUT_02940_Methanobrevibacter_cuticularis
------------------------------------------------------------
------------------------------------------------------------
------------------------------------------------------------
------------------------------------------------------------
------------------------MANKKFIEALNKKFK------------ESP------
------------------------------------------------------------
-------------------------------------------------E-EKTTTFYNL
GGWKQS--ERKSEFAKEGKEIA-TKR-GIPQYNPDV-------GSPLGQRALMPYQVS--
------------------TT-ETFVE-GDDFHFVNNAAIQQMWDDIRRTVIVGLNTAHTV
LEKRLGIEVTPETITEYLETVNHAMPGA-AVVQEHMVETNPALVADSYVKIFTGDDEVAD
EIDSAFVLDINKE-F------SKEQA----EALKAEVGDKIWQVVRIPSIVGRVCDGGTT
SRWSAMQIGMSMISAYNQCAGEGATGDFAYASKHAEVIHMGTYLPVRRA-RAENEPGGIP
FGYMADICQSSRVNED----------------D-P------VRTTLDVV-AMSAALYDQI
WLGSY------------MSGG-VGFT-QYASAAYTDNVLDDFTYYGKEYVEDKYG-G--L
CEA-PN--------NMDTVLDVGSE-VTFYGLEQYEEYPALLETQFGGSQRASVVSAAAG
CSTAFATGNAQTGL-SAW-YLSMYLHKEQHSRLGFYGYDLQDQCGASNVFSIRADEGLPV
EMRGPNYPNYAMNVGHQGEYAGISQAPHAARKDAFAFNPLIKIAFAD-KNLSFDFSQ-PR
AEIAKGALREFMP-DGERSLIIP-AK----------------
>WP_054834881.1_coenzyme-B_sulfoethylthiotransferase_subunit_alpha_Methanobrevibacter_arboriphilus
------------------------------------------------------------
------------------------------------------------------------
------------------------------------------------------------
------------------------------------------------------------
------------------------MADKKFIEALNKKFK------------EDP------
------------------------------------------------------------
-------------------------------------------------E-EKTTTFYNL
GGWKQS--ERKTEFANAGKEIA-EKR-GIPQYNPDV-------GSPLGQRALMPYQVS--
------------------TT-DTYVEGGDDFHFVNNAAIQQMWDDIRRTVIVGLNTAHNV
LEKRLGMEVTPETITEYLETVNHAMPGA-AVVQEHMVETNPSLVADSYVKVFTGDDELAD
EIDSAFVLDINKE-F------PEDQA----EALKAEVGDKVWQAVRIPTIVGRVCDGGTT
SRWSAMQIGMSMISAYNQCAGEGATGDFAYASKHAEVIHMGTYLPVRRA-RAENEPGGIA
FGFLADMVQSTRVNPD----------------D-P------VRSALDVV-AAGAALYDQI
WLGSY------------MSGG-VGFT-QYASAAYTDNILDDFLYYGKEYVEDKFG----I
CEA-PN--------NMDTVLDVGSE-VTFYGLEQYEEYPALLETQFGGSQRASVVSAAAG
CATAFATGNSQTGL-SAW-YLSMYLHKEQHSRLGFYGYDLQDQCGASNVFSIRNDEGLPV
EMRGPNYPNYAMNVGHQGEYAGISQAPHSARGDAFAFNPLVKIAFAD-QNLSFDFSQ-PR
AEIAKGALREFMP-DGERSLIIP-AK----------------
>WP_042703044.1_coenzyme-B_sulfoethylthiotransferase_subunit_alpha_Methanobrevibacter_arboriphilus
------------------------------------------------------------
------------------------------------------------------------
------------------------------------------------------------
------------------------------------------------------------
------------------------MADKKFIEALNKKFK------------EDP------
------------------------------------------------------------
-------------------------------------------------E-EKTTTFYNL
GGWKQS--ERKTEFANAGKEIA-EKR-GIPQYNPDV-------GSPLGQRALMPYQVS--
------------------TT-DTYVE-GDDFHFVNNAAIQQMWDDIRRTVIVGLNTAHNV
LEKRLGMEVTPETITEYLETVNHAMPGA-AVVQEHMVETNPSLVADSYVKVFTGDDELAD
EIDSAFVLDINKE-F------PEDQA----EALKAEVGDKVWQAVRIPTIVGRVCDGGTT
SRWSAMQIGMSMISAYNQCAGEGATGDFAYASKHAEVIHMGTYLPVRRA-RAENEPGGIA
FGFLADMVQSTRVNPD----------------D-P------VRSALDVV-AAGAALYDQI
WLGSY------------MSGG-VGFT-QYASAAYTDNILDDFLYYGKEYVEDKFG----I
CEA-PN--------NMDTVLDVGSE-VTFYGLEQYEEYPALLETQFGGSQRASVVSAAAG
CATAFATGNSQTGL-SAW-YLSMYLHKEQHSRLGFYGYDLQDQCGASNVFSIRNDEGLPV
EMRGPNYPNYAMNVGHQGEYAGISQAPHSARGDAFAFNPLVKIAFAD-QNLSFDFSQ-PR
AEIAKGALREFMP-DGERSLIIP-AK----------------
>WP_080459572.1_coenzyme-B_sulfoethylthiotransferase_subunit_alpha_Methanobrevibacter_arboriphilus
------------------------------------------------------------
------------------------------------------------------------
------------------------------------------------------------
------------------------------------------------------------
------------------------MADKKFIEALNKKFK------------EDP------
------------------------------------------------------------
-------------------------------------------------E-EKTTTFYNL
GGWKQS--ERKTEFANAGKEIA-EKR-GIPQYNPDV-------GSPLGQRALMPYQVS--
------------------TT-DTYVE-GDDFHFVNNAAIQQMWDDIRRTVIVGLNTAHNV
LEKRLGMEVTPETITEYLETVNHAMPGA-AVVQEHMVETNPSLVADSYVKVFTGDDELAD
EIDSAFVLDINKE-F------PEDQA----EALKAEVGDKVWQAVRIPTIVGRVCDGGTT
SRWSAMQIGMSMISAYNQCAGEGATGDFAYASKHAEVIHMGTYLPVRRA-RAENEPGGIA
FGFLADMVQSTRVNPE----------------D-P------VRSALDVV-AAGAALYDQI
WLGSY------------MSGG-VGFT-QYASAAYTDNILDDFLYYGKEYVEDKFG----I
CEA-PN--------NMDTVLDVGSE-VTFYGLEQYEEYPALLETQFGGSQRASVVSAAAG
CATAFATGNSQTGL-SAW-YLSMYLHKEQHSRLGFYGYDLQDQCGASNVFSIRNDEGLPV
EMRGPNYPNYAMNVGHQGEYAGISQAPHSARGDAFAFNPLVKIAFAD-QNLSFDFSQ-PR
AEIAKGALREFMP-DGERSLIIP-AK----------------
>BAW31874.1_methyl-coenzyme_M_reductase_I_subunit_alpha_Methanothermobacter_sp._MT-2
------------------------------------------------------------
------------------------------------------------------------
------------------------------------------------------------
------------------------------------------------------------
-----------------------MAEEKLFMKALKRKFE------------EDP------
------------------------------------------------------------
-------------------------------------------------E-ERQTSFYKF
GGWKQS--ERKREFVEAGKEIA-KKR-GIPGYNPDV-------GTPLGQRVLMPYQVS--
------------------TT-DTFVE-GDDLHFVNNAAMQQFWDDIRKTVIVGLNHAHAV
IEKRLGKEVTPETINHYLETVNHAMPGA-AVVQEHMVETHPALTADSYVKVFTGNDEIAD
EIDDAFLIDINKE-F------PEDQA----EELKAEVGDGIWQAVRIPTIVSRTCDGGTT
SRWSAMQIGMSMISAYKQCAGEAATGDFAYAAKHAEVIHMATYLPVRRA-RGENEPGGLA
FGFLADIVQSMRVNYD----------------D-P------VRVALDVV-AAGAMLYDQI
WLGSY------------MSGG-VGFT-QYATAAYTDNILDDFTYYGKEYVEDKYG----L
AEA-PN--------TMDTVLDVASE-VTFYGLEQYEDYPSLLETQFGGSQRAAVAAAAAG
CSTGFATGNSQTAL-SGW-YLSMYLHKEQHARLGFYGYDLQDQCGASNVFAIRGDEGLPL
EARGANYPNYAMNVGHQGEYAGIVQAVHAARGDAFCFNPLVKIAFAD-PNLVFDWTN-VR
AEYAKGALREFEP-AGERDLITP-AK----------------
>WP_008514009_MhbSpe21_organism=Methanobacterium_sp.
------------------------------------------------------------
------------------------------------------------------------
------------------------------------------------------------
------------------------------------------------------------
------------------------MAEKMFIEALKKAFK------------EDP------
------------------------------------------------------------
-------------------------------------------------T-EKTTEYYKF
GGWKQS--ERKREFVAAGKEVA-AKR-GIPQYDPDV-------GTPLGQRVLMPYNVS--
------------------TT-DTFVE-GDDLHFVNNAAMQQFWDDIRRTVVVGLNTAHTV
IEKRLGKEVTPETITHYLETVNHAMPGA-AVVQEHMVETHPLLVADSYVKVFTGNDEIAD
EIDQRYVLDINKE-F------PEHQA----KVLKEEVGDGMWTIVRIPTIVSRTCDGGTT
SRWSAMQVGMSMISAYKQAAGEAATGDFAYAAKHAEVIHMGTYLPVRRA-RGENEPGGIA
FGYLADICQSSRVNWE----------------D-P------VRVTLDVV-ASGAMLYDQI
WLGSY------------MSGG-VGFT-QYATAAYTDNILDDFTYFGKEYVEDKFG----M
TEA-PN--------TMDTVLDVGSE-VTFYALEQFEEYPALLETIFGGSQRASIVAAAAG
CSTAMATGNAQTGL-SAW-YLSMYLHKEQHSRLGFYGYDLQDQCGASNVFSIRNDEGLPT
ELRGANYPNYAMNVGHQGEYAGIAQAAHAARGDAFVLNPLVKIAFAD-PNLTFDFTQ-VR
AEFAKGALREFEP-AGERALISP-AK----------------
>WP_004031277_MhbForm9_organism=Methanobacterium_formicicum
------------------------------------------------------------
------------------------------------------------------------
------------------------------------------------------------
------------------------------------------------------------
------------------------MAEKMFINALKKAFK------------EDP------
------------------------------------------------------------
-------------------------------------------------S-DKTTEYFKF
GGWKQS--ERKREFVEAGKEVA-AKR-GIPQYDPDV-------GTPLGQRVLMPYQVS--
------------------TT-DTFVE-GDDLHFVNNAAMQQFWDDIRRTVVVGLNTAHTV
IEKRLGKEVTPETITHYLETVNHAMPGA-AVVQEHMVETHPLLTADSYVKVFTGNDEIAD
EIDQRYVLNINKE-F------PEHQA----DVLKAEVGDGMWTIVRIPTIVSRTCDGGTT
SRWSAMQVGMSMISAYKQAAGEAATGDFAYAAKHAEVIHMGTYLPVRRA-RGENEPGGIA
FGYLADICQSSRVNWE----------------D-P------VRVTLDVV-ASGAMLYDQI
WLGSY------------MSGG-VGFT-QYATAAYTDDILDDFTYFGKEYVEDKYG----M
CEA-PN--------NMDTVLDVASE-VTFYALEQFEDYPALLETIFGGSQRASIVAAAAG
CSTAFATANAQTGL-SGW-YLSMYLHKEQHSRLGFYGYDLQDQCGASNVFSIRNDEGLPT
ELRGANYPNYAMNVGHQGEYAGISQAAHAARGDAFVLNPLVKIAFAD-PNLTFDFTQ-VR
AEFAKGALREFEP-AGERALISP-AK----------------
>YP_008916519_MhbSpe20_organism=Methanobacterium_sp.
------------------------------------------------------------
------------------------------------------------------------
------------------------------------------------------------
------------------------------------------------------------
------------------------MAEKMFINALKKAFE------------EDP------
------------------------------------------------------------
-------------------------------------------------S-DKTTTFYKF
GGWRQS--ERKREFVEAGKEVA-AKR-GIPQYDPDV-------GTPLGQRVLMPYQVS--
------------------TT-DTFVE-GDDLHFVNNAAMQQFWDDIRRTVIVGLNTAHSV
IEKRLGKEVTPETITHYLETVNHAMPGA-AVVQEHMVETHPLLTADSYVKVFTGNDEIAD
EIDQRYVLDINEE-F------PEHQA----EVLKAEVGDGMWTVVRIPTIVSRTCDGGTT
SRWSAMQVGMSMISAYKQAAGEAATGDFAYAAKHAEVIHMGTYLPVRRA-RGENEPGGIA
FGYLADICQSSRVHWE----------------D-P------VRVSLDVV-ASGAMLYDQI
WLGSY------------MSGG-VGFT-QYATAAYTDNILDDFTYFGKEYVEDKYG----I
TEA-PN--------TMDTVLDVGSE-VTFYALEQFEDYPALLETIFGGSQRASIVAAAAG
CSTAFATGNAQTGL-SAW-YLSMYLHKEQHSRLGFYGYDLQDQCGASNVFSIRGDEGLPT
ELRGANYPNYAMNVGHQGEYAGIAQAAHAARGDAFVLNPLVKIAFAD-PNLTFDFTQ-VR
SEFAKGALREFEP-AGERALISP-AK----------------
>CEL25616.1_Methyl-coenzyme_M_reductase_subunit_alpha_Methanobacterium_formicicum
------------------------------------------------------------
------------------------------------------------------------
------------------------------------------------------------
------------------------------------------------------------
------------------------MAEKMFINALKKAFE------------EDP------
------------------------------------------------------------
-------------------------------------------------S-DKTTTFYKF
GGWRQS--ERKREFVEAGKEVA-AKR-GIPQYDPDV-------GTPLGQRVLMPYQVS--
------------------TT-DTFVE-GDDLHFVNNAAMQQFWDDIRRTVIVGLNTAHSV
IEKRLGKEVTPETITHYLETVNHAMPGA-AVVQEHMVETHPLLTADSYVKVFTGNDEIAD
EIDQRYVLNINEE-F------PEHQA----DVLKAEVGDGMWTIVRIPTIVSRTCDGGTT
SRWSAMQVGMSMISAYKQAAGEAATGDFAYAAKHAEVIHMGTYLPVRRA-RGENEPGGIA
FGYLADICQSSRVNWE----------------D-P------VRVTLDVV-ASGAMLYDQI
WLGSY------------MSGG-VGFT-QYATAAYTDNILDDFTYFGKEYVEDKYG----I
TEA-PN--------NMDTVLDVASE-VTFYALEQFEDYPALLETIFGGSQRASIVAAAAG
CSTAFATGNAQTGL-SGW-YLSMYLHKEQHSRLGFYGYDLQDQCGASNVFSIRGDEGLPT
ELRGANYPNYAMNVGHQGEYAGIAQAAHAARGDAFVLNPLVKIAFAD-PNLTFDFTQ-VR
AEFAKGALREFEP-AGERALISP-AK----------------
>WP_100905596.1_coenzyme-B_sulfoethylthiotransferase_subunit_alpha_Methanobacterium
------------------------------------------------------------
------------------------------------------------------------
------------------------------------------------------------
------------------------------------------------------------
------------------------MADKMFIRALKEKFE------------EAP------
------------------------------------------------------------
-------------------------------------------------D-EKTTTFYKY
GGWKQS--ERKREFVEAGKEVA-AKR-GIPQYDPDV-------GTPLGQRVLMPYQIS--
------------------TT-DTFVE-GDDLHFVNNAAMQQFWDDIRRTVIVGLNTAHNV
IEKRLGKEVTPETITHYLETVNHAMPGA-AVVQEHMVETHPLLTADSYVKVFTGNDEIAD
EIDQRYVLNINEE-F------PEEQA----NVLKAEVGDGMWTVVRIPTIVSRTCDGGTT
SRWSAMQVGMSMISAYKQAAGEAATGDFAYAAKHAEVIHMGTYLPVRRA-RGENEPGGIA
FGFLADICQSSRKYWE----------------D-P------VRVTLDVV-ASGAMLYDQI
WLGSY------------MSGG-VGFT-QYATAAYTDNILDDFTYYGKEYVEDKYG-G--V
CEA-PN--------TMETVLDVASE-VTFYGLEQYEEFPALLEDQFGGSQRAAVVAAASG
CSTGFATGNGQTGL-SAW-YLSMYLHKEQHSRLGFYGYDLQDQCGASNVFSIRGDEGLPL
ELRGANYPNYAMNVGHQGEYAGISQSAHAARGDAFVLNPLVKIAFAD-PNLTFDFSE-VR
AEFAKGALREFEP-AGERALISP-AK----------------
>YP_004289577_MhbLacu3_organism=Methanobacterium_lacus
------------------------------------------------------------
------------------------------------------------------------
------------------------------------------------------------
------------------------------------------------------------
------------------------MAEKMFIDALKKAFK------------EDP------
------------------------------------------------------------
-------------------------------------------------T-DDKTTFYNK
GGWKQS--ERKREFVAAGKDIA-AKR-GIPMYDPDV-------GTPLGQRVLMPYQVS--
------------------TT-DTFVE-GDDLHFVNNAAMQQFWDDIRRTVIVGMNTAHMV
IEKRLGKEVSPETITNYLETVNHAMPGA-AVVQEHMVETNPYLVADSYVKTFTGNDEIAD
EIDPAYVLNINKM-F------NEEQA----EVLKAEVGDGIWQVVRIPTIVSRTCDGGTT
SRWSAMQIGMSMISAYKQAAGEAATGDFAYAAKHAEVVHMGTALPQRRA-RGENEPGGIP
FGYLADICQSSRVNPE----------------D-P------AKVTLDVV-ASGAMLYDQI
WLGSY------------MSGG-VGFT-QYATAAYTDNILDDFVYYGKEYVEDKFG----M
TEA-PN--------NMDTVLDVGSE-VTFYALEQFEEYPALLETIFGGSQRASIVAAAAG
ASTGFATGNAQTGL-SAW-YLSMYLHKEQHSRLGFYGYDLQDQCGASNVFSIRNDEGLPV
EMRGPNYPNYAMNVGHQGEYAGIAQSAHAARGDAFVFNPLVKIAFAD-DNLAFDFSN-VR
AEFAKGALREFEP-AGERALISP-AK----------------
>WP_048191628.1_coenzyme-B_sulfoethylthiotransferase_subunit_alpha_Methanobacterium_sp._SMA-27
------------------------------------------------------------
------------------------------------------------------------
------------------------------------------------------------
------------------------------------------------------------
------------------------MAEKMFIDALKKAFK------------EDP------
------------------------------------------------------------
-------------------------------------------------T-EGKTTFYNH
GGWKQS--ERKREFVAAGKEVA-AKR-GIPQYNPDV-------GTPLGQRVLMPYQVS--
------------------GT-DTYVE-GDDLHFVNNAAMQQFWDDIRRTVIVGMNTAHMV
IEKRLGKEVSPETITNYLETVNHAMPGA-AVVQEHMVETNPYLVADSYVKTFTGNDEIAD
EIDPAYVLNINKM-F------PEDQA----EVLKAEVGDGIWQVVRIPTIVSRTCDGGTT
SRWSAMQIGMSMISAYKQAAGEAATGDFAYAAKHAEVVHMGTALPQRRA-RGENEPGGIP
FGFLADICQSSRVNAD----------------D-P------VRVTLDVV-ASGAMLYDQI
WLGSY------------MSGG-VGFT-QYATAAYTDNILDDFTYFGKEYVEDKFG----M
TEA-PN--------TMDTVLDVGSE-VTFYALEQFEEYPALLETIFGGSQRASIVAAAAG
CATGFATGNAQTGL-SAW-YLSMYLHKEQHSRLGFYGYDLQDQCGASNVFSIRNDEGLPV
EMRGPNYPNYAMNVGHQGEYAGIAQSAHAARGDAFVFNPLVKIAFAD-DNLMFDFTN-VR
AEFAKGALREFEP-AGERALISP-AK----------------
>5A8KA_Chain_A_Methyl-coenzyme_M_Reductase_Methanothermobacter_Wolfeii
------------------------------------------------------------
------------------------------------------------------------
------------------------------------------------------------
------------------------------------------------------------
------------------------MADKLFINALKKKFE------------ESP------
------------------------------------------------------------
-------------------------------------------------E-EKKTTFYTL
GGWKQS--ERKTEFVNAGKEVA-EKR-GIPQYNPDI-------GTPLGQRVLMPYQVS--
------------------TT-DTYVE-GDDLHFVNNAAMQQLWDDIRRTVIVGLNHAHAV
IEKRLGKEVTPETITHYLETVNHAMPGA-AVVQEHMVETHPALVADSYVKVFTGNDEIAD
EIDPAFVIDINKQ-F------PEDQA----ETLKAEVGDGIWQVVRIPTIVSRTCDGATT
SRWSAMQIGMSMISAYKQAAGEAATGDFAYAAKXAEVIHMGTYLPVRXA-RGENEPGGVP
FGYLADICQSSRVNYD----------------D-P------VRVSLDVV-ATGAMLYDQI
WLGSY------------MSGG-VGFT-QYATAAYTDNILDDFTYFGKEYVEDKYG----L
CEA-PN--------TMDTVLDIATE-VTFYGLEQYEEYPALLEDQFGGSXRAAVVAAAAG
CSTAFATGNAQTGL-SGW-YLSMYLHKEQHSRLGFYXYDLQDQXGASNVFSIRGDEGLPL
ELRGPNYPNYAMNVGHQGEYAGISQAPHAARGDAFVFNPLVKIAFAD-DNLVFDFTN-VR
GEFAKGALREFEP-AGERALITP-AK----------------
>WP_074359432.1_coenzyme-B_sulfoethylthiotransferase_subunit_alpha_Methanothermobacter_wolfeii
------------------------------------------------------------
------------------------------------------------------------
------------------------------------------------------------
------------------------------------------------------------
------------------------MADKLFINALKKKFE------------ESP------
------------------------------------------------------------
-------------------------------------------------E-EKKTTFYTL
GGWKQS--ERKTEFVNAGKEVA-EKR-GIPQYNPDI-------GTPLGQRVLMPYQVS--
------------------TT-DTYVE-GDDLHFVNNAAMQQLWDDIRRTVIVGLNHAHAV
IEKRLGKEVTPETITHYLETVNHAMPGA-AVVQEHMVETHPALVADSYVKVFTGNDEIAD
EIDPAFVIDINKQ-F------PEDQA----ETLKAEVGDGIWQVVRIPTIVSRTCDGATT
SRWSAMQIGMSMISAYKQAAGEAATGDFAYAAKHAEVIHMGTYLPVRRA-RGENEPGGVP
FGYLADICQSSRVNYD----------------D-P------VRVSLDVV-ATGAMLYDQI
WLGSY------------MSGG-VGFT-QYATAAYTDNILDDFTYFGKEYVEDKYG----L
CEA-PN--------TMDTVLDIATE-VTFYGLEQYEEYPALLEDQFGGSQRAAVVAAAAG
CSTAFATGNAQTGL-SGW-YLSMYLHKEQHSRLGFYGYDLQDQCGASNVFSIRGDEGLPL
ELRGPNYPNYAMNVGHQGEYAGISQAPHAARGDAFVFNPLVKIAFAD-DNLVFDFTN-VR
GEFAKGALREFEP-AGERALITP-AK----------------
>5G0RA_Chain_A_Methyl-coenzyme_M_Reductase_I_Methanothermobacter_Marburgensis
------------------------------------------------------------
------------------------------------------------------------
------------------------------------------------------------
------------------------------------------------------------
------------------------MADKLFINALKKKFE------------ESP------
------------------------------------------------------------
-------------------------------------------------E-EKKTTFYTL
GGWKQS--ERKTEFVNAGKEVA-AKR-GIPQYNPDI-------GTPLGQRVLMPYQVS--
------------------TT-DTYVE-GDDLHFVNNAAMQQMWDDIRRTVIVGLNHAHAV
IEKRLGKEVTPETITHYLETVNHAMPGA-AVVQEHMVETHPALVADSYVKVFTGNDEIAD
EIDPAFVIDINKQ-F------PEDQA----ETLKAEVGDGIWQVVRIPTIVSRTCDGATT
SRWSAMQIGMSMISAYKQAAGEAATGDFAYAAKXAEVIHMGTYLPVRXA-RGENEPGGVP
FGYLADICQSSRVNYE----------------D-P------VRVSLDVV-ATGAMLYDQI
WLGSY------------MSGG-VGFT-QYATAAYTDNILDDFTYFGKEYVEDKYG----L
CEA-PN--------NMDTVLDVATE-VTFYGLEQYEEYPALLEDQFGGSXRAAVVAAAAG
CSTAFATGNAQTGL-SGW-YLSMYLHKEQHSRLGFYXYDLQXQXGASNVFSIRGDEGLPL
ELRGPNYPNYAMNVGHQGEYAGISQAPHAARGDAFVFNPLVKIAFAD-DNLVFDFTN-VR
GEFAKGALREFEP-AGERALITP-AK----------------
>3POTD_Chain_A_Methyl-coenzyme_M_Reductase_Methanothermobacter_Marburgensis
------------------------------------------------------------
------------------------------------------------------------
------------------------------------------------------------
------------------------------------------------------------
------------------------MADKLFINALKKKFE------------ESP------
------------------------------------------------------------
-------------------------------------------------E-EKKTTFYTL
GGWKQS--ERKTEFVNAGKEVA-AKR-GIPQYNPDI-------GTPLGQRVLMPYQVS--
------------------TT-DTYVE-GDDLHFVNNAAMQQMWDDIRRTVIVGLNHAHAV
IEKRLGKEVTPETITHYLETVNHAMPGA-AVVQEHMVETHPALVADSYVKVFTGNDEIAD
EIDPAFVIDINKQ-F------PEDQA----ETLKAEVGDGIWQVVRIPTIVSRTCDGATT
SRWSAMQIGMSMISAYKQAAGEAATGDFAYAAKXAEVIHMGTYLPVRXA-RGENEPGGVP
FGYLADICQSSRVNYE----------------D-P------VRVSLDVV-ATGAMLYDQI
WLGSY------------MSGG-VGFT-QYATAAYTDNILDDFTYFGKEYVEDKYG----L
CEA-PN--------NMDTVLDVATE-VTFYGLEQYEEYPALLEDQFGGSXRAAVVAAAAG
CSTAFATGNAQTGL-SGW-YLSMYLHKEQHSRLGFYXYDLQDQXGASNVFSIRGDEGLPL
ELRGPNYPNYAMNVGHQGEYAGISQAPHAARGDAFVFNPLVKIAFAD-DNLVFDFTN-VR
GEFAKGALREFEP-AGERALITP-AK----------------
>CAA30639_MhtThe13_organism=Methanothermobacter_thermautotrophicus
------------------------------------------------------------
------------------------------------------------------------
------------------------------------------------------------
------------------------------------------------------------
------------------------MADKLFINALKKKFE------------ESP------
------------------------------------------------------------
-------------------------------------------------E-EKKTTFYTL
GGWKQS--ERKTEFVNAGKEVA-AKR-GIPQYNPDI-------GTPLGQRVLMPYQVS--
------------------TT-DTYVE-GDDLHFVNNAAMQQMWDDIRRTVIVGLNHAHAV
IEKRLGKEVTPETITHYLETVNHAMPGA-AVVQEHMVETHPALVADSYVKVFTGNDEIAD
EIDPAFVIDINKQ-F------PEDQA----ETLKAEVGDGIWQVVRIPTIVSRTCDGATT
SRWSAMQIGMSMISAYKQAAGEAATGDFAYAAKHAEVIHMGTYLPVRRA-RGENEPGGVP
FGYLADICQSSRVNYE----------------D-P------VRVSLDVV-ATGAMLYDQI
WLGSY------------MSGG-VGFT-QYATAAYTDNILDDFTYFGKEYVEDKYG----L
CEA-PN--------NMDTVLDVATE-VTFYGLEQYEEYPALLEDQFGGSQRAAVVAAAAG
CSTAFATGNAQTGL-SGW-YLSMYLHKEQHSRLGFYGYDLQDQCGASNVFSIRGDEGLPL
ELRGPNYPNYAMNVGHQGEYAGISQAPHAARGDAFVFNPLVKIAFAD-DNLVFDFTN-VR
GEFAKGALREFEP-AGERALITP-AK----------------
>1HBU_D_MhtThe30_organism=Methanothermobacter_thermautotrophicus
------------------------------------------------------------
------------------------------------------------------------
------------------------------------------------------------
------------------------------------------------------------
-------------------------ADKLFINALKKKFE------------ESP------
------------------------------------------------------------
-------------------------------------------------E-EKKTTFYTL
GGWKQS--ERKTEFVNAGKEVA-AKR-GIPQYNPDI-------GTPLGQRVLMPYQVS--
------------------TT-DTYVE-GDDLHFVNNAAMQQMWDDIRRTVIVGLNHAHAV
IEKRLGKEVTPETITHYLETVNHAMPGA-AVVQEHMVETHPALVADSYVKVFTGNDEIAD
EIDPAFVIDINKQ-F------PEDQA----ETLKAEVGDGIWQVVRIPTIVSRTCDGATT
SRWSAMQIGMSMISAYKQAAGEAATGDFAYAAKXAEVIHMGTYLPVRXA-RGENEPGGVP
FGYLADICQSSRVNYE----------------D-P------VRVSLDVV-ATGAMLYDQI
WLGSY------------MSGG-VGFT-QYATAAYTDNILDDFTYFGKEYVEDKYG----L
CEA-PN--------NMDTVLDVATE-VTFYGLEQYEEYPALLEDQFGGSXRAAVVAAAAG
CSTAFATGNAQTGL-SGW-YLSMYLHKEQHSRLGFYXYDLQDQXGASNVFSIRGDEGLPL
ELRGPNYPNYAMNVGHQGEYAGISQAPHAARGDAFVFNPLVKIAFAD-DNLVFDFTN-VR
GEFAKGALREFEP-AGERALITP-AK----------------
>1MRO_D_MhtThe27_organism=Methanothermobacter_thermautotrophicus
------------------------------------------------------------
------------------------------------------------------------
------------------------------------------------------------
------------------------------------------------------------
-------------------------ADKLFINALKKKFE------------ESP------
------------------------------------------------------------
-------------------------------------------------E-EKKTTFYTL
GGWKQS--ERKTEFVNAGKEVA-AKR-GIPQYNPDI-------GTPLGQRVLMPYQVS--
------------------TT-DTYVE-GDDLHFVNNAAMQQMWDDIRRTVIVGLNHAHAV
IEKRLGKEVTPETITHYLETVNHAMPGA-AVVQEHMVETHPALVADSYVKVFTGNDEIAD
EIDPAFVIDINKQ-F------PEDQA----ETLKAEVGDGIWQVVRIPTIVSRTCDGATT
SRWSAMQIGMSMISAYKQAAGEAATGDFAYAAKXAEVIHMGTYLPVRXA-RGENEPGGVP
FGYLADICQSSRVNYE----------------D-P------VRVSLDVV-ATGAMLYDQI
WLGSY------------MSGG-VGFT-QYATAAYTDNILDDFTYFGKEYVEDKYG----L
CEA-PN--------NMDTVLDVATE-VTFYGLEQYEEYPALLEDQFGGSXRAAVVAAAAG
CSTAFATGNAQTGL-SGW-YLSMYLHKEQHSRLGFYXYDLQDQXGASNVFSIRGDEGLPL
ELRGPNYPNYAMNVGHQGEYAGISQAPHAARGDAFVFNPLVKIAFAD-DNLVFDFTN-VR
GEFAKGALREFEP-AGERALITP-A-----------------
>AAB85653_Methanothermobacter_thermautotrophicus
------------------------------------------------------------
------------------------------------------------------------
------------------------------------------------------------
------------------------------------------------------------
------------------------MADKLFINALKKKFE------------ESP------
------------------------------------------------------------
-------------------------------------------------E-EKKTTFYTL
GGWKQS--ERKTEFVNAGKEVA-AKR-GIPQYNPDI-------GTPLGQRVLMPYQVS--
------------------TT-DTFVE-GDDLHFVNNAAMQQMWDDIRRTVIVGLNHAHAV
IEKRLGKEVTPETITHYLETVNHAMPGA-AVVQEHMVETHPALVADSYVKVFTGNDEIAD
EIDPAFVIDINKQ-F------PEDQA----ETLKAEVGDGIWQVVRIPTIVSRTCDGATT
SRWSAMQIGMSMISAYKQAAGEAATGDFAYAAKHAEVIHMGTYLPVRRA-RGENEPGGVP
FGYLADICQSSRVNYE----------------D-P------VRVSLDVV-ATGAMLYDQI
WLGSY------------MSGG-VGFT-QYATAAYTDNILDDFTYFGKEYVEDKYG----L
CEA-PN--------TMDTVLDVASE-VTFYGLEQYEEYPALLEDQFGGSQRAAVVAAAAG
CSTAFATANAQTGL-SGW-YLSMYLHKEQHSRLGFYGYDLQDQCGASNVFSIRGDEGLPL
ELRGPNYPNYAMNVGHQGEYAGISQAPHAARGDAFVFNPLVKIAFAD-DNLVFDFTN-VR
GEFAKGALREFEP-AGERALITP-AK----------------
>AAA73445_MhtThe14_organism=Methanothermobacter_thermautotrophicus
------------------------------------------------------------
------------------------------------------------------------
------------------------------------------------------------
------------------------------------------------------------
------------------------MADKLFINALKKKFE------------ESP------
------------------------------------------------------------
-------------------------------------------------E-EKKTTFYTL
GGWKQS--ERKTEFVNAGKEVA-AKR-GIPQYNPDI-------GTPLGQRVLMPYQVS--
------------------TT-DTFVE-GDDLHFVNNAAMQQMWDDIRRTVIVGLNHAHAV
IEKRLGKEVTPETITHYLETVNHAMPGA-AVVQEHMVETHPALVADSYVKVFTGNDEIAD
EIDPAFVIDINKQ-F------PEDQA----ETLKAEVGDGIWQVVRIPTIVSRTCDGATT
SRWSAMQIGMSMISAYKQAAGEAATGDFAYAAKHAEVIHMGTYLPVRRA-RGENEPGGVP
FGYLAEICQSSRVNYE----------------D-P------VRVSLDVV-ATGAMLYDQI
WLGSY------------MSGG-VGFT-QYATAAYTDNILDDFTYFGKEYVEDKYG----L
CEA-PN--------TMDTVLDVASE-VTFYGLEQYEEYPALLEDQFGGSQRAAVVAAAAG
CSTAFATANAQTGL-SGW-YLSMYLHKEQHSRLGFYGYDLQDQCGASNVFSIRGDEGLPL
ELRGPNYPNYAMNVGHQGEYAGISQAPHAARGDAFVFNPLVKIAFAD-DNLVFDFTN-VR
GEFAKGALREFEP-AGERALITP-AK----------------
>WP_048175731.1_coenzyme-B_sulfoethylthiotransferase_subunit_alpha_Methanothermobacter_sp._CaT2
------------------------------------------------------------
------------------------------------------------------------
------------------------------------------------------------
------------------------------------------------------------
------------------------MADKLFINALKKKFE------------ESP------
------------------------------------------------------------
-------------------------------------------------E-EKKTTFYTL
GGWKQS--ERKTEFVNAGKEVA-AKR-GIPQYNPDI-------GTPLGQRVLMPYQVS--
------------------TT-DTFVE-GDDLHFVNNAAMQQMWDDIRRTVIVGLNHAHAV
IEKRLGKEVTPETITHYLETVNHAMPGA-AVVQEHMVETHPALVADSYVKVFTGNDEIAD
EIDPVFVIDINKQ-F------PEDQA----ETLKAEVGDGIWQVVRIPTIVSRTCDGATT
SRWSAMQIGMSMISAYKQAAGEAATGDFAYAAKHAEVIHMGTYLPVRRA-RGENEPGGVP
FGYLADICQSSRVNYE----------------D-P------VRVSLDVV-ATGAMLYDQI
WLGSY------------MSGG-VGFT-QYATAAYTDNILDDFTYFGKEYVEDKYG----L
CEA-PN--------TMDTVLDVATE-VTFYGLEQYEEYPALLEDQFGGSQRAAVVAAAAG
CSTAFATGNAQTGL-SGW-YLSMYLHKEQHSRLGFYGYDLQDQCGASNVFSIRGDEGLPL
ELRGPNYPNYAMNVGHQGEYAGISQAPHAARGDAFVFNPLVKIAFAD-DNLVFDFTN-VR
GEFAKGALREFEP-AGERALITP-AK----------------
>BAZ99180.1_hypothetical_protein_tca_01121_Methanothermobacter_sp._EMTCatA1
------------------------------------------------------------
------------------------------------------------------------
------------------------------------------------------------
------------------------------------------------------------
------------------------MADKLFINALKKKFE------------ESP------
------------------------------------------------------------
-------------------------------------------------E-EKKTTFYTL
GGWKQS--ERKTEFVNAGKEVA-AKR-GIPQYNPDI-------GTPLGQRVLMPYQVS--
------------------TT-DTFVE-GDDLHFVNNAAMQQMWDDIRRTVIVGLNHAHAV
IEKRLGKEVTPETITHYLETVNHAMPGA-AVVQEHMVETHPALVADSYVKVFTGNDEIAD
EIDAAFVIDINKQ-F------PEDQA----ETLKAEVGDGIWQVVRIPTIVSRTCDGATT
SRWSAMQIGMSMISAYKQAAGEAATGDFAYAAKHAEVIHMGTYLPVRRA-RGENEPGGVP
FGYLADICQSSRVNYE----------------D-P------VRVSLDVV-ATGAMLYDQI
WLGSY------------MSGG-VGFT-QYATAAYTDNILDDFTYFGKEYVEDKYG----L
CEA-PN--------TMDTVLDVATE-VTFYGLEQYEEYPALLEDQFGGSQRAAVVAAAAG
CSTAFATGNAQTGL-SGW-YLSMYLHKEQHSRLGFYGYDLQDQCGASNVFSIRGDEGLPL
ELRGPNYPNYAMNVGHQGEYAGISQAPHAARGDAFVFNPLVKIAFAD-DNLVFDFTN-VR
GEFAKGALREFEP-AGERALITP-AK----------------
>PAV02920.1_methyl-coenzyme_M_reductase_subunit_alpha_Methanobacterium_bryantii
------------------------------------------------------------
------------------------------------------------------------
------------------------------------------------------------
------------------------------------------------------------
------------------------MADKKFMEALKKKFE------------EAP------
------------------------------------------------------------
-------------------------------------------------E-ESKTHFYDL
GGWKQS--ERKTEFVKAGKEIA-EKR-GIPMYNPDV-------GTPLGQRVLMPYQVS--
------------------TT-DTYVE-GDDLHFVNNAAMQQFWDDIRRTVIVGLNTAHNV
IEKRLGKEVTPETITTYLETVNHAMPGA-AVVQEHMVETNPSLVYDSYVKIFTGNDEIAD
EIDPAFVININKM-F------PEEQA----EVLKAEVGDAMWQVVRIPTIVSRTCDGGTT
SRWSAMQIGMSMISAYKQAAGEAATGDFAYAAKHAEVVHMGSYLPVRRA-RGENEPGGIA
FGFLADICQSSRVNMD----------------D-P------VRVTLDVV-ASGAMLYDQI
WLGSY------------MSGG-VGFT-QYATAAYTDNILDDFTYFGKEYVEDKYG----M
TEA-PN--------TMETVLDVASE-VTFYGLEQYEEYPALLEDQFGGSQRAAVTAAAAG
CSTAFATGNAQTGL-SGW-YLSMYLHKEQHSRLGFYGYDLQDQCGAANTFAIRGDEGLPL
EARGANYPNYAMNVGHQGEYAGIAQAAHAARKDAFVFNPLVKIAFAD-DNLAFDFSN-VR
AGFAKGALREFEP-AGERALISP-AK----------------
>WP_048081846.1_coenzyme-B_sulfoethylthiotransferase_subunit_alpha_Methanobacterium
------------------------------------------------------------
------------------------------------------------------------
------------------------------------------------------------
------------------------------------------------------------
------------------------MADKKFMEALKKKFE------------EAP------
------------------------------------------------------------
-------------------------------------------------E-ESKTHFYDL
GGWKQS--ERKTEFVKAGKEIA-EKR-GIPMYNPDV-------GTPLGQRVLMPYQVS--
------------------TT-DTYVE-GDDLHFVNNAAMQQFWDDIRRTVIVGLNTAHNV
IEKRLGKEVTPETITTYLETVNHAMPGA-AVVQEHMVETNPSLVYDSYVKIFTGNDEIAD
EIDPAFVININKM-F------PEEQA----EVLKAEVGDAMWQVVRIPTIVSRTCDGGTT
SRWSAMQIGMSMISAYKQAAGEAATGDFAYAAKHAEVVHMGSYLPVRRA-RGENEPGGIA
FGFLADICQSSRVNMD----------------D-P------VRVTLDVV-ASGAMLYDQI
WLGSY------------MSGG-VGFT-QYATAAYTDNILDDFTYFGREYVEDKYG----L
TEA-PN--------TMETVLDVASE-VTFYGLEQYEEYPALLEDQFGGSQRAAVTAAAAG
CSTAFATGNAQTGL-SGW-YLSMYLHKEQHSRLGFYGYDLQDQCGAANTFAIRGDEGLPL
EARGANYPNYAMNVGHQGEYAGISQAAHAARKDAFVFNPLVKIAFAD-DNLAFDFSN-VR
AEFAKGALREFEP-AGERALISP-AK----------------
>PKL66830.1_coenzyme-B_sulfoethylthiotransferase_subunit_alpha_Methanobacteriales_HGW-1
------------------------------------------------------------
------------------------------------------------------------
------------------------------------------------------------
------------------------------------------------------------
------------------------MADKKFISALKTKFE------------ESP------
------------------------------------------------------------
-------------------------------------------------D-EKKTTFYNK
GGWKQS--ERKTQFVNEGKAIA-EKR-GIPMYNPDV-------GTPLGQRALMPYQVS--
------------------TT-DTYVE-GDDLHFVNNAAMQQMADDIKRTVVVGLNTAHNV
IEKRLGKEVTPETITHYLETVNHAMPGA-AVVQEHMVETDPTLVADSYVKVFTGNDEIAS
EIDSAFVLDINKM-F------PDEQA----EVLKAEVGDGIWQVVRIPTIVSRTCDGATT
SRWSAMQVGMSMISAYKQCAGEAATGDFAYAAKHAEVIHMGTYLPVRRA-RGENEPGGIP
FGYLADICQSSRVNAD----------------D-P------VRTTLDVV-AMGAMLYDQI
WLGSY------------MSGG-VGFT-QYATAAYTDNVLDDFCYFGKEYVEDKFG----L
TEA-PN--------NMDTVLDVGSE-VTFYALEQYEEYPALLETQFGGSQRAAVVAAAAG
CSTAFATGNAQTGL-SAW-YLSMYLHKEQHSRLGFYGYDLQDQCGASNVFSIRNDEGLPL
ELRGPNYPNYAMNVGHQGEYAGIAQAPHAARGDAFVFNPLVKIAFAD-DNLAFDFTN-PR
AMFAKGALREFEP-AGERAFISP-AK----------------
>YP_004520866_MhbPalud_organism=Methanobacterium_paludis
------------------------------------------------------------
------------------------------------------------------------
------------------------------------------------------------
------------------------------------------------------------
------------------------MADKKFIDALNKKFK------------EDP------
------------------------------------------------------------
-------------------------------------------------E-EKKTTFYSF
GGWKQS--ERKREFVEAGKKIA-AER-GIPQYNPDV-------GTPLGQRVLMPYQVS--
------------------TT-DTFVE-GDDLHFVNNAAMQQMWDDIRRTVIVGLDTAHNV
IEKRLGKEVTPETITHYLETVNHAMPGA-AVVQEHMVETNPALVADSYVKVFTGNDEIAD
EIDSAYVLDINKM-F------PEEQA----EVLKAEVGDGIWQAVRIPTIVSRTCDGGTT
SRWSAMQIGMSMISAYKQCAGEAATGDFAFAAKHAAVIHMGTALPQRRA-RGENEPGGIP
FGYLADICQSSRKYAD----------------D-P------VRVTLDVV-ATGAMLYDQI
WLGSY------------MSGG-VGFT-QYATAAYTDNVLDDFCYYGKEYVEDKFG-G--L
CEA-PN--------TMETVLDVGSE-VTFYALEQYEEYPALLETQFGGSQRAAVTAAAAG
CSTGFATGNAQTGL-SAW-YLSMYLHKEQHSRLGFYGYDLQDQCGAANVFAIRGDEGLPT
ELRGPNYPNYAMNVGHQGEYAGIAQSAHAARKDAFVLNPLVKIAFAD-DNLAFDFSE-VR
AEFAKGALREFEP-AGERDLITP-AK----------------
>WP_071907585.1_coenzyme-B_sulfoethylthiotransferase_subunit_alpha_Methanobacterium_congolense
------------------------------------------------------------
------------------------------------------------------------
------------------------------------------------------------
------------------------------------------------------------
------------------------MADKKFMEALNKKFK------------EAP------
------------------------------------------------------------
-------------------------------------------------E-EKKTTFYSF
GGWKQS--ERKREFVEAGKEVA-AKR-GIPQYNPDI-------GCPLGQRVLMPYQVS--
------------------TT-DTFVE-GDDLHFVNNTAMQQFWDDIRRTVIVGLGTAHGV
IEKRLGKEVSPETITNYLETVNHSMPGA-AVVQEHMVETHPALVADSYVKIFTGNDEIAD
EIDSAFVIDINKM-F------PDEQA----EVLKAEVGDGIWQAVRIPTIVSRTCDGGTT
SRWSAMQIGMSMISAYKQCAGEAATGDFAFAAKHAEVIHMGTALPQRRA-RGENEPGGIP
FGYLADICQSSRKYMD----------------D-P------VRVSLDVV-ASGAMLYDQI
WLGSY------------MSGG-VGFT-QYGTAAYTDNILDDFCYYGKEYVEDKFG-G--L
CEA-PN--------NMDTVRDVGSE-VTFYGLEQYEEYPALLETQFGGSQRAAVAAAAAG
CSTGFATGNAQTGL-SAW-YLSMYLHKEQHARLGFYGYDLQDQCGASNVFSIRGDEGLPL
ELRGPNYPNYAMNVGHQGEYAGIAQSAHAARKDAFVFNPLVKIAFAD-DSLAFDFSE-VR
AQFAKGALREFEP-AGERALISP-AK----------------
>WP_088335801.1_coenzyme-B_sulfoethylthiotransferase_subunit_alpha_Methanopyrus_sp._KOL6
------------------------------------------------------------
------------------------------------------------------------
------------------------------------------------------------
------------------------------------------------------------
---------------------MSSAEEKLFMKALKEKFE------------ESP------
------------------------------------------------------------
-------------------------------------------------E-EKYTKFYIF
GGWEQS--ERKKEFKEWADKIA-EER-GVPHYNPDI-------GVPLGQRKLMSYQVS--
------------------GT-DVFVE-GDDLHFVNNAAMQQMWDDIRRTVIVGMDTAHRV
LERRLGKEVTPETINEYMETLNHALPGG-AVVQEHMVEIHPGLTWDCYAKIITGDLELAD
EIDDKFLIDIEKL-F------PEEQA----EQLIKAIGNRTYQVCRMPTIVGHVCDGATM
YRWAAMQIAMSFICAYKIAAGEAAVSDFAFASKHAEVINMGEMLPARRA-RGENEPGGIP
FGVLADCVQTMRKYPD----------------D-P------AKVALEVI-AAGAMLYDQI
WLGSY------------MSGG-VGFT-QYATAVYTDNILDDYVYYGLEYVEDKYG----L
AEA-DP--------SMDVVKDVATE-VTLYGLEQYERYPAAMETHFGGSQRAAVCAAAAG
CSVSFATGHAQAGL-NGW-YLSQITHKEGHGRLGFYGYDLQDQCGAANTLSVRSDEGLPL
ELRGPNYPNYAMNVGHLGEYAGIVQAAHAARGDAFCAHPVIKVAFAD-ENLVFDFTE-PR
KEFAKGALREFEP-AGERDLIIP-AE----------------
>Q49605_MnrKand7_organism=Methanopyrus_kandleri
------------------------------------------------------------
------------------------------------------------------------
------------------------------------------------------------
------------------------------------------------------------
---------------------MSSAEEKLFMKALKEKFE------------ESP------
------------------------------------------------------------
-------------------------------------------------E-EKYTKFYIF
GGWKQS--ERKKEFKEWADKIV-EER-GVPHYNPDI-------GVPLGQRKLMSYQVS--
------------------GT-DVFVE-GDDLHFVNNAAMQQMWDDIRRTVIVGMDTAHRV
LERRLGKEVTPETINEYMETLNHALPGG-AVVQEHMVEIHPGLTWDCYAKIITGDLELAD
EIDDKFLIDIEKL-F------PEEQA----EQLIKAIGNRTYQVCRMPTIVGHVCDGATM
YRWAAMQIAMSFICAYKIAAGEAAVSDFAFASKHAEVINMGEMLPARRA-RGENEPGGVP
FGVLADCVQTMRKYPD----------------D-P------AKVALEVI-AAGAMLYDQI
WLGSY------------MSGG-VGFT-QYATAVYTDNILDDYVYYGLEYVEDKYG----I
AEA-EP--------SMDVVKDVATE-VTLYGLEQYERYPAAMETHFGGSQRAAVCAAAAG
CSTAFATGHAQAGL-NGW-YLSQILHKEGHGRLGFYGYALQDQCGAANSLSVRSDEGLPL
ELRGPNYPNYAMNVGHLGEYAGIVQAAHAARGDAFCVHPVIKVAFAD-ENLVFDFTE-PR
KEFAKGALREFEP-AGERDLIVP-AE----------------
>AAB02003_MnrKand6_organism=Methanopyrus_kandleri
------------------------------------------------------------
------------------------------------------------------------
------------------------------------------------------------
------------------------------------------------------------
---------------------MSSAEEKLFMKALKEKFE------------ESP------
------------------------------------------------------------
-------------------------------------------------E-EKYTKFYIF
GGWKQS--ERKKEFKEWADKIV-EER-GVPHYNPDI-------GVPLGQRKLMSYQVS--
------------------GT-DVFVE-GDDLTFVNNAAMQQMWDDIRRTVIVGMDTAHRV
LERRLGKEVTPETINEYMETLNHALPGG-AVVQEHMVEIHPGLTWDCYAKIITGDLELAD
EIDDKFLIDIEKL-F------PEEQA----EQLIKAIGNRTYQVCRMPTIVGHVCDGATM
YRWAAMQIAMSFICAYKIAAGEAAVSDFAFASKHAEVINMGEMLPARRA-RGENEPGGVP
FGVLADCVQTMRKYPD----------------D-P------AKVALEVI-AAGAMLYDQI
WLGSY------------MSGG-VGFT-QYATAVYPDNILDDYVYYGLEYVEDKYG----I
AEA-EP--------SMDVVKDVATE-VTLYGLEQYERYPAAMETHFGGSQRAAVCAAAAG
CSTAFATGHAQAGL-NGW-YLSQILHKEGQGRLGFYGYALQDQCGAANSLSVRSDEGLPL
ELRGPNYPNYAMNVGHLGEYAGIVQAAHAARGDAFCVHPVIKVAFAD-ENLVFDFTE-PR
KEFAKGALREFEP-AGERDLIVP-AE----------------
>AHY86396.1_methyl_coenzyme-M_reductase_Methanosphaera_sp._ISO3-F5
------------------------------------------------------------
------------------------------------------------------------
------------------------------------------------------------
------------------------------------------------------------
----------------------MVDEKKLFLKALQEKFD------------EDP------
------------------------------------------------------------
-------------------------------------------------E-EQNTKYYCY
GGWEQS--ARKREFNEQAEKAM-EARGGLPFYNPDI-------GVPLGQRKLMAYQVS--
------------------GT-DTYVE-GDDLHFCNNSAIQQLVDDIKRTIIVGMDTAHGV
LEQRLGVEVTPETINEYLETINHALPGG-AVVQEHMVEVDPGLVVDSYAKVFSGDDELVD
QLDSRFVIDINKE-F------PEEQA----EQLKKYIGKKTYQVSRVPTLVVRACDGGTT
SRWSAMQIGMSFISAYKLCAGEAAIADFSYAAKHADVISMASAMPARRA-RGPNEPGGVT
FGAISDMVQTSR-VSD----------------D-P------AKISLEVI-GAASPLYDQV
WLGSY------------MSGG-VGFT-QYATAAYTDEILDDFVYYGKDYVEKNYG-G--L
CQA-EA--------STEVVRDIASE-VTLYALEQY-ETPAALEDHFGGSQRACVAAAGAG
CSVAFATANSNAGV-NGW-YLSQLLHKEGHSRLGFYGYDLQDQCGSSNSLSIRSDEGLIH
ELRGPNYPNYAMNVGHQPEYAGIAQAPHAARGDAFALNPLIKVAFAD-NNLTFDWAN-PR
ACIAKGAIREFMP-SGERDLINP-AL----------------
>WP_069592666.1_coenzyme-B_sulfoethylthiotransferase_subunit_alpha_Methanosphaera_sp._WGK6
------------------------------------------------------------
------------------------------------------------------------
------------------------------------------------------------
------------------------------------------------------------
----------------------MDNDKKLFLKALQEKFD------------EDP------
------------------------------------------------------------
-------------------------------------------------K-EENTKFYCY
GGWEQS--ARKREFNEEAVKAM-EERDGLPFYNPDI-------GVPLGQRKLMAYQVS--
------------------GT-DTYVE-GDDLHFCNNSAIQQLVDDIKRTVIVGMDTAHGV
LEHRLGVEVTPETINEYLETINHALPGG-AVVQEHMVEVDPGLVTDSYAKIFTGDDDLLD
QLDQRFVIDINKE-F------PEEQA----EMLKKYIGKKTYQVSRVPTLVVRACDGGTT
SRWSAMQIGMSFISAYKLCAGEAAIADFSYAAKHADVISMASAMPSRRA-RGPNEPGGVT
FGAFSDMVQASR-VTD----------------D-P------AEVTLEVI-GGAAPLYDQV
WLGSY------------MSGG-VGFT-QYATAAYTDEILDDFIYYGKDYVENKFG-G--L
CQA-EA--------TSDVVRDIASE-VTLYGLEQY-EIPAALEDHFGGSQRAAVLAAGAG
CSVAFATANSNAGV-NGW-YLSQLLHKEGHSRLGFYGYDLQDQCGSSNSLSIRSDEGLIH
ELRGPNYPNYAMNVGHQPEYAGIAQAPHAARGDAFALNPLIKVAFAD-KHLKFDWTH-PR
KAIAKGAIREFMP-SGERDLINP-AL----------------
>ABC56731_MshStad8_organism=Methanosphaera_stadtmanae
------------------------------------------------------------
------------------------------------------------------------
------------------------------------------------------------
------------------------------------------------------------
----------------------MDNEKKLFLKALKEKFD------------EDP------
------------------------------------------------------------
-------------------------------------------------E-EENTKFYCY
GGWEQS--ARKREFAEEAEKAV-EARGGLPFYNPDI-------GVPLGQRKLMAYQVS--
------------------GT-DTYVE-GDDLHFCNNSAIQQLVDDIKRTVIVGMDTAHGV
LEQRLGVEVTPETINEYLETINHALPGG-AVVQEHMVEVDPGLVTDSYAKIFTGDDDLLD
QLDQRFVIDINKE-F------PEEQA----EMLKKYIGKKTYQVSRVPTLVVRACDGGTT
SRWSAMQIGMSFISAYKLCAGEAAIADFSYAAKHADVISMASAMPSRRA-RGPNEPGGVT
FGAFSDMVQTSR-VTD----------------D-P------AEVTLEVI-GGAAPLYDQV
WLGSY------------MSGG-VGFT-QYATAAYTDEILDDFIYYGKDYVEGKYG-G--L
CQA-EA--------TSEVVKDIASE-VTLYGLEQY-EIPAALEDHFGGSQRAAVLAAGAG
CSVAFATANSNAGV-NGW-YLSQLLHKEGHSRLGFYGYDLQDQCGSSNSLSVRSDEGLIH
ELRGPNYPNYAMNVGHQPEYAGIAQAPHAARGDAFALNPLIKVAFAD-KNLSFDWAH-PR
ECIAKGAVREFMP-SGERDLINP-AL----------------
>CAE48306_MshStad9_organism=Methanosphaera_stadtmanae
------------------------------------------------------------
------------------------------------------------------------
------------------------------------------------------------
------------------------------------------------------------
----------------------MDNEKKLFLKALKEKFD------------EDP------
------------------------------------------------------------
-------------------------------------------------E-EENTKLHCY
GGWEQS--ARKREFAEEAEKAV-EARGGLPFYNPDI-------GVPLGQRKLMAYQVS--
------------------GT-DTYVE-GDDLHFCNNSAIQQLVDDIKRTVIVGMDTAHGV
LEQRLGVEVTPETINEYLETINHALPGG-AVVQEHMVEVDPGLVTDSYAKIFTGDDDLLD
QLDQRFVIDINKE-F------PEEQA----EMLKKYIGQKTYQVSRVPTLVVRACDGGTT
SRWSAMQIGMSFISAYKLCAGEAAIADFSYAAKHADVISMASAMPSRRA-RGPNEPGGVT
FGAFSDLVQTSR-VTD----------------D-P------AEVTLEVI-GGAAPLYDQV
WLGSY------------MSGG-VGFT-QYATAAYTDEILDDFIYYGKDYVEGKYG-G--L
CQA-EA--------TSEVVKDIASE-VTLYGLEQY-EIPAALEDHFGGSQRAAVLAAGAG
CSVAFATANSNAGV-NGW-YLSQLLHKEGHSRLGFYGYDLQDQCGSSNSLSVRSDEGLIH
ELRGPNYPNYAMNVGHQPEYAGIAQAPHAARGDAFALNPLIKVAFAD-KNLSFDWAH-PR
ECIAKGAVREFMP-SGERDLIIP-AL----------------
>WP_095608312.1_coenzyme-B_sulfoethylthiotransferase_subunit_alpha_Methanosphaera_cuniculi
------------------------------------------------------------
------------------------------------------------------------
------------------------------------------------------------
------------------------------------------------------------
-------------------MNTEKTEKKLFLKALQEKFD------------EDP------
------------------------------------------------------------
-------------------------------------------------E-DEKTKFYCY
GGWEQS--PRKREFDEEAKKAIAEERGGLPFYNPDI-------GVPLGQRKLMAYQVS--
------------------GT-DTYVE-GDDLHFCNNSAIQQLVDDIKRTIIVGMDTAHGV
LEQRLGVEVTPETINEYLETINHALPGG-AVVQEHMVEVDPGLVADSYAKVFSGDDELID
QIDSRFVIDINKQ-F------PEEQA----EMLKKYIGKKTYQVSRVPTLVVRACDGGTT
SRWSAMQIGMSFISAYKLCAGEAAIADFSYAAKHADVISMGSAMPSRRA-RGPNEPGGVT
FGAFSDMVQTSR-VSD----------------D-P------AEITLEVI-GGAAPLYDQV
WLGSY------------MSGG-VGFT-QYATAAYTDEILDDFVYYGKEYVETKYG-G--L
AQT-EA--------TTDVVRDIASE-VTLYGLEQY-EIPAALEDHFGGSQRAAVLAAGAG
CSVAFATANSNAGL-NGW-YLSQLLHKEGHSRLGFYGYDLQDQCGSSNSLSVRSDEGLIH
ELRGPNYPNYAMNVGHQPEYAGIAEAPHAARGDAFALNPLIKVAFAD-DMLKFDWAH-PR
ECIAKGAVREFMP-SGERDLINP-AL----------------
>AHY86398.1_methyl_coenzyme-M_reductase_Methanobrevibacter_sp._YLM1
------------------------------------------------------------
------------------------------------------------------------
------------------------------------------------------------
------------------------------------------------------------
------------------MTKGEKLENKRFLEALTQKFKG-----------EDQ------
------------------------------------------------------------
-------------------------------------------------E-DQQTSFYCF
DGWKQS--PRKREFFDAANELA-KKRDNLPFYNPDI-------GVPLGQRQLMSYKIS--
------------------GT-EDYVE-GDDLHFCNNAAIQQLVDDIKRTVIVGMDTAHSV
LQERLGVEVTPETINEYMETINHALPGG-AVVQEHMVEVHPGLASDCYAKIFTGNDELAD
ELDKRVLIDINKE-F------PEEQA----EMLKEYIGNKTYQVSRVPTLVVRACDGGTV
SRWSAMQIGMSFITAYSLCAGEAAIADFSYAAKHADVIGMAAILPARRA-RGANEPGGVP
FGIFADMIQTSR-ISD----------------D-P------AKITLEVI-GGAATFYDQV
WLGSY------------MSGG-VGFT-QYASATYTDDILDDFIYYGKDYVEKNYG----M
CQA-EA--------NFDNVKDIATE-VTIYGLEQY-EIPTLLEDHFGGSQRASVISAAAG
CSVAFATGNSNAGV-NGW-YLSMIEHKEAHSRLGFYGYDLQDQCGAANSLSIRSDEGLIH
ELRGPNYPNYAMNVGHQPEYAGIAQAPHAARGDAFCVNPLIKIAFAD-KNLSFDFLH-PR
KCIAKGALREFEA-DGERSIILP-AFSK--------------
>WP_074797980.1_coenzyme-B_sulfoethylthiotransferase_subunit_alpha_Methanobrevibacter_olleyae
------------------------------------------------------------
------------------------------------------------------------
------------------------------------------------------------
------------------------------------------------------------
------------------MTKGEKLENKRFLEALTQKFKG-----------EDQ------
------------------------------------------------------------
-------------------------------------------------E-DQQTSFYCF
DGWKQS--PRKREFFDAANELA-KKRDNLPFYNPDI-------GVPLGQRQLMSYKIS--
------------------GT-EDYVE-GDDLHFCNNAAIQQLVDDIKRTVIVGMDTAHSV
LQERLGVEVTPETINEYMETINHALPGG-AVVQEHMVEVHPGLASDCYAKIFTGNDELAD
ELDKRVLIDINKE-F------PEEQA----EMLKEYIGNKTYQVSRVPTLVVRACDGGTV
SRWSAMQIGMSFITAYSLCAGEAAIADFSYAAKHADVIGMAAILPARRA-RGANEPGGVP
FGIFADMIQTSR-ISD----------------D-P------AKITLEVI-GGAATFYDQV
WLGSY------------MSGG-VGFT-QYASATYTDDILDDFIYYGKDYVEKNYG----M
CQA-EA--------NFDNVKDIATE-VTIYGLEQY-EIPTLLEDHFGGSQRASVISAAAG
CSVAFATGNSNAGV-NGW-YLSMIEHKESHSRLGFYGYDLQDQCGAANSLSIRSDEGLIH
ELRGPNYPNYAMNVGHQPEYAGIAQAPHAARGDAFCVNPLIKIAFAD-KNLSFDFLH-PR
KCIAKGALREFEA-DGERSIILP-AFSK--------------
>YP_001273475_MbvSmi12_organism=Methanobrevibacter_smithii
------------------------------------------------------------
------------------------------------------------------------
------------------------------------------------------------
------------------------------------------------------------
[truncated: 4,688 more rows]

## Sheet: Fig_3_b
species	measure	pentane	hexane	heptane	octane	nonane	decane	dodecane	tetradecane
Alkanophaga_volatiphilum	acrA_1	540.621	761.051	749.701	0.597372	0	0	0	0
Alkanophaga_volatiphilum	acrA_2	731.532	363.363	286.486	0	0	0	0	0
Alkanophaga_volatiphilum	acrA_3	5450.73	2753.14	3419.81	1.04822	0.524109	0	0	0
Alkanophaga_volatiphilum	mean_FPK	227.309	497.36	388.601	1.31679	1.87523	1.27113	1.35231	1.26025
Alkanophaga_liquidiphilum	acrA_1	0	122.047	10.4987	586.614	559.055	409.449	799.213	627.953
Alkanophaga_liquidiphilum	acrA_2	18.6186	40.2402	0.600601	113.514	112.312	127.928	151.952	123.724
Alkanophaga_liquidiphilum	acrA_3	54.5073	542.453	13.6268	2101.68	2203.88	2941.82	6002.1	6166.14
Alkanophaga_liquidiphilum	mean_FPK	10.155	80.7096	10.0232	235.091	281.336	134.212	210.532	186.132
