# Supplementary material for: Candidatus Alkanophaga archaea from Guaymas Basin hydrothermal vent sediment oxidize petroleum alkanes
Source: Nat Microbiol. 2023 Jun 1;8(7):1199–212. doi: 10.1038/s41564-023-01400-3 (PMC10322722; doi:10.1038/s41564-023-01400-3)
Supplement: Source Data Fig. 5 — Statistical source data. [file 41564_2023_1400_MOESM7_ESM.xlsx]

## Sheet: Fig_5_a
mag	gene	category	locus_tag	measure	hexane_value	COG20_function	Pfam_function	KOfam_function
4	acr	Alkane activation	OD814_000157	FPK	1312.08	Methyl coenzyme M reductase, gamma subunit (McorG) (PDB:5N1Q)	Methyl-coenzyme M reductase gamma subunit	methyl-coenzyme M reductase gamma subunit [EC:2.8.4.1]
4	acr	Alkane activation	OD814_000158	FPK	1015.22	Methyl coenzyme M reductase, beta subunit (McorB) (PDB:5N28)	Methyl-coenzyme M reductase beta subunit, C-terminal domain	methyl-coenzyme M reductase beta subunit [EC:2.8.4.1]
4	acr	Alkane activation	OD814_000175	FPK	761.051	Methyl coenzyme M reductase, alpha subunit (McorA) (PDB:1E6V)	Methyl-coenzyme M reductase alpha subunit, C-terminal domain	methyl-coenzyme M reductase alpha subunit [EC:2.8.4.1]
4	acr	Alkane activation	OD814_000176	FPK	430.233	Methyl coenzyme M reductase, gamma subunit (McorG) (PDB:5N1Q)	Methyl-coenzyme M reductase gamma subunit	methyl-coenzyme M reductase gamma subunit [EC:2.8.4.1]
4	acr	Alkane activation	OD814_000177	FPK	366.373	Methyl coenzyme M reductase, beta subunit (McorB) (PDB:5N28)	Methyl-coenzyme M reductase beta subunit, C-terminal domain	methyl-coenzyme M reductase beta subunit [EC:2.8.4.1]
4	acr	Alkane activation	OD814_000380	FPK	341.232	Methyl coenzyme M reductase, subunit C (McorC)		methyl-coenzyme M reductase subunit C
4	acr	Alkane activation	OD814_000515	FPK	2753.14	Methyl coenzyme M reductase, alpha subunit (McorA) (PDB:1E6V)	Methyl-coenzyme M reductase alpha subunit, C-terminal domain
4	acr	Alkane activation	OD814_000784	FPK	541.026	Methyl coenzyme M reductase, subunit D (McorD)	Methyl-coenzyme M reductase operon protein D
4	acr	Alkane activation	OD814_000814	FPK	476.553	Methyl coenzyme M reductase, gamma subunit (McorG) (PDB:5N1Q)	Methyl-coenzyme M reductase gamma subunit	methyl-coenzyme M reductase gamma subunit [EC:2.8.4.1]
4	acr	Alkane activation	OD814_000815	FPK	363.363	Methyl coenzyme M reductase, alpha subunit (McorA) (PDB:1E6V)	Methyl-coenzyme M reductase alpha subunit, C-terminal domain	methyl-coenzyme M reductase alpha subunit [EC:2.8.4.1]
4	acr	Alkane activation	OD814_000816	FPK	334.838	Methyl coenzyme M reductase, beta subunit (McorB) (PDB:5N28)	Methyl-coenzyme M reductase beta subunit, C-terminal domain	methyl-coenzyme M reductase beta subunit [EC:2.8.4.1]
4	acr	Alkane activation	OD814_001882	FPK	255.319	Methyl coenzyme M reductase, alpha subunit (McorA) (PDB:1E6V)
4	acad	Beta-oxidation	OD814_000030	FPK	455.178	Acyl-CoA dehydrogenase related to the alkylation response protein AidB (CaiA) (PDB:1BUC)	Acyl-CoA dehydrogenase, C-terminal domain	acyl-CoA dehydrogenase [EC:1.3.8.7]
4	acad	Beta-oxidation	OD814_000134	FPK	380.827	Acyl-CoA dehydrogenase related to the alkylation response protein AidB (CaiA) (PDB:1BUC)	Acyl-CoA dehydrogenase, C-terminal domain	acyl-CoA dehydrogenase [EC:1.3.8.7]
4	acad	Beta-oxidation	OD814_000410	FPK	211.268	Acyl-CoA dehydrogenase related to the alkylation response protein AidB (CaiA) (PDB:1BUC)	Acyl-CoA dehydrogenase, N-terminal domain
4	acad	Beta-oxidation	OD814_000411	FPK	314.465	Acyl-CoA dehydrogenase related to the alkylation response protein AidB (CaiA) (PDB:1BUC)	Acyl-CoA dehydrogenase, middle domain
4	acad	Beta-oxidation	OD814_000412	FPK	427.822	Acyl-CoA dehydrogenase related to the alkylation response protein AidB (CaiA) (PDB:1BUC)	Acyl-CoA dehydrogenase, C-terminal domain
4	acad	Beta-oxidation	OD814_000557	FPK	336.898	Acyl-CoA dehydrogenase related to the alkylation response protein AidB (CaiA) (PDB:1BUC)	Acyl-CoA dehydrogenase, C-terminal domain	acyl-CoA dehydrogenase [EC:1.3.8.7]
4	acad	Beta-oxidation	OD814_000678	FPK	359.123	Acyl-CoA dehydrogenase related to the alkylation response protein AidB (CaiA) (PDB:1BUC)	Acyl-CoA dehydrogenase, C-terminal domain	acyl-CoA dehydrogenase [EC:1.3.8.7]
4	acad	Beta-oxidation	OD814_000887	FPK	797.524	Acyl-CoA dehydrogenase related to the alkylation response protein AidB (CaiA) (PDB:1BUC)	Acyl-CoA dehydrogenase, C-terminal domain	acyl-CoA dehydrogenase [EC:1.3.8.7]
4	acad	Beta-oxidation	OD814_000948	FPK	294.737	Acyl-CoA dehydrogenase related to the alkylation response protein AidB (CaiA) (PDB:1BUC)	Acyl-CoA dehydrogenase, C-terminal domain
4	acad	Beta-oxidation	OD814_001174	FPK	894.703	Acyl-CoA dehydrogenase related to the alkylation response protein AidB (CaiA) (PDB:1BUC)	Acyl-CoA dehydrogenase, C-terminal domain	acyl-CoA dehydrogenase [EC:1.3.8.7]
4	acad	Beta-oxidation	OD814_001489	FPK	300.347	Acyl-CoA dehydrogenase related to the alkylation response protein AidB (CaiA) (PDB:1BUC)	Acyl-CoA dehydrogenase, C-terminal domain	acyl-CoA dehydrogenase [EC:1.3.8.7]
4	ech	Beta-oxidation	OD814_000043	FPK	944.992	Enoyl-CoA hydratase/carnithine racemase (CaiD) (PDB:1DCI)!!!3-hydroxyacyl-CoA dehydrogenase (FadB) (PDB:5ZQZ)	3-hydroxyacyl-CoA dehydrogenase, C-terminal domain	enoyl-CoA hydratase / 3-hydroxyacyl-CoA dehydrogenase [EC:4.2.1.17 1.1.1.35]
4	ech	Beta-oxidation	OD814_000181	FPK	105.105		Enoyl-CoA hydratase/isomerase
4	ech	Beta-oxidation	OD814_000336	FPK	2180.56	Enoyl-CoA hydratase/carnithine racemase (CaiD) (PDB:1DCI)	Enoyl-CoA hydratase/isomerase	enoyl-CoA hydratase [EC:4.2.1.17]
4	ech	Beta-oxidation	OD814_000492	FPK	278.834	Enoyl-CoA hydratase/carnithine racemase (CaiD) (PDB:1DCI)	Enoyl-CoA hydratase/isomerase	enoyl-CoA hydratase [EC:4.2.1.17]
4	ech	Beta-oxidation	OD814_000977	FPK	187.919	Enoyl-CoA hydratase/carnithine racemase (CaiD) (PDB:1DCI)	Enoyl-CoA hydratase/isomerase	enoyl-CoA hydratase [EC:4.2.1.17]
4	ech	Beta-oxidation	OD814_000978	FPK	78.4314	Enoyl-CoA hydratase/carnithine racemase (CaiD) (PDB:1DCI)	Enoyl-CoA hydratase/isomerase
4	ech	Beta-oxidation	OD814_001101	FPK	395.59	Enoyl-CoA hydratase/carnithine racemase (CaiD) (PDB:1DCI)!!!3-hydroxyacyl-CoA dehydrogenase (FadB) (PDB:5ZQZ)	Enoyl-CoA hydratase/isomerase	enoyl-CoA hydratase [EC:4.2.1.17]
4	ech	Beta-oxidation	OD814_001611	FPK	352.417	Enoyl-CoA hydratase/carnithine racemase (CaiD) (PDB:1DCI)	Enoyl-CoA hydratase/isomerase	enoyl-CoA hydratase [EC:4.2.1.17]
4	hadh	Beta-oxidation	OD814_000043	FPK	944.992	Enoyl-CoA hydratase/carnithine racemase (CaiD) (PDB:1DCI)!!!3-hydroxyacyl-CoA dehydrogenase (FadB) (PDB:5ZQZ)	3-hydroxyacyl-CoA dehydrogenase, C-terminal domain	enoyl-CoA hydratase / 3-hydroxyacyl-CoA dehydrogenase [EC:4.2.1.17 1.1.1.35]
4	hadh	Beta-oxidation	OD814_000263	FPK	1021.99	3-hydroxyacyl-CoA dehydrogenase (FadB) (PDB:5ZQZ)	3-hydroxyacyl-CoA dehydrogenase, C-terminal domain	3-hydroxyacyl-CoA dehydrogenase [EC:1.1.1.35]
4	hadh	Beta-oxidation	OD814_000976	FPK	333.333		3-hydroxyacyl-CoA dehydrogenase, NAD binding domain
4	hadh	Beta-oxidation	OD814_001213	FPK	338.773	Dihydrolipoamide dehydrogenase (E3) component of pyruvate/2-oxoglutarate dehydrogenase complex or glutathione oxidoreductase (Lpd) (PDB:6QKG)!!!2,4-dienoyl-CoA reductase or related NADH-dependent reductase, Old Yellow Enzyme (OYE) family (FadH) (PDB:1BWK)	3-hydroxyacyl-CoA dehydrogenase, NAD binding domain	2,4-dienoyl-CoA reductase (NADPH2) [EC:1.3.1.34]
4	acat	Beta-oxidation	OD814_000246	FPK	258.204	Acetyl-CoA acetyltransferase (PaaJ) (PDB:1AFW)
4	acat	Beta-oxidation	OD814_000265	FPK	300	Acetyl-CoA acetyltransferase (PaaJ) (PDB:1AFW)	Beta-ketoacyl synthase, N-terminal domain	acetyl-CoA C-acetyltransferase [EC:2.3.1.9]
4	acat	Beta-oxidation	OD814_000566	FPK	970.978	Acetyl-CoA acetyltransferase (PaaJ) (PDB:1AFW)	Beta-ketoacyl synthase, N-terminal domain	acetyl-CoA C-acetyltransferase [EC:2.3.1.9]
4	acat	Beta-oxidation	OD814_000567	FPK	584.795	Acetyl-CoA acetyltransferase (PaaJ) (PDB:1AFW)	Beta-ketoacyl synthase, N-terminal domain	acetyl-CoA C-acetyltransferase [EC:2.3.1.9]
4	acat	Beta-oxidation	OD814_000897	FPK	385.802	Acetyl-CoA acetyltransferase (PaaJ) (PDB:1AFW)	Thiolase, C-terminal domain	acetyl-CoA C-acetyltransferase [EC:2.3.1.9]
4	acat	Beta-oxidation	OD814_001238	FPK	173.333	Acetyl-CoA acetyltransferase (PaaJ) (PDB:1AFW)	Beta-ketoacyl synthase, N-terminal domain
4	acat	Beta-oxidation	OD814_001239	FPK	178.649	Acetyl-CoA acetyltransferase (PaaJ) (PDB:1AFW)
4	acat	Beta-oxidation	OD814_001881	FPK	324.324	Acetyl-CoA acetyltransferase (PaaJ) (PDB:1AFW)	Thiolase, C-terminal domain	acetyl-CoA C-acetyltransferase [EC:2.3.1.9]
4	mcm	Beta-oxidation	OD814_000790	FPK	429.194	Methylmalonyl-CoA mutase, C-terminal domain/subunit (cobalamin-binding) (Sbm) (PDB:1B1A)	B12 binding domain	methylmalonyl-CoA mutase, C-terminal domain [EC:5.4.99.2]
4	mcm	Beta-oxidation	OD814_001486	FPK	473.931	Methylmalonyl-CoA mutase, N-terminal domain/subunit (Sbm) (PDB:6OXC)	Methylmalonyl-CoA mutase	methylmalonyl-CoA mutase, N-terminal domain [EC:5.4.99.2]
4	acds	Wood-Ljungdahl	OD814_000122	FPK	564.103	CO dehydrogenase/acetyl-CoA synthase gamma subunit (corrinoid Fe-S protein) (CdhE) (PDB:2H9A)	4Fe-4S binding domain	4Fe-4S ferredoxin
4	acds	Wood-Ljungdahl	OD814_000198	FPK	636.615	CO dehydrogenase/acetyl-CoA synthase alpha subunit (CdhA) (PDB:3CF4)	4Fe-4S dicluster domain	anaerobic carbon-monoxide dehydrogenase, CODH/ACS complex subunit alpha [EC:1.2.7.4]
4	acds	Wood-Ljungdahl	OD814_000200	FPK	668.03	CO dehydrogenase/acetyl-CoA synthase beta subunit (CdhC)	ACS/CODH beta subunit C-terminal
4	acds	Wood-Ljungdahl	OD814_000279	FPK	324.201	CO dehydrogenase/acetyl-CoA synthase alpha subunit (CdhA) (PDB:3CF4)	Prismane/CO dehydrogenase family
4	acds	Wood-Ljungdahl	OD814_000280	FPK	200	CO dehydrogenase/acetyl-CoA synthase alpha subunit (CdhA) (PDB:3CF4)	4Fe-4S binding domain
4	acds	Wood-Ljungdahl	OD814_000281	FPK	192.506	CO dehydrogenase/acetyl-CoA synthase beta subunit (CdhC)	ACS/CODH beta subunit C-terminal
4	acds	Wood-Ljungdahl	OD814_000284	FPK	231.061	CO dehydrogenase nickel-insertion accessory protein CooC1 (CooC) (PUBMED:15466042)	AAA domain	CO dehydrogenase maturation factor
4	acds	Wood-Ljungdahl	OD814_000507	FPK	540.34	5,10-methylenetetrahydrofolate reductase (MetF) (PDB:1B5T)!!!CO dehydrogenase/acetyl-CoA synthase delta subunit (corrinoid Fe-S protein) (CdhD)	Methylenetetrahydrofolate reductase	methylenetetrahydrofolate reductase (NADPH) [EC:1.5.1.20]
4	acds	Wood-Ljungdahl	OD814_000659	FPK	134.409	Predicted RNA-binding protein	CO dehydrogenase accessory protein CooT	uncharacterized protein
4	acds	Wood-Ljungdahl	OD814_000835	FPK	320	CO dehydrogenase nickel-insertion accessory protein CooC1 (CooC) (PUBMED:15466042)	AAA domain	CO dehydrogenase maturation factor
4	acds	Wood-Ljungdahl	OD814_000941	FPK	589.744	CO dehydrogenase/acetyl-CoA synthase gamma subunit (corrinoid Fe-S protein) (CdhE) (PDB:2H9A)	CO dehydrogenase/acetyl-CoA synthase delta subunit	acetyl-CoA decarbonylase/synthase, CODH/ACS complex subunit gamma [EC:2.1.1.245]
4	acds	Wood-Ljungdahl	OD814_000942	FPK	466.811	CO dehydrogenase/acetyl-CoA synthase delta subunit (corrinoid Fe-S protein) (CdhD)	CO dehydrogenase/acetyl-CoA synthase delta subunit	acetyl-CoA decarbonylase/synthase, CODH/ACS complex subunit delta [EC:2.1.1.245]
4	acds	Wood-Ljungdahl	OD814_000944	FPK	468.792	CO dehydrogenase nickel-insertion accessory protein CooC1 (CooC) (PUBMED:15466042)	AAA domain	CO dehydrogenase maturation factor
4	acds	Wood-Ljungdahl	OD814_000945	FPK	1244.09	CO dehydrogenase/acetyl-CoA synthase beta subunit (CdhC)	ACS/CODH beta subunit C-terminal	acetyl-CoA decarbonylase/synthase, CODH/ACS complex subunit beta [EC:2.3.1.169]
4	acds	Wood-Ljungdahl	OD814_000946	FPK	703.704	CO dehydrogenase/acetyl-CoA synthase epsilon subunit (CdhB) (PDB:1YTL)	CO dehydrogenase beta subunit/acetyl-CoA synthase epsilon subunit	anaerobic carbon-monoxide dehydrogenase, CODH/ACS complex subunit epsilon
4	acds	Wood-Ljungdahl	OD814_000947	FPK	1142.74	CO dehydrogenase/acetyl-CoA synthase alpha subunit (CdhA) (PDB:3CF4)	4Fe-4S dicluster domain	anaerobic carbon-monoxide dehydrogenase, CODH/ACS complex subunit alpha [EC:1.2.7.4]
4	acds	Wood-Ljungdahl	OD814_001273	FPK	680.643	CO dehydrogenase/acetyl-CoA synthase gamma subunit (corrinoid Fe-S protein) (CdhE) (PDB:2H9A)	CO dehydrogenase/acetyl-CoA synthase delta subunit	acetyl-CoA decarbonylase/synthase, CODH/ACS complex subunit gamma [EC:2.1.1.245]
4	acds	Wood-Ljungdahl	OD814_001274	FPK	838	CO dehydrogenase/acetyl-CoA synthase delta subunit (corrinoid Fe-S protein) (CdhD)	CO dehydrogenase/acetyl-CoA synthase delta subunit	acetyl-CoA decarbonylase/synthase, CODH/ACS complex subunit delta [EC:2.1.1.245]
4	acds	Wood-Ljungdahl	OD814_001276	FPK	1072.38	CO dehydrogenase/acetyl-CoA synthase beta subunit (CdhC)	ACS/CODH beta subunit C-terminal
4	acds	Wood-Ljungdahl	OD814_001277	FPK	687.266	CO dehydrogenase/acetyl-CoA synthase epsilon subunit (CdhB) (PDB:1YTL)	CO dehydrogenase beta subunit/acetyl-CoA synthase epsilon subunit	anaerobic carbon-monoxide dehydrogenase, CODH/ACS complex subunit epsilon
4	acds	Wood-Ljungdahl	OD814_001278	FPK	850	CO dehydrogenase/acetyl-CoA synthase alpha subunit (CdhA) (PDB:3CF4)	4Fe-4S binding domain	anaerobic carbon-monoxide dehydrogenase, CODH/ACS complex subunit alpha [EC:1.2.7.4]
4	acds	Wood-Ljungdahl	OD814_001288	FPK	311.653	CO dehydrogenase nickel-insertion accessory protein CooC1 (CooC) (PUBMED:15466042)		CO dehydrogenase maturation factor
4	acds	Wood-Ljungdahl	OD814_001334	FPK	335.989	CO dehydrogenase nickel-insertion accessory protein CooC1 (CooC) (PUBMED:15466042)	AAA domain	CO dehydrogenase maturation factor
4	acds	Wood-Ljungdahl	OD814_001613	FPK	342.105	Pyruvate:ferredoxin oxidoreductase or related 2-oxoacid:ferredoxin oxidoreductase, delta subunit (PorD) (PDB:5C4I)!!!CO dehydrogenase/acetyl-CoA synthase gamma subunit (corrinoid Fe-S protein) (CdhE) (PDB:2H9A)	4Fe-4S binding domain	4Fe-4S ferredoxin
4	acds	Wood-Ljungdahl	OD814_001775	FPK	389.535	CO dehydrogenase nickel-insertion accessory protein CooC1 (CooC) (PUBMED:15466042)	AAA domain	CO dehydrogenase maturation factor
4	met	Wood-Ljungdahl	OD814_000507	FPK	540.34	5,10-methylenetetrahydrofolate reductase (MetF) (PDB:1B5T)!!!CO dehydrogenase/acetyl-CoA synthase delta subunit (corrinoid Fe-S protein) (CdhD)	Methylenetetrahydrofolate reductase	methylenetetrahydrofolate reductase (NADPH) [EC:1.5.1.20]
4	mer	Wood-Ljungdahl	OD814_001159	FPK	359.457	Flavin-dependent oxidoreductase, luciferase family (includes alkanesulfonate monooxygenase SsuD and methylene tetrahydromethanopterin reductase) (SsuD) (PDB:1BRL)	Luciferase-like monooxygenase
4	mer	Wood-Ljungdahl	OD814_001315	FPK	371.495	Flavin-dependent oxidoreductase, luciferase family (includes alkanesulfonate monooxygenase SsuD and methylene tetrahydromethanopterin reductase) (SsuD) (PDB:1BRL)	Luciferase-like monooxygenase	5,10-methylenetetrahydromethanopterin reductase [EC:1.5.98.2]
4	mer	Wood-Ljungdahl	OD814_001446	FPK	248.813	Flavin-dependent oxidoreductase, luciferase family (includes alkanesulfonate monooxygenase SsuD and methylene tetrahydromethanopterin reductase) (SsuD) (PDB:1BRL)	Luciferase-like monooxygenase	5,10-methylenetetrahydromethanopterin reductase [EC:1.5.98.2]
4	mch	Wood-Ljungdahl	OD814_001523	FPK	489.097	Methenyltetrahydromethanopterin cyclohydrolase (Mch) (PDB:1QLM)	Cyclohydrolase (MCH)	methenyltetrahydromethanopterin cyclohydrolase [EC:3.5.4.27]
4	ftr	Wood-Ljungdahl	OD814_001204	FPK	266.444	Formylmethanofuran:tetrahydromethanopterin formyltransferase (Ftr) (PDB:1FTR)	Formylmethanofuran-tetrahydromethanopterin formyltransferase	formylmethanofuran--tetrahydromethanopterin N-formyltransferase [EC:2.3.1.101]
4	ftr	Wood-Ljungdahl	OD814_001247	FPK	400	Formylmethanofuran:tetrahydromethanopterin formyltransferase (Ftr) (PDB:1FTR)	Formylmethanofuran-tetrahydromethanopterin formyltransferase	formylmethanofuran--tetrahydromethanopterin N-formyltransferase [EC:2.3.1.101]
4	fwd	Wood-Ljungdahl	OD814_000023	FPK	402.03	Formylmethanofuran dehydrogenase subunit B (FwdB) (PDB:5T5I)	Molybdopterin oxidoreductase	formylmethanofuran dehydrogenase subunit B [EC:1.2.7.12]
4	fwd	Wood-Ljungdahl	OD814_000419	FPK	518.779	Formylmethanofuran dehydrogenase subunit E (FwdE) (PDB:2GLZ)	FmdE, Molybdenum formylmethanofuran dehydrogenase operon	formylmethanofuran dehydrogenase subunit E [EC:1.2.7.12]
4	fwd	Wood-Ljungdahl	OD814_000775	FPK	369.369	Formylmethanofuran dehydrogenase subunit D (FwdD) (PDB:2KI8)	Molydopterin dinucleotide binding domain	formylmethanofuran dehydrogenase subunit D [EC:1.2.7.12]
4	fwd	Wood-Ljungdahl	OD814_001204	FPK	266.444	Formylmethanofuran:tetrahydromethanopterin formyltransferase (Ftr) (PDB:1FTR)	Formylmethanofuran-tetrahydromethanopterin formyltransferase	formylmethanofuran--tetrahydromethanopterin N-formyltransferase [EC:2.3.1.101]
4	fwd	Wood-Ljungdahl	OD814_001247	FPK	400	Formylmethanofuran:tetrahydromethanopterin formyltransferase (Ftr) (PDB:1FTR)	Formylmethanofuran-tetrahydromethanopterin formyltransferase	formylmethanofuran--tetrahydromethanopterin N-formyltransferase [EC:2.3.1.101]
4	fwd	Wood-Ljungdahl	OD814_001269	FPK	262.274	Formylmethanofuran dehydrogenase subunit E (FwdE) (PDB:2GLZ)	FmdE, Molybdenum formylmethanofuran dehydrogenase operon	formylmethanofuran dehydrogenase subunit E [EC:1.2.7.12]
4	fwd	Wood-Ljungdahl	OD814_001537	FPK	305.376	Formylmethanofuran dehydrogenase subunit B (FwdB) (PDB:5T5I)		formylmethanofuran dehydrogenase subunit B [EC:1.2.7.12]
4	fwd	Wood-Ljungdahl	OD814_001550	FPK	453.125	Formylmethanofuran dehydrogenase subunit D (FwdD) (PDB:2KI8)	Molydopterin dinucleotide binding domain	formylmethanofuran dehydrogenase subunit D [EC:1.2.7.12]
4	fwd	Wood-Ljungdahl	OD814_001551	FPK	424.172	Formylmethanofuran dehydrogenase subunit B (FwdB) (PDB:5T5I)	Molybdopterin oxidoreductase	formylmethanofuran dehydrogenase subunit B [EC:1.2.7.12]
4	fwd	Wood-Ljungdahl	OD814_001552	FPK	536.283	Formylmethanofuran dehydrogenase subunit A (FwdA) (PDB:5T5I)	Amidohydrolase family	formylmethanofuran dehydrogenase subunit A [EC:1.2.7.12]
4	fwd	Wood-Ljungdahl	OD814_001553	FPK	787.879	Formylmethanofuran dehydrogenase subunit C (FwdC) (PDB:5T5I)	GXGXG motif	formylmethanofuran dehydrogenase subunit C [EC:1.2.7.12]
4	fwd	Wood-Ljungdahl	OD814_001863	FPK	344.928		FmdE, Molybdenum formylmethanofuran dehydrogenase operon	formylmethanofuran dehydrogenase subunit E [EC:1.2.7.12]
4	hdr	Cofactor recycling	OD814_000096	FPK	234.277	Heterodisulfide reductase, subunit C (HdrC) (PDB:5ODC)	4Fe-4S dicluster domain	heterodisulfide reductase subunit C2 [EC:1.8.7.3 1.8.98.4 1.8.98.5 1.8.98.6]
4	hdr	Cofactor recycling	OD814_000097	FPK	363.014	Heterodisulfide reductase, subunit B (HdrB) (PDB:5ODC)	Cysteine-rich domain	heterodisulfide reductase subunit B2 [EC:1.8.7.3 1.8.98.4 1.8.98.5 1.8.98.6]
4	hdr	Cofactor recycling	OD814_000103	FPK	523.737	Heterodisulfide reductase, subunit A (polyferredoxin) (HdrA) (PDB:5ODC)	FAD binding domain	heterodisulfide reductase subunit A2 [EC:1.8.7.3 1.8.98.4 1.8.98.5 1.8.98.6]
4	hdr	Cofactor recycling	OD814_000349	FPK	632.546	NADPH-dependent glutamate synthase beta chain or related oxidoreductase (GltD) (PDB:1H7X)!!!Heterodisulfide reductase, subunit A (polyferredoxin) (HdrA) (PDB:5ODC)	Alanine dehydrogenase/PNT, C-terminal domain	heterodisulfide reductase subunit A2 [EC:1.8.7.3 1.8.98.4 1.8.98.5 1.8.98.6]
4	hdr	Cofactor recycling	OD814_000351	FPK	374.354	Heterodisulfide reductase, subunit A (polyferredoxin) (HdrA) (PDB:5ODC)	Alanine dehydrogenase/PNT, C-terminal domain	heterodisulfide reductase subunit A2 [EC:1.8.7.3 1.8.98.4 1.8.98.5 1.8.98.6]
4	hdr	Cofactor recycling	OD814_000360	FPK	555.556	Fe-S cluster-containing oxidoreductase, includes glycolate oxidase subunit GlcF (GlpC)	Cysteine-rich domain	heterodisulfide reductase subunit D [EC:1.8.98.1]
4	hdr	Cofactor recycling	OD814_000362	FPK	491.582	Heterodisulfide reductase, subunit C (HdrC) (PDB:5ODC)	4Fe-4S dicluster domain	heterodisulfide reductase subunit C2 [EC:1.8.7.3 1.8.98.4 1.8.98.5 1.8.98.6]
4	hdr	Cofactor recycling	OD814_000363	FPK	325.658	Heterodisulfide reductase, subunit B (HdrB) (PDB:5ODC)	Cysteine-rich domain	heterodisulfide reductase subunit B2 [EC:1.8.7.3 1.8.98.4 1.8.98.5 1.8.98.6]
4	hdr	Cofactor recycling	OD814_000446	FPK	341.037	Heterodisulfide reductase, subunit A (polyferredoxin) (HdrA) (PDB:5ODC)	FAD dependent oxidoreductase	heterodisulfide reductase subunit A2 [EC:1.8.7.3 1.8.98.4 1.8.98.5 1.8.98.6]
4	hdr	Cofactor recycling	OD814_001626	FPK	338.56	Heterodisulfide reductase, subunit A (polyferredoxin) (HdrA) (PDB:5ODC)	Flavin containing amine oxidoreductase	heterodisulfide reductase subunit A2 [EC:1.8.7.3 1.8.98.4 1.8.98.5 1.8.98.6]
4	hdr	Cofactor recycling	OD814_001627	FPK	460.784	Heterodisulfide reductase, subunit A (polyferredoxin) (HdrA) (PDB:5ODC)	FAD dependent oxidoreductase	heterodisulfide reductase subunit A2 [EC:1.8.7.3 1.8.98.4 1.8.98.5 1.8.98.6]
4	hdr	Cofactor recycling	OD814_001629	FPK	400.176	Fe-S cluster-containing oxidoreductase, includes glycolate oxidase subunit GlcF (GlpC)	Cysteine-rich domain	heterodisulfide reductase subunit D [EC:1.8.98.1]
4	FeS-or	Cofactor recycling	OD814_000095	FPK	488.064	Fe-S cluster-containing oxidoreductase, includes glycolate oxidase subunit GlcF (GlpC)	Cysteine-rich domain	dimethylglycine catabolism B
4	FeS-or	Cofactor recycling	OD814_000350	FPK	409.038	Fe-S cluster-containing oxidoreductase, includes glycolate oxidase subunit GlcF (GlpC)!!!Coenzyme F420-reducing hydrogenase, delta subunit (FrhD) (PDB:5ODC)	Cysteine-rich domain	F420-non-reducing hydrogenase iron-sulfur subunit [EC:1.12.99.- 1.8.98.5 1.8.98.6]
4	FeS-or	Cofactor recycling	OD814_000360	FPK	555.556	Fe-S cluster-containing oxidoreductase, includes glycolate oxidase subunit GlcF (GlpC)	Cysteine-rich domain	heterodisulfide reductase subunit D [EC:1.8.98.1]
4	FeS-or	Cofactor recycling	OD814_001628	FPK	465.099	Fe-S cluster-containing oxidoreductase, includes glycolate oxidase subunit GlcF (GlpC)!!!NADPH-dependent glutamate synthase beta chain or related oxidoreductase (GltD) (PDB:1H7X)	Alanine dehydrogenase/PNT, C-terminal domain
4	FeS-or	Cofactor recycling	OD814_001629	FPK	400.176	Fe-S cluster-containing oxidoreductase, includes glycolate oxidase subunit GlcF (GlpC)	Cysteine-rich domain	heterodisulfide reductase subunit D [EC:1.8.98.1]
4	ndh	Cofactor recycling	OD814_000024	FPK	526.268	NADH dehydrogenase, FAD-containing subunit (Ndh) (PDB:5NA4)	L-lysine 6-monooxygenase/L-ornithine 5-monooxygenase	NADH:ubiquinone reductase (H+-translocating) [EC:7.1.1.2]
4	ndh	Cofactor recycling	OD814_000512	FPK	532.922	NADH:ubiquinone oxidoreductase 27 kD subunit (chain C) (NuoC)	Respiratory-chain NADH dehydrogenase, 30 Kd subunit
4	ndh	Cofactor recycling	OD814_000513	FPK	379.369	Ni,Fe-hydrogenase III large subunit (HycE2) (PDB:6CFW)	Respiratory-chain NADH dehydrogenase, 49 Kd subunit	ech hydrogenase subunit E
4	ndh	Cofactor recycling	OD814_000514	FPK	311.04	Formate hydrogenlyase subunit HyfC (HyfC) (PDB:6CFW)	NADH dehydrogenase
4	ndh	Cofactor recycling	OD814_000749	FPK	286.613	NADH:ubiquinone oxidoreductase subunit 1 (chain H) (NuoH) (PDB:6HUM)	NADH dehydrogenase	F420H2:quinone oxidoreductase subunit H [EC:1.1.98.4]
4	ndh	Cofactor recycling	OD814_000750	FPK	430.937	NADH:ubiquinone oxidoreductase 49 kD subunit (chain D) (NuoD) (PDB:2FUG)	Respiratory-chain NADH dehydrogenase, 30 Kd subunit
4	ndh	Cofactor recycling	OD814_001059	FPK	454.008	NADH dehydrogenase, FAD-containing subunit (Ndh) (PDB:5NA4)	Pyridine nucleotide-disulphide oxidoreductase	sulfide:quinone oxidoreductase [EC:1.8.5.4]
4	ndh	Cofactor recycling	OD814_001345	FPK	821.705	NADH dehydrogenase, FAD-containing subunit (Ndh) (PDB:5NA4)	FAD dependent oxidoreductase	NADH:ubiquinone reductase (H+-translocating) [EC:7.1.1.2]
4	fqo	Cofactor recycling	OD814_000748	FPK	327.891	Formate hydrogenlyase subunit 6/NADH:ubiquinone oxidoreductase 23 kD subunit (chain I) (NuoI) (PDB:1B0P)	4Fe-4S binding domain	F420H2:quinone oxidoreductase subunit I [EC:1.1.98.4]
4	fqo	Cofactor recycling	OD814_000749	FPK	286.613	NADH:ubiquinone oxidoreductase subunit 1 (chain H) (NuoH) (PDB:6HUM)	NADH dehydrogenase	F420H2:quinone oxidoreductase subunit H [EC:1.1.98.4]
4	fqo	Cofactor recycling	OD814_000750	FPK	430.937	NADH:ubiquinone oxidoreductase 49 kD subunit (chain D) (NuoD) (PDB:2FUG)	Respiratory-chain NADH dehydrogenase, 30 Kd subunit
4	fqo	Cofactor recycling	OD814_000751	FPK	215.589	GTPase-interacting Yip1 domain (Yip1) (PUBMED:25702751;31417902)	Yip1 domain
4	fqo	Cofactor recycling	OD814_000752	FPK	352.941	NADH:ubiquinone oxidoreductase subunit 3 (chain A) (NuoA) (PDB:3RKO)	NADH-ubiquinone/plastoquinone oxidoreductase, chain 3	F420H2:quinone oxidoreductase subunit A [EC:1.1.98.4]
4	fqo	Cofactor recycling	OD814_000753	FPK	287.95	NADH:ubiquinone oxidoreductase subunit 2 (chain N) (NuoN) (PDB:4HE8)	Proton-conducting membrane transporter	F420H2:quinone oxidoreductase subunit N [EC:1.1.98.4]
4	fqo	Cofactor recycling	OD814_000754	FPK	296.239	Membrane H+-translocase/NADH:ubiquinone oxidoreductase subunit 5 (chain L)/Multisubunit Na+/H+ antiporter, MnhA subunit (NuoL) (PDB:3RKO)	Proton-conducting membrane transporter	F420H2:quinone oxidoreductase subunit L [EC:1.1.98.4]
4	fqo	Cofactor recycling	OD814_000755	FPK	455.852	Formate hydrogenlyase subunit 3/Multisubunit Na+/H+ antiporter, MnhD subunit (HyfB) (PDB:6CFW)	Proton-conducting membrane transporter	F420H2:quinone oxidoreductase subunit M [EC:1.1.98.4]
4	fqo	Cofactor recycling	OD814_000756	FPK	301.418			F420H2:quinone oxidoreductase subunit K [EC:1.1.98.4]
4	fqo	Cofactor recycling	OD814_000757	FPK	404.444	NADH:ubiquinone oxidoreductase subunit 6 (chain J) (NuoJ) (PDB:4HE8)		F420H2:quinone oxidoreductase subunit J [EC:1.1.98.4]
4	etf	Electron transport	OD814_000093	FPK	404.255	Electron transfer flavoprotein, alpha subunit FixB (FixB) (PDB:1EFP)	Electron transfer flavoprotein domain	electron transfer flavoprotein alpha subunit
4	etf	Electron transport	OD814_000094	FPK	619.226	Electron transfer flavoprotein, alpha and beta subunits (FixA) (PDB:5OL2)	Electron transfer flavoprotein domain	electron transfer flavoprotein beta subunit
4	etf	Electron transport	OD814_000879	FPK	357.228	Electron transfer flavoprotein, alpha and beta subunits (FixA) (PDB:5OL2)	Electron transfer flavoprotein domain	electron transfer flavoprotein beta subunit
4	etf	Electron transport	OD814_000899	FPK	418.651	Electron transfer flavoprotein, alpha subunit FixB (FixB) (PDB:1EFP)	Electron transfer flavoprotein domain	electron transfer flavoprotein alpha subunit
4	flaB	Electron transport	OD814_001706	FPK	740.857	Archaellin (archaeal flagellin) (FlaB) (PDB:5O4U)	Archaebacterial flagellin	archaeal flagellin FlaB
4	pilA	Electron transport	OD814_000253	FPK	385.078			archaeal type IV pilus assembly protein PilA
4	pilA	Electron transport	OD814_000328	FPK	263.43	Serine protease, subtilisin family (AprE) (PDB:1SCJ)!!!Uncharacterized conserved protein, PKD repeat domain (PDB:2KZW)	Bacterial Ig domain	archaeal type IV pilus assembly protein PilA
4	pilA	Electron transport	OD814_000332	FPK	646.825	Archaeal flagellin (archaellin), FlaG/FlaF family	Archaeal Type IV pilin, N-terminal	archaeal type IV pilus assembly protein PilA
4	pilA	Electron transport	OD814_001675	FPK	1500	Archaeal flagellin (archaellin), FlaG/FlaF family	Archaeal Type IV pilin, N-terminal	archaeal type IV pilus assembly protein PilA
4	hyd	Electron transport	OD814_000135	FPK	371.869	Ni,Fe-hydrogenase maturation factor (HyaD) (PDB:1CFZ) (PUBMED:15294295)	Hydrogenase maturation protease	hydrogenase maturation protease [EC:3.4.23.-]
4	hyd	Electron transport	OD814_000508	FPK	1284.02	Ni,Fe-hydrogenase III small subunit (HycG) (PDB:6CFW)	NADH ubiquinone oxidoreductase, 20 Kd subunit	membrane-bound hydrogenase subunit mbhJ [EC:1.12.7.2]
4	hyd	Electron transport	OD814_000513	FPK	379.369	Ni,Fe-hydrogenase III large subunit (HycE2) (PDB:6CFW)	Respiratory-chain NADH dehydrogenase, 49 Kd subunit	ech hydrogenase subunit E
4	hyd	Electron transport	OD814_001039	FPK	360.587	Ni,Fe-hydrogenase I small subunit (HyaA) (PDB:6FPI)	NiFe/NiFeSe hydrogenase small subunit C-terminal	hydrogenase small subunit [EC:1.12.99.6]
4	hyd	Electron transport	OD814_001040	FPK	422.609	Ni,Fe-hydrogenase I large subunit (HyaB) (PDB:6FPI) (PUBMED:25905665)	Nickel-dependent hydrogenase	hydrogenase large subunit [EC:1.12.99.6]
4	hyd	Electron transport	OD814_001041	FPK	364.389	Ni,Fe-hydrogenase maturation factor (HyaD) (PDB:1CFZ) (PUBMED:15294295)	Hydrogenase maturation protease	hydrogenase maturation protease [EC:3.4.23.-]
4	hyd	Electron transport	OD814_001610	FPK	201.55	Ni,Fe-hydrogenase maturation factor (HyaD) (PDB:1CFZ) (PUBMED:15294295)	Hydrogenase maturation protease	hydrogenase 3 maturation protease [EC:3.4.23.51]
4	fdh	Electron transport	OD814_000499	FPK	490.581	Coenzyme F420-reducing hydrogenase, beta subunit (FrhB) (PDB:3ZFS)!!!L-lactate utilization protein LutB, contains a ferredoxin-type domain (LutB)	4Fe-4S dicluster domain	formate dehydrogenase (coenzyme F420) beta subunit [EC:1.17.98.3 1.8.98.6]
4	fdh	Electron transport	OD814_000500	FPK	446.244	Predicted molibdopterin-dependent oxidoreductase YjgC (YjgC) (PDB:1AA6)	Molybdopterin oxidoreductase	formate dehydrogenase major subunit [EC:1.17.1.9]
24	sat	Sulfate reduction	OD816_001308	FPK	232.677	ATP sulfurylase (sulfate adenylyltransferase) (MET3) (PDB:1G8F)	ATP-sulfurylase	sulfate adenylyltransferase [EC:2.7.7.4]
24	apr	Sulfate reduction	OD816_001305	FPK	391.804	Succinate dehydrogenase/fumarate reductase, flavoprotein subunit (SdhA) (PDB:1KF6)	FAD binding domain	adenylylsulfate reductase, subunit A [EC:1.8.99.2]
24	apr	Sulfate reduction	OD816_001306	FPK	624.75	NAD-dependent dihydropyrimidine dehydrogenase, PreA subunit (PreA)	Adenosine-5'-phosphosulfate reductase beta subunit	adenylylsulfate reductase, subunit B [EC:1.8.99.2]
24	dsr	Sulfate reduction	OD816_000701	FPK	345.794	Sulfur transfer complex TusBCD TusE component, DsrC family (tRNA 2-thiouridine synthesizing protein C) (TusE) (PDB:1JI8)	DsrC like protein	dissimilatory sulfite reductase related protein
24	dsr	Sulfate reduction	OD816_001430	FPK	204.773	Dissimilatory sulfite reductase (desulfoviridin), alpha and beta subunits (DsrA)	Nitrite and sulphite reductase 4Fe-4S domain	dissimilatory sulfite reductase alpha subunit [EC:1.8.99.5]
24	dsr	Sulfate reduction	OD816_001431	FPK	250.962	Dissimilatory sulfite reductase (desulfoviridin), alpha and beta subunits (DsrA)	4Fe-4S binding domain	dissimilatory sulfite reductase beta subunit [EC:1.8.99.5]
24	dsr	Sulfate reduction	OD816_001432	FPK	149.02		Dissimilatory sulfite reductase D (DsrD)
24	dsr	Sulfate reduction	OD816_000174	FPK	138.365	Dissimilatory sulfite reductase (desulfoviridin), alpha and beta subunits (DsrA)	4Fe-4S binding domain
24	pilA	bin24_Electron transport	OD816_000644	FPK	206.718		Prokaryotic N-terminal methylation motif	type IV pilus assembly protein PilA
24	pilA	bin24_Electron transport	OD816_000645	FPK	99.1736	Type IV pilus assembly protein, major pilin PilA (PilA) (PDB:1AY2)	Prokaryotic N-terminal methylation motif
24	pilA	bin24_Electron transport	OD816_000818	FPK	28.0899	Type IV pilus assembly protein, major pilin PilA (PilA) (PDB:1AY2)	Type II transport protein GspH
24	cyt	bin24_Electron transport	OD816_000501	FPK	131.492	Tetraheme cytochrome c subunit NapC of nitrate or TMAO reductase (NapC)	Cytochrome c7 and related cytochrome c	cytochrome c-type protein NrfB
24	cyt	bin24_Electron transport	OD816_001562	FPK	149.425	DnaJ-class molecular chaperone with C-terminal Zn finger domain (DnaJ) (PDB:1BQ0)	Cytochrome c7 and related cytochrome c
24	cyt	bin24_Electron transport	OD816_000107	FPK	129.155		Cytochrome c7 and related cytochrome c	nitrate reductase (cytochrome), electron transfer subunit
24	cyt	bin24_Electron transport	OD816_000988	FPK	90.9823	Cytochrome c, mono- and diheme variants (CccA) (PDB:1A2S)	Cytochrome c554 and c-prime	hydroxylamine dehydrogenase [EC:1.7.2.6]
24	cyt	bin24_Electron transport	OD816_000499	FPK	182.54		Cytochrome c7 and related cytochrome c
24	cyt	bin24_Electron transport	OD816_000430	FPK	49.0956
24	hyd	bin24_Electron transport	OD816_000406	FPK	159.041	Ni,Fe-hydrogenase I small subunit (HyaA) (PDB:6FPI)	NiFe/NiFeSe hydrogenase small subunit C-terminal	[NiFe] hydrogenase small subunit [EC:1.12.2.1]
24	hyd	bin24_Electron transport	OD816_000407	FPK	199.005	Ni,Fe-hydrogenase I large subunit (HyaB) (PDB:6FPI) (PUBMED:25905665)	Nickel-dependent hydrogenase
24	hyd	bin24_Electron transport	OD816_000192	FPK	183.838	Ni,Fe-hydrogenase maturation factor (HyaD) (PDB:1CFZ) (PUBMED:15294295)	Hydrogenase maturation protease	hydrogenase maturation protease [EC:3.4.23.-]
24	hyd	bin24_Electron transport	OD816_000428	FPK	167.926	Ni/Fe-hydrogenase 2 integral membrane subunit HybB (HybB)	Polysulphide reductase, NrfD	dimethyl sulfoxide reductase membrane subunit
24	hyd	bin24_Electron transport	OD816_001129	FPK	259.508	Ni,Fe-hydrogenase maturation factor (HyaD) (PDB:1CFZ) (PUBMED:15294295)	Hydrogenase maturation protease	hydrogenase maturation protease [EC:3.4.23.-]
24	hyd	bin24_Electron transport	OD816_001560	FPK	126.749	Ni/Fe-hydrogenase 2 integral membrane subunit HybB (HybB)	Polysulphide reductase, NrfD
24	hyd	bin24_Electron transport	OD816_000228	FPK	245.229	Anaerobic selenocysteine-containing dehydrogenase (BisC) (PDB:1EU1)	Molybdopterin oxidoreductase	formate dehydrogenase major subunit [EC:1.17.1.9]
24	hyd	bin24_Electron transport	OD816_000229	FPK	239.888	Fe-S-cluster-containing dehydrogenase component (DMSO reductase) (HybA) (PDB:2VPW)	4Fe-4S binding domain	formate dehydrogenase iron-sulfur subunit
24	hyd	bin24_Electron transport	OD816_000230	FPK	92.7419	Formate dehydrogenase maturation protein FdhE (FdhE) (PDB:2FIY)	Protein involved in formate dehydrogenase formation	FdhE protein
1	acr	Alkane activation	OD815_001019	FPK	64.1026	Methyl coenzyme M reductase, beta subunit (McorB) (PDB:5N28)	Methyl-coenzyme M reductase beta subunit, C-terminal domain	methyl-coenzyme M reductase beta subunit [EC:2.8.4.1]
1	acr	Alkane activation	OD815_001020	FPK	40.2402	Methyl coenzyme M reductase, alpha subunit (McorA) (PDB:1E6V)	Methyl-coenzyme M reductase alpha subunit, C-terminal domain	methyl-coenzyme M reductase alpha subunit [EC:2.8.4.1]
1	acr	Alkane activation	OD815_001021	FPK	37.037	Methyl coenzyme M reductase, gamma subunit (McorG) (PDB:5N1Q)	Methyl-coenzyme M reductase gamma subunit	methyl-coenzyme M reductase gamma subunit [EC:2.8.4.1]
1	acr	Alkane activation	OD815_001179	FPK	542.453	Methyl coenzyme M reductase, alpha subunit (McorA) (PDB:1E6V)	Methyl-coenzyme M reductase alpha subunit, C-terminal domain
1	acr	Alkane activation	OD815_001209	FPK	43.7158	Uncharacterized conserved protein related to methyl-CoM reductase subunit C, methanogenesis marker protein 7	Methyl-coenzyme M reductase operon protein C
1	acr	Alkane activation	OD815_001254	FPK	48.11	Methyl coenzyme M reductase, alpha subunit (McorA) (PDB:1E6V)	Methyl-coenzyme M reductase alpha subunit, N-terminal domain
1	acr	Alkane activation	OD815_001376	FPK	122.047	Methyl coenzyme M reductase, alpha subunit (McorA) (PDB:1E6V)	Methyl-coenzyme M reductase alpha subunit, C-terminal domain
1	acr	Alkane activation	OD815_001394	FPK	197.101	Methyl coenzyme M reductase, beta subunit (McorB) (PDB:5N28)	Methyl-coenzyme M reductase beta subunit, C-terminal domain	methyl-coenzyme M reductase beta subunit [EC:2.8.4.1]
1	acr	Alkane activation	OD815_001395	FPK	241.111	Methyl coenzyme M reductase, gamma subunit (McorG) (PDB:5N1Q)	Methyl-coenzyme M reductase gamma subunit	methyl-coenzyme M reductase gamma subunit [EC:2.8.4.1]
1	acr	Alkane activation	OD815_001407	FPK	49.2063	Methyl coenzyme M reductase, subunit C (McorC)		methyl-coenzyme M reductase subunit C
1	acr	Alkane activation	OD815_001547	FPK	123.077	Methyl coenzyme M reductase, subunit D (McorD)	Methyl-coenzyme M reductase operon protein D
1	acr	Alkane activation	OD815_001695	FPK	42.5685	Methyl coenzyme M reductase, beta subunit (McorB) (PDB:5N28)	Methyl-coenzyme M reductase beta subunit, C-terminal domain	methyl-coenzyme M reductase beta subunit [EC:2.8.4.1]
1	acr	Alkane activation	OD815_001696	FPK	81.3953	Methyl coenzyme M reductase, gamma subunit (McorG) (PDB:5N1Q)	Methyl-coenzyme M reductase gamma subunit	methyl-coenzyme M reductase gamma subunit [EC:2.8.4.1]
1	acr	Alkane activation	OD815_001697	FPK	57.3477	Methyl coenzyme M reductase, alpha subunit (McorA) (PDB:1E6V)	Methyl-coenzyme M reductase alpha subunit, N-terminal domain
1	acad	Beta-oxidation	OD815_000130	FPK	42.218	Acyl-CoA dehydrogenase related to the alkylation response protein AidB (CaiA) (PDB:1BUC)	Acyl-CoA dehydrogenase, C-terminal domain	acyl-CoA dehydrogenase [EC:1.3.8.7]
1	acad	Beta-oxidation	OD815_000236	FPK	95.3307	Acyl-CoA dehydrogenase related to the alkylation response protein AidB (CaiA) (PDB:1BUC)	Acyl-CoA dehydrogenase, C-terminal domain	acyl-CoA dehydrogenase [EC:1.3.8.7]
1	acad	Beta-oxidation	OD815_000344	FPK	58.8745	Acyl-CoA dehydrogenase related to the alkylation response protein AidB (CaiA) (PDB:1BUC)	Acyl-CoA dehydrogenase, C-terminal domain	acyl-CoA dehydrogenase [EC:1.3.8.7]
1	acad	Beta-oxidation	OD815_000406	FPK	49.8688	Acyl-CoA dehydrogenase related to the alkylation response protein AidB (CaiA) (PDB:1BUC)	Acyl-CoA dehydrogenase, C-terminal domain	acyl-CoA dehydrogenase [EC:1.3.8.7]
1	acad	Beta-oxidation	OD815_000506	FPK	248.469	Acyl-CoA dehydrogenase related to the alkylation response protein AidB (CaiA) (PDB:1BUC)	Acyl-CoA dehydrogenase, C-terminal domain	acyl-CoA dehydrogenase [EC:1.3.8.7]
1	acad	Beta-oxidation	OD815_000618	FPK	64.4038	Acyl-CoA dehydrogenase related to the alkylation response protein AidB (CaiA) (PDB:1BUC)	Acyl-CoA dehydrogenase, C-terminal domain	acyl-CoA dehydrogenase [EC:1.3.8.7]
1	acad	Beta-oxidation	OD815_000669	FPK	47.373	Acyl-CoA dehydrogenase related to the alkylation response protein AidB (CaiA) (PDB:1BUC)	Acyl-CoA dehydrogenase, C-terminal domain	acyl-CoA dehydrogenase [EC:1.3.8.7]
1	acad	Beta-oxidation	OD815_000838	FPK	49.2524	Acyl-CoA dehydrogenase related to the alkylation response protein AidB (CaiA) (PDB:1BUC)	Acyl-CoA dehydrogenase, C-terminal domain	acyl-CoA dehydrogenase [EC:1.3.8.7]
1	acad	Beta-oxidation	OD815_001238	FPK	50.4274	Acyl-CoA dehydrogenase related to the alkylation response protein AidB (CaiA) (PDB:1BUC)	Acyl-CoA dehydrogenase, C-terminal domain	acyl-CoA dehydrogenase [EC:1.3.8.7]
1	ech	Beta-oxidation	OD815_000458	FPK	39.6396	Enoyl-CoA hydratase/carnithine racemase (CaiD) (PDB:1DCI)	Enoyl-CoA hydratase/isomerase
1	ech	Beta-oxidation	OD815_001347	FPK	58.3016	Enoyl-CoA hydratase/carnithine racemase (CaiD) (PDB:1DCI)	Enoyl-CoA hydratase/isomerase	enoyl-CoA hydratase [EC:4.2.1.17]
1	ech	Beta-oxidation	OD815_001496	FPK	87.4525	Enoyl-CoA hydratase/carnithine racemase (CaiD) (PDB:1DCI)	Enoyl-CoA hydratase/isomerase	enoyl-CoA hydratase [EC:4.2.1.17]
1	ech	Beta-oxidation	OD815_001644	FPK	35.6234	Enoyl-CoA hydratase/carnithine racemase (CaiD) (PDB:1DCI)	Enoyl-CoA hydratase/isomerase	enoyl-CoA hydratase [EC:4.2.1.17]
1	ech	Beta-oxidation	OD815_001692	FPK	35.0877	Enoyl-CoA hydratase/carnithine racemase (CaiD) (PDB:1DCI)	Enoyl-CoA hydratase/isomerase	enoyl-CoA hydratase [EC:4.2.1.17]
1	hadh	Beta-oxidation	OD815_000133	FPK	51.7413	Dihydrolipoamide dehydrogenase (E3) component of pyruvate/2-oxoglutarate dehydrogenase complex or glutathione oxidoreductase (Lpd) (PDB:6QKG)!!!2,4-dienoyl-CoA reductase or related NADH-dependent reductase, Old Yellow Enzyme (OYE) family (FadH) (PDB:1BWK)	3-hydroxyacyl-CoA dehydrogenase, NAD binding domain	2,4-dienoyl-CoA reductase (NADPH2) [EC:1.3.1.34]
1	hadh	Beta-oxidation	OD815_000178	FPK	150.457	Enoyl-CoA hydratase/carnithine racemase (CaiD) (PDB:1DCI)!!!3-hydroxyacyl-CoA dehydrogenase (FadB) (PDB:5ZQZ)	3-hydroxyacyl-CoA dehydrogenase, C-terminal domain	enoyl-CoA hydratase / 3-hydroxyacyl-CoA dehydrogenase [EC:4.2.1.17 1.1.1.35]
1	hadh	Beta-oxidation	OD815_000457	FPK	65.5556	3-hydroxyacyl-CoA dehydrogenase (FadB) (PDB:5ZQZ)	3-hydroxyacyl-CoA dehydrogenase, C-terminal domain	3-hydroxybutyryl-CoA dehydrogenase [EC:1.1.1.157]
1	hadh	Beta-oxidation	OD815_001453	FPK	127.315	3-hydroxyacyl-CoA dehydrogenase (FadB) (PDB:5ZQZ)	3-hydroxyacyl-CoA dehydrogenase, C-terminal domain	3-hydroxyacyl-CoA dehydrogenase [EC:1.1.1.35]
1	hadh	Beta-oxidation	OD815_001871	FPK	56.0166	NADPH-dependent glutamate synthase beta chain or related oxidoreductase (GltD) (PDB:1H7X)!!!Heterodisulfide reductase, subunit A (polyferredoxin) (HdrA) (PDB:5ODC)	3-hydroxyacyl-CoA dehydrogenase, NAD binding domain
1	acat	Beta-oxidation	OD815_000268	FPK	59.8291	Acetyl-CoA acetyltransferase (PaaJ) (PDB:1AFW)	Beta-ketoacyl synthase, N-terminal domain	acetyl-CoA C-acetyltransferase [EC:2.3.1.9]
1	acat	Beta-oxidation	OD815_000480	FPK	33.3333	Acetyl-CoA acetyltransferase (PaaJ) (PDB:1AFW)	Beta-ketoacyl synthase, N-terminal domain	acetyl-CoA C-acetyltransferase [EC:2.3.1.9]
1	acat	Beta-oxidation	OD815_000864	FPK	42.205	Acetyl-CoA acetyltransferase (PaaJ) (PDB:1AFW)	Thiolase, C-terminal domain	acetyl-CoA C-acetyltransferase [EC:2.3.1.9]
1	acat	Beta-oxidation	OD815_001265	FPK	46.2046	Acetyl-CoA acetyltransferase (PaaJ) (PDB:1AFW)	Beta-ketoacyl synthase, N-terminal domain	acetyl-CoA C-acetyltransferase [EC:2.3.1.9]
1	acat	Beta-oxidation	OD815_001494	FPK	48.6986	Acetyl-CoA acetyltransferase (PaaJ) (PDB:1AFW)	Beta-ketoacyl synthase, N-terminal domain	acetyl-CoA C-acetyltransferase [EC:2.3.1.9]
1	acat	Beta-oxidation	OD815_001758	FPK	104.478	Acetyl-CoA acetyltransferase (PaaJ) (PDB:1AFW)	Beta-ketoacyl synthase, N-terminal domain	acetyl-CoA C-acetyltransferase [EC:2.3.1.9]
1	acat	Beta-oxidation	OD815_001891	FPK	54.4041	Acetyl-CoA acetyltransferase (PaaJ) (PDB:1AFW)	Thiolase, C-terminal domain
1	mcm	Beta-oxidation	OD815_000341	FPK	76.157	Methylmalonyl-CoA mutase, N-terminal domain/subunit (Sbm) (PDB:6OXC)	Methylmalonyl-CoA mutase	methylmalonyl-CoA mutase, N-terminal domain [EC:5.4.99.2]
1	mcm	Beta-oxidation	OD815_000780	FPK	53.528	Methylmalonyl-CoA mutase, C-terminal domain/subunit (cobalamin-binding) (Sbm) (PDB:1B1A)	B12 binding domain	methylmalonyl-CoA mutase, C-terminal domain [EC:5.4.99.2]
1	acds	Wood-Ljungdahl	OD815_000428	FPK	83.014	CO dehydrogenase nickel-insertion accessory protein CooC1 (CooC) (PUBMED:15466042)	AAA domain	CO dehydrogenase maturation factor
1	acds	Wood-Ljungdahl	OD815_000649	FPK	97.8337	CO dehydrogenase/acetyl-CoA synthase gamma subunit (corrinoid Fe-S protein) (CdhE) (PDB:2H9A)	CO dehydrogenase/acetyl-CoA synthase delta subunit	acetyl-CoA decarbonylase/synthase, CODH/ACS complex subunit gamma [EC:2.1.1.245]
1	acds	Wood-Ljungdahl	OD815_000650	FPK	95.2381	CO dehydrogenase/acetyl-CoA synthase delta subunit (corrinoid Fe-S protein) (CdhD)	CO dehydrogenase/acetyl-CoA synthase delta subunit	acetyl-CoA decarbonylase/synthase, CODH/ACS complex subunit delta [EC:2.1.1.245]
1	acds	Wood-Ljungdahl	OD815_000652	FPK	152.722	CO dehydrogenase/acetyl-CoA synthase beta subunit (CdhC)	ACS/CODH beta subunit C-terminal
1	acds	Wood-Ljungdahl	OD815_000653	FPK	77.2128	CO dehydrogenase/acetyl-CoA synthase epsilon subunit (CdhB) (PDB:1YTL)	CO dehydrogenase beta subunit/acetyl-CoA synthase epsilon subunit	anaerobic carbon-monoxide dehydrogenase, CODH/ACS complex subunit epsilon
1	acds	Wood-Ljungdahl	OD815_000654	FPK	87.4793	CO dehydrogenase/acetyl-CoA synthase alpha subunit (CdhA) (PDB:3CF4)	4Fe-4S binding domain	anaerobic carbon-monoxide dehydrogenase, CODH/ACS complex subunit alpha [EC:1.2.7.4]
1	acds	Wood-Ljungdahl	OD815_000719	FPK	51.7928	CO dehydrogenase nickel-insertion accessory protein CooC1 (CooC) (PUBMED:15466042)	AAA domain	CO dehydrogenase maturation factor
1	acds	Wood-Ljungdahl	OD815_000917	FPK	26.455		CO dehydrogenase accessory protein CooT	uncharacterized protein
1	acds	Wood-Ljungdahl	OD815_001261	FPK	82.6414	CO dehydrogenase/acetyl-CoA synthase alpha subunit (CdhA) (PDB:3CF4)	4Fe-4S dicluster domain	anaerobic carbon-monoxide dehydrogenase, CODH/ACS complex subunit alpha [EC:1.2.7.4]
1	acds	Wood-Ljungdahl	OD815_001263	FPK	76.8176	CO dehydrogenase/acetyl-CoA synthase beta subunit (CdhC)	ACS/CODH beta subunit C-terminal
1	acds	Wood-Ljungdahl	OD815_001303	FPK	50.6667	CO dehydrogenase nickel-insertion accessory protein CooC1 (CooC) (PUBMED:15466042)	Adenylylsulphate kinase	CO dehydrogenase maturation factor
1	acds	Wood-Ljungdahl	OD815_001432	FPK	91.2281	CO dehydrogenase/acetyl-CoA synthase gamma subunit (corrinoid Fe-S protein) (CdhE) (PDB:2H9A)	CO dehydrogenase/acetyl-CoA synthase delta subunit	acetyl-CoA decarbonylase/synthase, CODH/ACS complex subunit gamma [EC:2.1.1.245]
1	acds	Wood-Ljungdahl	OD815_001433	FPK	96.2644	CO dehydrogenase/acetyl-CoA synthase delta subunit (corrinoid Fe-S protein) (CdhD)	CO dehydrogenase/acetyl-CoA synthase delta subunit	acetyl-CoA decarbonylase/synthase, CODH/ACS complex subunit delta [EC:2.1.1.245]
1	acds	Wood-Ljungdahl	OD815_001435	FPK	51.7928	CO dehydrogenase nickel-insertion accessory protein CooC1 (CooC) (PUBMED:15466042)	AAA domain	CO dehydrogenase maturation factor
1	acds	Wood-Ljungdahl	OD815_001436	FPK	134.269	CO dehydrogenase/acetyl-CoA synthase beta subunit (CdhC)	ACS/CODH beta subunit C-terminal	acetyl-CoA decarbonylase/synthase, CODH/ACS complex subunit beta [EC:2.3.1.169]
1	acds	Wood-Ljungdahl	OD815_001437	FPK	107.407	CO dehydrogenase/acetyl-CoA synthase epsilon subunit (CdhB) (PDB:1YTL)	CO dehydrogenase beta subunit/acetyl-CoA synthase epsilon subunit	anaerobic carbon-monoxide dehydrogenase, CODH/ACS complex subunit epsilon
1	acds	Wood-Ljungdahl	OD815_001438	FPK	67.0782	CO dehydrogenase/acetyl-CoA synthase alpha subunit (CdhA) (PDB:3CF4)	4Fe-4S dicluster domain	anaerobic carbon-monoxide dehydrogenase, CODH/ACS complex subunit alpha [EC:1.2.7.4]
1	acds	Wood-Ljungdahl	OD815_001642	FPK	58.6854	Pyruvate:ferredoxin oxidoreductase or related 2-oxoacid:ferredoxin oxidoreductase, delta subunit (PorD) (PDB:5C4I)!!!CO dehydrogenase/acetyl-CoA synthase gamma subunit (corrinoid Fe-S protein) (CdhE) (PDB:2H9A)	4Fe-4S binding domain	4Fe-4S ferredoxin
1	acds	Wood-Ljungdahl	OD815_001673	FPK	49.1352	CO dehydrogenase/acetyl-CoA synthase alpha subunit (CdhA) (PDB:3CF4)	Prismane/CO dehydrogenase family	anaerobic carbon-monoxide dehydrogenase, CODH/ACS complex subunit alpha [EC:1.2.7.4]
1	acds	Wood-Ljungdahl	OD815_001674	FPK	67.1141		CO dehydrogenase beta subunit/acetyl-CoA synthase epsilon subunit
1	acds	Wood-Ljungdahl	OD815_001675	FPK	37.3563	CO dehydrogenase/acetyl-CoA synthase beta subunit (CdhC)	ACS/CODH beta subunit C-terminal
1	acds	Wood-Ljungdahl	OD815_001678	FPK	35.6234	CO dehydrogenase nickel-insertion accessory protein CooC1 (CooC) (PUBMED:15466042)	AAA domain	CO dehydrogenase maturation factor
1	acds	Wood-Ljungdahl	OD815_001825	FPK	83.3333	CO dehydrogenase/acetyl-CoA synthase gamma subunit (corrinoid Fe-S protein) (CdhE) (PDB:2H9A)	4Fe-4S binding domain	4Fe-4S ferredoxin
1	met	Wood-Ljungdahl	OD815_001169	FPK	57.3248	5,10-methylenetetrahydrofolate reductase (MetF) (PDB:1B5T)!!!CO dehydrogenase/acetyl-CoA synthase delta subunit (corrinoid Fe-S protein) (CdhD)	Methylenetetrahydrofolate reductase	methylenetetrahydrofolate reductase (NADPH) [EC:1.5.1.20]
1	mer	Wood-Ljungdahl	OD815_000385	FPK	46.0578	Flavin-dependent oxidoreductase, luciferase family (includes alkanesulfonate monooxygenase SsuD and methylene tetrahydromethanopterin reductase) (SsuD) (PDB:1BRL)	Luciferase-like monooxygenase	5,10-methylenetetrahydromethanopterin reductase [EC:1.5.98.2]
1	mer	Wood-Ljungdahl	OD815_000613	FPK	52.2317	Flavin-dependent oxidoreductase, luciferase family (includes alkanesulfonate monooxygenase SsuD and methylene tetrahydromethanopterin reductase) (SsuD) (PDB:1BRL)	Luciferase-like monooxygenase	5,10-methylenetetrahydromethanopterin reductase [EC:1.5.98.2]
1	mtd	Wood-Ljungdahl	OD815_000254	FPK	191.515	F420-dependent methylenetetrahydromethanopterin dehydrogenase (Mtd) (PDB:1QV9)	methylene-5,6,7,8-tetrahydromethanopterin dehydrogenase	methylenetetrahydromethanopterin dehydrogenase [EC:1.5.98.1]
1	mch	Wood-Ljungdahl	OD815_000561	FPK	48.0573	Methenyltetrahydromethanopterin cyclohydrolase (Mch) (PDB:1QLM)	Cyclohydrolase (MCH)	methenyltetrahydromethanopterin cyclohydrolase [EC:3.5.4.27]
1	ftr	Wood-Ljungdahl	OD815_000474	FPK	39.1499	Formylmethanofuran:tetrahydromethanopterin formyltransferase (Ftr) (PDB:1FTR)	Formylmethanofuran-tetrahydromethanopterin formyltransferase	formylmethanofuran--tetrahydromethanopterin N-formyltransferase [EC:2.3.1.101]
1	ftr	Wood-Ljungdahl	OD815_001451	FPK	46.8227	Formylmethanofuran:tetrahydromethanopterin formyltransferase (Ftr) (PDB:1FTR)	Formylmethanofuran-tetrahydromethanopterin formyltransferase	formylmethanofuran--tetrahydromethanopterin N-formyltransferase [EC:2.3.1.101]
1	fwd	Wood-Ljungdahl	OD815_000441	FPK	55.5556	Formylmethanofuran dehydrogenase subunit D (FwdD) (PDB:2KI8)	Molydopterin dinucleotide binding domain
1	fwd	Wood-Ljungdahl	OD815_000582	FPK	50.9804	Formylmethanofuran dehydrogenase subunit B (FwdB) (PDB:5T5I)		formylmethanofuran dehydrogenase subunit B [EC:1.2.7.12]
1	fwd	Wood-Ljungdahl	OD815_000870	FPK	104.725	Formylmethanofuran dehydrogenase subunit C (FwdC) (PDB:5T5I)	GXGXG motif	formylmethanofuran dehydrogenase subunit C [EC:1.2.7.12]
1	fwd	Wood-Ljungdahl	OD815_000871	FPK	90.8555	Formylmethanofuran dehydrogenase subunit A (FwdA) (PDB:5T5I)	Amidohydrolase family	formylmethanofuran dehydrogenase subunit A [EC:1.2.7.12]
1	fwd	Wood-Ljungdahl	OD815_000872	FPK	62.453	Formylmethanofuran dehydrogenase subunit B (FwdB) (PDB:5T5I)	Molybdopterin oxidoreductase	formylmethanofuran dehydrogenase subunit B [EC:1.2.7.12]
1	fwd	Wood-Ljungdahl	OD815_000873	FPK	63.4921	Formylmethanofuran dehydrogenase subunit D (FwdD) (PDB:2KI8)	Molydopterin dinucleotide binding domain	formylmethanofuran dehydrogenase subunit D [EC:1.2.7.12]
1	fwd	Wood-Ljungdahl	OD815_001231	FPK	96.6184	Formylmethanofuran dehydrogenase subunit E (FwdE) (PDB:2GLZ)	FmdE, Molybdenum formylmethanofuran dehydrogenase operon	formylmethanofuran dehydrogenase subunit E [EC:1.2.7.12]
1	fwd	Wood-Ljungdahl	OD815_001253	FPK	82.6558	Formylmethanofuran dehydrogenase subunit A (FwdA) (PDB:5T5I)	Amidohydrolase family	formylmethanofuran dehydrogenase subunit A [EC:1.2.7.12]
1	fwd	Wood-Ljungdahl	OD815_001374	FPK	55.7621	Formylmethanofuran dehydrogenase subunit E (FwdE) (PDB:2GLZ)	FmdE, Molybdenum formylmethanofuran dehydrogenase operon	formylmethanofuran dehydrogenase subunit E [EC:1.2.7.12]
1	fwd	Wood-Ljungdahl	OD815_001703	FPK	46.0905	Formylmethanofuran dehydrogenase subunit B (FwdB) (PDB:5T5I)		formylmethanofuran dehydrogenase subunit B [EC:1.2.7.12]
1	fwd	Wood-Ljungdahl	OD815_001985	FPK	59.8291	Formylmethanofuran dehydrogenase subunit B (FwdB) (PDB:5T5I)
1	hdr	Cofactor recycling	OD815_000180	FPK	79.2453	NAD(P)H-flavin reductase (Mcr1) (PDB:3A1F)!!!Heterodisulfide reductase, subunit C (HdrC) (PDB:5ODC)	4Fe-4S dicluster domain	sulfhydrogenase subunit beta (sulfur reductase) [EC:1.12.98.4]
1	hdr	Cofactor recycling	OD815_000276	FPK	37.3984	Fe-S cluster-containing oxidoreductase, includes glycolate oxidase subunit GlcF (GlpC)	Cysteine-rich domain	heterodisulfide reductase subunit D [EC:1.8.98.1]
1	hdr	Cofactor recycling	OD815_000622	FPK	48.7805	Fe-S cluster-containing oxidoreductase, includes glycolate oxidase subunit GlcF (GlpC)	Cysteine-rich domain	heterodisulfide reductase subunit D [EC:1.8.98.1]
1	hdr	Cofactor recycling	OD815_000624	FPK	69.8198	Heterodisulfide reductase, subunit A (polyferredoxin) (HdrA) (PDB:5ODC)	FAD dependent oxidoreductase
1	hdr	Cofactor recycling	OD815_000625	FPK	59.8142	Heterodisulfide reductase, subunit A (polyferredoxin) (HdrA) (PDB:5ODC)	Flavin containing amine oxidoreductase
1	hdr	Cofactor recycling	OD815_000855	FPK	78.1644	Heterodisulfide reductase, subunit A (polyferredoxin) (HdrA) (PDB:5ODC)	FAD dependent oxidoreductase	heterodisulfide reductase subunit A2 [EC:1.8.7.3 1.8.98.4 1.8.98.5 1.8.98.6]
1	hdr	Cofactor recycling	OD815_000939	FPK	957.143	Fe-S-cluster-containing dehydrogenase component (DMSO reductase) (HybA) (PDB:2VPW)!!!Heterodisulfide reductase, subunit A (polyferredoxin) (HdrA) (PDB:5ODC)!!!Coenzyme F420-reducing hydrogenase, delta subunit (FrhD) (PDB:5ODC)	4Fe-4S binding domain	ferredoxin
1	hdr	Cofactor recycling	OD815_001160	FPK	73.2601	Heterodisulfide reductase, subunit C (HdrC) (PDB:5ODC)	4Fe-4S dicluster domain	heterodisulfide reductase subunit C2 [EC:1.8.7.3 1.8.98.4 1.8.98.5 1.8.98.6]
1	hdr	Cofactor recycling	OD815_001161	FPK	69.6347	Heterodisulfide reductase, subunit B (HdrB) (PDB:5ODC)	Cysteine-rich domain	heterodisulfide reductase subunit B2 [EC:1.8.7.3 1.8.98.4 1.8.98.5 1.8.98.6]
1	hdr	Cofactor recycling	OD815_001177	FPK	44.1026	Heterodisulfide reductase, subunit A (polyferredoxin) (HdrA) (PDB:5ODC)!!!Coenzyme F420-reducing hydrogenase, delta subunit (FrhD) (PDB:5ODC)	4Fe-4S binding domain
1	hdr	Cofactor recycling	OD815_001240	FPK	91.8836	Heterodisulfide reductase, subunit A (polyferredoxin) (HdrA) (PDB:5ODC)	FAD binding domain	heterodisulfide reductase subunit A2 [EC:1.8.7.3 1.8.98.4 1.8.98.5 1.8.98.6]
1	hdr	Cofactor recycling	OD815_001721	FPK	118.397	Fe-S cluster-containing oxidoreductase, includes glycolate oxidase subunit GlcF (GlpC)	Cysteine-rich domain	heterodisulfide reductase subunit D [EC:1.8.98.1]
1	hdr	Cofactor recycling	OD815_001724	FPK	10.1523	Heterodisulfide reductase, subunit C (HdrC) (PDB:5ODC)	4Fe-4S binding domain	heterodisulfide reductase subunit C2 [EC:1.8.7.3 1.8.98.4 1.8.98.5 1.8.98.6]
1	hdr	Cofactor recycling	OD815_001725	FPK	46.4286	Heterodisulfide reductase, subunit B (HdrB) (PDB:5ODC)	Cysteine-rich domain	heterodisulfide reductase subunit B2 [EC:1.8.7.3 1.8.98.4 1.8.98.5 1.8.98.6]
1	hdr	Cofactor recycling	OD815_001726	FPK	53.5994	Heterodisulfide reductase, subunit A (polyferredoxin) (HdrA) (PDB:5ODC)	Alanine dehydrogenase/PNT, C-terminal domain
1	hdr	Cofactor recycling	OD815_001768	FPK	49.6454	Heterodisulfide reductase, subunit A (polyferredoxin) (HdrA) (PDB:5ODC)	Alanine dehydrogenase/PNT, C-terminal domain	heterodisulfide reductase subunit A2 [EC:1.8.7.3 1.8.98.4 1.8.98.5 1.8.98.6]
1	hdr	Cofactor recycling	OD815_001771	FPK	110.005	NADPH-dependent glutamate synthase beta chain or related oxidoreductase (GltD) (PDB:1H7X)!!!Heterodisulfide reductase, subunit A (polyferredoxin) (HdrA) (PDB:5ODC)	4Fe-4S binding domain
1	hdr	Cofactor recycling	OD815_001871	FPK	56.0166	NADPH-dependent glutamate synthase beta chain or related oxidoreductase (GltD) (PDB:1H7X)!!!Heterodisulfide reductase, subunit A (polyferredoxin) (HdrA) (PDB:5ODC)	3-hydroxyacyl-CoA dehydrogenase, NAD binding domain
1	FeS-or	Cofactor recycling	OD815_001159	FPK	52.0282	Fe-S cluster-containing oxidoreductase, includes glycolate oxidase subunit GlcF (GlpC)!!!Nitrate reductase gamma subunit (NarI) (PDB:1Y5L)	Cysteine-rich domain	dimethylglycine catabolism B
1	FeS-or	Cofactor recycling	OD815_000276	FPK	37.3984	Fe-S cluster-containing oxidoreductase, includes glycolate oxidase subunit GlcF (GlpC)	Cysteine-rich domain	heterodisulfide reductase subunit D [EC:1.8.98.1]
1	FeS-or	Cofactor recycling	OD815_000619	FPK	67.9406	Fe-S cluster-containing oxidoreductase, includes glycolate oxidase subunit GlcF (GlpC)	Cysteine-rich domain
1	FeS-or	Cofactor recycling	OD815_000622	FPK	48.7805	Fe-S cluster-containing oxidoreductase, includes glycolate oxidase subunit GlcF (GlpC)	Cysteine-rich domain	heterodisulfide reductase subunit D [EC:1.8.98.1]
1	FeS-or	Cofactor recycling	OD815_000623	FPK	93.6917	Fe-S cluster-containing oxidoreductase, includes glycolate oxidase subunit GlcF (GlpC)!!!NADPH-dependent glutamate synthase beta chain or related oxidoreductase (GltD) (PDB:1H7X)	Flavin containing amine oxidoreductase
1	FeS-or	Cofactor recycling	OD815_001721	FPK	118.397	Fe-S cluster-containing oxidoreductase, includes glycolate oxidase subunit GlcF (GlpC)	Cysteine-rich domain	heterodisulfide reductase subunit D [EC:1.8.98.1]
1	FeS-or	Cofactor recycling	OD815_001770	FPK	51.9324	Fe-S cluster-containing oxidoreductase, includes glycolate oxidase subunit GlcF (GlpC)!!!Coenzyme F420-reducing hydrogenase, delta subunit (FrhD) (PDB:5ODC)	Cysteine-rich domain	F420-non-reducing hydrogenase iron-sulfur subunit [EC:1.12.99.- 1.8.98.5 1.8.98.6]
1	FeS-or	Cofactor recycling	OD815_001877	FPK	41.0831	Fe-S cluster-containing oxidoreductase, includes glycolate oxidase subunit GlcF (GlpC)	Cysteine-rich domain
1	FeS-or	Cofactor recycling	OD815_001879	FPK	56.701	Fe-S cluster-containing oxidoreductase, includes glycolate oxidase subunit GlcF (GlpC)	4Fe-4S dicluster domain
1	ndh	Cofactor recycling	OD815_000184	FPK	94.2029	NADH dehydrogenase, FAD-containing subunit (Ndh) (PDB:5NA4)	L-lysine 6-monooxygenase/L-ornithine 5-monooxygenase	NADH:ubiquinone reductase (H+-translocating) [EC:7.1.1.2]
1	ndh	Cofactor recycling	OD815_000193	FPK	58.7002	NADH:ubiquinone oxidoreductase 27 kD subunit (chain C) (NuoC)!!!Ni,Fe-hydrogenase III large subunit (HycE2) (PDB:6CFW)	Respiratory-chain NADH dehydrogenase, 30 Kd subunit
1	ndh	Cofactor recycling	OD815_000194	FPK	60.5187	Ni,Fe-hydrogenase III large subunit (HycE2) (PDB:6CFW)	Respiratory-chain NADH dehydrogenase, 49 Kd subunit
1	ndh	Cofactor recycling	OD815_000195	FPK	18.9274	Formate hydrogenlyase subunit HyfC (HyfC) (PDB:6CFW)	NADH dehydrogenase
1	ndh	Cofactor recycling	OD815_000541	FPK	73.5412	NADH dehydrogenase, FAD-containing subunit (Ndh) (PDB:5NA4)	FAD dependent oxidoreductase	NADH:ubiquinone reductase (H+-translocating) [EC:7.1.1.2]
1	ndh	Cofactor recycling	OD815_000949	FPK	46.1681	NADH:ubiquinone oxidoreductase subunit 1 (chain H) (NuoH) (PDB:6HUM)	NADH dehydrogenase	F420H2:quinone oxidoreductase subunit H [EC:1.1.98.4]
1	ndh	Cofactor recycling	OD815_000950	FPK	65.7952	NADH:ubiquinone oxidoreductase 49 kD subunit (chain D) (NuoD) (PDB:2FUG)	Respiratory-chain NADH dehydrogenase, 30 Kd subunit
1	ndh	Cofactor recycling	OD815_001134	FPK	70.0422	NADH dehydrogenase, FAD-containing subunit (Ndh) (PDB:5NA4)	Pyridine nucleotide-disulphide oxidoreductase	sulfide:quinone oxidoreductase [EC:1.8.5.4]
1	ndh	Cofactor recycling	OD815_001175	FPK	63.9386	Ni,Fe-hydrogenase III large subunit (HycE2) (PDB:6CFW)	Respiratory-chain NADH dehydrogenase, 49 Kd subunit	ech hydrogenase subunit E
1	ndh	Cofactor recycling	OD815_001176	FPK	56.2633	Formate hydrogenlyase subunit HyfC (HyfC) (PDB:6CFW)	NADH dehydrogenase
1	fqo	Cofactor recycling	OD815_000948	FPK	46.8541	Formate hydrogenlyase subunit 6/NADH:ubiquinone oxidoreductase 23 kD subunit (chain I) (NuoI) (PDB:1B0P)	4Fe-4S binding domain	F420H2:quinone oxidoreductase subunit I [EC:1.1.98.4]
1	fqo	Cofactor recycling	OD815_000949	FPK	46.1681	NADH:ubiquinone oxidoreductase subunit 1 (chain H) (NuoH) (PDB:6HUM)	NADH dehydrogenase	F420H2:quinone oxidoreductase subunit H [EC:1.1.98.4]
1	fqo	Cofactor recycling	OD815_000950	FPK	65.7952	NADH:ubiquinone oxidoreductase 49 kD subunit (chain D) (NuoD) (PDB:2FUG)	Respiratory-chain NADH dehydrogenase, 30 Kd subunit
1	fqo	Cofactor recycling	OD815_000951	FPK	37.037	GTPase-interacting Yip1 domain (Yip1) (PUBMED:25702751;31417902)	Yip1 domain
1	fqo	Cofactor recycling	OD815_000952	FPK	68.3761	NADH:ubiquinone oxidoreductase subunit 3 (chain A) (NuoA) (PDB:3RKO)	NADH-ubiquinone/plastoquinone oxidoreductase, chain 3	F420H2:quinone oxidoreductase subunit A [EC:1.1.98.4]
1	fqo	Cofactor recycling	OD815_000953	FPK	34.2298	NADH:ubiquinone oxidoreductase subunit 2 (chain N) (NuoN) (PDB:4HE8)	Proton-conducting membrane transporter	F420H2:quinone oxidoreductase subunit N [EC:1.1.98.4]
1	fqo	Cofactor recycling	OD815_000954	FPK	37.7261	Membrane H+-translocase/NADH:ubiquinone oxidoreductase subunit 5 (chain L)/Multisubunit Na+/H+ antiporter, MnhA subunit (NuoL) (PDB:3RKO)	Proton-conducting membrane transporter	F420H2:quinone oxidoreductase subunit L [EC:1.1.98.4]
1	fqo	Cofactor recycling	OD815_000955	FPK	43.1211	Formate hydrogenlyase subunit 3/Multisubunit Na+/H+ antiporter, MnhD subunit (HyfB) (PDB:6CFW)	Proton-conducting membrane transporter	F420H2:quinone oxidoreductase subunit M [EC:1.1.98.4]
1	fqo	Cofactor recycling	OD815_000956	FPK	51.8519			F420H2:quinone oxidoreductase subunit K [EC:1.1.98.4]
1	fqo	Cofactor recycling	OD815_000957	FPK	37.7778	NADH:ubiquinone oxidoreductase subunit 6 (chain J) (NuoJ) (PDB:4HE8)		F420H2:quinone oxidoreductase subunit J [EC:1.1.98.4]
1	etf	Electron transport	OD815_000400	FPK	78.3582	Electron transfer flavoprotein, alpha and beta subunits (FixA) (PDB:5OL2)	Electron transfer flavoprotein domain	electron transfer flavoprotein beta subunit
1	etf	Electron transport	OD815_000908	FPK	45.6349	Electron transfer flavoprotein, alpha subunit FixB (FixB) (PDB:1EFP)	Electron transfer flavoprotein domain	electron transfer flavoprotein alpha subunit
1	etf	Electron transport	OD815_001157	FPK	93.2118	Electron transfer flavoprotein, alpha subunit FixB (FixB) (PDB:1EFP)	Electron transfer flavoprotein domain	electron transfer flavoprotein alpha subunit
1	etf	Electron transport	OD815_001158	FPK	144.654	Electron transfer flavoprotein, alpha and beta subunits (FixA) (PDB:5OL2)	Electron transfer flavoprotein domain	electron transfer flavoprotein beta subunit
1	flaB	Electron transport	OD815_000169	FPK	221.658	Archaellin (archaeal flagellin) (FlaB) (PDB:5O4U)	Archaebacterial flagellin	archaeal flagellin FlaB
1	flaB	Electron transport	OD815_000170	FPK	239.071	Archaellin (archaeal flagellin) (FlaB) (PDB:5O4U)	Archaebacterial flagellin	archaeal flagellin FlaB
1	flaB	Electron transport	OD815_000171	FPK	166.667	Archaellin (archaeal flagellin) (FlaB) (PDB:5O4U)	Archaebacterial flagellin	archaeal flagellin FlaB
1	pilA	Electron transport	OD815_001333	FPK	1176.19	Archaeal flagellin (archaellin), FlaG/FlaF family	Archaeal Type IV pilin, N-terminal	archaeal type IV pilus assembly protein PilA
1	pilA	Electron transport	OD815_001500	FPK	148.81	Archaeal flagellin (archaellin), FlaG/FlaF family	Archaeal Type IV pilin, N-terminal	archaeal type IV pilus assembly protein PilA
1	pilA	Electron transport	OD815_001802	FPK	422.535		Archaeal Type IV pilin, N-terminal	archaeal type IV pilus assembly protein PilA
1	pilA	Electron transport	OD815_001805	FPK	14.5833	Archaeal flagellin (archaellin), FlaG/FlaF family	Archaeal Type IV pilin, N-terminal	archaeal type IV pilus assembly protein PilA
1	pilA	Electron transport	OD815_001806	FPK	41.6667	Archaeal flagellin (archaellin), FlaG/FlaF family	Archaeal Type IV pilin, N-terminal	archaeal type IV pilus assembly protein PilA
1	pilA	Electron transport	OD815_001873	FPK	2868.16		Archaeal Type IV pilin, N-terminal	archaeal type IV pilus assembly protein PilA
1	hyd	Electron transport	OD815_000190	FPK	38.2514	Ni,Fe-hydrogenase III small subunit (HycG) (PDB:6CFW)	NADH ubiquinone oxidoreductase, 20 Kd subunit
1	hyd	Electron transport	OD815_000194	FPK	60.5187	Ni,Fe-hydrogenase III large subunit (HycE2) (PDB:6CFW)	Respiratory-chain NADH dehydrogenase, 49 Kd subunit
1	hyd	Electron transport	OD815_000837	FPK	34.2342	Ni,Fe-hydrogenase maturation factor (HyaD) (PDB:1CFZ) (PUBMED:15294295)	Hydrogenase maturation protease	hydrogenase maturation protease [EC:3.4.23.-]
1	hyd	Electron transport	OD815_001003	FPK	67.086	Ni,Fe-hydrogenase I small subunit (HyaA) (PDB:6FPI)	NiFe/NiFeSe hydrogenase small subunit C-terminal	hydrogenase small subunit [EC:1.12.99.6]
1	hyd	Electron transport	OD815_001004	FPK	83.3333	Ni,Fe-hydrogenase I large subunit (HyaB) (PDB:6FPI) (PUBMED:25905665)	Nickel-dependent hydrogenase	hydrogenase large subunit [EC:1.12.99.6]
1	hyd	Electron transport	OD815_001006	FPK	118.012	Ni,Fe-hydrogenase maturation factor (HyaD) (PDB:1CFZ) (PUBMED:15294295)	Hydrogenase maturation protease	hydrogenase maturation protease [EC:3.4.23.-]
1	hyd	Electron transport	OD815_001170	FPK	79.5699	Ni,Fe-hydrogenase III small subunit (HycG) (PDB:6CFW)	NADH ubiquinone oxidoreductase, 20 Kd subunit	membrane-bound hydrogenase subunit mbhJ [EC:1.12.7.2]
1	hyd	Electron transport	OD815_001175	FPK	63.9386	Ni,Fe-hydrogenase III large subunit (HycE2) (PDB:6CFW)	Respiratory-chain NADH dehydrogenase, 49 Kd subunit	ech hydrogenase subunit E
1	hyd	Electron transport	OD815_001645	FPK	63.9535	Ni,Fe-hydrogenase maturation factor (HyaD) (PDB:1CFZ) (PUBMED:15294295)	Hydrogenase maturation protease	hydrogenase 3 maturation protease [EC:3.4.23.51]
1	fdh	Electron transport	OD815_000519	FPK	84.195	Predicted molibdopterin-dependent oxidoreductase YjgC (YjgC) (PDB:1AA6)	Molybdopterin oxidoreductase	formate dehydrogenase major subunit [EC:1.17.1.9]
1	fdh	Electron transport	OD815_000520	FPK	88.6179	Coenzyme F420-reducing hydrogenase, beta subunit (FrhB) (PDB:3ZFS)!!!L-lactate utilization protein LutB, contains a ferredoxin-type domain (LutB)	4Fe-4S dicluster domain	formate dehydrogenase (coenzyme F420) beta subunit [EC:1.17.98.3 1.8.98.6]
1	fdh	Electron transport	OD815_000927	FPK	886.937	Predicted molibdopterin-dependent oxidoreductase YjgC (YjgC) (PDB:1AA6)	Molybdopterin oxidoreductase	formate dehydrogenase major subunit [EC:1.17.1.9]
1	fdh	Electron transport	OD815_000928	FPK	1214.41	Fe-S-cluster-containing dehydrogenase component (DMSO reductase) (HybA) (PDB:2VPW)	4Fe-4S binding domain	formate dehydrogenase iron-sulfur subunit
1	fdh	Electron transport	OD815_000930	FPK	112.861	Formate dehydrogenase assembly factor FdhD, a sulfurtransferase (FdhD) (PDB:2PW9)	FdhD/NarQ family	FdhD protein
1	fdh	Electron transport	OD815_001540	FPK	75.7576	Coenzyme F420-reducing hydrogenase, beta subunit (FrhB) (PDB:3ZFS)!!!L-lactate utilization protein LutB, contains a ferredoxin-type domain (LutB)	4Fe-4S binding domain	formate dehydrogenase (coenzyme F420) beta subunit [EC:1.17.98.3 1.8.98.6]

## Sheet: Fig_5_b
mag	gene	category	locus_tag	measure	tetradecane_value	COG20_function	Pfam_function	KOfam_function
4	acr	Alkane activation	OD814_000157	FPK	0	Methyl coenzyme M reductase, gamma subunit (McorG) (PDB:5N1Q)	Methyl-coenzyme M reductase gamma subunit	methyl-coenzyme M reductase gamma subunit [EC:2.8.4.1]
4	acr	Alkane activation	OD814_000158	FPK	0	Methyl coenzyme M reductase, beta subunit (McorB) (PDB:5N28)	Methyl-coenzyme M reductase beta subunit, C-terminal domain	methyl-coenzyme M reductase beta subunit [EC:2.8.4.1]
4	acr	Alkane activation	OD814_000175	FPK	0	Methyl coenzyme M reductase, alpha subunit (McorA) (PDB:1E6V)	Methyl-coenzyme M reductase alpha subunit, C-terminal domain	methyl-coenzyme M reductase alpha subunit [EC:2.8.4.1]
4	acr	Alkane activation	OD814_000176	FPK	0	Methyl coenzyme M reductase, gamma subunit (McorG) (PDB:5N1Q)	Methyl-coenzyme M reductase gamma subunit	methyl-coenzyme M reductase gamma subunit [EC:2.8.4.1]
4	acr	Alkane activation	OD814_000177	FPK	0	Methyl coenzyme M reductase, beta subunit (McorB) (PDB:5N28)	Methyl-coenzyme M reductase beta subunit, C-terminal domain	methyl-coenzyme M reductase beta subunit [EC:2.8.4.1]
4	acr	Alkane activation	OD814_000380	FPK	0	Methyl coenzyme M reductase, subunit C (McorC)		methyl-coenzyme M reductase subunit C
4	acr	Alkane activation	OD814_000515	FPK	0	Methyl coenzyme M reductase, alpha subunit (McorA) (PDB:1E6V)	Methyl-coenzyme M reductase alpha subunit, C-terminal domain
4	acr	Alkane activation	OD814_000784	FPK	0	Methyl coenzyme M reductase, subunit D (McorD)	Methyl-coenzyme M reductase operon protein D
4	acr	Alkane activation	OD814_000814	FPK	0	Methyl coenzyme M reductase, gamma subunit (McorG) (PDB:5N1Q)	Methyl-coenzyme M reductase gamma subunit	methyl-coenzyme M reductase gamma subunit [EC:2.8.4.1]
4	acr	Alkane activation	OD814_000815	FPK	0	Methyl coenzyme M reductase, alpha subunit (McorA) (PDB:1E6V)	Methyl-coenzyme M reductase alpha subunit, C-terminal domain	methyl-coenzyme M reductase alpha subunit [EC:2.8.4.1]
4	acr	Alkane activation	OD814_000816	FPK	0	Methyl coenzyme M reductase, beta subunit (McorB) (PDB:5N28)	Methyl-coenzyme M reductase beta subunit, C-terminal domain	methyl-coenzyme M reductase beta subunit [EC:2.8.4.1]
4	acr	Alkane activation	OD814_001882	FPK	0	Methyl coenzyme M reductase, alpha subunit (McorA) (PDB:1E6V)
4	acad	Beta-oxidation	OD814_000030	FPK	0	Acyl-CoA dehydrogenase related to the alkylation response protein AidB (CaiA) (PDB:1BUC)	Acyl-CoA dehydrogenase, C-terminal domain	acyl-CoA dehydrogenase [EC:1.3.8.7]
4	acad	Beta-oxidation	OD814_000134	FPK	0	Acyl-CoA dehydrogenase related to the alkylation response protein AidB (CaiA) (PDB:1BUC)	Acyl-CoA dehydrogenase, C-terminal domain	acyl-CoA dehydrogenase [EC:1.3.8.7]
4	acad	Beta-oxidation	OD814_000410	FPK	0	Acyl-CoA dehydrogenase related to the alkylation response protein AidB (CaiA) (PDB:1BUC)	Acyl-CoA dehydrogenase, N-terminal domain
4	acad	Beta-oxidation	OD814_000411	FPK	0	Acyl-CoA dehydrogenase related to the alkylation response protein AidB (CaiA) (PDB:1BUC)	Acyl-CoA dehydrogenase, middle domain
4	acad	Beta-oxidation	OD814_000412	FPK	0	Acyl-CoA dehydrogenase related to the alkylation response protein AidB (CaiA) (PDB:1BUC)	Acyl-CoA dehydrogenase, C-terminal domain
4	acad	Beta-oxidation	OD814_000557	FPK	0	Acyl-CoA dehydrogenase related to the alkylation response protein AidB (CaiA) (PDB:1BUC)	Acyl-CoA dehydrogenase, C-terminal domain	acyl-CoA dehydrogenase [EC:1.3.8.7]
4	acad	Beta-oxidation	OD814_000678	FPK	0	Acyl-CoA dehydrogenase related to the alkylation response protein AidB (CaiA) (PDB:1BUC)	Acyl-CoA dehydrogenase, C-terminal domain	acyl-CoA dehydrogenase [EC:1.3.8.7]
4	acad	Beta-oxidation	OD814_000887	FPK	0	Acyl-CoA dehydrogenase related to the alkylation response protein AidB (CaiA) (PDB:1BUC)	Acyl-CoA dehydrogenase, C-terminal domain	acyl-CoA dehydrogenase [EC:1.3.8.7]
4	acad	Beta-oxidation	OD814_000948	FPK	0	Acyl-CoA dehydrogenase related to the alkylation response protein AidB (CaiA) (PDB:1BUC)	Acyl-CoA dehydrogenase, C-terminal domain
4	acad	Beta-oxidation	OD814_001174	FPK	0	Acyl-CoA dehydrogenase related to the alkylation response protein AidB (CaiA) (PDB:1BUC)	Acyl-CoA dehydrogenase, C-terminal domain	acyl-CoA dehydrogenase [EC:1.3.8.7]
4	acad	Beta-oxidation	OD814_001489	FPK	0	Acyl-CoA dehydrogenase related to the alkylation response protein AidB (CaiA) (PDB:1BUC)	Acyl-CoA dehydrogenase, C-terminal domain	acyl-CoA dehydrogenase [EC:1.3.8.7]
4	ech	Beta-oxidation	OD814_000043	FPK	0	Enoyl-CoA hydratase/carnithine racemase (CaiD) (PDB:1DCI)!!!3-hydroxyacyl-CoA dehydrogenase (FadB) (PDB:5ZQZ)	3-hydroxyacyl-CoA dehydrogenase, C-terminal domain	enoyl-CoA hydratase / 3-hydroxyacyl-CoA dehydrogenase [EC:4.2.1.17 1.1.1.35]
4	ech	Beta-oxidation	OD814_000181	FPK	0		Enoyl-CoA hydratase/isomerase
4	ech	Beta-oxidation	OD814_000336	FPK	0	Enoyl-CoA hydratase/carnithine racemase (CaiD) (PDB:1DCI)	Enoyl-CoA hydratase/isomerase	enoyl-CoA hydratase [EC:4.2.1.17]
4	ech	Beta-oxidation	OD814_000492	FPK	0	Enoyl-CoA hydratase/carnithine racemase (CaiD) (PDB:1DCI)	Enoyl-CoA hydratase/isomerase	enoyl-CoA hydratase [EC:4.2.1.17]
4	ech	Beta-oxidation	OD814_000977	FPK	0	Enoyl-CoA hydratase/carnithine racemase (CaiD) (PDB:1DCI)	Enoyl-CoA hydratase/isomerase	enoyl-CoA hydratase [EC:4.2.1.17]
4	ech	Beta-oxidation	OD814_000978	FPK	0	Enoyl-CoA hydratase/carnithine racemase (CaiD) (PDB:1DCI)	Enoyl-CoA hydratase/isomerase
4	ech	Beta-oxidation	OD814_001101	FPK	0	Enoyl-CoA hydratase/carnithine racemase (CaiD) (PDB:1DCI)!!!3-hydroxyacyl-CoA dehydrogenase (FadB) (PDB:5ZQZ)	Enoyl-CoA hydratase/isomerase	enoyl-CoA hydratase [EC:4.2.1.17]
4	ech	Beta-oxidation	OD814_001611	FPK	0	Enoyl-CoA hydratase/carnithine racemase (CaiD) (PDB:1DCI)	Enoyl-CoA hydratase/isomerase	enoyl-CoA hydratase [EC:4.2.1.17]
4	hadh	Beta-oxidation	OD814_000043	FPK	0	Enoyl-CoA hydratase/carnithine racemase (CaiD) (PDB:1DCI)!!!3-hydroxyacyl-CoA dehydrogenase (FadB) (PDB:5ZQZ)	3-hydroxyacyl-CoA dehydrogenase, C-terminal domain	enoyl-CoA hydratase / 3-hydroxyacyl-CoA dehydrogenase [EC:4.2.1.17 1.1.1.35]
4	hadh	Beta-oxidation	OD814_000263	FPK	0	3-hydroxyacyl-CoA dehydrogenase (FadB) (PDB:5ZQZ)	3-hydroxyacyl-CoA dehydrogenase, C-terminal domain	3-hydroxyacyl-CoA dehydrogenase [EC:1.1.1.35]
4	hadh	Beta-oxidation	OD814_000976	FPK	0		3-hydroxyacyl-CoA dehydrogenase, NAD binding domain
4	hadh	Beta-oxidation	OD814_001213	FPK	0	Dihydrolipoamide dehydrogenase (E3) component of pyruvate/2-oxoglutarate dehydrogenase complex or glutathione oxidoreductase (Lpd) (PDB:6QKG)!!!2,4-dienoyl-CoA reductase or related NADH-dependent reductase, Old Yellow Enzyme (OYE) family (FadH) (PDB:1BWK)	3-hydroxyacyl-CoA dehydrogenase, NAD binding domain	2,4-dienoyl-CoA reductase (NADPH2) [EC:1.3.1.34]
4	acat	Beta-oxidation	OD814_000246	FPK	0	Acetyl-CoA acetyltransferase (PaaJ) (PDB:1AFW)
4	acat	Beta-oxidation	OD814_000265	FPK	0	Acetyl-CoA acetyltransferase (PaaJ) (PDB:1AFW)	Beta-ketoacyl synthase, N-terminal domain	acetyl-CoA C-acetyltransferase [EC:2.3.1.9]
4	acat	Beta-oxidation	OD814_000566	FPK	0	Acetyl-CoA acetyltransferase (PaaJ) (PDB:1AFW)	Beta-ketoacyl synthase, N-terminal domain	acetyl-CoA C-acetyltransferase [EC:2.3.1.9]
4	acat	Beta-oxidation	OD814_000567	FPK	0	Acetyl-CoA acetyltransferase (PaaJ) (PDB:1AFW)	Beta-ketoacyl synthase, N-terminal domain	acetyl-CoA C-acetyltransferase [EC:2.3.1.9]
4	acat	Beta-oxidation	OD814_000897	FPK	0	Acetyl-CoA acetyltransferase (PaaJ) (PDB:1AFW)	Thiolase, C-terminal domain	acetyl-CoA C-acetyltransferase [EC:2.3.1.9]
4	acat	Beta-oxidation	OD814_001238	FPK	0	Acetyl-CoA acetyltransferase (PaaJ) (PDB:1AFW)	Beta-ketoacyl synthase, N-terminal domain
4	acat	Beta-oxidation	OD814_001239	FPK	0	Acetyl-CoA acetyltransferase (PaaJ) (PDB:1AFW)
4	acat	Beta-oxidation	OD814_001881	FPK	0	Acetyl-CoA acetyltransferase (PaaJ) (PDB:1AFW)	Thiolase, C-terminal domain	acetyl-CoA C-acetyltransferase [EC:2.3.1.9]
4	mcm	Beta-oxidation	OD814_000790	FPK	0	Methylmalonyl-CoA mutase, C-terminal domain/subunit (cobalamin-binding) (Sbm) (PDB:1B1A)	B12 binding domain	methylmalonyl-CoA mutase, C-terminal domain [EC:5.4.99.2]
4	mcm	Beta-oxidation	OD814_001486	FPK	1.17165	Methylmalonyl-CoA mutase, N-terminal domain/subunit (Sbm) (PDB:6OXC)	Methylmalonyl-CoA mutase	methylmalonyl-CoA mutase, N-terminal domain [EC:5.4.99.2]
4	acds	Wood-Ljungdahl	OD814_000122	FPK	0	CO dehydrogenase/acetyl-CoA synthase gamma subunit (corrinoid Fe-S protein) (CdhE) (PDB:2H9A)	4Fe-4S binding domain	4Fe-4S ferredoxin
4	acds	Wood-Ljungdahl	OD814_000198	FPK	0	CO dehydrogenase/acetyl-CoA synthase alpha subunit (CdhA) (PDB:3CF4)	4Fe-4S dicluster domain	anaerobic carbon-monoxide dehydrogenase, CODH/ACS complex subunit alpha [EC:1.2.7.4]
4	acds	Wood-Ljungdahl	OD814_000200	FPK	0	CO dehydrogenase/acetyl-CoA synthase beta subunit (CdhC)	ACS/CODH beta subunit C-terminal
4	acds	Wood-Ljungdahl	OD814_000279	FPK	0	CO dehydrogenase/acetyl-CoA synthase alpha subunit (CdhA) (PDB:3CF4)	Prismane/CO dehydrogenase family
4	acds	Wood-Ljungdahl	OD814_000280	FPK	0	CO dehydrogenase/acetyl-CoA synthase alpha subunit (CdhA) (PDB:3CF4)	4Fe-4S binding domain
4	acds	Wood-Ljungdahl	OD814_000281	FPK	0	CO dehydrogenase/acetyl-CoA synthase beta subunit (CdhC)	ACS/CODH beta subunit C-terminal
4	acds	Wood-Ljungdahl	OD814_000284	FPK	0	CO dehydrogenase nickel-insertion accessory protein CooC1 (CooC) (PUBMED:15466042)	AAA domain	CO dehydrogenase maturation factor
4	acds	Wood-Ljungdahl	OD814_000507	FPK	0	5,10-methylenetetrahydrofolate reductase (MetF) (PDB:1B5T)!!!CO dehydrogenase/acetyl-CoA synthase delta subunit (corrinoid Fe-S protein) (CdhD)	Methylenetetrahydrofolate reductase	methylenetetrahydrofolate reductase (NADPH) [EC:1.5.1.20]
4	acds	Wood-Ljungdahl	OD814_000659	FPK	0	Predicted RNA-binding protein	CO dehydrogenase accessory protein CooT	uncharacterized protein
4	acds	Wood-Ljungdahl	OD814_000835	FPK	0	CO dehydrogenase nickel-insertion accessory protein CooC1 (CooC) (PUBMED:15466042)	AAA domain	CO dehydrogenase maturation factor
4	acds	Wood-Ljungdahl	OD814_000941	FPK	0	CO dehydrogenase/acetyl-CoA synthase gamma subunit (corrinoid Fe-S protein) (CdhE) (PDB:2H9A)	CO dehydrogenase/acetyl-CoA synthase delta subunit	acetyl-CoA decarbonylase/synthase, CODH/ACS complex subunit gamma [EC:2.1.1.245]
4	acds	Wood-Ljungdahl	OD814_000942	FPK	0	CO dehydrogenase/acetyl-CoA synthase delta subunit (corrinoid Fe-S protein) (CdhD)	CO dehydrogenase/acetyl-CoA synthase delta subunit	acetyl-CoA decarbonylase/synthase, CODH/ACS complex subunit delta [EC:2.1.1.245]
4	acds	Wood-Ljungdahl	OD814_000944	FPK	0	CO dehydrogenase nickel-insertion accessory protein CooC1 (CooC) (PUBMED:15466042)	AAA domain	CO dehydrogenase maturation factor
4	acds	Wood-Ljungdahl	OD814_000945	FPK	0	CO dehydrogenase/acetyl-CoA synthase beta subunit (CdhC)	ACS/CODH beta subunit C-terminal	acetyl-CoA decarbonylase/synthase, CODH/ACS complex subunit beta [EC:2.3.1.169]
4	acds	Wood-Ljungdahl	OD814_000946	FPK	0	CO dehydrogenase/acetyl-CoA synthase epsilon subunit (CdhB) (PDB:1YTL)	CO dehydrogenase beta subunit/acetyl-CoA synthase epsilon subunit	anaerobic carbon-monoxide dehydrogenase, CODH/ACS complex subunit epsilon
4	acds	Wood-Ljungdahl	OD814_000947	FPK	0	CO dehydrogenase/acetyl-CoA synthase alpha subunit (CdhA) (PDB:3CF4)	4Fe-4S dicluster domain	anaerobic carbon-monoxide dehydrogenase, CODH/ACS complex subunit alpha [EC:1.2.7.4]
4	acds	Wood-Ljungdahl	OD814_001273	FPK	0	CO dehydrogenase/acetyl-CoA synthase gamma subunit (corrinoid Fe-S protein) (CdhE) (PDB:2H9A)	CO dehydrogenase/acetyl-CoA synthase delta subunit	acetyl-CoA decarbonylase/synthase, CODH/ACS complex subunit gamma [EC:2.1.1.245]
4	acds	Wood-Ljungdahl	OD814_001274	FPK	0	CO dehydrogenase/acetyl-CoA synthase delta subunit (corrinoid Fe-S protein) (CdhD)	CO dehydrogenase/acetyl-CoA synthase delta subunit	acetyl-CoA decarbonylase/synthase, CODH/ACS complex subunit delta [EC:2.1.1.245]
4	acds	Wood-Ljungdahl	OD814_001276	FPK	0	CO dehydrogenase/acetyl-CoA synthase beta subunit (CdhC)	ACS/CODH beta subunit C-terminal
4	acds	Wood-Ljungdahl	OD814_001277	FPK	0	CO dehydrogenase/acetyl-CoA synthase epsilon subunit (CdhB) (PDB:1YTL)	CO dehydrogenase beta subunit/acetyl-CoA synthase epsilon subunit	anaerobic carbon-monoxide dehydrogenase, CODH/ACS complex subunit epsilon
4	acds	Wood-Ljungdahl	OD814_001278	FPK	0	CO dehydrogenase/acetyl-CoA synthase alpha subunit (CdhA) (PDB:3CF4)	4Fe-4S binding domain	anaerobic carbon-monoxide dehydrogenase, CODH/ACS complex subunit alpha [EC:1.2.7.4]
4	acds	Wood-Ljungdahl	OD814_001288	FPK	0	CO dehydrogenase nickel-insertion accessory protein CooC1 (CooC) (PUBMED:15466042)		CO dehydrogenase maturation factor
4	acds	Wood-Ljungdahl	OD814_001334	FPK	0	CO dehydrogenase nickel-insertion accessory protein CooC1 (CooC) (PUBMED:15466042)	AAA domain	CO dehydrogenase maturation factor
4	acds	Wood-Ljungdahl	OD814_001613	FPK	0	Pyruvate:ferredoxin oxidoreductase or related 2-oxoacid:ferredoxin oxidoreductase, delta subunit (PorD) (PDB:5C4I)!!!CO dehydrogenase/acetyl-CoA synthase gamma subunit (corrinoid Fe-S protein) (CdhE) (PDB:2H9A)	4Fe-4S binding domain	4Fe-4S ferredoxin
4	acds	Wood-Ljungdahl	OD814_001775	FPK	0	CO dehydrogenase nickel-insertion accessory protein CooC1 (CooC) (PUBMED:15466042)	AAA domain	CO dehydrogenase maturation factor
4	met	Wood-Ljungdahl	OD814_000507	FPK	0	5,10-methylenetetrahydrofolate reductase (MetF) (PDB:1B5T)!!!CO dehydrogenase/acetyl-CoA synthase delta subunit (corrinoid Fe-S protein) (CdhD)	Methylenetetrahydrofolate reductase	methylenetetrahydrofolate reductase (NADPH) [EC:1.5.1.20]
4	mer	Wood-Ljungdahl	OD814_001159	FPK	11.4943	Flavin-dependent oxidoreductase, luciferase family (includes alkanesulfonate monooxygenase SsuD and methylene tetrahydromethanopterin reductase) (SsuD) (PDB:1BRL)	Luciferase-like monooxygenase
4	mer	Wood-Ljungdahl	OD814_001315	FPK	0	Flavin-dependent oxidoreductase, luciferase family (includes alkanesulfonate monooxygenase SsuD and methylene tetrahydromethanopterin reductase) (SsuD) (PDB:1BRL)	Luciferase-like monooxygenase	5,10-methylenetetrahydromethanopterin reductase [EC:1.5.98.2]
4	mer	Wood-Ljungdahl	OD814_001446	FPK	0	Flavin-dependent oxidoreductase, luciferase family (includes alkanesulfonate monooxygenase SsuD and methylene tetrahydromethanopterin reductase) (SsuD) (PDB:1BRL)	Luciferase-like monooxygenase	5,10-methylenetetrahydromethanopterin reductase [EC:1.5.98.2]
4	mch	Wood-Ljungdahl	OD814_001523	FPK	0	Methenyltetrahydromethanopterin cyclohydrolase (Mch) (PDB:1QLM)	Cyclohydrolase (MCH)	methenyltetrahydromethanopterin cyclohydrolase [EC:3.5.4.27]
4	ftr	Wood-Ljungdahl	OD814_001204	FPK	0	Formylmethanofuran:tetrahydromethanopterin formyltransferase (Ftr) (PDB:1FTR)	Formylmethanofuran-tetrahydromethanopterin formyltransferase	formylmethanofuran--tetrahydromethanopterin N-formyltransferase [EC:2.3.1.101]
4	ftr	Wood-Ljungdahl	OD814_001247	FPK	0	Formylmethanofuran:tetrahydromethanopterin formyltransferase (Ftr) (PDB:1FTR)	Formylmethanofuran-tetrahydromethanopterin formyltransferase	formylmethanofuran--tetrahydromethanopterin N-formyltransferase [EC:2.3.1.101]
4	fwd	Wood-Ljungdahl	OD814_000023	FPK	0	Formylmethanofuran dehydrogenase subunit B (FwdB) (PDB:5T5I)	Molybdopterin oxidoreductase	formylmethanofuran dehydrogenase subunit B [EC:1.2.7.12]
4	fwd	Wood-Ljungdahl	OD814_000419	FPK	0	Formylmethanofuran dehydrogenase subunit E (FwdE) (PDB:2GLZ)	FmdE, Molybdenum formylmethanofuran dehydrogenase operon	formylmethanofuran dehydrogenase subunit E [EC:1.2.7.12]
4	fwd	Wood-Ljungdahl	OD814_000775	FPK	0	Formylmethanofuran dehydrogenase subunit D (FwdD) (PDB:2KI8)	Molydopterin dinucleotide binding domain	formylmethanofuran dehydrogenase subunit D [EC:1.2.7.12]
4	fwd	Wood-Ljungdahl	OD814_001204	FPK	0	Formylmethanofuran:tetrahydromethanopterin formyltransferase (Ftr) (PDB:1FTR)	Formylmethanofuran-tetrahydromethanopterin formyltransferase	formylmethanofuran--tetrahydromethanopterin N-formyltransferase [EC:2.3.1.101]
4	fwd	Wood-Ljungdahl	OD814_001247	FPK	0	Formylmethanofuran:tetrahydromethanopterin formyltransferase (Ftr) (PDB:1FTR)	Formylmethanofuran-tetrahydromethanopterin formyltransferase	formylmethanofuran--tetrahydromethanopterin N-formyltransferase [EC:2.3.1.101]
4	fwd	Wood-Ljungdahl	OD814_001269	FPK	0	Formylmethanofuran dehydrogenase subunit E (FwdE) (PDB:2GLZ)	FmdE, Molybdenum formylmethanofuran dehydrogenase operon	formylmethanofuran dehydrogenase subunit E [EC:1.2.7.12]
4	fwd	Wood-Ljungdahl	OD814_001537	FPK	0	Formylmethanofuran dehydrogenase subunit B (FwdB) (PDB:5T5I)		formylmethanofuran dehydrogenase subunit B [EC:1.2.7.12]
4	fwd	Wood-Ljungdahl	OD814_001550	FPK	0	Formylmethanofuran dehydrogenase subunit D (FwdD) (PDB:2KI8)	Molydopterin dinucleotide binding domain	formylmethanofuran dehydrogenase subunit D [EC:1.2.7.12]
4	fwd	Wood-Ljungdahl	OD814_001551	FPK	0	Formylmethanofuran dehydrogenase subunit B (FwdB) (PDB:5T5I)	Molybdopterin oxidoreductase	formylmethanofuran dehydrogenase subunit B [EC:1.2.7.12]
4	fwd	Wood-Ljungdahl	OD814_001552	FPK	0	Formylmethanofuran dehydrogenase subunit A (FwdA) (PDB:5T5I)	Amidohydrolase family	formylmethanofuran dehydrogenase subunit A [EC:1.2.7.12]
4	fwd	Wood-Ljungdahl	OD814_001553	FPK	0	Formylmethanofuran dehydrogenase subunit C (FwdC) (PDB:5T5I)	GXGXG motif	formylmethanofuran dehydrogenase subunit C [EC:1.2.7.12]
4	fwd	Wood-Ljungdahl	OD814_001863	FPK	0		FmdE, Molybdenum formylmethanofuran dehydrogenase operon	formylmethanofuran dehydrogenase subunit E [EC:1.2.7.12]
4	hdr	Cofactor recycling	OD814_000096	FPK	0	Heterodisulfide reductase, subunit C (HdrC) (PDB:5ODC)	4Fe-4S dicluster domain	heterodisulfide reductase subunit C2 [EC:1.8.7.3 1.8.98.4 1.8.98.5 1.8.98.6]
4	hdr	Cofactor recycling	OD814_000097	FPK	0	Heterodisulfide reductase, subunit B (HdrB) (PDB:5ODC)	Cysteine-rich domain	heterodisulfide reductase subunit B2 [EC:1.8.7.3 1.8.98.4 1.8.98.5 1.8.98.6]
4	hdr	Cofactor recycling	OD814_000103	FPK	0	Heterodisulfide reductase, subunit A (polyferredoxin) (HdrA) (PDB:5ODC)	FAD binding domain	heterodisulfide reductase subunit A2 [EC:1.8.7.3 1.8.98.4 1.8.98.5 1.8.98.6]
4	hdr	Cofactor recycling	OD814_000349	FPK	2.04141	NADPH-dependent glutamate synthase beta chain or related oxidoreductase (GltD) (PDB:1H7X)!!!Heterodisulfide reductase, subunit A (polyferredoxin) (HdrA) (PDB:5ODC)	Alanine dehydrogenase/PNT, C-terminal domain	heterodisulfide reductase subunit A2 [EC:1.8.7.3 1.8.98.4 1.8.98.5 1.8.98.6]
4	hdr	Cofactor recycling	OD814_000351	FPK	0	Heterodisulfide reductase, subunit A (polyferredoxin) (HdrA) (PDB:5ODC)	Alanine dehydrogenase/PNT, C-terminal domain	heterodisulfide reductase subunit A2 [EC:1.8.7.3 1.8.98.4 1.8.98.5 1.8.98.6]
4	hdr	Cofactor recycling	OD814_000360	FPK	0	Fe-S cluster-containing oxidoreductase, includes glycolate oxidase subunit GlcF (GlpC)	Cysteine-rich domain	heterodisulfide reductase subunit D [EC:1.8.98.1]
4	hdr	Cofactor recycling	OD814_000362	FPK	0	Heterodisulfide reductase, subunit C (HdrC) (PDB:5ODC)	4Fe-4S dicluster domain	heterodisulfide reductase subunit C2 [EC:1.8.7.3 1.8.98.4 1.8.98.5 1.8.98.6]
4	hdr	Cofactor recycling	OD814_000363	FPK	0	Heterodisulfide reductase, subunit B (HdrB) (PDB:5ODC)	Cysteine-rich domain	heterodisulfide reductase subunit B2 [EC:1.8.7.3 1.8.98.4 1.8.98.5 1.8.98.6]
4	hdr	Cofactor recycling	OD814_000446	FPK	0	Heterodisulfide reductase, subunit A (polyferredoxin) (HdrA) (PDB:5ODC)	FAD dependent oxidoreductase	heterodisulfide reductase subunit A2 [EC:1.8.7.3 1.8.98.4 1.8.98.5 1.8.98.6]
4	hdr	Cofactor recycling	OD814_001626	FPK	0	Heterodisulfide reductase, subunit A (polyferredoxin) (HdrA) (PDB:5ODC)	Flavin containing amine oxidoreductase	heterodisulfide reductase subunit A2 [EC:1.8.7.3 1.8.98.4 1.8.98.5 1.8.98.6]
4	hdr	Cofactor recycling	OD814_001627	FPK	0	Heterodisulfide reductase, subunit A (polyferredoxin) (HdrA) (PDB:5ODC)	FAD dependent oxidoreductase	heterodisulfide reductase subunit A2 [EC:1.8.7.3 1.8.98.4 1.8.98.5 1.8.98.6]
4	hdr	Cofactor recycling	OD814_001629	FPK	0	Fe-S cluster-containing oxidoreductase, includes glycolate oxidase subunit GlcF (GlpC)	Cysteine-rich domain	heterodisulfide reductase subunit D [EC:1.8.98.1]
4	FeS-or	Cofactor recycling	OD814_000095	FPK	0	Fe-S cluster-containing oxidoreductase, includes glycolate oxidase subunit GlcF (GlpC)	Cysteine-rich domain	dimethylglycine catabolism B
4	FeS-or	Cofactor recycling	OD814_000350	FPK	0	Fe-S cluster-containing oxidoreductase, includes glycolate oxidase subunit GlcF (GlpC)!!!Coenzyme F420-reducing hydrogenase, delta subunit (FrhD) (PDB:5ODC)	Cysteine-rich domain	F420-non-reducing hydrogenase iron-sulfur subunit [EC:1.12.99.- 1.8.98.5 1.8.98.6]
4	FeS-or	Cofactor recycling	OD814_000360	FPK	0	Fe-S cluster-containing oxidoreductase, includes glycolate oxidase subunit GlcF (GlpC)	Cysteine-rich domain	heterodisulfide reductase subunit D [EC:1.8.98.1]
4	FeS-or	Cofactor recycling	OD814_001628	FPK	0	Fe-S cluster-containing oxidoreductase, includes glycolate oxidase subunit GlcF (GlpC)!!!NADPH-dependent glutamate synthase beta chain or related oxidoreductase (GltD) (PDB:1H7X)	Alanine dehydrogenase/PNT, C-terminal domain
4	FeS-or	Cofactor recycling	OD814_001629	FPK	0	Fe-S cluster-containing oxidoreductase, includes glycolate oxidase subunit GlcF (GlpC)	Cysteine-rich domain	heterodisulfide reductase subunit D [EC:1.8.98.1]
4	ndh	Cofactor recycling	OD814_000024	FPK	0	NADH dehydrogenase, FAD-containing subunit (Ndh) (PDB:5NA4)	L-lysine 6-monooxygenase/L-ornithine 5-monooxygenase	NADH:ubiquinone reductase (H+-translocating) [EC:7.1.1.2]
4	ndh	Cofactor recycling	OD814_000512	FPK	0	NADH:ubiquinone oxidoreductase 27 kD subunit (chain C) (NuoC)	Respiratory-chain NADH dehydrogenase, 30 Kd subunit
4	ndh	Cofactor recycling	OD814_000513	FPK	0	Ni,Fe-hydrogenase III large subunit (HycE2) (PDB:6CFW)	Respiratory-chain NADH dehydrogenase, 49 Kd subunit	ech hydrogenase subunit E
4	ndh	Cofactor recycling	OD814_000514	FPK	0	Formate hydrogenlyase subunit HyfC (HyfC) (PDB:6CFW)	NADH dehydrogenase
4	ndh	Cofactor recycling	OD814_000749	FPK	0	NADH:ubiquinone oxidoreductase subunit 1 (chain H) (NuoH) (PDB:6HUM)	NADH dehydrogenase	F420H2:quinone oxidoreductase subunit H [EC:1.1.98.4]
4	ndh	Cofactor recycling	OD814_000750	FPK	0	NADH:ubiquinone oxidoreductase 49 kD subunit (chain D) (NuoD) (PDB:2FUG)	Respiratory-chain NADH dehydrogenase, 30 Kd subunit
4	ndh	Cofactor recycling	OD814_001059	FPK	0	NADH dehydrogenase, FAD-containing subunit (Ndh) (PDB:5NA4)	Pyridine nucleotide-disulphide oxidoreductase	sulfide:quinone oxidoreductase [EC:1.8.5.4]
4	ndh	Cofactor recycling	OD814_001345	FPK	0	NADH dehydrogenase, FAD-containing subunit (Ndh) (PDB:5NA4)	FAD dependent oxidoreductase	NADH:ubiquinone reductase (H+-translocating) [EC:7.1.1.2]
4	fqo	Cofactor recycling	OD814_000748	FPK	0	Formate hydrogenlyase subunit 6/NADH:ubiquinone oxidoreductase 23 kD subunit (chain I) (NuoI) (PDB:1B0P)	4Fe-4S binding domain	F420H2:quinone oxidoreductase subunit I [EC:1.1.98.4]
4	fqo	Cofactor recycling	OD814_000749	FPK	0	NADH:ubiquinone oxidoreductase subunit 1 (chain H) (NuoH) (PDB:6HUM)	NADH dehydrogenase	F420H2:quinone oxidoreductase subunit H [EC:1.1.98.4]
4	fqo	Cofactor recycling	OD814_000750	FPK	0	NADH:ubiquinone oxidoreductase 49 kD subunit (chain D) (NuoD) (PDB:2FUG)	Respiratory-chain NADH dehydrogenase, 30 Kd subunit
4	fqo	Cofactor recycling	OD814_000751	FPK	0	GTPase-interacting Yip1 domain (Yip1) (PUBMED:25702751;31417902)	Yip1 domain
4	fqo	Cofactor recycling	OD814_000752	FPK	0	NADH:ubiquinone oxidoreductase subunit 3 (chain A) (NuoA) (PDB:3RKO)	NADH-ubiquinone/plastoquinone oxidoreductase, chain 3	F420H2:quinone oxidoreductase subunit A [EC:1.1.98.4]
4	fqo	Cofactor recycling	OD814_000753	FPK	0	NADH:ubiquinone oxidoreductase subunit 2 (chain N) (NuoN) (PDB:4HE8)	Proton-conducting membrane transporter	F420H2:quinone oxidoreductase subunit N [EC:1.1.98.4]
4	fqo	Cofactor recycling	OD814_000754	FPK	0	Membrane H+-translocase/NADH:ubiquinone oxidoreductase subunit 5 (chain L)/Multisubunit Na+/H+ antiporter, MnhA subunit (NuoL) (PDB:3RKO)	Proton-conducting membrane transporter	F420H2:quinone oxidoreductase subunit L [EC:1.1.98.4]
4	fqo	Cofactor recycling	OD814_000755	FPK	0	Formate hydrogenlyase subunit 3/Multisubunit Na+/H+ antiporter, MnhD subunit (HyfB) (PDB:6CFW)	Proton-conducting membrane transporter	F420H2:quinone oxidoreductase subunit M [EC:1.1.98.4]
4	fqo	Cofactor recycling	OD814_000756	FPK	0			F420H2:quinone oxidoreductase subunit K [EC:1.1.98.4]
4	fqo	Cofactor recycling	OD814_000757	FPK	0	NADH:ubiquinone oxidoreductase subunit 6 (chain J) (NuoJ) (PDB:4HE8)		F420H2:quinone oxidoreductase subunit J [EC:1.1.98.4]
4	etf	Electron transport	OD814_000093	FPK	0	Electron transfer flavoprotein, alpha subunit FixB (FixB) (PDB:1EFP)	Electron transfer flavoprotein domain	electron transfer flavoprotein alpha subunit
4	etf	Electron transport	OD814_000094	FPK	0	Electron transfer flavoprotein, alpha and beta subunits (FixA) (PDB:5OL2)	Electron transfer flavoprotein domain	electron transfer flavoprotein beta subunit
4	etf	Electron transport	OD814_000879	FPK	0	Electron transfer flavoprotein, alpha and beta subunits (FixA) (PDB:5OL2)	Electron transfer flavoprotein domain	electron transfer flavoprotein beta subunit
4	etf	Electron transport	OD814_000899	FPK	0	Electron transfer flavoprotein, alpha subunit FixB (FixB) (PDB:1EFP)	Electron transfer flavoprotein domain	electron transfer flavoprotein alpha subunit
4	flaB	Electron transport	OD814_001706	FPK	25.0784	Archaellin (archaeal flagellin) (FlaB) (PDB:5O4U)	Archaebacterial flagellin	archaeal flagellin FlaB
4	pilA	Electron transport	OD814_000253	FPK	0			archaeal type IV pilus assembly protein PilA
4	pilA	Electron transport	OD814_000328	FPK	2.589	Serine protease, subtilisin family (AprE) (PDB:1SCJ)!!!Uncharacterized conserved protein, PKD repeat domain (PDB:2KZW)	Bacterial Ig domain	archaeal type IV pilus assembly protein PilA
4	pilA	Electron transport	OD814_000332	FPK	0	Archaeal flagellin (archaellin), FlaG/FlaF family	Archaeal Type IV pilin, N-terminal	archaeal type IV pilus assembly protein PilA
4	pilA	Electron transport	OD814_001675	FPK	2.52525	Archaeal flagellin (archaellin), FlaG/FlaF family	Archaeal Type IV pilin, N-terminal	archaeal type IV pilus assembly protein PilA
4	hyd	Electron transport	OD814_000135	FPK	0	Ni,Fe-hydrogenase maturation factor (HyaD) (PDB:1CFZ) (PUBMED:15294295)	Hydrogenase maturation protease	hydrogenase maturation protease [EC:3.4.23.-]
4	hyd	Electron transport	OD814_000508	FPK	0	Ni,Fe-hydrogenase III small subunit (HycG) (PDB:6CFW)	NADH ubiquinone oxidoreductase, 20 Kd subunit	membrane-bound hydrogenase subunit mbhJ [EC:1.12.7.2]
4	hyd	Electron transport	OD814_000513	FPK	0	Ni,Fe-hydrogenase III large subunit (HycE2) (PDB:6CFW)	Respiratory-chain NADH dehydrogenase, 49 Kd subunit	ech hydrogenase subunit E
4	hyd	Electron transport	OD814_001039	FPK	0	Ni,Fe-hydrogenase I small subunit (HyaA) (PDB:6FPI)	NiFe/NiFeSe hydrogenase small subunit C-terminal	hydrogenase small subunit [EC:1.12.99.6]
4	hyd	Electron transport	OD814_001040	FPK	0	Ni,Fe-hydrogenase I large subunit (HyaB) (PDB:6FPI) (PUBMED:25905665)	Nickel-dependent hydrogenase	hydrogenase large subunit [EC:1.12.99.6]
4	hyd	Electron transport	OD814_001041	FPK	0	Ni,Fe-hydrogenase maturation factor (HyaD) (PDB:1CFZ) (PUBMED:15294295)	Hydrogenase maturation protease	hydrogenase maturation protease [EC:3.4.23.-]
4	hyd	Electron transport	OD814_001610	FPK	0	Ni,Fe-hydrogenase maturation factor (HyaD) (PDB:1CFZ) (PUBMED:15294295)	Hydrogenase maturation protease	hydrogenase 3 maturation protease [EC:3.4.23.51]
4	fdh	Electron transport	OD814_000499	FPK	0	Coenzyme F420-reducing hydrogenase, beta subunit (FrhB) (PDB:3ZFS)!!!L-lactate utilization protein LutB, contains a ferredoxin-type domain (LutB)	4Fe-4S dicluster domain	formate dehydrogenase (coenzyme F420) beta subunit [EC:1.17.98.3 1.8.98.6]
4	fdh	Electron transport	OD814_000500	FPK	0	Predicted molibdopterin-dependent oxidoreductase YjgC (YjgC) (PDB:1AA6)	Molybdopterin oxidoreductase	formate dehydrogenase major subunit [EC:1.17.1.9]
24	sat	Sulfate reduction	OD816_001308	FPK	24.7994	ATP sulfurylase (sulfate adenylyltransferase) (MET3) (PDB:1G8F)	ATP-sulfurylase	sulfate adenylyltransferase [EC:2.7.7.4]
24	apr	Sulfate reduction	OD816_001305	FPK	70.9645	Succinate dehydrogenase/fumarate reductase, flavoprotein subunit (SdhA) (PDB:1KF6)	FAD binding domain	adenylylsulfate reductase, subunit A [EC:1.8.99.2]
24	apr	Sulfate reduction	OD816_001306	FPK	123.752	NAD-dependent dihydropyrimidine dehydrogenase, PreA subunit (PreA)	Adenosine-5'-phosphosulfate reductase beta subunit	adenylylsulfate reductase, subunit B [EC:1.8.99.2]
24	dsr	Sulfate reduction	OD816_000701	FPK	77.8816	Sulfur transfer complex TusBCD TusE component, DsrC family (tRNA 2-thiouridine synthesizing protein C) (TusE) (PDB:1JI8)	DsrC like protein	dissimilatory sulfite reductase related protein
24	dsr	Sulfate reduction	OD816_001430	FPK	30.7929	Dissimilatory sulfite reductase (desulfoviridin), alpha and beta subunits (DsrA)	Nitrite and sulphite reductase 4Fe-4S domain	dissimilatory sulfite reductase alpha subunit [EC:1.8.99.5]
24	dsr	Sulfate reduction	OD816_001431	FPK	23.0947	Dissimilatory sulfite reductase (desulfoviridin), alpha and beta subunits (DsrA)	4Fe-4S binding domain	dissimilatory sulfite reductase beta subunit [EC:1.8.99.5]
24	dsr	Sulfate reduction	OD816_001432	FPK	43.1373		Dissimilatory sulfite reductase D (DsrD)
24	dsr	Sulfate reduction	OD816_000174	FPK	13.8365	Dissimilatory sulfite reductase (desulfoviridin), alpha and beta subunits (DsrA)	4Fe-4S binding domain
24	pilA	bin24_Electron transport	OD816_000644	FPK	28.4238		Prokaryotic N-terminal methylation motif	type IV pilus assembly protein PilA
24	pilA	bin24_Electron transport	OD816_000645	FPK	13.7741	Type IV pilus assembly protein, major pilin PilA (PilA) (PDB:1AY2)	Prokaryotic N-terminal methylation motif
24	pilA	bin24_Electron transport	OD816_000818	FPK	1.87266	Type IV pilus assembly protein, major pilin PilA (PilA) (PDB:1AY2)	Type II transport protein GspH
24	cyt	bin24_Electron transport	OD816_000501	FPK	9.94475	Tetraheme cytochrome c subunit NapC of nitrate or TMAO reductase (NapC)	Cytochrome c7 and related cytochrome c	cytochrome c-type protein NrfB
24	cyt	bin24_Electron transport	OD816_001562	FPK	10.3448	DnaJ-class molecular chaperone with C-terminal Zn finger domain (DnaJ) (PDB:1BQ0)	Cytochrome c7 and related cytochrome c
24	cyt	bin24_Electron transport	OD816_000107	FPK	4.74834		Cytochrome c7 and related cytochrome c	nitrate reductase (cytochrome), electron transfer subunit
24	cyt	bin24_Electron transport	OD816_000988	FPK	4.83092	Cytochrome c, mono- and diheme variants (CccA) (PDB:1A2S)	Cytochrome c554 and c-prime	hydroxylamine dehydrogenase [EC:1.7.2.6]
24	cyt	bin24_Electron transport	OD816_000499	FPK	31.746		Cytochrome c7 and related cytochrome c
24	cyt	bin24_Electron transport	OD816_000430	FPK	0
24	hyd	bin24_Electron transport	OD816_000406	FPK	41.3943	Ni,Fe-hydrogenase I small subunit (HyaA) (PDB:6FPI)	NiFe/NiFeSe hydrogenase small subunit C-terminal	[NiFe] hydrogenase small subunit [EC:1.12.2.1]
24	hyd	bin24_Electron transport	OD816_000407	FPK	44.7761	Ni,Fe-hydrogenase I large subunit (HyaB) (PDB:6FPI) (PUBMED:25905665)	Nickel-dependent hydrogenase
24	hyd	bin24_Electron transport	OD816_000192	FPK	10.101	Ni,Fe-hydrogenase maturation factor (HyaD) (PDB:1CFZ) (PUBMED:15294295)	Hydrogenase maturation protease	hydrogenase maturation protease [EC:3.4.23.-]
24	hyd	bin24_Electron transport	OD816_000428	FPK	11.7548	Ni/Fe-hydrogenase 2 integral membrane subunit HybB (HybB)	Polysulphide reductase, NrfD	dimethyl sulfoxide reductase membrane subunit
24	hyd	bin24_Electron transport	OD816_001129	FPK	4.47427	Ni,Fe-hydrogenase maturation factor (HyaD) (PDB:1CFZ) (PUBMED:15294295)	Hydrogenase maturation protease	hydrogenase maturation protease [EC:3.4.23.-]
24	hyd	bin24_Electron transport	OD816_001560	FPK	11.5226	Ni/Fe-hydrogenase 2 integral membrane subunit HybB (HybB)	Polysulphide reductase, NrfD
24	hyd	bin24_Electron transport	OD816_000228	FPK	24.7665	Anaerobic selenocysteine-containing dehydrogenase (BisC) (PDB:1EU1)	Molybdopterin oxidoreductase	formate dehydrogenase major subunit [EC:1.17.1.9]
24	hyd	bin24_Electron transport	OD816_000229	FPK	37.6569	Fe-S-cluster-containing dehydrogenase component (DMSO reductase) (HybA) (PDB:2VPW)	4Fe-4S binding domain	formate dehydrogenase iron-sulfur subunit
24	hyd	bin24_Electron transport	OD816_000230	FPK	9.4086	Formate dehydrogenase maturation protein FdhE (FdhE) (PDB:2FIY)	Protein involved in formate dehydrogenase formation	FdhE protein
1	acr	Alkane activation	OD815_001019	FPK	165.913	Methyl coenzyme M reductase, beta subunit (McorB) (PDB:5N28)	Methyl-coenzyme M reductase beta subunit, C-terminal domain	methyl-coenzyme M reductase beta subunit [EC:2.8.4.1]
1	acr	Alkane activation	OD815_001020	FPK	123.724	Methyl coenzyme M reductase, alpha subunit (McorA) (PDB:1E6V)	Methyl-coenzyme M reductase alpha subunit, C-terminal domain	methyl-coenzyme M reductase alpha subunit [EC:2.8.4.1]
1	acr	Alkane activation	OD815_001021	FPK	153.257	Methyl coenzyme M reductase, gamma subunit (McorG) (PDB:5N1Q)	Methyl-coenzyme M reductase gamma subunit	methyl-coenzyme M reductase gamma subunit [EC:2.8.4.1]
1	acr	Alkane activation	OD815_001179	FPK	6166.14	Methyl coenzyme M reductase, alpha subunit (McorA) (PDB:1E6V)	Methyl-coenzyme M reductase alpha subunit, C-terminal domain
1	acr	Alkane activation	OD815_001209	FPK	86.3388	Uncharacterized conserved protein related to methyl-CoM reductase subunit C, methanogenesis marker protein 7	Methyl-coenzyme M reductase operon protein C
1	acr	Alkane activation	OD815_001254	FPK	134.021	Methyl coenzyme M reductase, alpha subunit (McorA) (PDB:1E6V)	Methyl-coenzyme M reductase alpha subunit, N-terminal domain
1	acr	Alkane activation	OD815_001376	FPK	627.953	Methyl coenzyme M reductase, alpha subunit (McorA) (PDB:1E6V)	Methyl-coenzyme M reductase alpha subunit, C-terminal domain
1	acr	Alkane activation	OD815_001394	FPK	1167.39	Methyl coenzyme M reductase, beta subunit (McorB) (PDB:5N28)	Methyl-coenzyme M reductase beta subunit, C-terminal domain	methyl-coenzyme M reductase beta subunit [EC:2.8.4.1]
1	acr	Alkane activation	OD815_001395	FPK	1244.44	Methyl coenzyme M reductase, gamma subunit (McorG) (PDB:5N1Q)	Methyl-coenzyme M reductase gamma subunit	methyl-coenzyme M reductase gamma subunit [EC:2.8.4.1]
1	acr	Alkane activation	OD815_001407	FPK	179.365	Methyl coenzyme M reductase, subunit C (McorC)		methyl-coenzyme M reductase subunit C
1	acr	Alkane activation	OD815_001547	FPK	282.051	Methyl coenzyme M reductase, subunit D (McorD)	Methyl-coenzyme M reductase operon protein D
1	acr	Alkane activation	OD815_001695	FPK	234.488	Methyl coenzyme M reductase, beta subunit (McorB) (PDB:5N28)	Methyl-coenzyme M reductase beta subunit, C-terminal domain	methyl-coenzyme M reductase beta subunit [EC:2.8.4.1]
1	acr	Alkane activation	OD815_001696	FPK	545.22	Methyl coenzyme M reductase, gamma subunit (McorG) (PDB:5N1Q)	Methyl-coenzyme M reductase gamma subunit	methyl-coenzyme M reductase gamma subunit [EC:2.8.4.1]
1	acr	Alkane activation	OD815_001697	FPK	462.366	Methyl coenzyme M reductase, alpha subunit (McorA) (PDB:1E6V)	Methyl-coenzyme M reductase alpha subunit, N-terminal domain
1	acad	Beta-oxidation	OD815_000130	FPK	143.667	Acyl-CoA dehydrogenase related to the alkylation response protein AidB (CaiA) (PDB:1BUC)	Acyl-CoA dehydrogenase, C-terminal domain	acyl-CoA dehydrogenase [EC:1.3.8.7]
1	acad	Beta-oxidation	OD815_000236	FPK	351.492	Acyl-CoA dehydrogenase related to the alkylation response protein AidB (CaiA) (PDB:1BUC)	Acyl-CoA dehydrogenase, C-terminal domain	acyl-CoA dehydrogenase [EC:1.3.8.7]
1	acad	Beta-oxidation	OD815_000344	FPK	59.7403	Acyl-CoA dehydrogenase related to the alkylation response protein AidB (CaiA) (PDB:1BUC)	Acyl-CoA dehydrogenase, C-terminal domain	acyl-CoA dehydrogenase [EC:1.3.8.7]
1	acad	Beta-oxidation	OD815_000406	FPK	146.982	Acyl-CoA dehydrogenase related to the alkylation response protein AidB (CaiA) (PDB:1BUC)	Acyl-CoA dehydrogenase, C-terminal domain	acyl-CoA dehydrogenase [EC:1.3.8.7]
1	acad	Beta-oxidation	OD815_000506	FPK	1377.95	Acyl-CoA dehydrogenase related to the alkylation response protein AidB (CaiA) (PDB:1BUC)	Acyl-CoA dehydrogenase, C-terminal domain	acyl-CoA dehydrogenase [EC:1.3.8.7]
1	acad	Beta-oxidation	OD815_000618	FPK	344.648	Acyl-CoA dehydrogenase related to the alkylation response protein AidB (CaiA) (PDB:1BUC)	Acyl-CoA dehydrogenase, C-terminal domain	acyl-CoA dehydrogenase [EC:1.3.8.7]
1	acad	Beta-oxidation	OD815_000669	FPK	58.5702	Acyl-CoA dehydrogenase related to the alkylation response protein AidB (CaiA) (PDB:1BUC)	Acyl-CoA dehydrogenase, C-terminal domain	acyl-CoA dehydrogenase [EC:1.3.8.7]
1	acad	Beta-oxidation	OD815_000838	FPK	882.146	Acyl-CoA dehydrogenase related to the alkylation response protein AidB (CaiA) (PDB:1BUC)	Acyl-CoA dehydrogenase, C-terminal domain	acyl-CoA dehydrogenase [EC:1.3.8.7]
1	acad	Beta-oxidation	OD815_001238	FPK	46.1538	Acyl-CoA dehydrogenase related to the alkylation response protein AidB (CaiA) (PDB:1BUC)	Acyl-CoA dehydrogenase, C-terminal domain	acyl-CoA dehydrogenase [EC:1.3.8.7]
1	ech	Beta-oxidation	OD815_000458	FPK	88.2883	Enoyl-CoA hydratase/carnithine racemase (CaiD) (PDB:1DCI)	Enoyl-CoA hydratase/isomerase
1	ech	Beta-oxidation	OD815_001347	FPK	102.662	Enoyl-CoA hydratase/carnithine racemase (CaiD) (PDB:1DCI)	Enoyl-CoA hydratase/isomerase	enoyl-CoA hydratase [EC:4.2.1.17]
1	ech	Beta-oxidation	OD815_001496	FPK	888.466	Enoyl-CoA hydratase/carnithine racemase (CaiD) (PDB:1DCI)	Enoyl-CoA hydratase/isomerase	enoyl-CoA hydratase [EC:4.2.1.17]
1	ech	Beta-oxidation	OD815_001644	FPK	64.8855	Enoyl-CoA hydratase/carnithine racemase (CaiD) (PDB:1DCI)	Enoyl-CoA hydratase/isomerase	enoyl-CoA hydratase [EC:4.2.1.17]
1	ech	Beta-oxidation	OD815_001692	FPK	45.1128	Enoyl-CoA hydratase/carnithine racemase (CaiD) (PDB:1DCI)	Enoyl-CoA hydratase/isomerase	enoyl-CoA hydratase [EC:4.2.1.17]
1	hadh	Beta-oxidation	OD815_000133	FPK	115.92	Dihydrolipoamide dehydrogenase (E3) component of pyruvate/2-oxoglutarate dehydrogenase complex or glutathione oxidoreductase (Lpd) (PDB:6QKG)!!!2,4-dienoyl-CoA reductase or related NADH-dependent reductase, Old Yellow Enzyme (OYE) family (FadH) (PDB:1BWK)	3-hydroxyacyl-CoA dehydrogenase, NAD binding domain	2,4-dienoyl-CoA reductase (NADPH2) [EC:1.3.1.34]
1	hadh	Beta-oxidation	OD815_000178	FPK	769.742	Enoyl-CoA hydratase/carnithine racemase (CaiD) (PDB:1DCI)!!!3-hydroxyacyl-CoA dehydrogenase (FadB) (PDB:5ZQZ)	3-hydroxyacyl-CoA dehydrogenase, C-terminal domain	enoyl-CoA hydratase / 3-hydroxyacyl-CoA dehydrogenase [EC:4.2.1.17 1.1.1.35]
1	hadh	Beta-oxidation	OD815_000457	FPK	74.4444	3-hydroxyacyl-CoA dehydrogenase (FadB) (PDB:5ZQZ)	3-hydroxyacyl-CoA dehydrogenase, C-terminal domain	3-hydroxybutyryl-CoA dehydrogenase [EC:1.1.1.157]
1	hadh	Beta-oxidation	OD815_001453	FPK	491.898	3-hydroxyacyl-CoA dehydrogenase (FadB) (PDB:5ZQZ)	3-hydroxyacyl-CoA dehydrogenase, C-terminal domain	3-hydroxyacyl-CoA dehydrogenase [EC:1.1.1.35]
1	hadh	Beta-oxidation	OD815_001871	FPK	46.3347	NADPH-dependent glutamate synthase beta chain or related oxidoreductase (GltD) (PDB:1H7X)!!!Heterodisulfide reductase, subunit A (polyferredoxin) (HdrA) (PDB:5ODC)	3-hydroxyacyl-CoA dehydrogenase, NAD binding domain
1	acat	Beta-oxidation	OD815_000268	FPK	126.496	Acetyl-CoA acetyltransferase (PaaJ) (PDB:1AFW)	Beta-ketoacyl synthase, N-terminal domain	acetyl-CoA C-acetyltransferase [EC:2.3.1.9]
1	acat	Beta-oxidation	OD815_000480	FPK	65	Acetyl-CoA acetyltransferase (PaaJ) (PDB:1AFW)	Beta-ketoacyl synthase, N-terminal domain	acetyl-CoA C-acetyltransferase [EC:2.3.1.9]
1	acat	Beta-oxidation	OD815_000864	FPK	50.8183	Acetyl-CoA acetyltransferase (PaaJ) (PDB:1AFW)	Thiolase, C-terminal domain	acetyl-CoA C-acetyltransferase [EC:2.3.1.9]
1	acat	Beta-oxidation	OD815_001265	FPK	170.792	Acetyl-CoA acetyltransferase (PaaJ) (PDB:1AFW)	Beta-ketoacyl synthase, N-terminal domain	acetyl-CoA C-acetyltransferase [EC:2.3.1.9]
1	acat	Beta-oxidation	OD815_001494	FPK	527.288	Acetyl-CoA acetyltransferase (PaaJ) (PDB:1AFW)	Beta-ketoacyl synthase, N-terminal domain	acetyl-CoA C-acetyltransferase [EC:2.3.1.9]
1	acat	Beta-oxidation	OD815_001758	FPK	680.763	Acetyl-CoA acetyltransferase (PaaJ) (PDB:1AFW)	Beta-ketoacyl synthase, N-terminal domain	acetyl-CoA C-acetyltransferase [EC:2.3.1.9]
1	acat	Beta-oxidation	OD815_001891	FPK	43.1779	Acetyl-CoA acetyltransferase (PaaJ) (PDB:1AFW)	Thiolase, C-terminal domain
1	mcm	Beta-oxidation	OD815_000341	FPK	223.784	Methylmalonyl-CoA mutase, N-terminal domain/subunit (Sbm) (PDB:6OXC)	Methylmalonyl-CoA mutase	methylmalonyl-CoA mutase, N-terminal domain [EC:5.4.99.2]
1	mcm	Beta-oxidation	OD815_000780	FPK	121.655	Methylmalonyl-CoA mutase, C-terminal domain/subunit (cobalamin-binding) (Sbm) (PDB:1B1A)	B12 binding domain	methylmalonyl-CoA mutase, C-terminal domain [EC:5.4.99.2]
1	acds	Wood-Ljungdahl	OD815_000428	FPK	108.557	CO dehydrogenase nickel-insertion accessory protein CooC1 (CooC) (PUBMED:15466042)	AAA domain	CO dehydrogenase maturation factor
1	acds	Wood-Ljungdahl	OD815_000649	FPK	392.034	CO dehydrogenase/acetyl-CoA synthase gamma subunit (corrinoid Fe-S protein) (CdhE) (PDB:2H9A)	CO dehydrogenase/acetyl-CoA synthase delta subunit	acetyl-CoA decarbonylase/synthase, CODH/ACS complex subunit gamma [EC:2.1.1.245]
1	acds	Wood-Ljungdahl	OD815_000650	FPK	470.238	CO dehydrogenase/acetyl-CoA synthase delta subunit (corrinoid Fe-S protein) (CdhD)	CO dehydrogenase/acetyl-CoA synthase delta subunit	acetyl-CoA decarbonylase/synthase, CODH/ACS complex subunit delta [EC:2.1.1.245]
1	acds	Wood-Ljungdahl	OD815_000652	FPK	861.222	CO dehydrogenase/acetyl-CoA synthase beta subunit (CdhC)	ACS/CODH beta subunit C-terminal
1	acds	Wood-Ljungdahl	OD815_000653	FPK	203.39	CO dehydrogenase/acetyl-CoA synthase epsilon subunit (CdhB) (PDB:1YTL)	CO dehydrogenase beta subunit/acetyl-CoA synthase epsilon subunit	anaerobic carbon-monoxide dehydrogenase, CODH/ACS complex subunit epsilon
1	acds	Wood-Ljungdahl	OD815_000654	FPK	295.605	CO dehydrogenase/acetyl-CoA synthase alpha subunit (CdhA) (PDB:3CF4)	4Fe-4S binding domain	anaerobic carbon-monoxide dehydrogenase, CODH/ACS complex subunit alpha [EC:1.2.7.4]
1	acds	Wood-Ljungdahl	OD815_000719	FPK	65.073	CO dehydrogenase nickel-insertion accessory protein CooC1 (CooC) (PUBMED:15466042)	AAA domain	CO dehydrogenase maturation factor
1	acds	Wood-Ljungdahl	OD815_000917	FPK	52.9101		CO dehydrogenase accessory protein CooT	uncharacterized protein
1	acds	Wood-Ljungdahl	OD815_001261	FPK	290.233	CO dehydrogenase/acetyl-CoA synthase alpha subunit (CdhA) (PDB:3CF4)	4Fe-4S dicluster domain	anaerobic carbon-monoxide dehydrogenase, CODH/ACS complex subunit alpha [EC:1.2.7.4]
1	acds	Wood-Ljungdahl	OD815_001263	FPK	283.265	CO dehydrogenase/acetyl-CoA synthase beta subunit (CdhC)	ACS/CODH beta subunit C-terminal
1	acds	Wood-Ljungdahl	OD815_001303	FPK	89.3333	CO dehydrogenase nickel-insertion accessory protein CooC1 (CooC) (PUBMED:15466042)	Adenylylsulphate kinase	CO dehydrogenase maturation factor
1	acds	Wood-Ljungdahl	OD815_001432	FPK	234.386	CO dehydrogenase/acetyl-CoA synthase gamma subunit (corrinoid Fe-S protein) (CdhE) (PDB:2H9A)	CO dehydrogenase/acetyl-CoA synthase delta subunit	acetyl-CoA decarbonylase/synthase, CODH/ACS complex subunit gamma [EC:2.1.1.245]
1	acds	Wood-Ljungdahl	OD815_001433	FPK	268.678	CO dehydrogenase/acetyl-CoA synthase delta subunit (corrinoid Fe-S protein) (CdhD)	CO dehydrogenase/acetyl-CoA synthase delta subunit	acetyl-CoA decarbonylase/synthase, CODH/ACS complex subunit delta [EC:2.1.1.245]
1	acds	Wood-Ljungdahl	OD815_001435	FPK	195.219	CO dehydrogenase nickel-insertion accessory protein CooC1 (CooC) (PUBMED:15466042)	AAA domain	CO dehydrogenase maturation factor
1	acds	Wood-Ljungdahl	OD815_001436	FPK	462.258	CO dehydrogenase/acetyl-CoA synthase beta subunit (CdhC)	ACS/CODH beta subunit C-terminal	acetyl-CoA decarbonylase/synthase, CODH/ACS complex subunit beta [EC:2.3.1.169]
1	acds	Wood-Ljungdahl	OD815_001437	FPK	198.148	CO dehydrogenase/acetyl-CoA synthase epsilon subunit (CdhB) (PDB:1YTL)	CO dehydrogenase beta subunit/acetyl-CoA synthase epsilon subunit	anaerobic carbon-monoxide dehydrogenase, CODH/ACS complex subunit epsilon
1	acds	Wood-Ljungdahl	OD815_001438	FPK	215.638	CO dehydrogenase/acetyl-CoA synthase alpha subunit (CdhA) (PDB:3CF4)	4Fe-4S dicluster domain	anaerobic carbon-monoxide dehydrogenase, CODH/ACS complex subunit alpha [EC:1.2.7.4]
1	acds	Wood-Ljungdahl	OD815_001642	FPK	93.8967	Pyruvate:ferredoxin oxidoreductase or related 2-oxoacid:ferredoxin oxidoreductase, delta subunit (PorD) (PDB:5C4I)!!!CO dehydrogenase/acetyl-CoA synthase gamma subunit (corrinoid Fe-S protein) (CdhE) (PDB:2H9A)	4Fe-4S binding domain	4Fe-4S ferredoxin
1	acds	Wood-Ljungdahl	OD815_001673	FPK	121.462	CO dehydrogenase/acetyl-CoA synthase alpha subunit (CdhA) (PDB:3CF4)	Prismane/CO dehydrogenase family	anaerobic carbon-monoxide dehydrogenase, CODH/ACS complex subunit alpha [EC:1.2.7.4]
1	acds	Wood-Ljungdahl	OD815_001674	FPK	140.94		CO dehydrogenase beta subunit/acetyl-CoA synthase epsilon subunit
1	acds	Wood-Ljungdahl	OD815_001675	FPK	103.448	CO dehydrogenase/acetyl-CoA synthase beta subunit (CdhC)	ACS/CODH beta subunit C-terminal
1	acds	Wood-Ljungdahl	OD815_001678	FPK	106.87	CO dehydrogenase nickel-insertion accessory protein CooC1 (CooC) (PUBMED:15466042)	AAA domain	CO dehydrogenase maturation factor
1	acds	Wood-Ljungdahl	OD815_001825	FPK	299.145	CO dehydrogenase/acetyl-CoA synthase gamma subunit (corrinoid Fe-S protein) (CdhE) (PDB:2H9A)	4Fe-4S binding domain	4Fe-4S ferredoxin
1	met	Wood-Ljungdahl	OD815_001169	FPK	239.915	5,10-methylenetetrahydrofolate reductase (MetF) (PDB:1B5T)!!!CO dehydrogenase/acetyl-CoA synthase delta subunit (corrinoid Fe-S protein) (CdhD)	Methylenetetrahydrofolate reductase	methylenetetrahydrofolate reductase (NADPH) [EC:1.5.1.20]
1	mer	Wood-Ljungdahl	OD815_000385	FPK	3922.72	Flavin-dependent oxidoreductase, luciferase family (includes alkanesulfonate monooxygenase SsuD and methylene tetrahydromethanopterin reductase) (SsuD) (PDB:1BRL)	Luciferase-like monooxygenase	5,10-methylenetetrahydromethanopterin reductase [EC:1.5.98.2]
1	mer	Wood-Ljungdahl	OD815_000613	FPK	27.5404	Flavin-dependent oxidoreductase, luciferase family (includes alkanesulfonate monooxygenase SsuD and methylene tetrahydromethanopterin reductase) (SsuD) (PDB:1BRL)	Luciferase-like monooxygenase	5,10-methylenetetrahydromethanopterin reductase [EC:1.5.98.2]
1	mtd	Wood-Ljungdahl	OD815_000254	FPK	231.515	F420-dependent methylenetetrahydromethanopterin dehydrogenase (Mtd) (PDB:1QV9)	methylene-5,6,7,8-tetrahydromethanopterin dehydrogenase	methylenetetrahydromethanopterin dehydrogenase [EC:1.5.98.1]
1	mch	Wood-Ljungdahl	OD815_000561	FPK	74.6421	Methenyltetrahydromethanopterin cyclohydrolase (Mch) (PDB:1QLM)	Cyclohydrolase (MCH)	methenyltetrahydromethanopterin cyclohydrolase [EC:3.5.4.27]
1	ftr	Wood-Ljungdahl	OD815_000474	FPK	145.414	Formylmethanofuran:tetrahydromethanopterin formyltransferase (Ftr) (PDB:1FTR)	Formylmethanofuran-tetrahydromethanopterin formyltransferase	formylmethanofuran--tetrahydromethanopterin N-formyltransferase [EC:2.3.1.101]
1	ftr	Wood-Ljungdahl	OD815_001451	FPK	65.7748	Formylmethanofuran:tetrahydromethanopterin formyltransferase (Ftr) (PDB:1FTR)	Formylmethanofuran-tetrahydromethanopterin formyltransferase	formylmethanofuran--tetrahydromethanopterin N-formyltransferase [EC:2.3.1.101]
1	fwd	Wood-Ljungdahl	OD815_000441	FPK	104.167	Formylmethanofuran dehydrogenase subunit D (FwdD) (PDB:2KI8)	Molydopterin dinucleotide binding domain
1	fwd	Wood-Ljungdahl	OD815_000582	FPK	126.275	Formylmethanofuran dehydrogenase subunit B (FwdB) (PDB:5T5I)		formylmethanofuran dehydrogenase subunit B [EC:1.2.7.12]
1	fwd	Wood-Ljungdahl	OD815_000870	FPK	367.816	Formylmethanofuran dehydrogenase subunit C (FwdC) (PDB:5T5I)	GXGXG motif	formylmethanofuran dehydrogenase subunit C [EC:1.2.7.12]
1	fwd	Wood-Ljungdahl	OD815_000871	FPK	296.755	Formylmethanofuran dehydrogenase subunit A (FwdA) (PDB:5T5I)	Amidohydrolase family	formylmethanofuran dehydrogenase subunit A [EC:1.2.7.12]
1	fwd	Wood-Ljungdahl	OD815_000872	FPK	229.496	Formylmethanofuran dehydrogenase subunit B (FwdB) (PDB:5T5I)	Molybdopterin oxidoreductase	formylmethanofuran dehydrogenase subunit B [EC:1.2.7.12]
1	fwd	Wood-Ljungdahl	OD815_000873	FPK	259.259	Formylmethanofuran dehydrogenase subunit D (FwdD) (PDB:2KI8)	Molydopterin dinucleotide binding domain	formylmethanofuran dehydrogenase subunit D [EC:1.2.7.12]
1	fwd	Wood-Ljungdahl	OD815_001231	FPK	91.7874	Formylmethanofuran dehydrogenase subunit E (FwdE) (PDB:2GLZ)	FmdE, Molybdenum formylmethanofuran dehydrogenase operon	formylmethanofuran dehydrogenase subunit E [EC:1.2.7.12]
1	fwd	Wood-Ljungdahl	OD815_001253	FPK	45.393	Formylmethanofuran dehydrogenase subunit A (FwdA) (PDB:5T5I)	Amidohydrolase family	formylmethanofuran dehydrogenase subunit A [EC:1.2.7.12]
1	fwd	Wood-Ljungdahl	OD815_001374	FPK	84.2627	Formylmethanofuran dehydrogenase subunit E (FwdE) (PDB:2GLZ)	FmdE, Molybdenum formylmethanofuran dehydrogenase operon	formylmethanofuran dehydrogenase subunit E [EC:1.2.7.12]
1	fwd	Wood-Ljungdahl	OD815_001703	FPK	40.3292	Formylmethanofuran dehydrogenase subunit B (FwdB) (PDB:5T5I)		formylmethanofuran dehydrogenase subunit B [EC:1.2.7.12]
1	fwd	Wood-Ljungdahl	OD815_001985	FPK	64.1026	Formylmethanofuran dehydrogenase subunit B (FwdB) (PDB:5T5I)
1	hdr	Cofactor recycling	OD815_000180	FPK	93.0818	NAD(P)H-flavin reductase (Mcr1) (PDB:3A1F)!!!Heterodisulfide reductase, subunit C (HdrC) (PDB:5ODC)	4Fe-4S dicluster domain	sulfhydrogenase subunit beta (sulfur reductase) [EC:1.12.98.4]
1	hdr	Cofactor recycling	OD815_000276	FPK	108.13	Fe-S cluster-containing oxidoreductase, includes glycolate oxidase subunit GlcF (GlpC)	Cysteine-rich domain	heterodisulfide reductase subunit D [EC:1.8.98.1]
1	hdr	Cofactor recycling	OD815_000622	FPK	179.765	Fe-S cluster-containing oxidoreductase, includes glycolate oxidase subunit GlcF (GlpC)	Cysteine-rich domain	heterodisulfide reductase subunit D [EC:1.8.98.1]
1	hdr	Cofactor recycling	OD815_000624	FPK	313.063	Heterodisulfide reductase, subunit A (polyferredoxin) (HdrA) (PDB:5ODC)	FAD dependent oxidoreductase
1	hdr	Cofactor recycling	OD815_000625	FPK	131.823	Heterodisulfide reductase, subunit A (polyferredoxin) (HdrA) (PDB:5ODC)	Flavin containing amine oxidoreductase
1	hdr	Cofactor recycling	OD815_000855	FPK	191.125	Heterodisulfide reductase, subunit A (polyferredoxin) (HdrA) (PDB:5ODC)	FAD dependent oxidoreductase	heterodisulfide reductase subunit A2 [EC:1.8.7.3 1.8.98.4 1.8.98.5 1.8.98.6]
1	hdr	Cofactor recycling	OD815_000939	FPK	101.429	Fe-S-cluster-containing dehydrogenase component (DMSO reductase) (HybA) (PDB:2VPW)!!!Heterodisulfide reductase, subunit A (polyferredoxin) (HdrA) (PDB:5ODC)!!!Coenzyme F420-reducing hydrogenase, delta subunit (FrhD) (PDB:5ODC)	4Fe-4S binding domain	ferredoxin
1	hdr	Cofactor recycling	OD815_001160	FPK	93.4066	Heterodisulfide reductase, subunit C (HdrC) (PDB:5ODC)	4Fe-4S dicluster domain	heterodisulfide reductase subunit C2 [EC:1.8.7.3 1.8.98.4 1.8.98.5 1.8.98.6]
1	hdr	Cofactor recycling	OD815_001161	FPK	74.2009	Heterodisulfide reductase, subunit B (HdrB) (PDB:5ODC)	Cysteine-rich domain	heterodisulfide reductase subunit B2 [EC:1.8.7.3 1.8.98.4 1.8.98.5 1.8.98.6]
1	hdr	Cofactor recycling	OD815_001177	FPK	215.385	Heterodisulfide reductase, subunit A (polyferredoxin) (HdrA) (PDB:5ODC)!!!Coenzyme F420-reducing hydrogenase, delta subunit (FrhD) (PDB:5ODC)	4Fe-4S binding domain
1	hdr	Cofactor recycling	OD815_001240	FPK	284.329	Heterodisulfide reductase, subunit A (polyferredoxin) (HdrA) (PDB:5ODC)	FAD binding domain	heterodisulfide reductase subunit A2 [EC:1.8.7.3 1.8.98.4 1.8.98.5 1.8.98.6]
1	hdr	Cofactor recycling	OD815_001721	FPK	121.129	Fe-S cluster-containing oxidoreductase, includes glycolate oxidase subunit GlcF (GlpC)	Cysteine-rich domain	heterodisulfide reductase subunit D [EC:1.8.98.1]
1	hdr	Cofactor recycling	OD815_001724	FPK	94.7547	Heterodisulfide reductase, subunit C (HdrC) (PDB:5ODC)	4Fe-4S binding domain	heterodisulfide reductase subunit C2 [EC:1.8.7.3 1.8.98.4 1.8.98.5 1.8.98.6]
1	hdr	Cofactor recycling	OD815_001725	FPK	80.9524	Heterodisulfide reductase, subunit B (HdrB) (PDB:5ODC)	Cysteine-rich domain	heterodisulfide reductase subunit B2 [EC:1.8.7.3 1.8.98.4 1.8.98.5 1.8.98.6]
1	hdr	Cofactor recycling	OD815_001726	FPK	95.4617	Heterodisulfide reductase, subunit A (polyferredoxin) (HdrA) (PDB:5ODC)	Alanine dehydrogenase/PNT, C-terminal domain
1	hdr	Cofactor recycling	OD815_001768	FPK	114.12	Heterodisulfide reductase, subunit A (polyferredoxin) (HdrA) (PDB:5ODC)	Alanine dehydrogenase/PNT, C-terminal domain	heterodisulfide reductase subunit A2 [EC:1.8.7.3 1.8.98.4 1.8.98.5 1.8.98.6]
1	hdr	Cofactor recycling	OD815_001771	FPK	80.6069	NADPH-dependent glutamate synthase beta chain or related oxidoreductase (GltD) (PDB:1H7X)!!!Heterodisulfide reductase, subunit A (polyferredoxin) (HdrA) (PDB:5ODC)	4Fe-4S binding domain
1	hdr	Cofactor recycling	OD815_001871	FPK	46.3347	NADPH-dependent glutamate synthase beta chain or related oxidoreductase (GltD) (PDB:1H7X)!!!Heterodisulfide reductase, subunit A (polyferredoxin) (HdrA) (PDB:5ODC)	3-hydroxyacyl-CoA dehydrogenase, NAD binding domain
1	FeS-or	Cofactor recycling	OD815_001159	FPK	164.903	Fe-S cluster-containing oxidoreductase, includes glycolate oxidase subunit GlcF (GlpC)!!!Nitrate reductase gamma subunit (NarI) (PDB:1Y5L)	Cysteine-rich domain	dimethylglycine catabolism B
1	FeS-or	Cofactor recycling	OD815_000276	FPK	108.13	Fe-S cluster-containing oxidoreductase, includes glycolate oxidase subunit GlcF (GlpC)	Cysteine-rich domain	heterodisulfide reductase subunit D [EC:1.8.98.1]
1	FeS-or	Cofactor recycling	OD815_000619	FPK	29.724	Fe-S cluster-containing oxidoreductase, includes glycolate oxidase subunit GlcF (GlpC)	Cysteine-rich domain
1	FeS-or	Cofactor recycling	OD815_000622	FPK	179.765	Fe-S cluster-containing oxidoreductase, includes glycolate oxidase subunit GlcF (GlpC)	Cysteine-rich domain	heterodisulfide reductase subunit D [EC:1.8.98.1]
1	FeS-or	Cofactor recycling	OD815_000623	FPK	282.568	Fe-S cluster-containing oxidoreductase, includes glycolate oxidase subunit GlcF (GlpC)!!!NADPH-dependent glutamate synthase beta chain or related oxidoreductase (GltD) (PDB:1H7X)	Flavin containing amine oxidoreductase
1	FeS-or	Cofactor recycling	OD815_001721	FPK	121.129	Fe-S cluster-containing oxidoreductase, includes glycolate oxidase subunit GlcF (GlpC)	Cysteine-rich domain	heterodisulfide reductase subunit D [EC:1.8.98.1]
1	FeS-or	Cofactor recycling	OD815_001770	FPK	57.3671	Fe-S cluster-containing oxidoreductase, includes glycolate oxidase subunit GlcF (GlpC)!!!Coenzyme F420-reducing hydrogenase, delta subunit (FrhD) (PDB:5ODC)	Cysteine-rich domain	F420-non-reducing hydrogenase iron-sulfur subunit [EC:1.12.99.- 1.8.98.5 1.8.98.6]
1	FeS-or	Cofactor recycling	OD815_001877	FPK	22.409	Fe-S cluster-containing oxidoreductase, includes glycolate oxidase subunit GlcF (GlpC)	Cysteine-rich domain
1	FeS-or	Cofactor recycling	OD815_001879	FPK	48.11	Fe-S cluster-containing oxidoreductase, includes glycolate oxidase subunit GlcF (GlpC)	4Fe-4S dicluster domain
1	ndh	Cofactor recycling	OD815_000184	FPK	100.543	NADH dehydrogenase, FAD-containing subunit (Ndh) (PDB:5NA4)	L-lysine 6-monooxygenase/L-ornithine 5-monooxygenase	NADH:ubiquinone reductase (H+-translocating) [EC:7.1.1.2]
1	ndh	Cofactor recycling	OD815_000193	FPK	58.7002	NADH:ubiquinone oxidoreductase 27 kD subunit (chain C) (NuoC)!!!Ni,Fe-hydrogenase III large subunit (HycE2) (PDB:6CFW)	Respiratory-chain NADH dehydrogenase, 30 Kd subunit
1	ndh	Cofactor recycling	OD815_000194	FPK	35.5427	Ni,Fe-hydrogenase III large subunit (HycE2) (PDB:6CFW)	Respiratory-chain NADH dehydrogenase, 49 Kd subunit
1	ndh	Cofactor recycling	OD815_000195	FPK	22.082	Formate hydrogenlyase subunit HyfC (HyfC) (PDB:6CFW)	NADH dehydrogenase
1	ndh	Cofactor recycling	OD815_000541	FPK	189.448	NADH dehydrogenase, FAD-containing subunit (Ndh) (PDB:5NA4)	FAD dependent oxidoreductase	NADH:ubiquinone reductase (H+-translocating) [EC:7.1.1.2]
1	ndh	Cofactor recycling	OD815_000949	FPK	48.9381	NADH:ubiquinone oxidoreductase subunit 1 (chain H) (NuoH) (PDB:6HUM)	NADH dehydrogenase	F420H2:quinone oxidoreductase subunit H [EC:1.1.98.4]
1	ndh	Cofactor recycling	OD815_000950	FPK	88.8889	NADH:ubiquinone oxidoreductase 49 kD subunit (chain D) (NuoD) (PDB:2FUG)	Respiratory-chain NADH dehydrogenase, 30 Kd subunit
1	ndh	Cofactor recycling	OD815_001134	FPK	162.869	NADH dehydrogenase, FAD-containing subunit (Ndh) (PDB:5NA4)	Pyridine nucleotide-disulphide oxidoreductase	sulfide:quinone oxidoreductase [EC:1.8.5.4]
1	ndh	Cofactor recycling	OD815_001175	FPK	170.503	Ni,Fe-hydrogenase III large subunit (HycE2) (PDB:6CFW)	Respiratory-chain NADH dehydrogenase, 49 Kd subunit	ech hydrogenase subunit E
1	ndh	Cofactor recycling	OD815_001176	FPK	219.745	Formate hydrogenlyase subunit HyfC (HyfC) (PDB:6CFW)	NADH dehydrogenase
1	fqo	Cofactor recycling	OD815_000948	FPK	42.838	Formate hydrogenlyase subunit 6/NADH:ubiquinone oxidoreductase 23 kD subunit (chain I) (NuoI) (PDB:1B0P)	4Fe-4S binding domain	F420H2:quinone oxidoreductase subunit I [EC:1.1.98.4]
1	fqo	Cofactor recycling	OD815_000949	FPK	48.9381	NADH:ubiquinone oxidoreductase subunit 1 (chain H) (NuoH) (PDB:6HUM)	NADH dehydrogenase	F420H2:quinone oxidoreductase subunit H [EC:1.1.98.4]
1	fqo	Cofactor recycling	OD815_000950	FPK	88.8889	NADH:ubiquinone oxidoreductase 49 kD subunit (chain D) (NuoD) (PDB:2FUG)	Respiratory-chain NADH dehydrogenase, 30 Kd subunit
1	fqo	Cofactor recycling	OD815_000951	FPK	24.1546	GTPase-interacting Yip1 domain (Yip1) (PUBMED:25702751;31417902)	Yip1 domain
1	fqo	Cofactor recycling	OD815_000952	FPK	31.339	NADH:ubiquinone oxidoreductase subunit 3 (chain A) (NuoA) (PDB:3RKO)	NADH-ubiquinone/plastoquinone oxidoreductase, chain 3	F420H2:quinone oxidoreductase subunit A [EC:1.1.98.4]
1	fqo	Cofactor recycling	OD815_000953	FPK	41.5648	NADH:ubiquinone oxidoreductase subunit 2 (chain N) (NuoN) (PDB:4HE8)	Proton-conducting membrane transporter	F420H2:quinone oxidoreductase subunit N [EC:1.1.98.4]
1	fqo	Cofactor recycling	OD815_000954	FPK	52.7132	Membrane H+-translocase/NADH:ubiquinone oxidoreductase subunit 5 (chain L)/Multisubunit Na+/H+ antiporter, MnhA subunit (NuoL) (PDB:3RKO)	Proton-conducting membrane transporter	F420H2:quinone oxidoreductase subunit L [EC:1.1.98.4]
1	fqo	Cofactor recycling	OD815_000955	FPK	41.0678	Formate hydrogenlyase subunit 3/Multisubunit Na+/H+ antiporter, MnhD subunit (HyfB) (PDB:6CFW)	Proton-conducting membrane transporter	F420H2:quinone oxidoreductase subunit M [EC:1.1.98.4]
1	fqo	Cofactor recycling	OD815_000956	FPK	37.037			F420H2:quinone oxidoreductase subunit K [EC:1.1.98.4]
1	fqo	Cofactor recycling	OD815_000957	FPK	57.7778	NADH:ubiquinone oxidoreductase subunit 6 (chain J) (NuoJ) (PDB:4HE8)		F420H2:quinone oxidoreductase subunit J [EC:1.1.98.4]
1	etf	Electron transport	OD815_000400	FPK	100.746	Electron transfer flavoprotein, alpha and beta subunits (FixA) (PDB:5OL2)	Electron transfer flavoprotein domain	electron transfer flavoprotein beta subunit
1	etf	Electron transport	OD815_000908	FPK	51.5873	Electron transfer flavoprotein, alpha subunit FixB (FixB) (PDB:1EFP)	Electron transfer flavoprotein domain	electron transfer flavoprotein alpha subunit
1	etf	Electron transport	OD815_001157	FPK	305.978	Electron transfer flavoprotein, alpha subunit FixB (FixB) (PDB:1EFP)	Electron transfer flavoprotein domain	electron transfer flavoprotein alpha subunit
1	etf	Electron transport	OD815_001158	FPK	416.352	Electron transfer flavoprotein, alpha and beta subunits (FixA) (PDB:5OL2)	Electron transfer flavoprotein domain	electron transfer flavoprotein beta subunit
1	flaB	Electron transport	OD815_000169	FPK	957.699	Archaellin (archaeal flagellin) (FlaB) (PDB:5O4U)	Archaebacterial flagellin	archaeal flagellin FlaB
1	flaB	Electron transport	OD815_000170	FPK	1008.2	Archaellin (archaeal flagellin) (FlaB) (PDB:5O4U)	Archaebacterial flagellin	archaeal flagellin FlaB
1	flaB	Electron transport	OD815_000171	FPK	897.849	Archaellin (archaeal flagellin) (FlaB) (PDB:5O4U)	Archaebacterial flagellin	archaeal flagellin FlaB
1	pilA	Electron transport	OD815_001333	FPK	2885.71	Archaeal flagellin (archaellin), FlaG/FlaF family	Archaeal Type IV pilin, N-terminal	archaeal type IV pilus assembly protein PilA
1	pilA	Electron transport	OD815_001500	FPK	738.095	Archaeal flagellin (archaellin), FlaG/FlaF family	Archaeal Type IV pilin, N-terminal	archaeal type IV pilus assembly protein PilA
1	pilA	Electron transport	OD815_001802	FPK	46.9484		Archaeal Type IV pilin, N-terminal	archaeal type IV pilus assembly protein PilA
1	pilA	Electron transport	OD815_001805	FPK	45.8333	Archaeal flagellin (archaellin), FlaG/FlaF family	Archaeal Type IV pilin, N-terminal	archaeal type IV pilus assembly protein PilA
1	pilA	Electron transport	OD815_001806	FPK	37.8788	Archaeal flagellin (archaellin), FlaG/FlaF family	Archaeal Type IV pilin, N-terminal	archaeal type IV pilus assembly protein PilA
1	pilA	Electron transport	OD815_001873	FPK	17870.6		Archaeal Type IV pilin, N-terminal	archaeal type IV pilus assembly protein PilA
1	hyd	Electron transport	OD815_000190	FPK	5.46448	Ni,Fe-hydrogenase III small subunit (HycG) (PDB:6CFW)	NADH ubiquinone oxidoreductase, 20 Kd subunit
1	hyd	Electron transport	OD815_000194	FPK	35.5427	Ni,Fe-hydrogenase III large subunit (HycE2) (PDB:6CFW)	Respiratory-chain NADH dehydrogenase, 49 Kd subunit
1	hyd	Electron transport	OD815_000837	FPK	32.4324	Ni,Fe-hydrogenase maturation factor (HyaD) (PDB:1CFZ) (PUBMED:15294295)	Hydrogenase maturation protease	hydrogenase maturation protease [EC:3.4.23.-]
1	hyd	Electron transport	OD815_001003	FPK	162.474	Ni,Fe-hydrogenase I small subunit (HyaA) (PDB:6FPI)	NiFe/NiFeSe hydrogenase small subunit C-terminal	hydrogenase small subunit [EC:1.12.99.6]
1	hyd	Electron transport	OD815_001004	FPK	275.463	Ni,Fe-hydrogenase I large subunit (HyaB) (PDB:6FPI) (PUBMED:25905665)	Nickel-dependent hydrogenase	hydrogenase large subunit [EC:1.12.99.6]
1	hyd	Electron transport	OD815_001006	FPK	86.9565	Ni,Fe-hydrogenase maturation factor (HyaD) (PDB:1CFZ) (PUBMED:15294295)	Hydrogenase maturation protease	hydrogenase maturation protease [EC:3.4.23.-]
1	hyd	Electron transport	OD815_001170	FPK	606.452	Ni,Fe-hydrogenase III small subunit (HycG) (PDB:6CFW)	NADH ubiquinone oxidoreductase, 20 Kd subunit	membrane-bound hydrogenase subunit mbhJ [EC:1.12.7.2]
1	hyd	Electron transport	OD815_001175	FPK	170.503	Ni,Fe-hydrogenase III large subunit (HycE2) (PDB:6CFW)	Respiratory-chain NADH dehydrogenase, 49 Kd subunit	ech hydrogenase subunit E
1	hyd	Electron transport	OD815_001645	FPK	69.7674	Ni,Fe-hydrogenase maturation factor (HyaD) (PDB:1CFZ) (PUBMED:15294295)	Hydrogenase maturation protease	hydrogenase 3 maturation protease [EC:3.4.23.51]
1	fdh	Electron transport	OD815_000519	FPK	112.26	Predicted molibdopterin-dependent oxidoreductase YjgC (YjgC) (PDB:1AA6)	Molybdopterin oxidoreductase	formate dehydrogenase major subunit [EC:1.17.1.9]
1	fdh	Electron transport	OD815_000520	FPK	118.699	Coenzyme F420-reducing hydrogenase, beta subunit (FrhB) (PDB:3ZFS)!!!L-lactate utilization protein LutB, contains a ferredoxin-type domain (LutB)	4Fe-4S dicluster domain	formate dehydrogenase (coenzyme F420) beta subunit [EC:1.17.98.3 1.8.98.6]
1	fdh	Electron transport	OD815_000927	FPK	211.489	Predicted molibdopterin-dependent oxidoreductase YjgC (YjgC) (PDB:1AA6)	Molybdopterin oxidoreductase	formate dehydrogenase major subunit [EC:1.17.1.9]
1	fdh	Electron transport	OD815_000928	FPK	203.604	Fe-S-cluster-containing dehydrogenase component (DMSO reductase) (HybA) (PDB:2VPW)	4Fe-4S binding domain	formate dehydrogenase iron-sulfur subunit
1	fdh	Electron transport	OD815_000930	FPK	28.8714	Formate dehydrogenase assembly factor FdhD, a sulfurtransferase (FdhD) (PDB:2PW9)	FdhD/NarQ family	FdhD protein
1	fdh	Electron transport	OD815_001540	FPK	184.343	Coenzyme F420-reducing hydrogenase, beta subunit (FrhB) (PDB:3ZFS)!!!L-lactate utilization protein LutB, contains a ferredoxin-type domain (LutB)	4Fe-4S binding domain	formate dehydrogenase (coenzyme F420) beta subunit [EC:1.17.98.3 1.8.98.6]

## Sheet: Fig_5_c
mag	gene	category	locus_tag	measure	hexane_value	COG20_function	Pfam_function	KOfam_function
4	acr	Alkane activation	OD814_000157	CLR	0.53857	Methyl coenzyme M reductase, gamma subunit (McorG) (PDB:5N1Q)	Methyl-coenzyme M reductase gamma subunit	methyl-coenzyme M reductase gamma subunit [EC:2.8.4.1]
4	acr	Alkane activation	OD814_000158	CLR	0.427139	Methyl coenzyme M reductase, beta subunit (McorB) (PDB:5N28)	Methyl-coenzyme M reductase beta subunit, C-terminal domain	methyl-coenzyme M reductase beta subunit [EC:2.8.4.1]
4	acr	Alkane activation	OD814_000175	CLR	0.302009	Methyl coenzyme M reductase, alpha subunit (McorA) (PDB:1E6V)	Methyl-coenzyme M reductase alpha subunit, C-terminal domain	methyl-coenzyme M reductase alpha subunit [EC:2.8.4.1]
4	acr	Alkane activation	OD814_000176	CLR	0.0547798	Methyl coenzyme M reductase, gamma subunit (McorG) (PDB:5N1Q)	Methyl-coenzyme M reductase gamma subunit	methyl-coenzyme M reductase gamma subunit [EC:2.8.4.1]
4	acr	Alkane activation	OD814_000177	CLR	-0.0152167	Methyl coenzyme M reductase, beta subunit (McorB) (PDB:5N28)	Methyl-coenzyme M reductase beta subunit, C-terminal domain	methyl-coenzyme M reductase beta subunit [EC:2.8.4.1]
4	acr	Alkane activation	OD814_000380	CLR	-0.0455209	Methyl coenzyme M reductase, subunit C (McorC)		methyl-coenzyme M reductase subunit C
4	acr	Alkane activation	OD814_000515	CLR	0.860295	Methyl coenzyme M reductase, alpha subunit (McorA) (PDB:1E6V)	Methyl-coenzyme M reductase alpha subunit, C-terminal domain
4	acr	Alkane activation	OD814_000784	CLR	0.154671	Methyl coenzyme M reductase, subunit D (McorD)	Methyl-coenzyme M reductase operon protein D
4	acr	Alkane activation	OD814_000814	CLR	0.0991129	Methyl coenzyme M reductase, gamma subunit (McorG) (PDB:5N1Q)	Methyl-coenzyme M reductase gamma subunit	methyl-coenzyme M reductase gamma subunit [EC:2.8.4.1]
4	acr	Alkane activation	OD814_000815	CLR	-0.0188752	Methyl coenzyme M reductase, alpha subunit (McorA) (PDB:1E6V)	Methyl-coenzyme M reductase alpha subunit, C-terminal domain	methyl-coenzyme M reductase alpha subunit [EC:2.8.4.1]
4	acr	Alkane activation	OD814_000816	CLR	-0.0542524	Methyl coenzyme M reductase, beta subunit (McorB) (PDB:5N28)	Methyl-coenzyme M reductase beta subunit, C-terminal domain	methyl-coenzyme M reductase beta subunit [EC:2.8.4.1]
4	acr	Alkane activation	OD814_001882	CLR	-0.166501	Methyl coenzyme M reductase, alpha subunit (McorA) (PDB:1E6V)
4	acad	Beta-oxidation	OD814_000030	CLR	0.0790216	Acyl-CoA dehydrogenase related to the alkylation response protein AidB (CaiA) (PDB:1BUC)	Acyl-CoA dehydrogenase, C-terminal domain	acyl-CoA dehydrogenase [EC:1.3.8.7]
4	acad	Beta-oxidation	OD814_000134	CLR	0.00165355	Acyl-CoA dehydrogenase related to the alkylation response protein AidB (CaiA) (PDB:1BUC)	Acyl-CoA dehydrogenase, C-terminal domain	acyl-CoA dehydrogenase [EC:1.3.8.7]
4	acad	Beta-oxidation	OD814_000410	CLR	-0.249943	Acyl-CoA dehydrogenase related to the alkylation response protein AidB (CaiA) (PDB:1BUC)	Acyl-CoA dehydrogenase, N-terminal domain
4	acad	Beta-oxidation	OD814_000411	CLR	-0.0798361	Acyl-CoA dehydrogenase related to the alkylation response protein AidB (CaiA) (PDB:1BUC)	Acyl-CoA dehydrogenase, middle domain
4	acad	Beta-oxidation	OD814_000412	CLR	0.0530177	Acyl-CoA dehydrogenase related to the alkylation response protein AidB (CaiA) (PDB:1BUC)	Acyl-CoA dehydrogenase, C-terminal domain
4	acad	Beta-oxidation	OD814_000557	CLR	-0.0515021	Acyl-CoA dehydrogenase related to the alkylation response protein AidB (CaiA) (PDB:1BUC)	Acyl-CoA dehydrogenase, C-terminal domain	acyl-CoA dehydrogenase [EC:1.3.8.7]
4	acad	Beta-oxidation	OD814_000678	CLR	-0.023942	Acyl-CoA dehydrogenase related to the alkylation response protein AidB (CaiA) (PDB:1BUC)	Acyl-CoA dehydrogenase, C-terminal domain	acyl-CoA dehydrogenase [EC:1.3.8.7]
4	acad	Beta-oxidation	OD814_000887	CLR	0.32241	Acyl-CoA dehydrogenase related to the alkylation response protein AidB (CaiA) (PDB:1BUC)	Acyl-CoA dehydrogenase, C-terminal domain	acyl-CoA dehydrogenase [EC:1.3.8.7]
4	acad	Beta-oxidation	OD814_000948	CLR	-0.107563	Acyl-CoA dehydrogenase related to the alkylation response protein AidB (CaiA) (PDB:1BUC)	Acyl-CoA dehydrogenase, C-terminal domain
4	acad	Beta-oxidation	OD814_001174	CLR	0.37226	Acyl-CoA dehydrogenase related to the alkylation response protein AidB (CaiA) (PDB:1BUC)	Acyl-CoA dehydrogenase, C-terminal domain	acyl-CoA dehydrogenase [EC:1.3.8.7]
4	acad	Beta-oxidation	OD814_001489	CLR	-0.101324	Acyl-CoA dehydrogenase related to the alkylation response protein AidB (CaiA) (PDB:1BUC)	Acyl-CoA dehydrogenase, C-terminal domain	acyl-CoA dehydrogenase [EC:1.3.8.7]
4	ech	Beta-oxidation	OD814_000043	CLR	0.396042	Enoyl-CoA hydratase/carnithine racemase (CaiD) (PDB:1DCI)!!!3-hydroxyacyl-CoA dehydrogenase (FadB) (PDB:5ZQZ)	3-hydroxyacyl-CoA dehydrogenase, C-terminal domain	enoyl-CoA hydratase / 3-hydroxyacyl-CoA dehydrogenase [EC:4.2.1.17 1.1.1.35]
4	ech	Beta-oxidation	OD814_000181	CLR	-0.551791		Enoyl-CoA hydratase/isomerase
4	ech	Beta-oxidation	OD814_000336	CLR	0.759118	Enoyl-CoA hydratase/carnithine racemase (CaiD) (PDB:1DCI)	Enoyl-CoA hydratase/isomerase	enoyl-CoA hydratase [EC:4.2.1.17]
4	ech	Beta-oxidation	OD814_000492	CLR	-0.133243	Enoyl-CoA hydratase/carnithine racemase (CaiD) (PDB:1DCI)	Enoyl-CoA hydratase/isomerase	enoyl-CoA hydratase [EC:4.2.1.17]
4	ech	Beta-oxidation	OD814_000977	CLR	-0.303026	Enoyl-CoA hydratase/carnithine racemase (CaiD) (PDB:1DCI)	Enoyl-CoA hydratase/isomerase	enoyl-CoA hydratase [EC:4.2.1.17]
4	ech	Beta-oxidation	OD814_000978	CLR	-0.67613	Enoyl-CoA hydratase/carnithine racemase (CaiD) (PDB:1DCI)	Enoyl-CoA hydratase/isomerase
4	ech	Beta-oxidation	OD814_001101	CLR	0.0183817	Enoyl-CoA hydratase/carnithine racemase (CaiD) (PDB:1DCI)!!!3-hydroxyacyl-CoA dehydrogenase (FadB) (PDB:5ZQZ)	Enoyl-CoA hydratase/isomerase	enoyl-CoA hydratase [EC:4.2.1.17]
4	ech	Beta-oxidation	OD814_001611	CLR	-0.0317346	Enoyl-CoA hydratase/carnithine racemase (CaiD) (PDB:1DCI)	Enoyl-CoA hydratase/isomerase	enoyl-CoA hydratase [EC:4.2.1.17]
4	hadh	Beta-oxidation	OD814_000043	CLR	0.396042	Enoyl-CoA hydratase/carnithine racemase (CaiD) (PDB:1DCI)!!!3-hydroxyacyl-CoA dehydrogenase (FadB) (PDB:5ZQZ)	3-hydroxyacyl-CoA dehydrogenase, C-terminal domain	enoyl-CoA hydratase / 3-hydroxyacyl-CoA dehydrogenase [EC:4.2.1.17 1.1.1.35]
4	hadh	Beta-oxidation	OD814_000263	CLR	0.430118	3-hydroxyacyl-CoA dehydrogenase (FadB) (PDB:5ZQZ)	3-hydroxyacyl-CoA dehydrogenase, C-terminal domain	3-hydroxyacyl-CoA dehydrogenase [EC:1.1.1.35]
4	hadh	Beta-oxidation	OD814_000976	CLR	-0.0547087		3-hydroxyacyl-CoA dehydrogenase, NAD binding domain
4	hadh	Beta-oxidation	OD814_001213	CLR	-0.0493488	Dihydrolipoamide dehydrogenase (E3) component of pyruvate/2-oxoglutarate dehydrogenase complex or glutathione oxidoreductase (Lpd) (PDB:6QKG)!!!2,4-dienoyl-CoA reductase or related NADH-dependent reductase, Old Yellow Enzyme (OYE) family (FadH) (PDB:1BWK)	3-hydroxyacyl-CoA dehydrogenase, NAD binding domain	2,4-dienoyl-CoA reductase (NADPH2) [EC:1.3.1.34]
4	acat	Beta-oxidation	OD814_000246	CLR	-0.166887	Acetyl-CoA acetyltransferase (PaaJ) (PDB:1AFW)
4	acat	Beta-oxidation	OD814_000265	CLR	-0.101836	Acetyl-CoA acetyltransferase (PaaJ) (PDB:1AFW)	Beta-ketoacyl synthase, N-terminal domain	acetyl-CoA C-acetyltransferase [EC:2.3.1.9]
4	acat	Beta-oxidation	OD814_000566	CLR	0.40782	Acetyl-CoA acetyltransferase (PaaJ) (PDB:1AFW)	Beta-ketoacyl synthase, N-terminal domain	acetyl-CoA C-acetyltransferase [EC:2.3.1.9]
4	acat	Beta-oxidation	OD814_000567	CLR	0.187739	Acetyl-CoA acetyltransferase (PaaJ) (PDB:1AFW)	Beta-ketoacyl synthase, N-terminal domain	acetyl-CoA C-acetyltransferase [EC:2.3.1.9]
4	acat	Beta-oxidation	OD814_000897	CLR	0.00765764	Acetyl-CoA acetyltransferase (PaaJ) (PDB:1AFW)	Thiolase, C-terminal domain	acetyl-CoA C-acetyltransferase [EC:2.3.1.9]
4	acat	Beta-oxidation	OD814_001238	CLR	-0.338313	Acetyl-CoA acetyltransferase (PaaJ) (PDB:1AFW)	Beta-ketoacyl synthase, N-terminal domain
4	acat	Beta-oxidation	OD814_001239	CLR	-0.324934	Acetyl-CoA acetyltransferase (PaaJ) (PDB:1AFW)
4	acat	Beta-oxidation	OD814_001881	CLR	-0.0679928	Acetyl-CoA acetyltransferase (PaaJ) (PDB:1AFW)	Thiolase, C-terminal domain	acetyl-CoA C-acetyltransferase [EC:2.3.1.9]
4	mcm	Beta-oxidation	OD814_000790	CLR	0.0541793	Methylmalonyl-CoA mutase, C-terminal domain/subunit (cobalamin-binding) (Sbm) (PDB:1B1A)	B12 binding domain	methylmalonyl-CoA mutase, C-terminal domain [EC:5.4.99.2]
4	mcm	Beta-oxidation	OD814_001486	CLR	0.0964082	Methylmalonyl-CoA mutase, N-terminal domain/subunit (Sbm) (PDB:6OXC)	Methylmalonyl-CoA mutase	methylmalonyl-CoA mutase, N-terminal domain [EC:5.4.99.2]
4	acds	Wood-Ljungdahl	OD814_000122	CLR	0.172605	CO dehydrogenase/acetyl-CoA synthase gamma subunit (corrinoid Fe-S protein) (CdhE) (PDB:2H9A)	4Fe-4S binding domain	4Fe-4S ferredoxin
4	acds	Wood-Ljungdahl	OD814_000198	CLR	0.224437	CO dehydrogenase/acetyl-CoA synthase alpha subunit (CdhA) (PDB:3CF4)	4Fe-4S dicluster domain	anaerobic carbon-monoxide dehydrogenase, CODH/ACS complex subunit alpha [EC:1.2.7.4]
4	acds	Wood-Ljungdahl	OD814_000200	CLR	0.245442	CO dehydrogenase/acetyl-CoA synthase beta subunit (CdhC)	ACS/CODH beta subunit C-terminal
4	acds	Wood-Ljungdahl	OD814_000279	CLR	-0.0672343	CO dehydrogenase/acetyl-CoA synthase alpha subunit (CdhA) (PDB:3CF4)	Prismane/CO dehydrogenase family
4	acds	Wood-Ljungdahl	OD814_000280	CLR	-0.275873	CO dehydrogenase/acetyl-CoA synthase alpha subunit (CdhA) (PDB:3CF4)	4Fe-4S binding domain
4	acds	Wood-Ljungdahl	OD814_000281	CLR	-0.293675	CO dehydrogenase/acetyl-CoA synthase beta subunit (CdhC)	ACS/CODH beta subunit C-terminal
4	acds	Wood-Ljungdahl	OD814_000284	CLR	-0.214664	CO dehydrogenase nickel-insertion accessory protein CooC1 (CooC) (PUBMED:15466042)	AAA domain	CO dehydrogenase maturation factor
4	acds	Wood-Ljungdahl	OD814_000507	CLR	0.153518	5,10-methylenetetrahydrofolate reductase (MetF) (PDB:1B5T)!!!CO dehydrogenase/acetyl-CoA synthase delta subunit (corrinoid Fe-S protein) (CdhD)	Methylenetetrahydrofolate reductase	methylenetetrahydrofolate reductase (NADPH) [EC:1.5.1.20]
4	acds	Wood-Ljungdahl	OD814_000659	CLR	-0.442548	Predicted RNA-binding protein	CO dehydrogenase accessory protein CooT	uncharacterized protein
4	acds	Wood-Ljungdahl	OD814_000835	CLR	-0.0735213	CO dehydrogenase nickel-insertion accessory protein CooC1 (CooC) (PUBMED:15466042)	AAA domain	CO dehydrogenase maturation factor
4	acds	Wood-Ljungdahl	OD814_000941	CLR	0.19135	CO dehydrogenase/acetyl-CoA synthase gamma subunit (corrinoid Fe-S protein) (CdhE) (PDB:2H9A)	CO dehydrogenase/acetyl-CoA synthase delta subunit	acetyl-CoA decarbonylase/synthase, CODH/ACS complex subunit gamma [EC:2.1.1.245]
4	acds	Wood-Ljungdahl	OD814_000942	CLR	0.0899015	CO dehydrogenase/acetyl-CoA synthase delta subunit (corrinoid Fe-S protein) (CdhD)	CO dehydrogenase/acetyl-CoA synthase delta subunit	acetyl-CoA decarbonylase/synthase, CODH/ACS complex subunit delta [EC:2.1.1.245]
4	acds	Wood-Ljungdahl	OD814_000944	CLR	0.0920194	CO dehydrogenase nickel-insertion accessory protein CooC1 (CooC) (PUBMED:15466042)	AAA domain	CO dehydrogenase maturation factor
4	acds	Wood-Ljungdahl	OD814_000945	CLR	0.515393	CO dehydrogenase/acetyl-CoA synthase beta subunit (CdhC)	ACS/CODH beta subunit C-terminal	acetyl-CoA decarbonylase/synthase, CODH/ACS complex subunit beta [EC:2.3.1.169]
4	acds	Wood-Ljungdahl	OD814_000946	CLR	0.268386	CO dehydrogenase/acetyl-CoA synthase epsilon subunit (CdhB) (PDB:1YTL)	CO dehydrogenase beta subunit/acetyl-CoA synthase epsilon subunit	anaerobic carbon-monoxide dehydrogenase, CODH/ACS complex subunit epsilon
4	acds	Wood-Ljungdahl	OD814_000947	CLR	0.478451	CO dehydrogenase/acetyl-CoA synthase alpha subunit (CdhA) (PDB:3CF4)	4Fe-4S dicluster domain	anaerobic carbon-monoxide dehydrogenase, CODH/ACS complex subunit alpha [EC:1.2.7.4]
4	acds	Wood-Ljungdahl	OD814_001273	CLR	0.253567	CO dehydrogenase/acetyl-CoA synthase gamma subunit (corrinoid Fe-S protein) (CdhE) (PDB:2H9A)	CO dehydrogenase/acetyl-CoA synthase delta subunit	acetyl-CoA decarbonylase/synthase, CODH/ACS complex subunit gamma [EC:2.1.1.245]
4	acds	Wood-Ljungdahl	OD814_001274	CLR	0.343842	CO dehydrogenase/acetyl-CoA synthase delta subunit (corrinoid Fe-S protein) (CdhD)	CO dehydrogenase/acetyl-CoA synthase delta subunit	acetyl-CoA decarbonylase/synthase, CODH/ACS complex subunit delta [EC:2.1.1.245]
4	acds	Wood-Ljungdahl	OD814_001276	CLR	0.450907	CO dehydrogenase/acetyl-CoA synthase beta subunit (CdhC)	ACS/CODH beta subunit C-terminal
4	acds	Wood-Ljungdahl	OD814_001277	CLR	0.258141	CO dehydrogenase/acetyl-CoA synthase epsilon subunit (CdhB) (PDB:1YTL)	CO dehydrogenase beta subunit/acetyl-CoA synthase epsilon subunit	anaerobic carbon-monoxide dehydrogenase, CODH/ACS complex subunit epsilon
4	acds	Wood-Ljungdahl	OD814_001278	CLR	0.34995	CO dehydrogenase/acetyl-CoA synthase alpha subunit (CdhA) (PDB:3CF4)	4Fe-4S binding domain	anaerobic carbon-monoxide dehydrogenase, CODH/ACS complex subunit alpha [EC:1.2.7.4]
4	acds	Wood-Ljungdahl	OD814_001288	CLR	-0.0840195	CO dehydrogenase nickel-insertion accessory protein CooC1 (CooC) (PUBMED:15466042)		CO dehydrogenase maturation factor
4	acds	Wood-Ljungdahl	OD814_001334	CLR	-0.0523921	CO dehydrogenase nickel-insertion accessory protein CooC1 (CooC) (PUBMED:15466042)	AAA domain	CO dehydrogenase maturation factor
4	acds	Wood-Ljungdahl	OD814_001613	CLR	-0.0440256	Pyruvate:ferredoxin oxidoreductase or related 2-oxoacid:ferredoxin oxidoreductase, delta subunit (PorD) (PDB:5C4I)!!!CO dehydrogenase/acetyl-CoA synthase gamma subunit (corrinoid Fe-S protein) (CdhE) (PDB:2H9A)	4Fe-4S binding domain	4Fe-4S ferredoxin
4	acds	Wood-Ljungdahl	OD814_001775	CLR	0.0120503	CO dehydrogenase nickel-insertion accessory protein CooC1 (CooC) (PUBMED:15466042)	AAA domain	CO dehydrogenase maturation factor
4	met	Wood-Ljungdahl	OD814_000507	CLR	0.153518	5,10-methylenetetrahydrofolate reductase (MetF) (PDB:1B5T)!!!CO dehydrogenase/acetyl-CoA synthase delta subunit (corrinoid Fe-S protein) (CdhD)	Methylenetetrahydrofolate reductase	methylenetetrahydrofolate reductase (NADPH) [EC:1.5.1.20]
4	mer	Wood-Ljungdahl	OD814_001159	CLR	-0.0232978	Flavin-dependent oxidoreductase, luciferase family (includes alkanesulfonate monooxygenase SsuD and methylene tetrahydromethanopterin reductase) (SsuD) (PDB:1BRL)	Luciferase-like monooxygenase
4	mer	Wood-Ljungdahl	OD814_001315	CLR	-0.00916674	Flavin-dependent oxidoreductase, luciferase family (includes alkanesulfonate monooxygenase SsuD and methylene tetrahydromethanopterin reductase) (SsuD) (PDB:1BRL)	Luciferase-like monooxygenase	5,10-methylenetetrahydromethanopterin reductase [EC:1.5.98.2]
4	mer	Wood-Ljungdahl	OD814_001446	CLR	-0.182874	Flavin-dependent oxidoreductase, luciferase family (includes alkanesulfonate monooxygenase SsuD and methylene tetrahydromethanopterin reductase) (SsuD) (PDB:1BRL)	Luciferase-like monooxygenase	5,10-methylenetetrahydromethanopterin reductase [EC:1.5.98.2]
4	mch	Wood-Ljungdahl	OD814_001523	CLR	0.11028	Methenyltetrahydromethanopterin cyclohydrolase (Mch) (PDB:1QLM)	Cyclohydrolase (MCH)	methenyltetrahydromethanopterin cyclohydrolase [EC:3.5.4.27]
4	ftr	Wood-Ljungdahl	OD814_001204	CLR	-0.153062	Formylmethanofuran:tetrahydromethanopterin formyltransferase (Ftr) (PDB:1FTR)	Formylmethanofuran-tetrahydromethanopterin formyltransferase	formylmethanofuran--tetrahydromethanopterin N-formyltransferase [EC:2.3.1.101]
4	ftr	Wood-Ljungdahl	OD814_001247	CLR	0.0230877	Formylmethanofuran:tetrahydromethanopterin formyltransferase (Ftr) (PDB:1FTR)	Formylmethanofuran-tetrahydromethanopterin formyltransferase	formylmethanofuran--tetrahydromethanopterin N-formyltransferase [EC:2.3.1.101]
4	fwd	Wood-Ljungdahl	OD814_000023	CLR	0.0251045	Formylmethanofuran dehydrogenase subunit B (FwdB) (PDB:5T5I)	Molybdopterin oxidoreductase	formylmethanofuran dehydrogenase subunit B [EC:1.2.7.12]
4	fwd	Wood-Ljungdahl	OD814_000419	CLR	0.136389	Formylmethanofuran dehydrogenase subunit E (FwdE) (PDB:2GLZ)	FmdE, Molybdenum formylmethanofuran dehydrogenase operon	formylmethanofuran dehydrogenase subunit E [EC:1.2.7.12]
4	fwd	Wood-Ljungdahl	OD814_000775	CLR	-0.0107922	Formylmethanofuran dehydrogenase subunit D (FwdD) (PDB:2KI8)	Molydopterin dinucleotide binding domain	formylmethanofuran dehydrogenase subunit D [EC:1.2.7.12]
4	fwd	Wood-Ljungdahl	OD814_001204	CLR	-0.153062	Formylmethanofuran:tetrahydromethanopterin formyltransferase (Ftr) (PDB:1FTR)	Formylmethanofuran-tetrahydromethanopterin formyltransferase	formylmethanofuran--tetrahydromethanopterin N-formyltransferase [EC:2.3.1.101]
4	fwd	Wood-Ljungdahl	OD814_001247	CLR	0.0230877	Formylmethanofuran:tetrahydromethanopterin formyltransferase (Ftr) (PDB:1FTR)	Formylmethanofuran-tetrahydromethanopterin formyltransferase	formylmethanofuran--tetrahydromethanopterin N-formyltransferase [EC:2.3.1.101]
4	fwd	Wood-Ljungdahl	OD814_001269	CLR	-0.159752	Formylmethanofuran dehydrogenase subunit E (FwdE) (PDB:2GLZ)	FmdE, Molybdenum formylmethanofuran dehydrogenase operon	formylmethanofuran dehydrogenase subunit E [EC:1.2.7.12]
4	fwd	Wood-Ljungdahl	OD814_001537	CLR	-0.0942303	Formylmethanofuran dehydrogenase subunit B (FwdB) (PDB:5T5I)		formylmethanofuran dehydrogenase subunit B [EC:1.2.7.12]
4	fwd	Wood-Ljungdahl	OD814_001550	CLR	0.0778891	Formylmethanofuran dehydrogenase subunit D (FwdD) (PDB:2KI8)	Molydopterin dinucleotide binding domain	formylmethanofuran dehydrogenase subunit D [EC:1.2.7.12]
4	fwd	Wood-Ljungdahl	OD814_001551	CLR	0.0483613	Formylmethanofuran dehydrogenase subunit B (FwdB) (PDB:5T5I)	Molybdopterin oxidoreductase	formylmethanofuran dehydrogenase subunit B [EC:1.2.7.12]
4	fwd	Wood-Ljungdahl	OD814_001552	CLR	0.150058	Formylmethanofuran dehydrogenase subunit A (FwdA) (PDB:5T5I)	Amidohydrolase family	formylmethanofuran dehydrogenase subunit A [EC:1.2.7.12]
4	fwd	Wood-Ljungdahl	OD814_001553	CLR	0.317232	Formylmethanofuran dehydrogenase subunit C (FwdC) (PDB:5T5I)	GXGXG motif	formylmethanofuran dehydrogenase subunit C [EC:1.2.7.12]
4	fwd	Wood-Ljungdahl	OD814_001863	CLR	-0.0412394		FmdE, Molybdenum formylmethanofuran dehydrogenase operon	formylmethanofuran dehydrogenase subunit E [EC:1.2.7.12]
4	hdr	Cofactor recycling	OD814_000096	CLR	-0.208391	Heterodisulfide reductase, subunit C (HdrC) (PDB:5ODC)	4Fe-4S dicluster domain	heterodisulfide reductase subunit C2 [EC:1.8.7.3 1.8.98.4 1.8.98.5 1.8.98.6]
4	hdr	Cofactor recycling	OD814_000097	CLR	-0.0189698	Heterodisulfide reductase, subunit B (HdrB) (PDB:5ODC)	Cysteine-rich domain	heterodisulfide reductase subunit B2 [EC:1.8.7.3 1.8.98.4 1.8.98.5 1.8.98.6]
4	hdr	Cofactor recycling	OD814_000103	CLR	0.139749	Heterodisulfide reductase, subunit A (polyferredoxin) (HdrA) (PDB:5ODC)	FAD binding domain	heterodisulfide reductase subunit A2 [EC:1.8.7.3 1.8.98.4 1.8.98.5 1.8.98.6]
4	hdr	Cofactor recycling	OD814_000349	CLR	0.221617	NADPH-dependent glutamate synthase beta chain or related oxidoreductase (GltD) (PDB:1H7X)!!!Heterodisulfide reductase, subunit A (polyferredoxin) (HdrA) (PDB:5ODC)	Alanine dehydrogenase/PNT, C-terminal domain	heterodisulfide reductase subunit A2 [EC:1.8.7.3 1.8.98.4 1.8.98.5 1.8.98.6]
4	hdr	Cofactor recycling	OD814_000351	CLR	-0.00610529	Heterodisulfide reductase, subunit A (polyferredoxin) (HdrA) (PDB:5ODC)	Alanine dehydrogenase/PNT, C-terminal domain	heterodisulfide reductase subunit A2 [EC:1.8.7.3 1.8.98.4 1.8.98.5 1.8.98.6]
4	hdr	Cofactor recycling	OD814_000360	CLR	0.165514	Fe-S cluster-containing oxidoreductase, includes glycolate oxidase subunit GlcF (GlpC)	Cysteine-rich domain	heterodisulfide reductase subunit D [EC:1.8.98.1]
4	hdr	Cofactor recycling	OD814_000362	CLR	0.112764	Heterodisulfide reductase, subunit C (HdrC) (PDB:5ODC)	4Fe-4S dicluster domain	heterodisulfide reductase subunit C2 [EC:1.8.7.3 1.8.98.4 1.8.98.5 1.8.98.6]
4	hdr	Cofactor recycling	OD814_000363	CLR	-0.066083	Heterodisulfide reductase, subunit B (HdrB) (PDB:5ODC)	Cysteine-rich domain	heterodisulfide reductase subunit B2 [EC:1.8.7.3 1.8.98.4 1.8.98.5 1.8.98.6]
4	hdr	Cofactor recycling	OD814_000446	CLR	-0.0464461	Heterodisulfide reductase, subunit A (polyferredoxin) (HdrA) (PDB:5ODC)	FAD dependent oxidoreductase	heterodisulfide reductase subunit A2 [EC:1.8.7.3 1.8.98.4 1.8.98.5 1.8.98.6]
4	hdr	Cofactor recycling	OD814_001626	CLR	-0.0495674	Heterodisulfide reductase, subunit A (polyferredoxin) (HdrA) (PDB:5ODC)	Flavin containing amine oxidoreductase	heterodisulfide reductase subunit A2 [EC:1.8.7.3 1.8.98.4 1.8.98.5 1.8.98.6]
4	hdr	Cofactor recycling	OD814_001627	CLR	0.0842778	Heterodisulfide reductase, subunit A (polyferredoxin) (HdrA) (PDB:5ODC)	FAD dependent oxidoreductase	heterodisulfide reductase subunit A2 [EC:1.8.7.3 1.8.98.4 1.8.98.5 1.8.98.6]
4	hdr	Cofactor recycling	OD814_001629	CLR	0.0231528	Fe-S cluster-containing oxidoreductase, includes glycolate oxidase subunit GlcF (GlpC)	Cysteine-rich domain	heterodisulfide reductase subunit D [EC:1.8.98.1]
4	FeS-or	Cofactor recycling	OD814_000095	CLR	0.109295	Fe-S cluster-containing oxidoreductase, includes glycolate oxidase subunit GlcF (GlpC)	Cysteine-rich domain	dimethylglycine catabolism B
4	FeS-or	Cofactor recycling	OD814_000350	CLR	0.0324995	Fe-S cluster-containing oxidoreductase, includes glycolate oxidase subunit GlcF (GlpC)!!!Coenzyme F420-reducing hydrogenase, delta subunit (FrhD) (PDB:5ODC)	Cysteine-rich domain	F420-non-reducing hydrogenase iron-sulfur subunit [EC:1.12.99.- 1.8.98.5 1.8.98.6]
4	FeS-or	Cofactor recycling	OD814_000360	CLR	0.165514	Fe-S cluster-containing oxidoreductase, includes glycolate oxidase subunit GlcF (GlpC)	Cysteine-rich domain	heterodisulfide reductase subunit D [EC:1.8.98.1]
4	FeS-or	Cofactor recycling	OD814_001628	CLR	0.0881445	Fe-S cluster-containing oxidoreductase, includes glycolate oxidase subunit GlcF (GlpC)!!!NADPH-dependent glutamate synthase beta chain or related oxidoreductase (GltD) (PDB:1H7X)	Alanine dehydrogenase/PNT, C-terminal domain
4	FeS-or	Cofactor recycling	OD814_001629	CLR	0.0231528	Fe-S cluster-containing oxidoreductase, includes glycolate oxidase subunit GlcF (GlpC)	Cysteine-rich domain	heterodisulfide reductase subunit D [EC:1.8.98.1]
4	ndh	Cofactor recycling	OD814_000024	CLR	0.142006	NADH dehydrogenase, FAD-containing subunit (Ndh) (PDB:5NA4)	L-lysine 6-monooxygenase/L-ornithine 5-monooxygenase	NADH:ubiquinone reductase (H+-translocating) [EC:7.1.1.2]
4	ndh	Cofactor recycling	OD814_000512	CLR	0.147926	NADH:ubiquinone oxidoreductase 27 kD subunit (chain C) (NuoC)	Respiratory-chain NADH dehydrogenase, 30 Kd subunit
4	ndh	Cofactor recycling	OD814_000513	CLR	-2.53913e-05	Ni,Fe-hydrogenase III large subunit (HycE2) (PDB:6CFW)	Respiratory-chain NADH dehydrogenase, 49 Kd subunit	ech hydrogenase subunit E
4	ndh	Cofactor recycling	OD814_000514	CLR	-0.0860179	Formate hydrogenlyase subunit HyfC (HyfC) (PDB:6CFW)	NADH dehydrogenase
4	ndh	Cofactor recycling	OD814_000749	CLR	-0.121599	NADH:ubiquinone oxidoreductase subunit 1 (chain H) (NuoH) (PDB:6HUM)	NADH dehydrogenase	F420H2:quinone oxidoreductase subunit H [EC:1.1.98.4]
4	ndh	Cofactor recycling	OD814_000750	CLR	0.055058	NADH:ubiquinone oxidoreductase 49 kD subunit (chain D) (NuoD) (PDB:2FUG)	Respiratory-chain NADH dehydrogenase, 30 Kd subunit
4	ndh	Cofactor recycling	OD814_001059	CLR	0.0778923	NADH dehydrogenase, FAD-containing subunit (Ndh) (PDB:5NA4)	Pyridine nucleotide-disulphide oxidoreductase	sulfide:quinone oxidoreductase [EC:1.8.5.4]
4	ndh	Cofactor recycling	OD814_001345	CLR	0.335346	NADH dehydrogenase, FAD-containing subunit (Ndh) (PDB:5NA4)	FAD dependent oxidoreductase	NADH:ubiquinone reductase (H+-translocating) [EC:7.1.1.2]
4	fqo	Cofactor recycling	OD814_000748	CLR	-0.0629453	Formate hydrogenlyase subunit 6/NADH:ubiquinone oxidoreductase 23 kD subunit (chain I) (NuoI) (PDB:1B0P)	4Fe-4S binding domain	F420H2:quinone oxidoreductase subunit I [EC:1.1.98.4]
4	fqo	Cofactor recycling	OD814_000749	CLR	-0.121599	NADH:ubiquinone oxidoreductase subunit 1 (chain H) (NuoH) (PDB:6HUM)	NADH dehydrogenase	F420H2:quinone oxidoreductase subunit H [EC:1.1.98.4]
4	fqo	Cofactor recycling	OD814_000750	CLR	0.055058	NADH:ubiquinone oxidoreductase 49 kD subunit (chain D) (NuoD) (PDB:2FUG)	Respiratory-chain NADH dehydrogenase, 30 Kd subunit
4	fqo	Cofactor recycling	OD814_000751	CLR	-0.244282	GTPase-interacting Yip1 domain (Yip1) (PUBMED:25702751;31417902)	Yip1 domain
4	fqo	Cofactor recycling	OD814_000752	CLR	-0.0301528	NADH:ubiquinone oxidoreductase subunit 3 (chain A) (NuoA) (PDB:3RKO)	NADH-ubiquinone/plastoquinone oxidoreductase, chain 3	F420H2:quinone oxidoreductase subunit A [EC:1.1.98.4]
4	fqo	Cofactor recycling	OD814_000753	CLR	-0.119668	NADH:ubiquinone oxidoreductase subunit 2 (chain N) (NuoN) (PDB:4HE8)	Proton-conducting membrane transporter	F420H2:quinone oxidoreductase subunit N [EC:1.1.98.4]
4	fqo	Cofactor recycling	OD814_000754	CLR	-0.107555	Membrane H+-translocase/NADH:ubiquinone oxidoreductase subunit 5 (chain L)/Multisubunit Na+/H+ antiporter, MnhA subunit (NuoL) (PDB:3RKO)	Proton-conducting membrane transporter	F420H2:quinone oxidoreductase subunit L [EC:1.1.98.4]
4	fqo	Cofactor recycling	OD814_000755	CLR	0.0795749	Formate hydrogenlyase subunit 3/Multisubunit Na+/H+ antiporter, MnhD subunit (HyfB) (PDB:6CFW)	Proton-conducting membrane transporter	F420H2:quinone oxidoreductase subunit M [EC:1.1.98.4]
4	fqo	Cofactor recycling	OD814_000756	CLR	-0.0978581			F420H2:quinone oxidoreductase subunit K [EC:1.1.98.4]
4	fqo	Cofactor recycling	OD814_000757	CLR	0.0284753	NADH:ubiquinone oxidoreductase subunit 6 (chain J) (NuoJ) (PDB:4HE8)		F420H2:quinone oxidoreductase subunit J [EC:1.1.98.4]
4	etf	Electron transport	OD814_000093	CLR	0.0276245	Electron transfer flavoprotein, alpha subunit FixB (FixB) (PDB:1EFP)	Electron transfer flavoprotein domain	electron transfer flavoprotein alpha subunit
4	etf	Electron transport	OD814_000094	CLR	0.212712	Electron transfer flavoprotein, alpha and beta subunits (FixA) (PDB:5OL2)	Electron transfer flavoprotein domain	electron transfer flavoprotein beta subunit
4	etf	Electron transport	OD814_000879	CLR	-0.0259037	Electron transfer flavoprotein, alpha and beta subunits (FixA) (PDB:5OL2)	Electron transfer flavoprotein domain	electron transfer flavoprotein beta subunit
4	etf	Electron transport	OD814_000899	CLR	0.0427911	Electron transfer flavoprotein, alpha subunit FixB (FixB) (PDB:1EFP)	Electron transfer flavoprotein domain	electron transfer flavoprotein alpha subunit
4	flaB	Electron transport	OD814_001706	CLR	1.02221	Archaellin (archaeal flagellin) (FlaB) (PDB:5O4U)	Archaebacterial flagellin	archaeal flagellin FlaB
4	pilA	Electron transport	OD814_000253	CLR	0.00665192			archaeal type IV pilus assembly protein PilA
4	pilA	Electron transport	OD814_000328	CLR	-0.158376	Serine protease, subtilisin family (AprE) (PDB:1SCJ)!!!Uncharacterized conserved protein, PKD repeat domain (PDB:2KZW)	Bacterial Ig domain	archaeal type IV pilus assembly protein PilA
4	pilA	Electron transport	OD814_000332	CLR	0.231878	Archaeal flagellin (archaellin), FlaG/FlaF family	Archaeal Type IV pilin, N-terminal	archaeal type IV pilus assembly protein PilA
4	pilA	Electron transport	OD814_001675	CLR	0.596882	Archaeal flagellin (archaellin), FlaG/FlaF family	Archaeal Type IV pilin, N-terminal	archaeal type IV pilus assembly protein PilA
4	hyd	Electron transport	OD814_000508	CLR	0.529331	Ni,Fe-hydrogenase III small subunit (HycG) (PDB:6CFW)	NADH ubiquinone oxidoreductase, 20 Kd subunit	membrane-bound hydrogenase subunit mbhJ [EC:1.12.7.2]
4	hyd	Electron transport	OD814_000513	CLR	-2.53913e-05	Ni,Fe-hydrogenase III large subunit (HycE2) (PDB:6CFW)	Respiratory-chain NADH dehydrogenase, 49 Kd subunit	ech hydrogenase subunit E
4	hyd	Electron transport	OD814_001039	CLR	-0.0219342	Ni,Fe-hydrogenase I small subunit (HyaA) (PDB:6FPI)	NiFe/NiFeSe hydrogenase small subunit C-terminal	hydrogenase small subunit [EC:1.12.99.6]
4	hyd	Electron transport	OD814_001040	CLR	0.0466611	Ni,Fe-hydrogenase I large subunit (HyaB) (PDB:6FPI) (PUBMED:25905665)	Nickel-dependent hydrogenase	hydrogenase large subunit [EC:1.12.99.6]
4	hyd	Electron transport	OD814_001041	CLR	-0.0167775	Ni,Fe-hydrogenase maturation factor (HyaD) (PDB:1CFZ) (PUBMED:15294295)	Hydrogenase maturation protease	hydrogenase maturation protease [EC:3.4.23.-]
4	hyd	Electron transport	OD814_001610	CLR	-0.273108	Ni,Fe-hydrogenase maturation factor (HyaD) (PDB:1CFZ) (PUBMED:15294295)	Hydrogenase maturation protease	hydrogenase 3 maturation protease [EC:3.4.23.51]
4	hyd	Electron transport	OD814_000135	CLR	-0.00806148	Ni,Fe-hydrogenase maturation factor (HyaD) (PDB:1CFZ) (PUBMED:15294295)	Hydrogenase maturation protease	hydrogenase maturation protease [EC:3.4.23.-]
4	fdh	Electron transport	OD814_000499	CLR	0.111498	Coenzyme F420-reducing hydrogenase, beta subunit (FrhB) (PDB:3ZFS)!!!L-lactate utilization protein LutB, contains a ferredoxin-type domain (LutB)	4Fe-4S dicluster domain	formate dehydrogenase (coenzyme F420) beta subunit [EC:1.17.98.3 1.8.98.6]
4	fdh	Electron transport	OD814_000500	CLR	0.0702366	Predicted molibdopterin-dependent oxidoreductase YjgC (YjgC) (PDB:1AA6)	Molybdopterin oxidoreductase	formate dehydrogenase major subunit [EC:1.17.1.9]
24	sat	Sulfate reduction	OD816_001308	CLR	0.357056	ATP sulfurylase (sulfate adenylyltransferase) (MET3) (PDB:1G8F)	sulfate adenylyltransferase [EC:2.7.7.4]	ATP-sulfurylase
24	apr	Sulfate reduction	OD816_001305	CLR	0.582968	Succinate dehydrogenase/fumarate reductase, flavoprotein subunit (SdhA) (PDB:1KF6)	adenylylsulfate reductase, subunit A [EC:1.8.99.2]	FAD binding domain
24	apr	Sulfate reduction	OD816_001306	CLR	0.786022	NAD-dependent dihydropyrimidine dehydrogenase, PreA subunit (PreA)	adenylylsulfate reductase, subunit B [EC:1.8.99.2]	Adenosine-5'-phosphosulfate reductase beta subunit
24	dsr	Sulfate reduction	OD816_000701	CLR	0.530392	Sulfur transfer complex TusBCD TusE component, DsrC family (tRNA 2-thiouridine synthesizing protein C) (TusE) (PDB:1JI8)	dissimilatory sulfite reductase related protein	DsrC like protein
24	dsr	Sulfate reduction	OD816_001430	CLR	0.301711	Dissimilatory sulfite reductase (desulfoviridin), alpha and beta subunits (DsrA)	dissimilatory sulfite reductase alpha subunit [EC:1.8.99.5]	Nitrite and sulphite reductase 4Fe-4S domain
24	dsr	Sulfate reduction	OD816_001431	CLR	0.389897	Dissimilatory sulfite reductase (desulfoviridin), alpha and beta subunits (DsrA)	dissimilatory sulfite reductase beta subunit [EC:1.8.99.5]	4Fe-4S binding domain
24	dsr	Sulfate reduction	OD816_001432	CLR	0.168543			Dissimilatory sulfite reductase D (DsrD)
24	dsr	Sulfate reduction	OD816_000174	CLR	0.132618	Dissimilatory sulfite reductase (desulfoviridin), alpha and beta subunits (DsrA)		4Fe-4S binding domain
24	pilA	bin24_Electron transport	OD816_000644	CLR	0.307708		type IV pilus assembly protein PilA	Prokaryotic N-terminal methylation motif
24	pilA	bin24_Electron transport	OD816_000645	CLR	-0.00799115	Type IV pilus assembly protein, major pilin PilA (PilA) (PDB:1AY2)		Prokaryotic N-terminal methylation motif
24	pilA	bin24_Electron transport	OD816_000818	CLR	-0.547587	Type IV pilus assembly protein, major pilin PilA (PilA) (PDB:1AY2)		Type II transport protein GspH
24	cyt	bin24_Electron transport	OD816_000501	CLR	0.109129	Tetraheme cytochrome c subunit NapC of nitrate or TMAO reductase (NapC)	cytochrome c-type protein NrfB	Cytochrome c7 and related cytochrome c
24	cyt	bin24_Electron transport	OD816_001562	CLR	0.164881	DnaJ-class molecular chaperone with C-terminal Zn finger domain (DnaJ) (PDB:1BQ0)		Cytochrome c7 and related cytochrome c
24	cyt	bin24_Electron transport	OD816_000107	CLR	0.102327		nitrate reductase (cytochrome), electron transfer subunit	Cytochrome c7 and related cytochrome c
24	cyt	bin24_Electron transport	OD816_000988	CLR	-0.0495031	Cytochrome c, mono- and diheme variants (CccA) (PDB:1A2S)	hydroxylamine dehydrogenase [EC:1.7.2.6]	Cytochrome c554 and c-prime
24	cyt	bin24_Electron transport	OD816_000499	CLR	0.254116			Cytochrome c7 and related cytochrome c
24	cyt	bin24_Electron transport	OD816_000430	CLR	-0.308054
24	hyd	bin24_Electron transport	OD816_000406	CLR	0.192618	Ni,Fe-hydrogenase I small subunit (HyaA) (PDB:6FPI)	[NiFe] hydrogenase small subunit [EC:1.12.2.1]	NiFe/NiFeSe hydrogenase small subunit C-terminal
24	hyd	bin24_Electron transport	OD816_000407	CLR	0.289571	Ni,Fe-hydrogenase I large subunit (HyaB) (PDB:6FPI) (PUBMED:25905665)		Nickel-dependent hydrogenase
24	hyd	bin24_Electron transport	OD816_000192	CLR	0.256439	Ni,Fe-hydrogenase maturation factor (HyaD) (PDB:1CFZ) (PUBMED:15294295)	hydrogenase maturation protease [EC:3.4.23.-]	Hydrogenase maturation protease
24	hyd	bin24_Electron transport	OD816_000428	CLR	0.215825	Ni/Fe-hydrogenase 2 integral membrane subunit HybB (HybB)	dimethyl sulfoxide reductase membrane subunit	Polysulphide reductase, NrfD
24	hyd	bin24_Electron transport	OD816_001129	CLR	0.405641	Ni,Fe-hydrogenase maturation factor (HyaD) (PDB:1CFZ) (PUBMED:15294295)	hydrogenase maturation protease [EC:3.4.23.-]	Hydrogenase maturation protease
24	hyd	bin24_Electron transport	OD816_001560	CLR	0.0939748	Ni/Fe-hydrogenase 2 integral membrane subunit HybB (HybB)		Polysulphide reductase, NrfD
24	fdh	bin24_Electron transport	OD816_000228	CLR	0.379555	Anaerobic selenocysteine-containing dehydrogenase (BisC) (PDB:1EU1)	formate dehydrogenase major subunit [EC:1.17.1.9]	Molybdopterin oxidoreductase
24	fdh	bin24_Electron transport	OD816_000229	CLR	0.370893	Fe-S-cluster-containing dehydrogenase component (DMSO reductase) (HybA) (PDB:2VPW)	formate dehydrogenase iron-sulfur subunit	4Fe-4S binding domain
24	fdh	bin24_Electron transport	OD816_000230	CLR	-0.0399655	Formate dehydrogenase maturation protein FdhE (FdhE) (PDB:2FIY)	FdhE protein	Protein involved in formate dehydrogenase formation

## Sheet: Fig_5_d
mag	gene	category	locus_tag	measure	tetradecane_value	COG20_function	Pfam_function	KOfam_function
24	sat	Sulfate reduction	OD816_001308	CLR	0.502397	ATP sulfurylase (sulfate adenylyltransferase) (MET3) (PDB:1G8F)	sulfate adenylyltransferase [EC:2.7.7.4]	ATP-sulfurylase
24	apr	Sulfate reduction	OD816_001305	CLR	0.954183	Succinate dehydrogenase/fumarate reductase, flavoprotein subunit (SdhA) (PDB:1KF6)	adenylylsulfate reductase, subunit A [EC:1.8.99.2]	FAD binding domain
24	apr	Sulfate reduction	OD816_001306	CLR	1.19766	NAD-dependent dihydropyrimidine dehydrogenase, PreA subunit (PreA)	adenylylsulfate reductase, subunit B [EC:1.8.99.2]	Adenosine-5'-phosphosulfate reductase beta subunit
24	dsr	Sulfate reduction	OD816_000701	CLR	1.00165	Sulfur transfer complex TusBCD TusE component, DsrC family (tRNA 2-thiouridine synthesizing protein C) (TusE) (PDB:1JI8)	dissimilatory sulfite reductase related protein	DsrC like protein
24	dsr	Sulfate reduction	OD816_001430	CLR	0.595462	Dissimilatory sulfite reductase (desulfoviridin), alpha and beta subunits (DsrA)	dissimilatory sulfite reductase alpha subunit [EC:1.8.99.5]	Nitrite and sulphite reductase 4Fe-4S domain
24	dsr	Sulfate reduction	OD816_001431	CLR	0.472306	Dissimilatory sulfite reductase (desulfoviridin), alpha and beta subunits (DsrA)	dissimilatory sulfite reductase beta subunit [EC:1.8.99.5]	4Fe-4S binding domain
24	dsr	Sulfate reduction	OD816_001432	CLR	0.755773			Dissimilatory sulfite reductase D (DsrD)
24	dsr	Sulfate reduction	OD816_000174	CLR	0.261946	Dissimilatory sulfite reductase (desulfoviridin), alpha and beta subunits (DsrA)		4Fe-4S binding domain
24	pilA	bin24_Electron transport	OD816_000644	CLR	0.574603		type IV pilus assembly protein PilA	Prokaryotic N-terminal methylation motif
24	pilA	bin24_Electron transport	OD816_000645	CLR	0.282072	Type IV pilus assembly protein, major pilin PilA (PilA) (PDB:1AY2)		Prokaryotic N-terminal methylation motif
24	pilA	bin24_Electron transport	OD816_000818	CLR	-0.449834	Type IV pilus assembly protein, major pilin PilA (PilA) (PDB:1AY2)		Type II transport protein GspH
24	cyt	bin24_Electron transport	OD816_000501	CLR	0.107178	Tetraheme cytochrome c subunit NapC of nitrate or TMAO reductase (NapC)	cytochrome c-type protein NrfB	Cytochrome c7 and related cytochrome c
24	cyt	bin24_Electron transport	OD816_001562	CLR	0.128238	DnaJ-class molecular chaperone with C-terminal Zn finger domain (DnaJ) (PDB:1BQ0)		Cytochrome c7 and related cytochrome c
24	cyt	bin24_Electron transport	OD816_000107	CLR	-0.18045		nitrate reductase (cytochrome), electron transfer subunit	Cytochrome c7 and related cytochrome c
24	cyt	bin24_Electron transport	OD816_000988	CLR	-0.179593	Cytochrome c, mono- and diheme variants (CccA) (PDB:1A2S)	hydroxylamine dehydrogenase [EC:1.7.2.6]	Cytochrome c554 and c-prime
24	cyt	bin24_Electron transport	OD816_000499	CLR	0.621034			Cytochrome c7 and related cytochrome c
24	cyt	bin24_Electron transport	OD816_000430	CLR	-0.787125
24	hyd	bin24_Electron transport	OD816_000406	CLR	0.724234	Ni,Fe-hydrogenase I small subunit (HyaA) (PDB:6FPI)	[NiFe] hydrogenase small subunit [EC:1.12.2.1]	NiFe/NiFeSe hydrogenase small subunit C-terminal
24	hyd	bin24_Electron transport	OD816_000407	CLR	0.757461	Ni,Fe-hydrogenase I large subunit (HyaB) (PDB:6FPI) (PUBMED:25905665)		Nickel-dependent hydrogenase
24	hyd	bin24_Electron transport	OD816_000192	CLR	0.147373	Ni,Fe-hydrogenase maturation factor (HyaD) (PDB:1CFZ) (PUBMED:15294295)	hydrogenase maturation protease [EC:3.4.23.-]	Hydrogenase maturation protease
24	hyd	bin24_Electron transport	OD816_000428	CLR	0.187072	Ni/Fe-hydrogenase 2 integral membrane subunit HybB (HybB)	dimethyl sulfoxide reductase membrane subunit	Polysulphide reductase, NrfD
24	hyd	bin24_Electron transport	OD816_001129	CLR	-0.150752	Ni,Fe-hydrogenase maturation factor (HyaD) (PDB:1CFZ) (PUBMED:15294295)	hydrogenase maturation protease [EC:3.4.23.-]	Hydrogenase maturation protease
24	hyd	bin24_Electron transport	OD816_001560	CLR	0.178407	Ni/Fe-hydrogenase 2 integral membrane subunit HybB (HybB)		Polysulphide reductase, NrfD
24	fdh	bin24_Electron transport	OD816_000228	CLR	0.499026	Anaerobic selenocysteine-containing dehydrogenase (BisC) (PDB:1EU1)	formate dehydrogenase major subunit [EC:1.17.1.9]	Molybdopterin oxidoreductase
24	fdh	bin24_Electron transport	OD816_000229	CLR	0.685429	Fe-S-cluster-containing dehydrogenase component (DMSO reductase) (HybA) (PDB:2VPW)	formate dehydrogenase iron-sulfur subunit	4Fe-4S binding domain
24	fdh	bin24_Electron transport	OD816_000230	CLR	0.105104	Formate dehydrogenase maturation protein FdhE (FdhE) (PDB:2FIY)	FdhE protein	Protein involved in formate dehydrogenase formation
1	acr	Alkane activation	OD815_001019	CLR	0.370699	Methyl coenzyme M reductase, beta subunit (McorB) (PDB:5N28)	Methyl-coenzyme M reductase beta subunit, C-terminal domain	methyl-coenzyme M reductase beta subunit [EC:2.8.4.1]
1	acr	Alkane activation	OD815_001020	CLR	0.24334	Methyl coenzyme M reductase, alpha subunit (McorA) (PDB:1E6V)	Methyl-coenzyme M reductase alpha subunit, C-terminal domain	methyl-coenzyme M reductase alpha subunit [EC:2.8.4.1]
1	acr	Alkane activation	OD815_001021	CLR	0.33706	Methyl coenzyme M reductase, gamma subunit (McorG) (PDB:5N1Q)	Methyl-coenzyme M reductase gamma subunit	methyl-coenzyme M reductase gamma subunit [EC:2.8.4.1]
1	acr	Alkane activation	OD815_001179	CLR	1.93987	Methyl coenzyme M reductase, alpha subunit (McorA) (PDB:1E6V)	Methyl-coenzyme M reductase alpha subunit, C-terminal domain
1	acr	Alkane activation	OD815_001209	CLR	0.0887803	Uncharacterized conserved protein related to methyl-CoM reductase subunit C, methanogenesis marker protein 7	Methyl-coenzyme M reductase operon protein C
1	acr	Alkane activation	OD815_001254	CLR	0.282538	Methyl coenzyme M reductase, alpha subunit (McorA) (PDB:1E6V)	Methyl-coenzyme M reductase alpha subunit, N-terminal domain
1	acr	Alkane activation	OD815_001376	CLR	0.947988	Methyl coenzyme M reductase, alpha subunit (McorA) (PDB:1E6V)	Methyl-coenzyme M reductase alpha subunit, C-terminal domain
1	acr	Alkane activation	OD815_001394	CLR	1.21719	Methyl coenzyme M reductase, beta subunit (McorB) (PDB:5N28)	Methyl-coenzyme M reductase beta subunit, C-terminal domain	methyl-coenzyme M reductase beta subunit [EC:2.8.4.1]
1	acr	Alkane activation	OD815_001395	CLR	1.245	Methyl coenzyme M reductase, gamma subunit (McorG) (PDB:5N1Q)	Methyl-coenzyme M reductase gamma subunit	methyl-coenzyme M reductase gamma subunit [EC:2.8.4.1]
1	acr	Alkane activation	OD815_001407	CLR	0.40549	Methyl coenzyme M reductase, subunit C (McorC)		methyl-coenzyme M reductase subunit C
1	acr	Alkane activation	OD815_001547	CLR	0.602132	Methyl coenzyme M reductase, subunit D (McorD)	Methyl-coenzyme M reductase operon protein D
1	acr	Alkane activation	OD815_001695	CLR	0.520622	Methyl coenzyme M reductase, beta subunit (McorB) (PDB:5N28)	Methyl-coenzyme M reductase beta subunit, C-terminal domain	methyl-coenzyme M reductase beta subunit [EC:2.8.4.1]
1	acr	Alkane activation	OD815_001696	CLR	0.88692	Methyl coenzyme M reductase, gamma subunit (McorG) (PDB:5N1Q)	Methyl-coenzyme M reductase gamma subunit	methyl-coenzyme M reductase gamma subunit [EC:2.8.4.1]
1	acr	Alkane activation	OD815_001697	CLR	0.8165	Methyl coenzyme M reductase, alpha subunit (McorA) (PDB:1E6V)	Methyl-coenzyme M reductase alpha subunit, N-terminal domain
1	acad	Beta-oxidation	OD815_000130	CLR	0.308144	Acyl-CoA dehydrogenase related to the alkylation response protein AidB (CaiA) (PDB:1BUC)	Acyl-CoA dehydrogenase, C-terminal domain	acyl-CoA dehydrogenase [EC:1.3.8.7]
1	acad	Beta-oxidation	OD815_000236	CLR	0.69615	Acyl-CoA dehydrogenase related to the alkylation response protein AidB (CaiA) (PDB:1BUC)	Acyl-CoA dehydrogenase, C-terminal domain	acyl-CoA dehydrogenase [EC:1.3.8.7]
1	acad	Beta-oxidation	OD815_000344	CLR	-0.0707629	Acyl-CoA dehydrogenase related to the alkylation response protein AidB (CaiA) (PDB:1BUC)	Acyl-CoA dehydrogenase, C-terminal domain	acyl-CoA dehydrogenase [EC:1.3.8.7]
1	acad	Beta-oxidation	OD815_000406	CLR	0.318388	Acyl-CoA dehydrogenase related to the alkylation response protein AidB (CaiA) (PDB:1BUC)	Acyl-CoA dehydrogenase, C-terminal domain	acyl-CoA dehydrogenase [EC:1.3.8.7]
1	acad	Beta-oxidation	OD815_000506	CLR	1.28921	Acyl-CoA dehydrogenase related to the alkylation response protein AidB (CaiA) (PDB:1BUC)	Acyl-CoA dehydrogenase, C-terminal domain	acyl-CoA dehydrogenase [EC:1.3.8.7]
1	acad	Beta-oxidation	OD815_000618	CLR	0.687757	Acyl-CoA dehydrogenase related to the alkylation response protein AidB (CaiA) (PDB:1BUC)	Acyl-CoA dehydrogenase, C-terminal domain	acyl-CoA dehydrogenase [EC:1.3.8.7]
1	acad	Beta-oxidation	OD815_000669	CLR	-0.0793073	Acyl-CoA dehydrogenase related to the alkylation response protein AidB (CaiA) (PDB:1BUC)	Acyl-CoA dehydrogenase, C-terminal domain	acyl-CoA dehydrogenase [EC:1.3.8.7]
1	acad	Beta-oxidation	OD815_000838	CLR	1.09559	Acyl-CoA dehydrogenase related to the alkylation response protein AidB (CaiA) (PDB:1BUC)	Acyl-CoA dehydrogenase, C-terminal domain	acyl-CoA dehydrogenase [EC:1.3.8.7]
1	acad	Beta-oxidation	OD815_001238	CLR	-0.181955	Acyl-CoA dehydrogenase related to the alkylation response protein AidB (CaiA) (PDB:1BUC)	Acyl-CoA dehydrogenase, C-terminal domain	acyl-CoA dehydrogenase [EC:1.3.8.7]
1	ech	Beta-oxidation	OD815_000458	CLR	0.100147	Enoyl-CoA hydratase/carnithine racemase (CaiD) (PDB:1DCI)	Enoyl-CoA hydratase/isomerase
1	ech	Beta-oxidation	OD815_001347	CLR	0.163915	Enoyl-CoA hydratase/carnithine racemase (CaiD) (PDB:1DCI)	Enoyl-CoA hydratase/isomerase	enoyl-CoA hydratase [EC:4.2.1.17]
1	ech	Beta-oxidation	OD815_001496	CLR	1.09878	Enoyl-CoA hydratase/carnithine racemase (CaiD) (PDB:1DCI)	Enoyl-CoA hydratase/isomerase	enoyl-CoA hydratase [EC:4.2.1.17]
1	ech	Beta-oxidation	OD815_001644	CLR	-0.033781	Enoyl-CoA hydratase/carnithine racemase (CaiD) (PDB:1DCI)	Enoyl-CoA hydratase/isomerase	enoyl-CoA hydratase [EC:4.2.1.17]
1	ech	Beta-oxidation	OD815_001692	CLR	-0.189876	Enoyl-CoA hydratase/carnithine racemase (CaiD) (PDB:1DCI)	Enoyl-CoA hydratase/isomerase	enoyl-CoA hydratase [EC:4.2.1.17]
1	hadh	Beta-oxidation	OD815_000133	CLR	0.214925	Dihydrolipoamide dehydrogenase (E3) component of pyruvate/2-oxoglutarate dehydrogenase complex or glutathione oxidoreductase (Lpd) (PDB:6QKG)!!!2,4-dienoyl-CoA reductase or related NADH-dependent reductase, Old Yellow Enzyme (OYE) family (FadH) (PDB:1BWK)	3-hydroxyacyl-CoA dehydrogenase, NAD binding domain	2,4-dienoyl-CoA reductase (NADPH2) [EC:1.3.1.34]
1	hadh	Beta-oxidation	OD815_000178	CLR	1.03641	Enoyl-CoA hydratase/carnithine racemase (CaiD) (PDB:1DCI)!!!3-hydroxyacyl-CoA dehydrogenase (FadB) (PDB:5ZQZ)	3-hydroxyacyl-CoA dehydrogenase, C-terminal domain	enoyl-CoA hydratase / 3-hydroxyacyl-CoA dehydrogenase [EC:4.2.1.17 1.1.1.35]
1	hadh	Beta-oxidation	OD815_000457	CLR	0.0248956	3-hydroxyacyl-CoA dehydrogenase (FadB) (PDB:5ZQZ)	3-hydroxyacyl-CoA dehydrogenase, C-terminal domain	3-hydroxybutyryl-CoA dehydrogenase [EC:1.1.1.157]
1	hadh	Beta-oxidation	OD815_001453	CLR	0.84222	3-hydroxyacyl-CoA dehydrogenase (FadB) (PDB:5ZQZ)	3-hydroxyacyl-CoA dehydrogenase, C-terminal domain	3-hydroxyacyl-CoA dehydrogenase [EC:1.1.1.35]
1	hadh	Beta-oxidation	OD815_001871	CLR	-0.18103	NADPH-dependent glutamate synthase beta chain or related oxidoreductase (GltD) (PDB:1H7X)!!!Heterodisulfide reductase, subunit A (polyferredoxin) (HdrA) (PDB:5ODC)	3-hydroxyacyl-CoA dehydrogenase, NAD binding domain
1	acat	Beta-oxidation	OD815_000268	CLR	0.253375	Acetyl-CoA acetyltransferase (PaaJ) (PDB:1AFW)	Beta-ketoacyl synthase, N-terminal domain	acetyl-CoA C-acetyltransferase [EC:2.3.1.9]
1	acat	Beta-oxidation	OD815_000480	CLR	-0.0344773	Acetyl-CoA acetyltransferase (PaaJ) (PDB:1AFW)	Beta-ketoacyl synthase, N-terminal domain	acetyl-CoA C-acetyltransferase [EC:2.3.1.9]
1	acat	Beta-oxidation	OD815_000864	CLR	-0.140481	Acetyl-CoA acetyltransferase (PaaJ) (PDB:1AFW)	Thiolase, C-terminal domain	acetyl-CoA C-acetyltransferase [EC:2.3.1.9]
1	acat	Beta-oxidation	OD815_001265	CLR	0.38335	Acetyl-CoA acetyltransferase (PaaJ) (PDB:1AFW)	Beta-ketoacyl synthase, N-terminal domain	acetyl-CoA C-acetyltransferase [EC:2.3.1.9]
1	acat	Beta-oxidation	OD815_001494	CLR	0.872228	Acetyl-CoA acetyltransferase (PaaJ) (PDB:1AFW)	Beta-ketoacyl synthase, N-terminal domain	acetyl-CoA C-acetyltransferase [EC:2.3.1.9]
1	acat	Beta-oxidation	OD815_001758	CLR	0.983095	Acetyl-CoA acetyltransferase (PaaJ) (PDB:1AFW)	Beta-ketoacyl synthase, N-terminal domain	acetyl-CoA C-acetyltransferase [EC:2.3.1.9]
1	acat	Beta-oxidation	OD815_001891	CLR	-0.210583	Acetyl-CoA acetyltransferase (PaaJ) (PDB:1AFW)	Thiolase, C-terminal domain
1	mcm	Beta-oxidation	OD815_000341	CLR	0.500232	Methylmalonyl-CoA mutase, N-terminal domain/subunit (Sbm) (PDB:6OXC)	Methylmalonyl-CoA mutase	methylmalonyl-CoA mutase, N-terminal domain [EC:5.4.99.2]
1	mcm	Beta-oxidation	OD815_000780	CLR	0.239284	Methylmalonyl-CoA mutase, C-terminal domain/subunit (cobalamin-binding) (Sbm) (PDB:1B1A)	B12 binding domain	methylmalonyl-CoA mutase, C-terminal domain [EC:5.4.99.2]
1	acds	Wood-Ljungdahl	OD815_000428	CLR	0.188039	CO dehydrogenase nickel-insertion accessory protein CooC1 (CooC) (PUBMED:15466042)	AAA domain	CO dehydrogenase maturation factor
1	acds	Wood-Ljungdahl	OD815_000649	CLR	0.743544	CO dehydrogenase/acetyl-CoA synthase gamma subunit (corrinoid Fe-S protein) (CdhE) (PDB:2H9A)	CO dehydrogenase/acetyl-CoA synthase delta subunit	acetyl-CoA decarbonylase/synthase, CODH/ACS complex subunit gamma [EC:2.1.1.245]
1	acds	Wood-Ljungdahl	OD815_000650	CLR	0.822457	CO dehydrogenase/acetyl-CoA synthase delta subunit (corrinoid Fe-S protein) (CdhD)	CO dehydrogenase/acetyl-CoA synthase delta subunit	acetyl-CoA decarbonylase/synthase, CODH/ACS complex subunit delta [EC:2.1.1.245]
1	acds	Wood-Ljungdahl	OD815_000652	CLR	1.08512	CO dehydrogenase/acetyl-CoA synthase beta subunit (CdhC)	ACS/CODH beta subunit C-terminal
1	acds	Wood-Ljungdahl	OD815_000653	CLR	0.46017	CO dehydrogenase/acetyl-CoA synthase epsilon subunit (CdhB) (PDB:1YTL)	CO dehydrogenase beta subunit/acetyl-CoA synthase epsilon subunit	anaerobic carbon-monoxide dehydrogenase, CODH/ACS complex subunit epsilon
1	acds	Wood-Ljungdahl	OD815_000654	CLR	0.620851	CO dehydrogenase/acetyl-CoA synthase alpha subunit (CdhA) (PDB:3CF4)	4Fe-4S binding domain	anaerobic carbon-monoxide dehydrogenase, CODH/ACS complex subunit alpha [EC:1.2.7.4]
1	acds	Wood-Ljungdahl	OD815_000719	CLR	-0.0323555	CO dehydrogenase nickel-insertion accessory protein CooC1 (CooC) (PUBMED:15466042)	AAA domain	CO dehydrogenase maturation factor
1	acds	Wood-Ljungdahl	OD815_000917	CLR	-0.105438		CO dehydrogenase accessory protein CooT	uncharacterized protein
1	acds	Wood-Ljungdahl	OD815_001261	CLR	0.612877	CO dehydrogenase/acetyl-CoA synthase alpha subunit (CdhA) (PDB:3CF4)	4Fe-4S dicluster domain	anaerobic carbon-monoxide dehydrogenase, CODH/ACS complex subunit alpha [EC:1.2.7.4]
1	acds	Wood-Ljungdahl	OD815_001263	CLR	0.602552	CO dehydrogenase/acetyl-CoA synthase beta subunit (CdhC)	ACS/CODH beta subunit C-terminal
1	acds	Wood-Ljungdahl	OD815_001303	CLR	0.104077	CO dehydrogenase nickel-insertion accessory protein CooC1 (CooC) (PUBMED:15466042)	Adenylylsulphate kinase	CO dehydrogenase maturation factor
1	acds	Wood-Ljungdahl	OD815_001432	CLR	0.520416	CO dehydrogenase/acetyl-CoA synthase gamma subunit (corrinoid Fe-S protein) (CdhE) (PDB:2H9A)	CO dehydrogenase/acetyl-CoA synthase delta subunit	acetyl-CoA decarbonylase/synthase, CODH/ACS complex subunit gamma [EC:2.1.1.245]
1	acds	Wood-Ljungdahl	OD815_001433	CLR	0.579647	CO dehydrogenase/acetyl-CoA synthase delta subunit (corrinoid Fe-S protein) (CdhD)	CO dehydrogenase/acetyl-CoA synthase delta subunit	acetyl-CoA decarbonylase/synthase, CODH/ACS complex subunit delta [EC:2.1.1.245]
1	acds	Wood-Ljungdahl	OD815_001435	CLR	0.441831	CO dehydrogenase nickel-insertion accessory protein CooC1 (CooC) (PUBMED:15466042)	AAA domain	CO dehydrogenase maturation factor
1	acds	Wood-Ljungdahl	OD815_001436	CLR	0.815032	CO dehydrogenase/acetyl-CoA synthase beta subunit (CdhC)	ACS/CODH beta subunit C-terminal	acetyl-CoA decarbonylase/synthase, CODH/ACS complex subunit beta [EC:2.3.1.169]
1	acds	Wood-Ljungdahl	OD815_001437	CLR	0.448849	CO dehydrogenase/acetyl-CoA synthase epsilon subunit (CdhB) (PDB:1YTL)	CO dehydrogenase beta subunit/acetyl-CoA synthase epsilon subunit	anaerobic carbon-monoxide dehydrogenase, CODH/ACS complex subunit epsilon
1	acds	Wood-Ljungdahl	OD815_001438	CLR	0.483974	CO dehydrogenase/acetyl-CoA synthase alpha subunit (CdhA) (PDB:3CF4)	4Fe-4S dicluster domain	anaerobic carbon-monoxide dehydrogenase, CODH/ACS complex subunit alpha [EC:1.2.7.4]
1	acds	Wood-Ljungdahl	OD815_001642	CLR	0.12788	Pyruvate:ferredoxin oxidoreductase or related 2-oxoacid:ferredoxin oxidoreductase, delta subunit (PorD) (PDB:5C4I)!!!CO dehydrogenase/acetyl-CoA synthase gamma subunit (corrinoid Fe-S protein) (CdhE) (PDB:2H9A)	4Fe-4S binding domain	4Fe-4S ferredoxin
1	acds	Wood-Ljungdahl	OD815_001673	CLR	0.234978	CO dehydrogenase/acetyl-CoA synthase alpha subunit (CdhA) (PDB:3CF4)	Prismane/CO dehydrogenase family	anaerobic carbon-monoxide dehydrogenase, CODH/ACS complex subunit alpha [EC:1.2.7.4]
1	acds	Wood-Ljungdahl	OD815_001674	CLR	0.302301		CO dehydrogenase beta subunit/acetyl-CoA synthase epsilon subunit
1	acds	Wood-Ljungdahl	OD815_001675	CLR	0.166063	CO dehydrogenase/acetyl-CoA synthase beta subunit (CdhC)	ACS/CODH beta subunit C-terminal
1	acds	Wood-Ljungdahl	OD815_001678	CLR	0.181268	CO dehydrogenase nickel-insertion accessory protein CooC1 (CooC) (PUBMED:15466042)	AAA domain	CO dehydrogenase maturation factor
1	acds	Wood-Ljungdahl	OD815_001825	CLR	0.627265	CO dehydrogenase/acetyl-CoA synthase gamma subunit (corrinoid Fe-S protein) (CdhE) (PDB:2H9A)	4Fe-4S binding domain	4Fe-4S ferredoxin
1	met	Wood-Ljungdahl	OD815_001169	CLR	0.530852	5,10-methylenetetrahydrofolate reductase (MetF) (PDB:1B5T)!!!CO dehydrogenase/acetyl-CoA synthase delta subunit (corrinoid Fe-S protein) (CdhD)	Methylenetetrahydrofolate reductase	methylenetetrahydrofolate reductase (NADPH) [EC:1.5.1.20]
1	mer	Wood-Ljungdahl	OD815_000385	CLR	1.74346	Flavin-dependent oxidoreductase, luciferase family (includes alkanesulfonate monooxygenase SsuD and methylene tetrahydromethanopterin reductase) (SsuD) (PDB:1BRL)	Luciferase-like monooxygenase	5,10-methylenetetrahydromethanopterin reductase [EC:1.5.98.2]
1	mer	Wood-Ljungdahl	OD815_000613	CLR	-0.402772	Flavin-dependent oxidoreductase, luciferase family (includes alkanesulfonate monooxygenase SsuD and methylene tetrahydromethanopterin reductase) (SsuD) (PDB:1BRL)	Luciferase-like monooxygenase	5,10-methylenetetrahydromethanopterin reductase [EC:1.5.98.2]
1	mtd	Wood-Ljungdahl	OD815_000254	CLR	0.515549	F420-dependent methylenetetrahydromethanopterin dehydrogenase (Mtd) (PDB:1QV9)	methylene-5,6,7,8-tetrahydromethanopterin dehydrogenase	methylenetetrahydromethanopterin dehydrogenase [EC:1.5.98.1]
1	mch	Wood-Ljungdahl	OD815_000561	CLR	0.0257828	Methenyltetrahydromethanopterin cyclohydrolase (Mch) (PDB:1QLM)	Cyclohydrolase (MCH)	methenyltetrahydromethanopterin cyclohydrolase [EC:3.5.4.27]
1	ftr	Wood-Ljungdahl	OD815_000474	CLR	0.314107	Formylmethanofuran:tetrahydromethanopterin formyltransferase (Ftr) (PDB:1FTR)	Formylmethanofuran-tetrahydromethanopterin formyltransferase	formylmethanofuran--tetrahydromethanopterin N-formyltransferase [EC:2.3.1.101]
1	ftr	Wood-Ljungdahl	OD815_001451	CLR	-0.0284412	Formylmethanofuran:tetrahydromethanopterin formyltransferase (Ftr) (PDB:1FTR)	Formylmethanofuran-tetrahydromethanopterin formyltransferase	formylmethanofuran--tetrahydromethanopterin N-formyltransferase [EC:2.3.1.101]
1	fwd	Wood-Ljungdahl	OD815_000441	CLR	0.172362	Formylmethanofuran dehydrogenase subunit D (FwdD) (PDB:2KI8)	Molydopterin dinucleotide binding domain
1	fwd	Wood-Ljungdahl	OD815_000582	CLR	0.252497	Formylmethanofuran dehydrogenase subunit B (FwdB) (PDB:5T5I)		formylmethanofuran dehydrogenase subunit B [EC:1.2.7.12]
1	fwd	Wood-Ljungdahl	OD815_000870	CLR	0.716218	Formylmethanofuran dehydrogenase subunit C (FwdC) (PDB:5T5I)	GXGXG motif	formylmethanofuran dehydrogenase subunit C [EC:1.2.7.12]
1	fwd	Wood-Ljungdahl	OD815_000871	CLR	0.622664	Formylmethanofuran dehydrogenase subunit A (FwdA) (PDB:5T5I)	Amidohydrolase family	formylmethanofuran dehydrogenase subunit A [EC:1.2.7.12]
1	fwd	Wood-Ljungdahl	OD815_000872	CLR	0.511321	Formylmethanofuran dehydrogenase subunit B (FwdB) (PDB:5T5I)	Molybdopterin oxidoreductase	formylmethanofuran dehydrogenase subunit B [EC:1.2.7.12]
1	fwd	Wood-Ljungdahl	OD815_000873	CLR	0.565779	Formylmethanofuran dehydrogenase subunit D (FwdD) (PDB:2KI8)	Molydopterin dinucleotide binding domain	formylmethanofuran dehydrogenase subunit D [EC:1.2.7.12]
1	fwd	Wood-Ljungdahl	OD815_001231	CLR	0.118295	Formylmethanofuran dehydrogenase subunit E (FwdE) (PDB:2GLZ)	FmdE, Molybdenum formylmethanofuran dehydrogenase operon	formylmethanofuran dehydrogenase subunit E [EC:1.2.7.12]
1	fwd	Wood-Ljungdahl	OD815_001253	CLR	-0.189948	Formylmethanofuran dehydrogenase subunit A (FwdA) (PDB:5T5I)	Amidohydrolase family	formylmethanofuran dehydrogenase subunit A [EC:1.2.7.12]
1	fwd	Wood-Ljungdahl	OD815_001374	CLR	0.0786513	Formylmethanofuran dehydrogenase subunit E (FwdE) (PDB:2GLZ)	FmdE, Molybdenum formylmethanofuran dehydrogenase operon	formylmethanofuran dehydrogenase subunit E [EC:1.2.7.12]
1	fwd	Wood-Ljungdahl	OD815_001703	CLR	-0.240137	Formylmethanofuran dehydrogenase subunit B (FwdB) (PDB:5T5I)		formylmethanofuran dehydrogenase subunit B [EC:1.2.7.12]
1	fwd	Wood-Ljungdahl	OD815_001985	CLR	-0.0290498	Formylmethanofuran dehydrogenase subunit B (FwdB) (PDB:5T5I)
1	hdr	Cofactor recycling	OD815_000180	CLR	0.121623	NAD(P)H-flavin reductase (Mcr1) (PDB:3A1F)!!!Heterodisulfide reductase, subunit C (HdrC) (PDB:5ODC)	4Fe-4S dicluster domain	sulfhydrogenase subunit beta (sulfur reductase) [EC:1.12.98.4]
1	hdr	Cofactor recycling	OD815_000276	CLR	0.18541	Fe-S cluster-containing oxidoreductase, includes glycolate oxidase subunit GlcF (GlpC)	Cysteine-rich domain	heterodisulfide reductase subunit D [EC:1.8.98.1]
1	hdr	Cofactor recycling	OD815_000622	CLR	0.40563	Fe-S cluster-containing oxidoreductase, includes glycolate oxidase subunit GlcF (GlpC)	Cysteine-rich domain	heterodisulfide reductase subunit D [EC:1.8.98.1]
1	hdr	Cofactor recycling	OD815_000624	CLR	0.645987	Heterodisulfide reductase, subunit A (polyferredoxin) (HdrA) (PDB:5ODC)	FAD dependent oxidoreductase
1	hdr	Cofactor recycling	OD815_000625	CLR	0.270783	Heterodisulfide reductase, subunit A (polyferredoxin) (HdrA) (PDB:5ODC)	Flavin containing amine oxidoreductase
1	hdr	Cofactor recycling	OD815_000855	CLR	0.431723	Heterodisulfide reductase, subunit A (polyferredoxin) (HdrA) (PDB:5ODC)	FAD dependent oxidoreductase	heterodisulfide reductase subunit A2 [EC:1.8.7.3 1.8.98.4 1.8.98.5 1.8.98.6]
1	hdr	Cofactor recycling	OD815_000939	CLR	0.157013	Fe-S-cluster-containing dehydrogenase component (DMSO reductase) (HybA) (PDB:2VPW)!!!Heterodisulfide reductase, subunit A (polyferredoxin) (HdrA) (PDB:5ODC)!!!Coenzyme F420-reducing hydrogenase, delta subunit (FrhD) (PDB:5ODC)	4Fe-4S binding domain	ferredoxin
1	hdr	Cofactor recycling	OD815_001160	CLR	0.124449	Heterodisulfide reductase, subunit C (HdrC) (PDB:5ODC)	4Fe-4S dicluster domain	heterodisulfide reductase subunit C2 [EC:1.8.7.3 1.8.98.4 1.8.98.5 1.8.98.6]
1	hdr	Cofactor recycling	OD815_001161	CLR	0.0235715	Heterodisulfide reductase, subunit B (HdrB) (PDB:5ODC)	Cysteine-rich domain	heterodisulfide reductase subunit B2 [EC:1.8.7.3 1.8.98.4 1.8.98.5 1.8.98.6]
1	hdr	Cofactor recycling	OD815_001177	CLR	0.484082	Heterodisulfide reductase, subunit A (polyferredoxin) (HdrA) (PDB:5ODC)!!!Coenzyme F420-reducing hydrogenase, delta subunit (FrhD) (PDB:5ODC)	4Fe-4S binding domain
1	hdr	Cofactor recycling	OD815_001240	CLR	0.604045	Heterodisulfide reductase, subunit A (polyferredoxin) (HdrA) (PDB:5ODC)	FAD binding domain	heterodisulfide reductase subunit A2 [EC:1.8.7.3 1.8.98.4 1.8.98.5 1.8.98.6]
1	hdr	Cofactor recycling	OD815_001721	CLR	0.234713	Fe-S cluster-containing oxidoreductase, includes glycolate oxidase subunit GlcF (GlpC)	Cysteine-rich domain	heterodisulfide reductase subunit D [EC:1.8.98.1]
1	hdr	Cofactor recycling	OD815_001724	CLR	0.130295	Heterodisulfide reductase, subunit C (HdrC) (PDB:5ODC)	4Fe-4S binding domain	heterodisulfide reductase subunit C2 [EC:1.8.7.3 1.8.98.4 1.8.98.5 1.8.98.6]
1	hdr	Cofactor recycling	OD815_001725	CLR	0.0612456	Heterodisulfide reductase, subunit B (HdrB) (PDB:5ODC)	Cysteine-rich domain	heterodisulfide reductase subunit B2 [EC:1.8.7.3 1.8.98.4 1.8.98.5 1.8.98.6]
1	hdr	Cofactor recycling	OD815_001726	CLR	0.130552	Heterodisulfide reductase, subunit A (polyferredoxin) (HdrA) (PDB:5ODC)	Alanine dehydrogenase/PNT, C-terminal domain
1	hdr	Cofactor recycling	OD815_001768	CLR	0.207809	Heterodisulfide reductase, subunit A (polyferredoxin) (HdrA) (PDB:5ODC)	Alanine dehydrogenase/PNT, C-terminal domain	heterodisulfide reductase subunit A2 [EC:1.8.7.3 1.8.98.4 1.8.98.5 1.8.98.6]
1	hdr	Cofactor recycling	OD815_001771	CLR	0.0574821	NADPH-dependent glutamate synthase beta chain or related oxidoreductase (GltD) (PDB:1H7X)!!!Heterodisulfide reductase, subunit A (polyferredoxin) (HdrA) (PDB:5ODC)	4Fe-4S binding domain
1	hdr	Cofactor recycling	OD815_001871	CLR	-0.18103	NADPH-dependent glutamate synthase beta chain or related oxidoreductase (GltD) (PDB:1H7X)!!!Heterodisulfide reductase, subunit A (polyferredoxin) (HdrA) (PDB:5ODC)	3-hydroxyacyl-CoA dehydrogenase, NAD binding domain
1	FeS-or	Cofactor recycling	OD815_001159	CLR	0.368223	Fe-S cluster-containing oxidoreductase, includes glycolate oxidase subunit GlcF (GlpC)!!!Nitrate reductase gamma subunit (NarI) (PDB:1Y5L)	Cysteine-rich domain	dimethylglycine catabolism B
1	FeS-or	Cofactor recycling	OD815_000276	CLR	0.18541	Fe-S cluster-containing oxidoreductase, includes glycolate oxidase subunit GlcF (GlpC)	Cysteine-rich domain	heterodisulfide reductase subunit D [EC:1.8.98.1]
1	FeS-or	Cofactor recycling	OD815_000619	CLR	-0.361819	Fe-S cluster-containing oxidoreductase, includes glycolate oxidase subunit GlcF (GlpC)	Cysteine-rich domain
1	FeS-or	Cofactor recycling	OD815_000622	CLR	0.40563	Fe-S cluster-containing oxidoreductase, includes glycolate oxidase subunit GlcF (GlpC)	Cysteine-rich domain	heterodisulfide reductase subunit D [EC:1.8.98.1]
1	FeS-or	Cofactor recycling	OD815_000623	CLR	0.601244	Fe-S cluster-containing oxidoreductase, includes glycolate oxidase subunit GlcF (GlpC)!!!NADPH-dependent glutamate synthase beta chain or related oxidoreductase (GltD) (PDB:1H7X)	Flavin containing amine oxidoreductase
1	FeS-or	Cofactor recycling	OD815_001721	CLR	0.234713	Fe-S cluster-containing oxidoreductase, includes glycolate oxidase subunit GlcF (GlpC)	Cysteine-rich domain	heterodisulfide reductase subunit D [EC:1.8.98.1]
1	FeS-or	Cofactor recycling	OD815_001770	CLR	-0.0892227	Fe-S cluster-containing oxidoreductase, includes glycolate oxidase subunit GlcF (GlpC)!!!Coenzyme F420-reducing hydrogenase, delta subunit (FrhD) (PDB:5ODC)	Cysteine-rich domain	F420-non-reducing hydrogenase iron-sulfur subunit [EC:1.12.99.- 1.8.98.5 1.8.98.6]
1	FeS-or	Cofactor recycling	OD815_001877	CLR	-0.490789	Fe-S cluster-containing oxidoreductase, includes glycolate oxidase subunit GlcF (GlpC)	Cysteine-rich domain
1	FeS-or	Cofactor recycling	OD815_001879	CLR	-0.160244	Fe-S cluster-containing oxidoreductase, includes glycolate oxidase subunit GlcF (GlpC)	4Fe-4S dicluster domain
1	ndh	Cofactor recycling	OD815_000184	CLR	0.15414	NADH dehydrogenase, FAD-containing subunit (Ndh) (PDB:5NA4)	L-lysine 6-monooxygenase/L-ornithine 5-monooxygenase	NADH:ubiquinone reductase (H+-translocating) [EC:7.1.1.2]
1	ndh	Cofactor recycling	OD815_000193	CLR	-0.0738392	NADH:ubiquinone oxidoreductase 27 kD subunit (chain C) (NuoC)!!!Ni,Fe-hydrogenase III large subunit (HycE2) (PDB:6CFW)	Respiratory-chain NADH dehydrogenase, 30 Kd subunit
1	ndh	Cofactor recycling	OD815_000194	CLR	-0.293585	Ni,Fe-hydrogenase III large subunit (HycE2) (PDB:6CFW)	Respiratory-chain NADH dehydrogenase, 49 Kd subunit
1	ndh	Cofactor recycling	OD815_000195	CLR	-0.495908	Formate hydrogenlyase subunit HyfC (HyfC) (PDB:6CFW)	NADH dehydrogenase
1	ndh	Cofactor recycling	OD815_000541	CLR	0.428241	NADH dehydrogenase, FAD-containing subunit (Ndh) (PDB:5NA4)	FAD dependent oxidoreductase	NADH:ubiquinone reductase (H+-translocating) [EC:7.1.1.2]
1	ndh	Cofactor recycling	OD815_000949	CLR	-0.15644	NADH:ubiquinone oxidoreductase subunit 1 (chain H) (NuoH) (PDB:6HUM)	NADH dehydrogenase	F420H2:quinone oxidoreductase subunit H [EC:1.1.98.4]
1	ndh	Cofactor recycling	OD815_000950	CLR	0.0997449	NADH:ubiquinone oxidoreductase 49 kD subunit (chain D) (NuoD) (PDB:2FUG)	Respiratory-chain NADH dehydrogenase, 30 Kd subunit
1	ndh	Cofactor recycling	OD815_001134	CLR	0.362797	NADH dehydrogenase, FAD-containing subunit (Ndh) (PDB:5NA4)	Pyridine nucleotide-disulphide oxidoreductase	sulfide:quinone oxidoreductase [EC:1.8.5.4]
1	ndh	Cofactor recycling	OD815_001175	CLR	0.382651	Ni,Fe-hydrogenase III large subunit (HycE2) (PDB:6CFW)	Respiratory-chain NADH dehydrogenase, 49 Kd subunit	ech hydrogenase subunit E
1	ndh	Cofactor recycling	OD815_001176	CLR	0.492802	Formate hydrogenlyase subunit HyfC (HyfC) (PDB:6CFW)	NADH dehydrogenase
1	fqo	Cofactor recycling	OD815_000948	CLR	-0.211603	Formate hydrogenlyase subunit 6/NADH:ubiquinone oxidoreductase 23 kD subunit (chain I) (NuoI) (PDB:1B0P)	4Fe-4S binding domain	F420H2:quinone oxidoreductase subunit I [EC:1.1.98.4]
1	fqo	Cofactor recycling	OD815_000949	CLR	-0.15644	NADH:ubiquinone oxidoreductase subunit 1 (chain H) (NuoH) (PDB:6HUM)	NADH dehydrogenase	F420H2:quinone oxidoreductase subunit H [EC:1.1.98.4]
1	fqo	Cofactor recycling	OD815_000950	CLR	0.0997449	NADH:ubiquinone oxidoreductase 49 kD subunit (chain D) (NuoD) (PDB:2FUG)	Respiratory-chain NADH dehydrogenase, 30 Kd subunit
1	fqo	Cofactor recycling	OD815_000951	CLR	-0.452926	GTPase-interacting Yip1 domain (Yip1) (PUBMED:25702751;31417902)	Yip1 domain
1	fqo	Cofactor recycling	OD815_000952	CLR	-0.334775	NADH:ubiquinone oxidoreductase subunit 3 (chain A) (NuoA) (PDB:3RKO)	NADH-ubiquinone/plastoquinone oxidoreductase, chain 3	F420H2:quinone oxidoreductase subunit A [EC:1.1.98.4]
1	fqo	Cofactor recycling	OD815_000953	CLR	-0.227203	NADH:ubiquinone oxidoreductase subunit 2 (chain N) (NuoN) (PDB:4HE8)	Proton-conducting membrane transporter	F420H2:quinone oxidoreductase subunit N [EC:1.1.98.4]
1	fqo	Cofactor recycling	OD815_000954	CLR	-0.126123	Membrane H+-translocase/NADH:ubiquinone oxidoreductase subunit 5 (chain L)/Multisubunit Na+/H+ antiporter, MnhA subunit (NuoL) (PDB:3RKO)	Proton-conducting membrane transporter	F420H2:quinone oxidoreductase subunit L [EC:1.1.98.4]
1	fqo	Cofactor recycling	OD815_000955	CLR	-0.233061	Formate hydrogenlyase subunit 3/Multisubunit Na+/H+ antiporter, MnhD subunit (HyfB) (PDB:6CFW)	Proton-conducting membrane transporter	F420H2:quinone oxidoreductase subunit M [EC:1.1.98.4]
1	fqo	Cofactor recycling	OD815_000956	CLR	-0.26034			F420H2:quinone oxidoreductase subunit K [EC:1.1.98.4]
1	fqo	Cofactor recycling	OD815_000957	CLR	-0.0801323	NADH:ubiquinone oxidoreductase subunit 6 (chain J) (NuoJ) (PDB:4HE8)		F420H2:quinone oxidoreductase subunit J [EC:1.1.98.4]
1	etf	Electron transport	OD815_000400	CLR	0.155736	Electron transfer flavoprotein, alpha and beta subunits (FixA) (PDB:5OL2)	Electron transfer flavoprotein domain	electron transfer flavoprotein beta subunit
1	etf	Electron transport	OD815_000908	CLR	-0.133467	Electron transfer flavoprotein, alpha subunit FixB (FixB) (PDB:1EFP)	Electron transfer flavoprotein domain	electron transfer flavoprotein alpha subunit
1	etf	Electron transport	OD815_001157	CLR	0.636243	Electron transfer flavoprotein, alpha subunit FixB (FixB) (PDB:1EFP)	Electron transfer flavoprotein domain	electron transfer flavoprotein alpha subunit
1	etf	Electron transport	OD815_001158	CLR	0.769951	Electron transfer flavoprotein, alpha and beta subunits (FixA) (PDB:5OL2)	Electron transfer flavoprotein domain	electron transfer flavoprotein beta subunit
1	flaB	Electron transport	OD815_000169	CLR	1.13145	Archaellin (archaeal flagellin) (FlaB) (PDB:5O4U)	Archaebacterial flagellin	archaeal flagellin FlaB
1	flaB	Electron transport	OD815_000170	CLR	1.15367	Archaellin (archaeal flagellin) (FlaB) (PDB:5O4U)	Archaebacterial flagellin	archaeal flagellin FlaB
1	flaB	Electron transport	OD815_000171	CLR	1.10347	Archaellin (archaeal flagellin) (FlaB) (PDB:5O4U)	Archaebacterial flagellin	archaeal flagellin FlaB
1	pilA	Electron transport	OD815_001333	CLR	1.61027	Archaeal flagellin (archaellin), FlaG/FlaF family	Archaeal Type IV pilin, N-terminal	archaeal type IV pilus assembly protein PilA
1	pilA	Electron transport	OD815_001500	CLR	1.01853	Archaeal flagellin (archaellin), FlaG/FlaF family	Archaeal Type IV pilin, N-terminal	archaeal type IV pilus assembly protein PilA
1	pilA	Electron transport	OD815_001802	CLR	-0.167821		Archaeal Type IV pilin, N-terminal	archaeal type IV pilus assembly protein PilA
1	pilA	Electron transport	OD815_001805	CLR	-0.179224	Archaeal flagellin (archaellin), FlaG/FlaF family	Archaeal Type IV pilin, N-terminal	archaeal type IV pilus assembly protein PilA
1	pilA	Electron transport	OD815_001806	CLR	-0.264591	Archaeal flagellin (archaellin), FlaG/FlaF family	Archaeal Type IV pilin, N-terminal	archaeal type IV pilus assembly protein PilA
1	pilA	Electron transport	OD815_001873	CLR	2.40198		Archaeal Type IV pilin, N-terminal	archaeal type IV pilus assembly protein PilA
1	hyd	Electron transport	OD815_000190	CLR	-1.01571	Ni,Fe-hydrogenase III small subunit (HycG) (PDB:6CFW)	NADH ubiquinone oxidoreductase, 20 Kd subunit
1	hyd	Electron transport	OD815_000194	CLR	-0.293585	Ni,Fe-hydrogenase III large subunit (HycE2) (PDB:6CFW)	Respiratory-chain NADH dehydrogenase, 49 Kd subunit
1	hyd	Electron transport	OD815_000837	CLR	-0.327287	Ni,Fe-hydrogenase maturation factor (HyaD) (PDB:1CFZ) (PUBMED:15294295)	Hydrogenase maturation protease	hydrogenase maturation protease [EC:3.4.23.-]
1	hyd	Electron transport	OD815_001003	CLR	0.362016	Ni,Fe-hydrogenase I small subunit (HyaA) (PDB:6FPI)	NiFe/NiFeSe hydrogenase small subunit C-terminal	hydrogenase small subunit [EC:1.12.99.6]
1	hyd	Electron transport	OD815_001004	CLR	0.590353	Ni,Fe-hydrogenase I large subunit (HyaB) (PDB:6FPI) (PUBMED:25905665)	Nickel-dependent hydrogenase	hydrogenase large subunit [EC:1.12.99.6]
1	hyd	Electron transport	OD815_001006	CLR	0.0942761	Ni,Fe-hydrogenase maturation factor (HyaD) (PDB:1CFZ) (PUBMED:15294295)	Hydrogenase maturation protease	hydrogenase maturation protease [EC:3.4.23.-]
1	hyd	Electron transport	OD815_001170	CLR	0.9334	Ni,Fe-hydrogenase III small subunit (HycG) (PDB:6CFW)	NADH ubiquinone oxidoreductase, 20 Kd subunit	membrane-bound hydrogenase subunit mbhJ [EC:1.12.7.2]
1	hyd	Electron transport	OD815_001175	CLR	0.382651	Ni,Fe-hydrogenase III large subunit (HycE2) (PDB:6CFW)	Respiratory-chain NADH dehydrogenase, 49 Kd subunit	ech hydrogenase subunit E
1	hyd	Electron transport	OD815_001645	CLR	-0.000522527	Ni,Fe-hydrogenase maturation factor (HyaD) (PDB:1CFZ) (PUBMED:15294295)	Hydrogenase maturation protease	hydrogenase 3 maturation protease [EC:3.4.23.51]
1	fdh	Electron transport	OD815_000519	CLR	0.201011	Predicted molibdopterin-dependent oxidoreductase YjgC (YjgC) (PDB:1AA6)	Molybdopterin oxidoreductase	formate dehydrogenase major subunit [EC:1.17.1.9]
1	fdh	Electron transport	OD815_000520	CLR	0.225767	Coenzyme F420-reducing hydrogenase, beta subunit (FrhB) (PDB:3ZFS)!!!L-lactate utilization protein LutB, contains a ferredoxin-type domain (LutB)	4Fe-4S dicluster domain	formate dehydrogenase (coenzyme F420) beta subunit [EC:1.17.98.3 1.8.98.6]
1	fdh	Electron transport	OD815_000927	CLR	0.475498	Predicted molibdopterin-dependent oxidoreductase YjgC (YjgC) (PDB:1AA6)	Molybdopterin oxidoreductase	formate dehydrogenase major subunit [EC:1.17.1.9]
1	fdh	Electron transport	OD815_000928	CLR	0.460537	Fe-S-cluster-containing dehydrogenase component (DMSO reductase) (HybA) (PDB:2VPW)	4Fe-4S binding domain	formate dehydrogenase iron-sulfur subunit
1	fdh	Electron transport	OD815_000930	CLR	-0.370393	Formate dehydrogenase assembly factor FdhD, a sulfurtransferase (FdhD) (PDB:2PW9)	FdhD/NarQ family	FdhD protein
1	fdh	Electron transport	OD815_001540	CLR	0.416452	Coenzyme F420-reducing hydrogenase, beta subunit (FrhB) (PDB:3ZFS)!!!L-lactate utilization protein LutB, contains a ferredoxin-type domain (LutB)	4Fe-4S binding domain	formate dehydrogenase (coenzyme F420) beta subunit [EC:1.17.98.3 1.8.98.6]
