# Supplementary material for: Candidatus Alkanophaga archaea from Guaymas Basin hydrothermal vent sediment oxidize petroleum alkanes
Source: Nat Microbiol. 2023 Jun 1;8(7):1199–212. doi: 10.1038/s41564-023-01400-3 (PMC10322722; doi:10.1038/s41564-023-01400-3)
Supplement: Source Data Extended Data Fig. 1 — Statistical source data. [file 41564_2023_1400_MOESM8_ESM.xlsx]

## Sheet: ED_Fig_1_d
depth_below_sea_floor_cm	temperature_C
0	3.8
0	5
5	14
10	28.9
15	56.4
20	48.9
25	55.8
30	59.9
35	66
40	72.7
45	79.8

## Sheet: ED_Fig_1_e+f
OTU	Domain	Phylum	Class	Order	phyloFlash_NTU_count
OTU_018	Archaea	Halobacterota	ANME-1	uncultured archaeon	455
OTU_065	Bacteria	Desulfobacterota	Desulfofervidia	Desulfofervidales	117
OTU_030	Bacteria	Bacteria	Bacteria	Bacteria	112
OTU_051	Bacteria	Campylobacterota	Campylobacteria	Campylobacterales	72
OTU_009	Archaea	Crenarchaeota	Nitrososphaeria	Caldiarchaeales	65
OTU_043	Bacteria	Bacteroidota	Bacteroidia	Bacteroidales	64
OTU_070	Bacteria	Desulfobacterota	Thermodesulfobacteria	Thermodesulfobacteriales	60
OTU_075	Bacteria	Fusobacteriota	Fusobacteriia	Fusobacteriales	55
OTU_044	Bacteria	Bacteroidota	Bacteroidia	Bacteroidetes VC2.1 Bac22	49
OTU_077	Bacteria	Hydrothermae	uncultured bacterium	uncultured bacterium	48
OTU_063	Bacteria	Desulfobacterota	Desulfobacteria	Desulfobacterales	47
OTU_014	Archaea	Euryarchaeota	Thermococci	Methanofastidiosales	44
OTU_020	Archaea	Halobacterota	Methanosarcinia	Methanosarciniales	43
OTU_068	Bacteria	Desulfobacterota	Dissulfuribacteria	Dissulfuribacterales	40
OTU_008	Archaea	Crenarchaeota	Bathyarchaeia	uncultured archaeon	40
OTU_017	Archaea	Halobacterota	ANME-1	ANME-1	35
OTU_067	Bacteria	Desulfobacterota	Desulfuromonadia	Desulfuromonadales	33
OTU_085	Bacteria	Patescibacteria	Parcubacteria	Parcubacteria	31
OTU_074	Bacteria	Firmicutes	Clostridia	Peptostreptococcales-Tissierellales	29
OTU_033	Bacteria	Acetothermia	Acetothermiia	uncultured bacterium	26
OTU_049	Bacteria	Caldisericota	Caldisericia	Caldisericales	25
OTU_029	Archaea	Thermoplasmatota	uncultured	uncultured archaeon	25
OTU_001	Archaea	Archaea	Archaea	Archaea	23
OTU_069	Bacteria	Desulfobacterota	Incertae Sedis	uncultured bacterium	23
OTU_072	Bacteria	Firmicutes	Bacilli	Izemoplasmatales	22
OTU_055	Bacteria	Chloroflexi	Anaerolineae	Thermoflexales	21
OTU_031	Bacteria	Acetothermia	Acetothermiia	Acetothermiia	19
OTU_007	Archaea	Crenarchaeota	Bathyarchaeia	Bathyarchaeia	19
OTU_003	Archaea	Aenigmarchaeota	Aenigmarchaeia	Aenigmarchaeales	18
OTU_015	Archaea	Euryarchaeota	Thermococci	Thermococcales	18
OTU_012	Archaea	Crenarchaeota	Thermoprotei	Thermoproteales	18
OTU_091	Bacteria	Patescibacteria	Parcubacteria	uncultured bacterium	18
OTU_042	Bacteria	Bacteroidota	Bacteroidia	Bacteroidia	17
OTU_097	Bacteria	Proteobacteria	Gammaproteobacteria	Enterobacterales	16
OTU_054	Bacteria	Chloroflexi	Anaerolineae	SBR1031	16
OTU_105	Bacteria	Verrucomicrobiota	Omnitrophia	Omnitrophales	15
OTU_010	Archaea	Crenarchaeota	Thermoprotei	Thermoprotei	15
OTU_023	Archaea	Nanoarchaeota	Nanoarchaeia	Woesearchaeales	15
OTU_047	Bacteria	Caldatribacteriota	JS1	JS1	13
OTU_027	Archaea	Thermoplasmatota	Thermoplasmata	uncultured	13
OTU_026	Archaea	Thermoplasmatota	Thermoplasmata	Marine Benthic Group D and DHVEG-1	12
OTU_087	Bacteria	Patescibacteria	Parcubacteria	Candidatus Moranbacteria	10
OTU_011	Archaea	Crenarchaeota	Thermoprotei	Desulfurococcales	10
OTU_045	Bacteria	Bacteroidota	Bacteroidia	Flavobacteriales	10
OTU_081	Bacteria	Patescibacteria	Patescibacteria	Patescibacteria	10
OTU_099	Bacteria	Spirochaetota	Spirochaetia	Spirochaetales	10
OTU_052	Bacteria	Chloroflexi	Anaerolineae	Anaerolineae	9
OTU_062	Bacteria	Desulfobacterota	Desulfobacteria	Desulfatiglandales	8
OTU_061	Bacteria	Desulfobacterota	Desulfobacterota	Desulfobacterota	8
OTU_100	Bacteria	TA06	uncultured bacterium	uncultured bacterium	8
OTU_053	Bacteria	Chloroflexi	Anaerolineae	Anaerolineales	7
OTU_083	Bacteria	Patescibacteria	ABY1	Candidatus Falkowbacteria	7
OTU_060	Bacteria	Cyanobacteria	Cyanobacteriia	Chloroplast	7
OTU_025	Archaea	Thermoplasmatota	Thermoplasmata	JdFR-43	7
OTU_046	Bacteria	Bacteroidota	Bacteroidia	Sphingobacteriales	7
OTU_024	Archaea	Thermoplasmatota	Thermoplasmatota	Thermoplasmatota	7
OTU_013	Archaea	Crenarchaeota	Thermoprotei	uncultured	7
OTU_002	Archaea	Aenigmarchaeota	Aenigmarchaeota	Aenigmarchaeota	6
OTU_019	Archaea	Halobacterota	Archaeoglobi	Archaeoglobales	6
OTU_050	Bacteria	Calditrichota	Calditrichia	Calditrichales	6
OTU_109	Eukaryota	Amorphea	Obazoa	Opisthokonta	6
OTU_093	Bacteria	Proteobacteria	Alphaproteobacteria	Rhizobiales	6
OTU_079	Bacteria	LCP-89	uncultured bacterium	uncultured bacterium	6
OTU_032	Bacteria	Acetothermia	Acetothermiia	Acetothermia bacterium 64_32	5
OTU_022	Archaea	Korarchaeota	Korarchaeia	Korarchaeales	5
OTU_056	Bacteria	Chloroflexi	Anaerolineae	uncultured	5
OTU_005	Archaea	Aenigmarchaeota	uncultured Methanococcales archaeon	uncultured Methanococcales archaeon	5
OTU_082	Bacteria	Patescibacteria	ABY1	ABY1	4
OTU_040	Bacteria	Actinobacteriota	Actinobacteria	Actinobacteria	4
OTU_038	Bacteria	Actinobacteriota	Acidimicrobiia	Actinomarinales	4
OTU_089	Bacteria	Patescibacteria	Parcubacteria	Candidatus Yanofskybacteria	4
OTU_108	Eukaryota	Amorphea	Amoebozoa	Centrohelida	4
OTU_006	Archaea	Crenarchaeota	Crenarchaeota	Crenarchaeota	4
OTU_066	Bacteria	Desulfobacterota	Desulfovibrionia	Desulfovibrionales	4
OTU_071	Bacteria	Firmicutes	Firmicutes	Firmicutes	4
OTU_016	Archaea	Hadarchaeota	Hadarchaeia	Hadarchaeales	4
OTU_076	Bacteria	Hydrothermae	Hydrothermae	Hydrothermae	4
OTU_110	Eukaryota	SAR	Alveolata	Protalveolata	4
OTU_094	Bacteria	Proteobacteria	Alphaproteobacteria	Rickettsiales	4
OTU_036	Bacteria	Acidobacteriota	Thermoanaerobaculia	Thermoanaerobaculales	4
OTU_101	Bacteria	Thermotogota	Thermotogae	Thermotogales	4
OTU_028	Archaea	Thermoplasmatota	uncultured	uncultured	4
OTU_057	Bacteria	Chloroflexi	KD4-96	uncultured bacterium	4
OTU_078	Bacteria	Latescibacterota	uncultured bacterium	uncultured bacterium	4
OTU_037	Bacteria	Acidobacteriota	Vicinamibacteria	Vicinamibacterales	4
OTU_086	Bacteria	Patescibacteria	Parcubacteria	32-520	3
OTU_035	Bacteria	Acidobacteriota	Holophagae	Acanthopleuribacterales	3
OTU_034	Bacteria	Acidobacteriota	Aminicenantia	Aminicenantales	3
OTU_096	Bacteria	Proteobacteria	Gammaproteobacteria	Burkholderiales	3
OTU_088	Bacteria	Patescibacteria	Parcubacteria	Candidatus Portnoybacteria	3
OTU_106	Bacteria	Verrucomicrobiota	Verrucomicrobiae	Chthoniobacterales	3
OTU_058	Bacteria	Cloacimonadota	Cloacimonadia	Cloacimonadales	3
OTU_064	Bacteria	Desulfobacterota	Desulfobulbia	Desulfobulbales	3
OTU_041	Bacteria	Actinobacteriota	Thermoleophilia	Gaiellales	3
OTU_095	Bacteria	Proteobacteria	Gammaproteobacteria	Gammaproteobacteria	3
OTU_021	Archaea	Hydrothermarchaeota	Hydrothermarchaeia	Hydrothermarchaeales	3
OTU_103	Bacteria	Verrucomicrobiota	Kiritimatiellae	Kiritimatiellales	3
OTU_084	Bacteria	Patescibacteria	Microgenomatia	Microgenomatia	3
OTU_039	Bacteria	Actinobacteriota	Acidimicrobiia	Microtrichales	3
OTU_080	Bacteria	Myxococcota	Polyangia	mle1-27	3
OTU_059	Bacteria	Cloacimonadota	Cloacimonadia	MSBL2	3
OTU_111	Eukaryota	SAR	Stramenopiles	Ochrophyta	3
OTU_090	Bacteria	Patescibacteria	Parcubacteria	Paceibacterales	3
OTU_107	Bacteria	Verrucomicrobiota	Verrucomicrobiae	Pedosphaerales	3
OTU_073	Bacteria	Firmicutes	Clostridia	Peptococcales	3
OTU_092	Bacteria	Planctomycetota	Phycisphaerae	Phycisphaerales	3
OTU_098	Bacteria	Proteobacteria	Gammaproteobacteria	Pseudomonadales	3
OTU_004	Archaea	Aenigmarchaeota	Deep Sea Euryarchaeotic GroupDSEG	uncultured archaeon	3
OTU_048	Bacteria	Caldatribacteriota	JS1	uncultured bacterium	3
OTU_102	Bacteria	uncultured	uncultured bacterium	uncultured bacterium	3
OTU_104	Bacteria	Verrucomicrobiota	Kiritimatiellae	WCHB1-41	3
