# Supplementary material for: Candidatus Alkanophaga archaea from Guaymas Basin hydrothermal vent sediment oxidize petroleum alkanes
Source: Nat Microbiol. 2023 Jun 1;8(7):1199–212. doi: 10.1038/s41564-023-01400-3 (PMC10322722; doi:10.1038/s41564-023-01400-3)
Supplement: Source Data Extended Data Fig. 2 — Statistical source data. [file 41564_2023_1400_MOESM9_ESM.xlsx]

## Sheet: ED_Fig_2_a
day_pentane1	sulfide_pentane1_mM	day_pentane2	sulfide_pentane2_mM	day_control	sulfide_control_mM
3	0.618182	3	0.509091	3	0.22
13	0.909091	13	0.836364	13	0.69
26	1.27273	26	1.49091	26	0.58
40	2	40	2.14545	40	0.509091
59	2.10909	59	3.27273	59	0.76
76	1.89091	76	3.38182	76	0.62
89	2.32727	89	4.87273	89	0.65
101	2.94545	101	4.76364	101	0.727273
130	4.07273	130	5.96364	130	0.836364
143	4.47273	143	6.50909	143	0.84
150	4.4	150	7.30909	150	0.727273
157	3.09091	157	5.70909	157	0.472727
171	4.72727	171	7.96364	171	2.21818
185	2.72727	185	7.78182	185	0.55
208	3.92727	208	9.6	208	0.690909
230	5.45455	230	10.7636	230	0.581818
249	7.41818	249	12.1091	249	1.34545
265	8.98182	265	11.4545	265	0.69
277	12.2909	277	12.6909	277	0.069
298	1.2	279	0.581818	298	1.30909
319	2.90909	298	1.34545	319	0.690909
340	4.54545	319	1.63636	340	0.654545
368	7.45455	340	2.10909	368	0.69
390	12.5091	368	3.12727	390	0.84
427	1.74545	390	4.25455	427	0.76
453	1.56364	427	5.34545	453	0.84
467	2.21818	453	5.67273	467	0.65
495	2	467	6.61818	495	0.84
536	3.63636	495	5.67273	536	2.61818
579	2.69091	536	7.85455	579	2.14545
608	3.74545	579	7.49091	608	2.83636
634	6.36364	608	7.38182	663	3.05455
663	13.3455	634	7.56364	729	0.945455
665	2.04	663	11.2364
686	3.6	729	12.2909
699	5.56
707	6.62

## Sheet: ED_Fig_2_b
day_heptane	sulfide_heptane1_mM	sulfide_heptane2_mM	day_control	sulfide_control_mM
3	0.509091	0.581818	3	0.22
13	1.27273	1.01818	13	0.69
26	1.81818	1.70909	26	0.58
40	2.10909	1.92727	40	0.509091
59	2.21818	2.43636	59	0.76
76	3.96364	5.09091	76	0.62
89	8.32727	11.6	89	0.65
101	12.8727	14.0727	101	0.727273
103	1.92727	2.07273	130	0.836364
130	7.16364	7.41818	143	0.84
143	8	8.65	150	0.727273
150	10.1091	11.6727	157	0.472727
157	8.87273	9.96364	171	2.21818
171	14.3273	13.6364	185	0.55
175	2.21818	2.10909	208	0.690909
185	4.10909	3.56364	230	0.581818
208	7.27273	6.50909	249	1.34545
230	8.76364	9.63636	265	0.69
232	1.16364	0.872727	277	0.069
249	2.21818	3.09091	298	1.30909
265	2.43636	4.07273
277	3.23636	5.70909
297	3.85	7.75
298	5.67273	8.83636

## Sheet: ED_Fig_2_c
day_octane	sulfide_octane1_mM	sulfide_octane2_mM	day_control	sulfide_control_mM
3	0.4	0.4	3	0.22
13	0.836364	1.23636	13	0.69
26	1.09091	1.63636	26	0.58
40	1.74545	2.65455	40	0.509091
59	1.74545	2.32727	59	0.76
76	2.50909	2.94545	76	0.62
89	4.61818	4.36364	89	0.65
101	7.45455	6.10909	101	0.727273
130	17.3818	18.1091	130	0.836364
133	1.96364	1.92727	143	0.84
143	2.65455	2.72727	150	0.727273
150	4.21818	3.49	157	0.472727
157	4.98182	3.41818	171	2.21818
171	9.30909	6.36364	185	0.55
185	11.8909	6.87273	208	0.690909
208	14	10.5455	230	0.581818
210	1.45455	1.2	249	1.34545
230	3.78182	3.56364	265	0.69
249	5.74545	6.07273	277	0.069
265	8.43636	8.07273	298	1.30909
277	13.0182	12.3636	319	0.690909
279	0.581818	1.12727	340	0.654545
297	1.96	1.82
298	3.34545	2.98182
307	2.07	2.07
319	3.34545	3.38182
327	2.65455	2.47
340	2.8	2.72727
348	3.74545	3.56364
356	4.87	4.51

## Sheet: ED_Fig_2_d
day_nonane1	sulfide_nonane1_mM	day_nonane2	sulfide_nonane2_mM	day_control	sulfide_control_mM
3	0.4	3	0.436364	3	0.22
13	1.05455	13	1.41818	13	0.69
26	1.2	26	1.38182	26	0.58
40	1.96364	40	5.09091	40	0.509091
59	2.61818	59	9.01818	59	0.76
76	6.03636	76	11.3818	76	0.62
89	14.6545	89	14.5455	89	0.65
101	17.3091	103	1.78182	101	0.727273
103	2.72727	130	7.2	130	0.836364
130	10.6545	143	8.18182	143	0.84
143	13.0545	150	10.6182	150	0.727273
150	14	159	1.56364	157	0.472727
157	14.9455	171	4.87273	171	2.21818
159	2.36364	185	4.18182	185	0.55
171	5.38182	208	6.50909	208	0.690909
185	3.2	230	7.89091	230	0.581818
208	4.50909	249	9.56364	249	1.34545
230	5.70909	265	10.2182	265	0.69
249	7.89091	277	12.2182	277	0.069
265	8.10909	279	0.981818	298	1.30909
277	10.0727	297	1.78	319	0.690909
279	0.690909	298	2.65455	340	0.654545
297	1.49	307	1.93
298	2.50909	319	3.38182
307	1.75	327	2.8
319	4.72727	340	2.87273
327	4.84	348	3.49091
340	6.18182	356	3.71
348	7.70909
356	8.65

## Sheet: ED_Fig_2_e
day_decane	sulfide_decane1_mM	sulfide_decane2_mM	day_control	sulfide_control_mM
3	0.436364	0.436364	3	0.22
13	1.01818	0.909091	13	0.69
26	1.09091	0.945455	26	0.58
40	1.81818	1.52727	40	0.509091
59	2.14545	1.70909	59	0.76
76	2.58182	2.29091	76	0.62
89	6.43636	5.56364	89	0.65
101	12.0727	10.5818	101	0.727273
103	2.21818	1.67273	130	0.836364
130	10.8727	10.5091	143	0.84
133	0.945455	1.12727	150	0.727273
143	1.89091	1.16364	157	0.472727
150	2.69091	2.36364	171	2.21818
157	2.72727	1.89091	185	0.55
171	5.01818	5.74545	208	0.690909
185	5.30909	6.50909	230	0.581818
208	12.6909	11.7091	249	1.34545
210	2	1.56364	265	0.69
230	3.16364	3.52727
249	6.72727	6.72727
265	7.45455	8.58182

## Sheet: ED_Fig_2_f
day_dodecane	sulfide_dodecane1_mM	sulfide_dodecane2_mM	day_control	sulfide_control_mM
3	0.472727	0.4	3	0.22
13	1.09091	1.09091	13	0.69
26	1.05455	1.09091	26	0.58
40	1.6	1.52727	40	0.509091
59	1.41818	1.27273	59	0.76
76	1.70909	1.78182	76	0.62
89	3.05455	3.38182	89	0.65
101	2.07273	2.58182	101	0.727273
130	13.8182	17.8909	130	0.836364
133	1.70909	2.21818	143	0.84
143	4.87273	5.34545	150	0.727273
150	8.47273	8.72727	157	0.472727
157	10.4	11.5273	171	2.21818
159	1.81818	1.6	185	0.55
171	7.2	7.63636	208	0.690909
185	9.45455	13.4182	230	0.581818
208	16.5818	19.5636	249	1.34545
210	2.21818	1.96364	265	0.69
230	3.6	4.61818
249	4.50909	4.94545
265	6.29091	6.25455
