# Supplementary material for: Candidatus Alkanophaga archaea from Guaymas Basin hydrothermal vent sediment oxidize petroleum alkanes
Source: Nat Microbiol. 2023 Jun 1;8(7):1199–212. doi: 10.1038/s41564-023-01400-3 (PMC10322722; doi:10.1038/s41564-023-01400-3)
Supplement: Source Data Extended Data Fig. 3 — Statistical source data. [file 41564_2023_1400_MOESM10_ESM.xlsx]

## Sheet: ED_Fig_3
Alkanophaga volatiphilum	Contig	Start	End	Strand	Length (bp)	COG20_function	COG20_category	COG20_pathway	KEGG_class	KEGG_module	Kofam_function
	2	10719	11612	-	894	Methyl coenzyme M reductase, gamma subunit (McorG) (PDB:5N1Q)	Coenzyme transport and metabolism		Pathway modules; Energy metabolism; Methane metabolism!!!Pathway modules; Energy metabolism; Methane metabolism!!!Pathway modules; Energy metabolism; Methane metabolism!!!Pathway modules; Energy metabolism; Methane metabolism!!!Signature modules; Module set; Metabolic capacity	Methanogenesis, CO2 => methane!!!Methanogenesis, acetate => methane!!!Methanogenesis, methanol => methane!!!Methanogenesis, methylamine/dimethylamine/trimethylamine => methane!!!Methanogen	methyl-coenzyme M reductase gamma subunit [EC:2.8.4.1]
	2	11627	13006	-	1380	Methyl coenzyme M reductase, beta subunit (McorB) (PDB:5N28)	Coenzyme transport and metabolism		Pathway modules; Energy metabolism; Methane metabolism!!!Pathway modules; Energy metabolism; Methane metabolism!!!Pathway modules; Energy metabolism; Methane metabolism!!!Pathway modules; Energy metabolism; Methane metabolism!!!Signature modules; Module set; Metabolic capacity	Methanogenesis, CO2 => methane!!!Methanogenesis, acetate => methane!!!Methanogenesis, methanol => methane!!!Methanogenesis, methylamine/dimethylamine/trimethylamine => methane!!!Methanogen	methyl-coenzyme M reductase beta subunit [EC:2.8.4.1]
	2	24508	24666	+	159
	2	24716	25894	+	1179	Dehydrogenase (flavoprotein) (FixC) (PDB:4OPU)	Energy production and conversion				digeranylgeranylglycerophospholipid reductase [EC:1.3.1.101 1.3.7.11]
	2	25891	28800	+	2910
	2	28801	30474	-	1674	Methyl coenzyme M reductase, alpha subunit (McorA) (PDB:1E6V)	Coenzyme transport and metabolism		Pathway modules; Energy metabolism; Methane metabolism!!!Pathway modules; Energy metabolism; Methane metabolism!!!Pathway modules; Energy metabolism; Methane metabolism!!!Pathway modules; Energy metabolism; Methane metabolism!!!Signature modules; Module set; Metabolic capacity	Methanogenesis, CO2 => methane!!!Methanogenesis, acetate => methane!!!Methanogenesis, methanol => methane!!!Methanogenesis, methylamine/dimethylamine/trimethylamine => methane!!!Methanogen	methyl-coenzyme M reductase alpha subunit [EC:2.8.4.1]
	2	30488	31261	-	774	Methyl coenzyme M reductase, gamma subunit (McorG) (PDB:5N1Q)	Coenzyme transport and metabolism		Pathway modules; Energy metabolism; Methane metabolism!!!Pathway modules; Energy metabolism; Methane metabolism!!!Pathway modules; Energy metabolism; Methane metabolism!!!Pathway modules; Energy metabolism; Methane metabolism!!!Signature modules; Module set; Metabolic capacity	Methanogenesis, CO2 => methane!!!Methanogenesis, acetate => methane!!!Methanogenesis, methanol => methane!!!Methanogenesis, methylamine/dimethylamine/trimethylamine => methane!!!Methanogen	methyl-coenzyme M reductase gamma subunit [EC:2.8.4.1]
	2	31271	32632	-	1362	Methyl coenzyme M reductase, beta subunit (McorB) (PDB:5N28)	Coenzyme transport and metabolism		Pathway modules; Energy metabolism; Methane metabolism!!!Pathway modules; Energy metabolism; Methane metabolism!!!Pathway modules; Energy metabolism; Methane metabolism!!!Pathway modules; Energy metabolism; Methane metabolism!!!Signature modules; Module set; Metabolic capacity	Methanogenesis, CO2 => methane!!!Methanogenesis, acetate => methane!!!Methanogenesis, methanol => methane!!!Methanogenesis, methylamine/dimethylamine/trimethylamine => methane!!!Methanogen	methyl-coenzyme M reductase beta subunit [EC:2.8.4.1]
	2	32789	34012	+	1224	Activator of 2-hydroxyglutaryl-CoA dehydratase (HSP70-class ATPase domain) (YjiL) (PDB:1HUX)	Lipid transport and metabolism				(R)-2-hydroxyacyl-CoA dehydratese activating ATPase [EC:5.6.1.9]
	6	41082	41567	+	486	NADH:ubiquinone oxidoreductase 27 kD subunit (chain C) (NuoC)	Energy production and conversion	NADH dehydrogenase
	6	41580	42752	+	1173	Ni,Fe-hydrogenase III large subunit (HycE2) (PDB:6CFW)	Energy production and conversion				ech hydrogenase subunit E
	6	42753	43694	+	942	Formate hydrogenlyase subunit HyfC (HyfC) (PDB:6CFW)	Energy production and conversion
	6	45274	47181	-	1908	Methyl coenzyme M reductase, alpha subunit (McorA) (PDB:1E6V)	Coenzyme transport and metabolism
	6	47248	48414	-	1167	Ribosomal protein S12 methylthiotransferase accessory factor YcaO (YcaO) (PDB:4BS9)	Translation, ribosomal structure and biogenesis				ribosomal protein S12 methylthiotransferase accessory factor
	6	48446	49600	-	1155
	6	49601	50059	-	459
	11	17592	18089	-	498	rRNA maturation protein Rpf1, contains Brix/IMP4 (anticodon-binding) domain (IMP4) (PDB:5O9E) (PUBMED:15654320)	Translation, ribosomal structure and biogenesis	16S rRNA modification
	11	18173	18622	-	450
	11	19099	19887	-	789	Methyl coenzyme M reductase, gamma subunit (McorG) (PDB:5N1Q)	Coenzyme transport and metabolism		Pathway modules; Energy metabolism; Methane metabolism!!!Pathway modules; Energy metabolism; Methane metabolism!!!Pathway modules; Energy metabolism; Methane metabolism!!!Pathway modules; Energy metabolism; Methane metabolism!!!Signature modules; Module set; Metabolic capacity	Methanogenesis, CO2 => methane!!!Methanogenesis, acetate => methane!!!Methanogenesis, methanol => methane!!!Methanogenesis, methylamine/dimethylamine/trimethylamine => methane!!!Methanogen	methyl-coenzyme M reductase gamma subunit [EC:2.8.4.1]
	11	19892	21556	-	1665	Methyl coenzyme M reductase, alpha subunit (McorA) (PDB:1E6V)	Coenzyme transport and metabolism		Pathway modules; Energy metabolism; Methane metabolism!!!Pathway modules; Energy metabolism; Methane metabolism!!!Pathway modules; Energy metabolism; Methane metabolism!!!Pathway modules; Energy metabolism; Methane metabolism!!!Signature modules; Module set; Metabolic capacity	Methanogenesis, CO2 => methane!!!Methanogenesis, acetate => methane!!!Methanogenesis, methanol => methane!!!Methanogenesis, methylamine/dimethylamine/trimethylamine => methane!!!Methanogen	methyl-coenzyme M reductase alpha subunit [EC:2.8.4.1]
	11	21558	22886	-	1329	Methyl coenzyme M reductase, beta subunit (McorB) (PDB:5N28)	Coenzyme transport and metabolism		Pathway modules; Energy metabolism; Methane metabolism!!!Pathway modules; Energy metabolism; Methane metabolism!!!Pathway modules; Energy metabolism; Methane metabolism!!!Pathway modules; Energy metabolism; Methane metabolism!!!Signature modules; Module set; Metabolic capacity	Methanogenesis, CO2 => methane!!!Methanogenesis, acetate => methane!!!Methanogenesis, methanol => methane!!!Methanogenesis, methylamine/dimethylamine/trimethylamine => methane!!!Methanogen	methyl-coenzyme M reductase beta subunit [EC:2.8.4.1]
	11	22949	24136	-	1188	Dehydrogenase (flavoprotein) (FixC) (PDB:4OPU)	Energy production and conversion				digeranylgeranylglycerophospholipid reductase [EC:1.3.1.101 1.3.7.11]
	11	24141	24320	-	180	Formate hydrogenlyase subunit 6/NADH:ubiquinone oxidoreductase 23 kD subunit (chain I) (NuoI) (PDB:1B0P)	Energy production and conversion	NADH dehydrogenase
	86	2	235	+	234	Uncharacterized OB-fold protein, contains Zn-ribbon domain (PDB:3IRB)	General function prediction only				uncharacterized protein
	86	232	1341	+	1110	Acetyl-CoA acetyltransferase (PaaJ) (PDB:1AFW)	Lipid transport and metabolism	Fatty acid biosynthesis	Pathway modules; Carbohydrate metabolism; Other carbohydrate metabolism!!!Pathway modules; Energy metabolism; Carbon fixation!!!Pathway modules; Energy metabolism; Carbon fixation!!!Pathway modules; Lipid metabolism; Lipid metabolism!!!Pathway modules; Biosynthesis of terpenoids and polyketides; Terpenoid backbone biosynthesis!!!Pathway modules; Biosynthesis of terpenoids and polyketides; Terpeno…	Ethylmalonyl pathway!!!Hydroxypropionate-hydroxybutylate cycle!!!Dicarboxylate-hydroxybutyrate cycle!!!Ketone body biosynthesis, acetyl-CoA => acetoacetate/3-hydroxybutyrate/acetone!!!C5 isoprenoid biosynthesis, mevalonate pathway!!!C5 isoprenoid biosynthesis, mevalonate pathway, archaea	acetyl-CoA C-acetyltransferase [EC:2.3.1.9]
	86	1566	1706	-	141	Methyl coenzyme M reductase, alpha subunit (McorA) (PDB:1E6V)	Coenzyme transport and metabolism
	Contig	Start	End	Strand	Length	COG20_function	COG20_category	COG20_pathway	KEGG_class	KEGG_module	Kofam_function
Alkanophaga liquidiphilum	18	18132	19166	-	1035	Transposase (InsQ)	Mobilome: prophages, transposons				putative transposase
	18	19680	20870	+	1191	Dehydrogenase (flavoprotein) (FixC) (PDB:4OPU)	Energy production and conversion				digeranylgeranylglycerophospholipid reductase [EC:1.3.1.101 1.3.7.11]
	18	20937	22262	+	1326	Methyl coenzyme M reductase, beta subunit (McorB) (PDB:5N28)	Coenzyme transport and metabolism		Pathway modules; Energy metabolism; Methane metabolism!!!Pathway modules; Energy metabolism; Methane metabolism!!!Pathway modules; Energy metabolism; Methane metabolism!!!Pathway modules; Energy metabolism; Methane metabolism!!!Signature modules; Module set; Metabolic capacity	Methanogenesis, CO2 => methane!!!Methanogenesis, acetate => methane!!!Methanogenesis, methanol => methane!!!Methanogenesis, methylamine/dimethylamine/trimethylamine => methane!!!Methanogen	methyl-coenzyme M reductase beta subunit [EC:2.8.4.1]
	18	22266	23930	+	1665	Methyl coenzyme M reductase, alpha subunit (McorA) (PDB:1E6V)	Coenzyme transport and metabolism		Pathway modules; Energy metabolism; Methane metabolism!!!Pathway modules; Energy metabolism; Methane metabolism!!!Pathway modules; Energy metabolism; Methane metabolism!!!Pathway modules; Energy metabolism; Methane metabolism!!!Signature modules; Module set; Metabolic capacity	Methanogenesis, CO2 => methane!!!Methanogenesis, acetate => methane!!!Methanogenesis, methanol => methane!!!Methanogenesis, methylamine/dimethylamine/trimethylamine => methane!!!Methanogen	methyl-coenzyme M reductase alpha subunit [EC:2.8.4.1]
	18	23935	24717	+	783	Methyl coenzyme M reductase, gamma subunit (McorG) (PDB:5N1Q)	Coenzyme transport and metabolism		Pathway modules; Energy metabolism; Methane metabolism!!!Pathway modules; Energy metabolism; Methane metabolism!!!Pathway modules; Energy metabolism; Methane metabolism!!!Pathway modules; Energy metabolism; Methane metabolism!!!Signature modules; Module set; Metabolic capacity	Methanogenesis, CO2 => methane!!!Methanogenesis, acetate => methane!!!Methanogenesis, methanol => methane!!!Methanogenesis, methylamine/dimethylamine/trimethylamine => methane!!!Methanogen	methyl-coenzyme M reductase gamma subunit [EC:2.8.4.1]
	18	24825	25280	+	456	rRNA maturation protein Rpf1, contains Brix/IMP4 (anticodon-binding) domain (IMP4) (PDB:5O9E) (PUBMED:15654320)	Translation, ribosomal structure and biogenesis	16S rRNA modification
	18	25344	27581	-	2238	Glycogen debranching enzyme (alpha-1,6-glucosidase) (GDB1) (PDB:5D06)	Carbohydrate transport and metabolism
	22	19593	20534	+	942	Formate hydrogenlyase subunit HyfC (HyfC) (PDB:6CFW)	Energy production and conversion
	22	20536	21510	+	975	Heterodisulfide reductase, subunit A (polyferredoxin) (HdrA) (PDB:5ODC)!!!Coenzyme F420-reducing hydrogenase, delta subunit (FrhD) (PDB:5ODC)	Energy production and conversion!!!Energy production and conversion
	22	21566	21892	-	327	Divalent cation tolerance protein CutA (CutA1) (PDB:1NAQ)	Inorganic ion transport and metabolism				periplasmic divalent cation tolerance protein
	22	21918	23825	-	1908	Methyl coenzyme M reductase, alpha subunit (McorA) (PDB:1E6V)	Coenzyme transport and metabolism
	22	23985	25157	-	1173	Ribosomal protein S12 methylthiotransferase accessory factor YcaO (YcaO) (PDB:4BS9)	Translation, ribosomal structure and biogenesis				ribosomal protein S12 methylthiotransferase accessory factor
	22	25185	26327	-	1143
	22	26328	26786	-	459
	24	26930	27493	+	564	c-di-AMP synthetase, contains DisA_N domain (DisA) (PDB:2FB5)	Signal transduction mechanisms				diadenylate cyclase [EC:2.7.7.85]
	24	27495	28343	+	849	ADP-ribose pyrophosphatase domain of DNA damage- and competence-inducible protein CinA (CinA) (PDB:4CT9) (PUBMED:25313401)	Replication, recombination and repair				nicotinamide-nucleotide amidase [EC:3.5.1.42]
	24	28338	29813	-	1476	Formylmethanofuran dehydrogenase subunit A (FwdA) (PDB:5T5I)	Energy production and conversion		Pathway modules; Energy metabolism; Methane metabolism!!!Signature modules; Module set; Metabolic capacity	Methanogenesis, CO2 => methane!!!Methanogen	formylmethanofuran dehydrogenase subunit A [EC:1.2.7.12]
	24	29862	30152	+	291	Methyl coenzyme M reductase, alpha subunit (McorA) (PDB:1E6V)	Coenzyme transport and metabolism
	29	1	1524	+	1524	Methyl coenzyme M reductase, alpha subunit (McorA) (PDB:1E6V)	Coenzyme transport and metabolism
	29	1527	4436	-	2910
	29	4442	5701	-	1260	Dehydrogenase (flavoprotein) (FixC) (PDB:4OPU)	Energy production and conversion				digeranylgeranylglycerophospholipid reductase [EC:1.3.1.101 1.3.7.11]
	29	5685	6830	-	1146	Dehydrogenase (flavoprotein) (FixC) (PDB:4OPU)	Energy production and conversion
	29	20182	21561	+	1380	Methyl coenzyme M reductase, beta subunit (McorB) (PDB:5N28)	Coenzyme transport and metabolism		Pathway modules; Energy metabolism; Methane metabolism!!!Pathway modules; Energy metabolism; Methane metabolism!!!Pathway modules; Energy metabolism; Methane metabolism!!!Pathway modules; Energy metabolism; Methane metabolism!!!Signature modules; Module set; Metabolic capacity	Methanogenesis, CO2 => methane!!!Methanogenesis, acetate => methane!!!Methanogenesis, methanol => methane!!!Methanogenesis, methylamine/dimethylamine/trimethylamine => methane!!!Methanogen	methyl-coenzyme M reductase beta subunit [EC:2.8.4.1]
	29	21571	22470	+	900	Methyl coenzyme M reductase, gamma subunit (McorG) (PDB:5N1Q)	Coenzyme transport and metabolism		Pathway modules; Energy metabolism; Methane metabolism!!!Pathway modules; Energy metabolism; Methane metabolism!!!Pathway modules; Energy metabolism; Methane metabolism!!!Pathway modules; Energy metabolism; Methane metabolism!!!Signature modules; Module set; Metabolic capacity	Methanogenesis, CO2 => methane!!!Methanogenesis, acetate => methane!!!Methanogenesis, methanol => methane!!!Methanogenesis, methylamine/dimethylamine/trimethylamine => methane!!!Methanogen	methyl-coenzyme M reductase gamma subunit [EC:2.8.4.1]
	45	10214	11458	-	1245	Activator of 2-hydroxyglutaryl-CoA dehydratase (HSP70-class ATPase domain) (YjiL) (PDB:1HUX)	Lipid transport and metabolism				(R)-2-hydroxyacyl-CoA dehydratese activating ATPase [EC:5.6.1.9]
	45	11579	12964	+	1386	Methyl coenzyme M reductase, beta subunit (McorB) (PDB:5N28)	Coenzyme transport and metabolism		Pathway modules; Energy metabolism; Methane metabolism!!!Pathway modules; Energy metabolism; Methane metabolism!!!Pathway modules; Energy metabolism; Methane metabolism!!!Pathway modules; Energy metabolism; Methane metabolism!!!Signature modules; Module set; Metabolic capacity	Methanogenesis, CO2 => methane!!!Methanogenesis, acetate => methane!!!Methanogenesis, methanol => methane!!!Methanogenesis, methylamine/dimethylamine/trimethylamine => methane!!!Methanogen	methyl-coenzyme M reductase beta subunit [EC:2.8.4.1]
	45	12974	13747	+	774	Methyl coenzyme M reductase, gamma subunit (McorG) (PDB:5N1Q)	Coenzyme transport and metabolism		Pathway modules; Energy metabolism; Methane metabolism!!!Pathway modules; Energy metabolism; Methane metabolism!!!Pathway modules; Energy metabolism; Methane metabolism!!!Pathway modules; Energy metabolism; Methane metabolism!!!Signature modules; Module set; Metabolic capacity	Methanogenesis, CO2 => methane!!!Methanogenesis, acetate => methane!!!Methanogenesis, methanol => methane!!!Methanogenesis, methylamine/dimethylamine/trimethylamine => methane!!!Methanogen	methyl-coenzyme M reductase gamma subunit [EC:2.8.4.1]
	45	13772	14050	+	279	Methyl coenzyme M reductase, alpha subunit (McorA) (PDB:1E6V)	Coenzyme transport and metabolism
