# Supplementary material for: Candidatus Alkanophaga archaea from Guaymas Basin hydrothermal vent sediment oxidize petroleum alkanes
Source: Nat Microbiol. 2023 Jun 1;8(7):1199–212. doi: 10.1038/s41564-023-01400-3 (PMC10322722; doi:10.1038/s41564-023-01400-3)
Supplement: Source Data Extended Data Fig. 4 — Statistical source data. [file 41564_2023_1400_MOESM11_ESM.xlsx]

## Sheet: ED_Fig_4_a
day	sulfide_-BES_mM	sulfide_+BES - Replicate 1_mM	sulfide_+BES - Replicate 2_mM
0	0.8	0.945455	0.909091
8	0.690909	0.363636	0.472727
25	1.67273	0.763636	0.727273
42	2.90909	0.727273	0.581818
63	7.89091	0.872727	0.690909
84	14.6182	1.92727	1.52727

## Sheet: ED_Fig_4_b
day	sulfide_-BES_mM	sulfide_+BES - Replicate 1_mM	sulfide_+BES - Replicate 2_mM
0	1.2	1.2	0.872727
8	1.09091	0.4	0.509091
25	2.76364	0.727273	0.618182
42	4.8	0.509091	0.363636
64	9.01818	0.981818	0.690909
84	16.1091	2.03636	1.67273

## Sheet: ED_Fig_4_c
day	sulfide_Positive control (C6)_mM	sulfide_+H2 - Replicate 1_mM	sulfide_+H2 - Replicate 2_mM	sulfide_+Formate - Replicate 1_mM	sulfide_+Formate - Replicate 2_mM
0	1.78182	2.18182	2.03636	2.47273	2
1	1.30909	1.74545	1.45455	1.45455	1.38182
5	1.78182	2.18182	2.03636	1.56364	1.56364
15	3.6	4.58182	3.74545	4.65455	4.58182
56	13.8545	7.49091	5.96364	13.9273	10.5818
70	19.85	19.2364	13.7818	7.89091	6.25455
103	18.9818	19.1636	15.3455	7.67273	6.36364
152	20.2545	19.0909	20.4364	7.01818	6.07273

## Sheet: ED_Fig_4_d
day	sulfide_Positive control (C14)_mM	sulfide_+H2 - Replicate 1_mM	sulfide_+H2 - Replicate 2_mM	sulfide_+Formate - Replicate 1_mM	sulfide_+Formate - Replicate 2_mM
0	1.52727	1.38182	1.45455	1.09091	1.23636
1	1.12727	1.23636	1.09091	1.16364	1.16364
5	1.16364	1.49091	1.52727	1.30909	1.38182
15	2.18182	2.83636	2.76364	2.21818	1.74545
56	9.23636	5.67273	4.36364	7.2	8.07273
70	10.33	10.07	11.02	5.64	4.87
103	19.8909	18.6182	20.5818	6.25455	4.21818
152	18.7273	21.4909	19.7818	7.34545	5.2

## Sheet: ED_Fig_4_e
day	sulfide_mM	temperature_C
0	2.94545	60
17	1.74545	60
38	2.03636	60
55	0.8	60
75	0.8	60
104	0.618182	60
139	1.85455	60
0	3.23636	65
17	1.67273	65
38	2.58182	65
55	3.05455	65
75	4.94545	65
104	8.32727	65
139	12.0727	65
0	3.2	70
17	2.4	70
38	5.2	70
55	6.72727	70
75	9.56364	70
104	11.4909	70
139	19.5273	70
0	3.12727	75
17	1.67273	75
38	3.2	75
55	5.6	75
75	7.6	75
104	15.0545	75
139	17.8909	75
0	2.8	80
17	1.34545	80
38	1.34545	80
55	0.945455	80
75	0.945455	80
104	3.45455	80
139	7.85455	80
0	2.94545	85
17	1.23636	85
38	1.49091	85
55	0.436364	85
75	0.472727	85
104	1.34545	85
139	0.581818	85
0	2.83636	90
17	0.690909	90
38	1.2	90
55	0.4	90
75	0.327273	90
104	1.12727	90
139	0.327273	90

## Sheet: ED_Fig_4_f
day	sulfide_mM	temperature_C
0	1.78182	60
17	0.945455	60
38	2.29091	60
55	0.763636	60
75	1.09091	60
104	1.92727	60
139	1.05455	60
0	1.63636	65
17	0.872727	65
38	2.61818	65
55	2.03636	65
75	1.49091	65
104	2	65
139	1.12727	65
0	1.45455	70
17	1.38182	70
38	2.47273	70
55	2.03636	70
75	3.52727	70
104	7.34545	70
139	10.2909	70
0	1.56364	75
17	1.12727	75
38	3.30909	75
55	2.83636	75
75	3.01818	75
104	3.38182	75
139	2.98182	75
0	1.6	80
17	1.09091	80
38	3.12727	80
55	2.4	80
75	1.92727	80
104	2.72727	80
139	1.81818	80
0	1.23636	85
17	0.4	85
38	1.27273	85
55	2	85
75	0.509091	85
104	1.30909	85
139	0.4	85
0	1.01818	90
17	0.327273	90
38	1.2	90
55	0.290909	90
75	0.327273	90
104	1.09091	90
139	0.181818	90
