# Supplementary material for: Candidatus Alkanophaga archaea from Guaymas Basin hydrothermal vent sediment oxidize petroleum alkanes
Source: Nat Microbiol. 2023 Jun 1;8(7):1199–212. doi: 10.1038/s41564-023-01400-3 (PMC10322722; doi:10.1038/s41564-023-01400-3)
Supplement: Source Data Extended Data Fig. 6 — Statistical source data. [file 41564_2023_1400_MOESM12_ESM.xlsx]

## Sheet: ED_Fig_6_a
day	sulfide_mM	substrate
0	0.727273	Negative control - no substrate
12	1.34545	Negative control - no substrate
40	1.34545	Negative control - no substrate
68	0.181818	Negative control - no substrate
95	1.74545	Negative control - no substrate
124	0.836364	Negative control - no substrate
158	0.4	Negative control - no substrate
180	0.327273	Negative control - no substrate
218	0.763636	Negative control - no substrate
243	0.8	Negative control - no substrate
278	0.472727	Negative control - no substrate
314	0.763636	Negative control - no substrate
343	1.38182	Negative control - no substrate
378	0.472727	Negative control - no substrate
405	0.472727	Negative control - no substrate
462	0.981818	Negative control - no substrate
508	0.472727	Negative control - no substrate
557	0.51	Negative control - no substrate
0	1.09091	Positive control - Hexane (C6)
12	2.29091	Positive control - Hexane (C6)
40	3.96364	Positive control - Hexane (C6)
68	7.41818	Positive control - Hexane (C6)
95	16.6545	Positive control - Hexane (C6)
124	22.0727	Positive control - Hexane (C6)
0	0.981818	Octane (C8)
12	2.14545	Octane (C8)
40	3.70909	Octane (C8)
68	4.4	Octane (C8)
95	7.67273	Octane (C8)
124	10.3273	Octane (C8)
158	14.8364	Octane (C8)
160	3.6	Octane (C8)
180	4.69091	Octane (C8)
218	8.72727	Octane (C8)
243	11.0545	Octane (C8)
278	14.7636	Octane (C8)
280	2.98	Octane (C8)
314	6.54545	Octane (C8)
343	10.8	Octane (C8)
378	15.7455	Octane (C8)
0	0.909091	Nonane (C9)
12	2	Nonane (C9)
40	4	Nonane (C9)
68	6.50909	Nonane (C9)
95	10.9091	Nonane (C9)
124	15.5636	Nonane (C9)
126	2.73	Nonane (C9)
158	5.52727	Nonane (C9)
180	6.4	Nonane (C9)
218	11.0909	Nonane (C9)
243	13.2727	Nonane (C9)
245	2.65	Nonane (C9)
278	4.87273	Nonane (C9)
314	9.38182	Nonane (C9)
343	13.3455	Nonane (C9)
378	16.4	Nonane (C9)
0	1.09091	Decane (C10)
12	2.36364	Decane (C10)
40	3.09091	Decane (C10)
68	2.72727	Decane (C10)
95	4.72727	Decane (C10)
124	6.03636	Decane (C10)
158	7.49091	Decane (C10)
180	9.67273	Decane (C10)
218	14.5455	Decane (C10)
243	15.9273	Decane (C10)
245	3.2	Decane (C10)
278	4.54545	Decane (C10)
314	7.09091	Decane (C10)
343	10.2182	Decane (C10)
378	11.9636	Decane (C10)
386	2.76	Decane (C10)
405	3.63636	Decane (C10)
462	14.8	Decane (C10)
0	1.05455	Dodecane (C12)
12	2.03636	Dodecane (C12)
40	2.54545	Dodecane (C12)
68	1.92727	Dodecane (C12)
95	4	Dodecane (C12)
124	7.12727	Dodecane (C12)
158	10.5818	Dodecane (C12)
160	2.55	Dodecane (C12)
180	4.76364	Dodecane (C12)
218	11.1273	Dodecane (C12)
243	13.4909	Dodecane (C12)
245	2.95	Dodecane (C12)
278	5.78182	Dodecane (C12)
314	11.4545	Dodecane (C12)
343	15.5273	Dodecane (C12)
378	20.6182	Dodecane (C12)
0	1.23636	Tetradecane (C14)
12	2	Tetradecane (C14)
40	2.54545	Tetradecane (C14)
68	1.56364	Tetradecane (C14)
95	3.23636	Tetradecane (C14)
124	3.01818	Tetradecane (C14)
158	2.76364	Tetradecane (C14)
180	2.47273	Tetradecane (C14)
218	6.18182	Tetradecane (C14)
243	8.29091	Tetradecane (C14)
278	11.4909	Tetradecane (C14)
314	16.4	Tetradecane (C14)
319	3.02	Tetradecane (C14)
343	5.96364	Tetradecane (C14)
378	9.52727	Tetradecane (C14)
405	11.64	Tetradecane (C14)
407	2.95	Tetradecane (C14)
462	6.11	Tetradecane (C14)
508	8.94545	Tetradecane (C14)
557	11.64	Tetradecane (C14)

## Sheet: ED_Fig_6_b
day	sulfide_mM	substrate
0	0.690909	Negative control - no substrate
27	1.12727	Negative control - no substrate
54	3.01818	Negative control - no substrate
83	2.58182	Negative control - no substrate
117	1.6	Negative control - no substrate
139	1.56364	Negative control - no substrate
177	2.43636	Negative control - no substrate
202	2.94545	Negative control - no substrate
237	2.50909	Negative control - no substrate
273	2.8	Negative control - no substrate
302	3.49091	Negative control - no substrate
337	2.4	Negative control - no substrate
364	2.14545	Negative control - no substrate
421	2.54545	Negative control - no substrate
467	2.10909	Negative control - no substrate
516	1.89	Negative control - no substrate
0	0.509091	Positive control - Tetradecane (C14)
27	2.18182	Positive control - Tetradecane (C14)
54	5.12727	Positive control - Tetradecane (C14)
83	8.94545	Positive control - Tetradecane (C14)
117	11.3818	Positive control - Tetradecane (C14)
139	15.5636	Positive control - Tetradecane (C14)
0	0.727273	Hexane (C6)
27	2.10909	Hexane (C6)
54	3.85455	Hexane (C6)
83	4.83636	Hexane (C6)
117	4.21818	Hexane (C6)
139	5.01818	Hexane (C6)
177	7.16364	Hexane (C6)
202	9.6	Hexane (C6)
237	13.5273	Hexane (C6)
273	4.98182	Hexane (C6)
302	8.76364	Hexane (C6)
337	12.1818	Hexane (C6)
345	3.31	Hexane (C6)
364	4.43636	Hexane (C6)
421	13.8545	Hexane (C6)
0	0.654545	Heptane (C7)
27	2.65455	Heptane (C7)
54	7.45455	Heptane (C7)
83	13.6	Heptane (C7)
85	2.62	Heptane (C7)
117	6.65455	Heptane (C7)
139	8.07273	Heptane (C7)
177	16.4	Heptane (C7)
202	16.0364	Heptane (C7)
204	3.6	Heptane (C7)
237	5.74545	Heptane (C7)
273	5.85455	Heptane (C7)
302	6.61818	Heptane (C7)
337	9.30909	Heptane (C7)
0	1.6	Undecane (C11)
39	2.94545	Undecane (C11)
64	3.81818	Undecane (C11)
99	6.36364	Undecane (C11)
135	13.6727	Undecane (C11)
140	2.58	Undecane (C11)
140	2.58	Undecane (C11)
164	10.7636	Undecane (C11)
199	18.9455	Undecane (C11)
207	4.11	Undecane (C11)
226	7.45455	Undecane (C11)
283	21.6727	Undecane (C11)
0	1.52727	Tridecane (C13)
39	1.92727	Tridecane (C13)
64	5.30909	Tridecane (C13)
99	11.5636	Tridecane (C13)
135	16.5455	Tridecane (C13)
140	2.8	Tridecane (C13)
140	2.8	Tridecane (C13)
164	8.87273	Tridecane (C13)
199	15.2727	Tridecane (C13)
207	3.42	Tridecane (C13)
226	5.96364	Tridecane (C13)
283	19.7091	Tridecane (C13)
0	1.56364	Pentadecane (C15)
39	1.85455	Pentadecane (C15)
64	2.83636	Pentadecane (C15)
99	4.8	Pentadecane (C15)
135	6.36364	Pentadecane (C15)
164	11.1273	Pentadecane (C15)
199	15.2364	Pentadecane (C15)
207	3.31	Pentadecane (C15)
226	4.72727	Pentadecane (C15)
283	13.4909	Pentadecane (C15)
291	2.04	Pentadecane (C15)
329	5.67	Pentadecane (C15)
378	11.49	Pentadecane (C15)
