# Supplementary material for: Candidatus Alkanophaga archaea from Guaymas Basin hydrothermal vent sediment oxidize petroleum alkanes
Source: Nat Microbiol. 2023 Jun 1;8(7):1199–212. doi: 10.1038/s41564-023-01400-3 (PMC10322722; doi:10.1038/s41564-023-01400-3)
Supplement: Source Data Extended Data Fig. 7 — Statistical source data. [file 41564_2023_1400_MOESM13_ESM.xlsx]

## Sheet: ED_Fig_7_a
mag	gene	category	locus_tag	measure	pentane_value	COG20_function	Pfam_function	KOfam_function
4	acr	Alkane activation	OD814_000157	FPK	1389.26	Methyl coenzyme M reductase, gamma subunit (McorG) (PDB:5N1Q)	Methyl-coenzyme M reductase gamma subunit	methyl-coenzyme M reductase gamma subunit [EC:2.8.4.1]
4	acr	Alkane activation	OD814_000158	FPK	1721.01	Methyl coenzyme M reductase, beta subunit (McorB) (PDB:5N28)	Methyl-coenzyme M reductase beta subunit, C-terminal domain	methyl-coenzyme M reductase beta subunit [EC:2.8.4.1]
4	acr	Alkane activation	OD814_000175	FPK	540.621	Methyl coenzyme M reductase, alpha subunit (McorA) (PDB:1E6V)	Methyl-coenzyme M reductase alpha subunit, C-terminal domain	methyl-coenzyme M reductase alpha subunit [EC:2.8.4.1]
4	acr	Alkane activation	OD814_000176	FPK	366.925	Methyl coenzyme M reductase, gamma subunit (McorG) (PDB:5N1Q)	Methyl-coenzyme M reductase gamma subunit	methyl-coenzyme M reductase gamma subunit [EC:2.8.4.1]
4	acr	Alkane activation	OD814_000177	FPK	221.733	Methyl coenzyme M reductase, beta subunit (McorB) (PDB:5N28)	Methyl-coenzyme M reductase beta subunit, C-terminal domain	methyl-coenzyme M reductase beta subunit [EC:2.8.4.1]
4	acr	Alkane activation	OD814_000380	FPK	274.882	Methyl coenzyme M reductase, subunit C (McorC)		methyl-coenzyme M reductase subunit C
4	acr	Alkane activation	OD814_000515	FPK	5450.73	Methyl coenzyme M reductase, alpha subunit (McorA) (PDB:1E6V)	Methyl-coenzyme M reductase alpha subunit, C-terminal domain
4	acr	Alkane activation	OD814_000784	FPK	289.744	Methyl coenzyme M reductase, subunit D (McorD)	Methyl-coenzyme M reductase operon protein D
4	acr	Alkane activation	OD814_000814	FPK	536.122	Methyl coenzyme M reductase, gamma subunit (McorG) (PDB:5N1Q)	Methyl-coenzyme M reductase gamma subunit	methyl-coenzyme M reductase gamma subunit [EC:2.8.4.1]
4	acr	Alkane activation	OD814_000815	FPK	731.532	Methyl coenzyme M reductase, alpha subunit (McorA) (PDB:1E6V)	Methyl-coenzyme M reductase alpha subunit, C-terminal domain	methyl-coenzyme M reductase alpha subunit [EC:2.8.4.1]
4	acr	Alkane activation	OD814_000816	FPK	620.015	Methyl coenzyme M reductase, beta subunit (McorB) (PDB:5N28)	Methyl-coenzyme M reductase beta subunit, C-terminal domain	methyl-coenzyme M reductase beta subunit [EC:2.8.4.1]
4	acr	Alkane activation	OD814_001882	FPK	0	Methyl coenzyme M reductase, alpha subunit (McorA) (PDB:1E6V)
4	acad	Beta-oxidation	OD814_000030	FPK	358.573	Acyl-CoA dehydrogenase related to the alkylation response protein AidB (CaiA) (PDB:1BUC)	Acyl-CoA dehydrogenase, C-terminal domain	acyl-CoA dehydrogenase [EC:1.3.8.7]
4	acad	Beta-oxidation	OD814_000134	FPK	167.106	Acyl-CoA dehydrogenase related to the alkylation response protein AidB (CaiA) (PDB:1BUC)	Acyl-CoA dehydrogenase, C-terminal domain	acyl-CoA dehydrogenase [EC:1.3.8.7]
4	acad	Beta-oxidation	OD814_000410	FPK	173.709	Acyl-CoA dehydrogenase related to the alkylation response protein AidB (CaiA) (PDB:1BUC)	Acyl-CoA dehydrogenase, N-terminal domain
4	acad	Beta-oxidation	OD814_000411	FPK	128.931	Acyl-CoA dehydrogenase related to the alkylation response protein AidB (CaiA) (PDB:1BUC)	Acyl-CoA dehydrogenase, middle domain
4	acad	Beta-oxidation	OD814_000412	FPK	125.984	Acyl-CoA dehydrogenase related to the alkylation response protein AidB (CaiA) (PDB:1BUC)	Acyl-CoA dehydrogenase, C-terminal domain
4	acad	Beta-oxidation	OD814_000557	FPK	171.123	Acyl-CoA dehydrogenase related to the alkylation response protein AidB (CaiA) (PDB:1BUC)	Acyl-CoA dehydrogenase, C-terminal domain	acyl-CoA dehydrogenase [EC:1.3.8.7]
4	acad	Beta-oxidation	OD814_000678	FPK	145.712	Acyl-CoA dehydrogenase related to the alkylation response protein AidB (CaiA) (PDB:1BUC)	Acyl-CoA dehydrogenase, C-terminal domain	acyl-CoA dehydrogenase [EC:1.3.8.7]
4	acad	Beta-oxidation	OD814_000887	FPK	290.009	Acyl-CoA dehydrogenase related to the alkylation response protein AidB (CaiA) (PDB:1BUC)	Acyl-CoA dehydrogenase, C-terminal domain	acyl-CoA dehydrogenase [EC:1.3.8.7]
4	acad	Beta-oxidation	OD814_000948	FPK	150.877	Acyl-CoA dehydrogenase related to the alkylation response protein AidB (CaiA) (PDB:1BUC)	Acyl-CoA dehydrogenase, C-terminal domain
4	acad	Beta-oxidation	OD814_001174	FPK	396.641	Acyl-CoA dehydrogenase related to the alkylation response protein AidB (CaiA) (PDB:1BUC)	Acyl-CoA dehydrogenase, C-terminal domain	acyl-CoA dehydrogenase [EC:1.3.8.7]
4	acad	Beta-oxidation	OD814_001489	FPK	162.326	Acyl-CoA dehydrogenase related to the alkylation response protein AidB (CaiA) (PDB:1BUC)	Acyl-CoA dehydrogenase, C-terminal domain	acyl-CoA dehydrogenase [EC:1.3.8.7]
4	ech	Beta-oxidation	OD814_000043	FPK	513.957	Enoyl-CoA hydratase/carnithine racemase (CaiD) (PDB:1DCI)!!!3-hydroxyacyl-CoA dehydrogenase (FadB) (PDB:5ZQZ)	3-hydroxyacyl-CoA dehydrogenase, C-terminal domain	enoyl-CoA hydratase / 3-hydroxyacyl-CoA dehydrogenase [EC:4.2.1.17 1.1.1.35]
4	ech	Beta-oxidation	OD814_000181	FPK	6.00601		Enoyl-CoA hydratase/isomerase
4	ech	Beta-oxidation	OD814_000336	FPK	327.02	Enoyl-CoA hydratase/carnithine racemase (CaiD) (PDB:1DCI)	Enoyl-CoA hydratase/isomerase	enoyl-CoA hydratase [EC:4.2.1.17]
4	ech	Beta-oxidation	OD814_000492	FPK	169.835	Enoyl-CoA hydratase/carnithine racemase (CaiD) (PDB:1DCI)	Enoyl-CoA hydratase/isomerase	enoyl-CoA hydratase [EC:4.2.1.17]
4	ech	Beta-oxidation	OD814_000977	FPK	40.2685	Enoyl-CoA hydratase/carnithine racemase (CaiD) (PDB:1DCI)	Enoyl-CoA hydratase/isomerase	enoyl-CoA hydratase [EC:4.2.1.17]
4	ech	Beta-oxidation	OD814_000978	FPK	133.987	Enoyl-CoA hydratase/carnithine racemase (CaiD) (PDB:1DCI)	Enoyl-CoA hydratase/isomerase
4	ech	Beta-oxidation	OD814_001101	FPK	120.623	Enoyl-CoA hydratase/carnithine racemase (CaiD) (PDB:1DCI)!!!3-hydroxyacyl-CoA dehydrogenase (FadB) (PDB:5ZQZ)	Enoyl-CoA hydratase/isomerase	enoyl-CoA hydratase [EC:4.2.1.17]
4	ech	Beta-oxidation	OD814_001611	FPK	127.226	Enoyl-CoA hydratase/carnithine racemase (CaiD) (PDB:1DCI)	Enoyl-CoA hydratase/isomerase	enoyl-CoA hydratase [EC:4.2.1.17]
4	hadh	Beta-oxidation	OD814_000043	FPK	513.957	Enoyl-CoA hydratase/carnithine racemase (CaiD) (PDB:1DCI)!!!3-hydroxyacyl-CoA dehydrogenase (FadB) (PDB:5ZQZ)	3-hydroxyacyl-CoA dehydrogenase, C-terminal domain	enoyl-CoA hydratase / 3-hydroxyacyl-CoA dehydrogenase [EC:4.2.1.17 1.1.1.35]
4	hadh	Beta-oxidation	OD814_000263	FPK	305.556	3-hydroxyacyl-CoA dehydrogenase (FadB) (PDB:5ZQZ)	3-hydroxyacyl-CoA dehydrogenase, C-terminal domain	3-hydroxyacyl-CoA dehydrogenase [EC:1.1.1.35]
4	hadh	Beta-oxidation	OD814_000976	FPK	180.428		3-hydroxyacyl-CoA dehydrogenase, NAD binding domain
4	hadh	Beta-oxidation	OD814_001213	FPK	144.906	Dihydrolipoamide dehydrogenase (E3) component of pyruvate/2-oxoglutarate dehydrogenase complex or glutathione oxidoreductase (Lpd) (PDB:6QKG)!!!2,4-dienoyl-CoA reductase or related NADH-dependent reductase, Old Yellow Enzyme (OYE) family (FadH) (PDB:1BWK)	3-hydroxyacyl-CoA dehydrogenase, NAD binding domain	2,4-dienoyl-CoA reductase (NADPH2) [EC:1.3.1.34]
4	acat	Beta-oxidation	OD814_000246	FPK	96.7185	Acetyl-CoA acetyltransferase (PaaJ) (PDB:1AFW)
4	acat	Beta-oxidation	OD814_000265	FPK	172.65	Acetyl-CoA acetyltransferase (PaaJ) (PDB:1AFW)	Beta-ketoacyl synthase, N-terminal domain	acetyl-CoA C-acetyltransferase [EC:2.3.1.9]
4	acat	Beta-oxidation	OD814_000566	FPK	638.474	Acetyl-CoA acetyltransferase (PaaJ) (PDB:1AFW)	Beta-ketoacyl synthase, N-terminal domain	acetyl-CoA C-acetyltransferase [EC:2.3.1.9]
4	acat	Beta-oxidation	OD814_000567	FPK	58.4795	Acetyl-CoA acetyltransferase (PaaJ) (PDB:1AFW)	Beta-ketoacyl synthase, N-terminal domain	acetyl-CoA C-acetyltransferase [EC:2.3.1.9]
4	acat	Beta-oxidation	OD814_000897	FPK	100.309	Acetyl-CoA acetyltransferase (PaaJ) (PDB:1AFW)	Thiolase, C-terminal domain	acetyl-CoA C-acetyltransferase [EC:2.3.1.9]
4	acat	Beta-oxidation	OD814_001238	FPK	64.7619	Acetyl-CoA acetyltransferase (PaaJ) (PDB:1AFW)	Beta-ketoacyl synthase, N-terminal domain
4	acat	Beta-oxidation	OD814_001239	FPK	58.8235	Acetyl-CoA acetyltransferase (PaaJ) (PDB:1AFW)
4	acat	Beta-oxidation	OD814_001881	FPK	0	Acetyl-CoA acetyltransferase (PaaJ) (PDB:1AFW)	Thiolase, C-terminal domain	acetyl-CoA C-acetyltransferase [EC:2.3.1.9]
4	mcm	Beta-oxidation	OD814_000790	FPK	183.007	Methylmalonyl-CoA mutase, C-terminal domain/subunit (cobalamin-binding) (Sbm) (PDB:1B1A)	B12 binding domain	methylmalonyl-CoA mutase, C-terminal domain [EC:5.4.99.2]
4	mcm	Beta-oxidation	OD814_001486	FPK	561.804	Methylmalonyl-CoA mutase, N-terminal domain/subunit (Sbm) (PDB:6OXC)	Methylmalonyl-CoA mutase	methylmalonyl-CoA mutase, N-terminal domain [EC:5.4.99.2]
4	acds	Wood-Ljungdahl	OD814_000122	FPK	254.274	CO dehydrogenase/acetyl-CoA synthase gamma subunit (corrinoid Fe-S protein) (CdhE) (PDB:2H9A)	4Fe-4S binding domain	4Fe-4S ferredoxin
4	acds	Wood-Ljungdahl	OD814_000198	FPK	608.936	CO dehydrogenase/acetyl-CoA synthase alpha subunit (CdhA) (PDB:3CF4)	4Fe-4S dicluster domain	anaerobic carbon-monoxide dehydrogenase, CODH/ACS complex subunit alpha [EC:1.2.7.4]
4	acds	Wood-Ljungdahl	OD814_000200	FPK	607.362	CO dehydrogenase/acetyl-CoA synthase beta subunit (CdhC)	ACS/CODH beta subunit C-terminal
4	acds	Wood-Ljungdahl	OD814_000279	FPK	118.721	CO dehydrogenase/acetyl-CoA synthase alpha subunit (CdhA) (PDB:3CF4)	Prismane/CO dehydrogenase family
4	acds	Wood-Ljungdahl	OD814_000280	FPK	54.321	CO dehydrogenase/acetyl-CoA synthase alpha subunit (CdhA) (PDB:3CF4)	4Fe-4S binding domain
4	acds	Wood-Ljungdahl	OD814_000281	FPK	94.3152	CO dehydrogenase/acetyl-CoA synthase beta subunit (CdhC)	ACS/CODH beta subunit C-terminal
4	acds	Wood-Ljungdahl	OD814_000284	FPK	111.111	CO dehydrogenase nickel-insertion accessory protein CooC1 (CooC) (PUBMED:15466042)	AAA domain	CO dehydrogenase maturation factor
4	acds	Wood-Ljungdahl	OD814_000507	FPK	195.329	5,10-methylenetetrahydrofolate reductase (MetF) (PDB:1B5T)!!!CO dehydrogenase/acetyl-CoA synthase delta subunit (corrinoid Fe-S protein) (CdhD)	Methylenetetrahydrofolate reductase	methylenetetrahydrofolate reductase (NADPH) [EC:1.5.1.20]
4	acds	Wood-Ljungdahl	OD814_000659	FPK	241.935	Predicted RNA-binding protein	CO dehydrogenase accessory protein CooT	uncharacterized protein
4	acds	Wood-Ljungdahl	OD814_000835	FPK	106.667	CO dehydrogenase nickel-insertion accessory protein CooC1 (CooC) (PUBMED:15466042)	AAA domain	CO dehydrogenase maturation factor
4	acds	Wood-Ljungdahl	OD814_000941	FPK	257.835	CO dehydrogenase/acetyl-CoA synthase gamma subunit (corrinoid Fe-S protein) (CdhE) (PDB:2H9A)	CO dehydrogenase/acetyl-CoA synthase delta subunit	acetyl-CoA decarbonylase/synthase, CODH/ACS complex subunit gamma [EC:2.1.1.245]
4	acds	Wood-Ljungdahl	OD814_000942	FPK	232.323	CO dehydrogenase/acetyl-CoA synthase delta subunit (corrinoid Fe-S protein) (CdhD)	CO dehydrogenase/acetyl-CoA synthase delta subunit	acetyl-CoA decarbonylase/synthase, CODH/ACS complex subunit delta [EC:2.1.1.245]
4	acds	Wood-Ljungdahl	OD814_000944	FPK	304.117	CO dehydrogenase nickel-insertion accessory protein CooC1 (CooC) (PUBMED:15466042)	AAA domain	CO dehydrogenase maturation factor
4	acds	Wood-Ljungdahl	OD814_000945	FPK	633.858	CO dehydrogenase/acetyl-CoA synthase beta subunit (CdhC)	ACS/CODH beta subunit C-terminal	acetyl-CoA decarbonylase/synthase, CODH/ACS complex subunit beta [EC:2.3.1.169]
4	acds	Wood-Ljungdahl	OD814_000946	FPK	405.556	CO dehydrogenase/acetyl-CoA synthase epsilon subunit (CdhB) (PDB:1YTL)	CO dehydrogenase beta subunit/acetyl-CoA synthase epsilon subunit	anaerobic carbon-monoxide dehydrogenase, CODH/ACS complex subunit epsilon
4	acds	Wood-Ljungdahl	OD814_000947	FPK	616.289	CO dehydrogenase/acetyl-CoA synthase alpha subunit (CdhA) (PDB:3CF4)	4Fe-4S dicluster domain	anaerobic carbon-monoxide dehydrogenase, CODH/ACS complex subunit alpha [EC:1.2.7.4]
4	acds	Wood-Ljungdahl	OD814_001273	FPK	594.689	CO dehydrogenase/acetyl-CoA synthase gamma subunit (corrinoid Fe-S protein) (CdhE) (PDB:2H9A)	CO dehydrogenase/acetyl-CoA synthase delta subunit	acetyl-CoA decarbonylase/synthase, CODH/ACS complex subunit gamma [EC:2.1.1.245]
4	acds	Wood-Ljungdahl	OD814_001274	FPK	812	CO dehydrogenase/acetyl-CoA synthase delta subunit (corrinoid Fe-S protein) (CdhD)	CO dehydrogenase/acetyl-CoA synthase delta subunit	acetyl-CoA decarbonylase/synthase, CODH/ACS complex subunit delta [EC:2.1.1.245]
4	acds	Wood-Ljungdahl	OD814_001276	FPK	1673.31	CO dehydrogenase/acetyl-CoA synthase beta subunit (CdhC)	ACS/CODH beta subunit C-terminal
4	acds	Wood-Ljungdahl	OD814_001277	FPK	1091.76	CO dehydrogenase/acetyl-CoA synthase epsilon subunit (CdhB) (PDB:1YTL)	CO dehydrogenase beta subunit/acetyl-CoA synthase epsilon subunit	anaerobic carbon-monoxide dehydrogenase, CODH/ACS complex subunit epsilon
4	acds	Wood-Ljungdahl	OD814_001278	FPK	1334.17	CO dehydrogenase/acetyl-CoA synthase alpha subunit (CdhA) (PDB:3CF4)	4Fe-4S binding domain	anaerobic carbon-monoxide dehydrogenase, CODH/ACS complex subunit alpha [EC:1.2.7.4]
4	acds	Wood-Ljungdahl	OD814_001288	FPK	89.4309	CO dehydrogenase nickel-insertion accessory protein CooC1 (CooC) (PUBMED:15466042)		CO dehydrogenase maturation factor
4	acds	Wood-Ljungdahl	OD814_001334	FPK	94.2895	CO dehydrogenase nickel-insertion accessory protein CooC1 (CooC) (PUBMED:15466042)	AAA domain	CO dehydrogenase maturation factor
4	acds	Wood-Ljungdahl	OD814_001613	FPK	85.5263	Pyruvate:ferredoxin oxidoreductase or related 2-oxoacid:ferredoxin oxidoreductase, delta subunit (PorD) (PDB:5C4I)!!!CO dehydrogenase/acetyl-CoA synthase gamma subunit (corrinoid Fe-S protein) (CdhE) (PDB:2H9A)	4Fe-4S binding domain	4Fe-4S ferredoxin
4	acds	Wood-Ljungdahl	OD814_001775	FPK	131.783	CO dehydrogenase nickel-insertion accessory protein CooC1 (CooC) (PUBMED:15466042)	AAA domain	CO dehydrogenase maturation factor
4	met	Wood-Ljungdahl	OD814_000507	FPK	195.329	5,10-methylenetetrahydrofolate reductase (MetF) (PDB:1B5T)!!!CO dehydrogenase/acetyl-CoA synthase delta subunit (corrinoid Fe-S protein) (CdhD)	Methylenetetrahydrofolate reductase	methylenetetrahydrofolate reductase (NADPH) [EC:1.5.1.20]
4	mer	Wood-Ljungdahl	OD814_001159	FPK	137.931	Flavin-dependent oxidoreductase, luciferase family (includes alkanesulfonate monooxygenase SsuD and methylene tetrahydromethanopterin reductase) (SsuD) (PDB:1BRL)	Luciferase-like monooxygenase
4	mer	Wood-Ljungdahl	OD814_001315	FPK	137.072	Flavin-dependent oxidoreductase, luciferase family (includes alkanesulfonate monooxygenase SsuD and methylene tetrahydromethanopterin reductase) (SsuD) (PDB:1BRL)	Luciferase-like monooxygenase	5,10-methylenetetrahydromethanopterin reductase [EC:1.5.98.2]
4	mer	Wood-Ljungdahl	OD814_001446	FPK	110.161	Flavin-dependent oxidoreductase, luciferase family (includes alkanesulfonate monooxygenase SsuD and methylene tetrahydromethanopterin reductase) (SsuD) (PDB:1BRL)	Luciferase-like monooxygenase	5,10-methylenetetrahydromethanopterin reductase [EC:1.5.98.2]
4	mch	Wood-Ljungdahl	OD814_001523	FPK	244.029	Methenyltetrahydromethanopterin cyclohydrolase (Mch) (PDB:1QLM)	Cyclohydrolase (MCH)	methenyltetrahydromethanopterin cyclohydrolase [EC:3.5.4.27]
4	ftr	Wood-Ljungdahl	OD814_001204	FPK	118.172	Formylmethanofuran:tetrahydromethanopterin formyltransferase (Ftr) (PDB:1FTR)	Formylmethanofuran-tetrahydromethanopterin formyltransferase	formylmethanofuran--tetrahydromethanopterin N-formyltransferase [EC:2.3.1.101]
4	ftr	Wood-Ljungdahl	OD814_001247	FPK	376.667	Formylmethanofuran:tetrahydromethanopterin formyltransferase (Ftr) (PDB:1FTR)	Formylmethanofuran-tetrahydromethanopterin formyltransferase	formylmethanofuran--tetrahydromethanopterin N-formyltransferase [EC:2.3.1.101]
4	fwd	Wood-Ljungdahl	OD814_000023	FPK	138.173	Formylmethanofuran dehydrogenase subunit B (FwdB) (PDB:5T5I)	Molybdopterin oxidoreductase	formylmethanofuran dehydrogenase subunit B [EC:1.2.7.12]
4	fwd	Wood-Ljungdahl	OD814_000419	FPK	140.845	Formylmethanofuran dehydrogenase subunit E (FwdE) (PDB:2GLZ)	FmdE, Molybdenum formylmethanofuran dehydrogenase operon	formylmethanofuran dehydrogenase subunit E [EC:1.2.7.12]
4	fwd	Wood-Ljungdahl	OD814_000775	FPK	83.3333	Formylmethanofuran dehydrogenase subunit D (FwdD) (PDB:2KI8)	Molydopterin dinucleotide binding domain	formylmethanofuran dehydrogenase subunit D [EC:1.2.7.12]
4	fwd	Wood-Ljungdahl	OD814_001204	FPK	118.172	Formylmethanofuran:tetrahydromethanopterin formyltransferase (Ftr) (PDB:1FTR)	Formylmethanofuran-tetrahydromethanopterin formyltransferase	formylmethanofuran--tetrahydromethanopterin N-formyltransferase [EC:2.3.1.101]
4	fwd	Wood-Ljungdahl	OD814_001247	FPK	376.667	Formylmethanofuran:tetrahydromethanopterin formyltransferase (Ftr) (PDB:1FTR)	Formylmethanofuran-tetrahydromethanopterin formyltransferase	formylmethanofuran--tetrahydromethanopterin N-formyltransferase [EC:2.3.1.101]
4	fwd	Wood-Ljungdahl	OD814_001269	FPK	104.651	Formylmethanofuran dehydrogenase subunit E (FwdE) (PDB:2GLZ)	FmdE, Molybdenum formylmethanofuran dehydrogenase operon	formylmethanofuran dehydrogenase subunit E [EC:1.2.7.12]
4	fwd	Wood-Ljungdahl	OD814_001537	FPK	107.527	Formylmethanofuran dehydrogenase subunit B (FwdB) (PDB:5T5I)		formylmethanofuran dehydrogenase subunit B [EC:1.2.7.12]
4	fwd	Wood-Ljungdahl	OD814_001550	FPK	250	Formylmethanofuran dehydrogenase subunit D (FwdD) (PDB:2KI8)	Molydopterin dinucleotide binding domain	formylmethanofuran dehydrogenase subunit D [EC:1.2.7.12]
4	fwd	Wood-Ljungdahl	OD814_001551	FPK	166.282	Formylmethanofuran dehydrogenase subunit B (FwdB) (PDB:5T5I)	Molybdopterin oxidoreductase	formylmethanofuran dehydrogenase subunit B [EC:1.2.7.12]
4	fwd	Wood-Ljungdahl	OD814_001552	FPK	285.546	Formylmethanofuran dehydrogenase subunit A (FwdA) (PDB:5T5I)	Amidohydrolase family	formylmethanofuran dehydrogenase subunit A [EC:1.2.7.12]
4	fwd	Wood-Ljungdahl	OD814_001553	FPK	429.293	Formylmethanofuran dehydrogenase subunit C (FwdC) (PDB:5T5I)	GXGXG motif	formylmethanofuran dehydrogenase subunit C [EC:1.2.7.12]
4	fwd	Wood-Ljungdahl	OD814_001863	FPK	99.5169		FmdE, Molybdenum formylmethanofuran dehydrogenase operon	formylmethanofuran dehydrogenase subunit E [EC:1.2.7.12]
4	hdr	Cofactor recycling	OD814_000096	FPK	157.233	Heterodisulfide reductase, subunit C (HdrC) (PDB:5ODC)	4Fe-4S dicluster domain	heterodisulfide reductase subunit C2 [EC:1.8.7.3 1.8.98.4 1.8.98.5 1.8.98.6]
4	hdr	Cofactor recycling	OD814_000097	FPK	148.402	Heterodisulfide reductase, subunit B (HdrB) (PDB:5ODC)	Cysteine-rich domain	heterodisulfide reductase subunit B2 [EC:1.8.7.3 1.8.98.4 1.8.98.5 1.8.98.6]
4	hdr	Cofactor recycling	OD814_000103	FPK	260.337	Heterodisulfide reductase, subunit A (polyferredoxin) (HdrA) (PDB:5ODC)	FAD binding domain	heterodisulfide reductase subunit A2 [EC:1.8.7.3 1.8.98.4 1.8.98.5 1.8.98.6]
4	hdr	Cofactor recycling	OD814_000349	FPK	247.886	NADPH-dependent glutamate synthase beta chain or related oxidoreductase (GltD) (PDB:1H7X)!!!Heterodisulfide reductase, subunit A (polyferredoxin) (HdrA) (PDB:5ODC)	Alanine dehydrogenase/PNT, C-terminal domain	heterodisulfide reductase subunit A2 [EC:1.8.7.3 1.8.98.4 1.8.98.5 1.8.98.6]
4	hdr	Cofactor recycling	OD814_000351	FPK	182.494	Heterodisulfide reductase, subunit A (polyferredoxin) (HdrA) (PDB:5ODC)	Alanine dehydrogenase/PNT, C-terminal domain	heterodisulfide reductase subunit A2 [EC:1.8.7.3 1.8.98.4 1.8.98.5 1.8.98.6]
4	hdr	Cofactor recycling	OD814_000360	FPK	168.519	Fe-S cluster-containing oxidoreductase, includes glycolate oxidase subunit GlcF (GlpC)	Cysteine-rich domain	heterodisulfide reductase subunit D [EC:1.8.98.1]
4	hdr	Cofactor recycling	OD814_000362	FPK	424.242	Heterodisulfide reductase, subunit C (HdrC) (PDB:5ODC)	4Fe-4S dicluster domain	heterodisulfide reductase subunit C2 [EC:1.8.7.3 1.8.98.4 1.8.98.5 1.8.98.6]
4	hdr	Cofactor recycling	OD814_000363	FPK	207.237	Heterodisulfide reductase, subunit B (HdrB) (PDB:5ODC)	Cysteine-rich domain	heterodisulfide reductase subunit B2 [EC:1.8.7.3 1.8.98.4 1.8.98.5 1.8.98.6]
4	hdr	Cofactor recycling	OD814_000446	FPK	244.479	Heterodisulfide reductase, subunit A (polyferredoxin) (HdrA) (PDB:5ODC)	FAD dependent oxidoreductase	heterodisulfide reductase subunit A2 [EC:1.8.7.3 1.8.98.4 1.8.98.5 1.8.98.6]
4	hdr	Cofactor recycling	OD814_001626	FPK	122.532	Heterodisulfide reductase, subunit A (polyferredoxin) (HdrA) (PDB:5ODC)	Flavin containing amine oxidoreductase	heterodisulfide reductase subunit A2 [EC:1.8.7.3 1.8.98.4 1.8.98.5 1.8.98.6]
4	hdr	Cofactor recycling	OD814_001627	FPK	175.716	Heterodisulfide reductase, subunit A (polyferredoxin) (HdrA) (PDB:5ODC)	FAD dependent oxidoreductase	heterodisulfide reductase subunit A2 [EC:1.8.7.3 1.8.98.4 1.8.98.5 1.8.98.6]
4	hdr	Cofactor recycling	OD814_001629	FPK	114.336	Fe-S cluster-containing oxidoreductase, includes glycolate oxidase subunit GlcF (GlpC)	Cysteine-rich domain	heterodisulfide reductase subunit D [EC:1.8.98.1]
4	FeS-or	Cofactor recycling	OD814_000095	FPK	227.233	Fe-S cluster-containing oxidoreductase, includes glycolate oxidase subunit GlcF (GlpC)	Cysteine-rich domain	dimethylglycine catabolism B
4	FeS-or	Cofactor recycling	OD814_000350	FPK	148.474	Fe-S cluster-containing oxidoreductase, includes glycolate oxidase subunit GlcF (GlpC)!!!Coenzyme F420-reducing hydrogenase, delta subunit (FrhD) (PDB:5ODC)	Cysteine-rich domain	F420-non-reducing hydrogenase iron-sulfur subunit [EC:1.12.99.- 1.8.98.5 1.8.98.6]
4	FeS-or	Cofactor recycling	OD814_000360	FPK	168.519	Fe-S cluster-containing oxidoreductase, includes glycolate oxidase subunit GlcF (GlpC)	Cysteine-rich domain	heterodisulfide reductase subunit D [EC:1.8.98.1]
4	FeS-or	Cofactor recycling	OD814_001628	FPK	157.895	Fe-S cluster-containing oxidoreductase, includes glycolate oxidase subunit GlcF (GlpC)!!!NADPH-dependent glutamate synthase beta chain or related oxidoreductase (GltD) (PDB:1H7X)	Alanine dehydrogenase/PNT, C-terminal domain
4	FeS-or	Cofactor recycling	OD814_001629	FPK	114.336	Fe-S cluster-containing oxidoreductase, includes glycolate oxidase subunit GlcF (GlpC)	Cysteine-rich domain	heterodisulfide reductase subunit D [EC:1.8.98.1]
4	ndh	Cofactor recycling	OD814_000024	FPK	210.145	NADH dehydrogenase, FAD-containing subunit (Ndh) (PDB:5NA4)	L-lysine 6-monooxygenase/L-ornithine 5-monooxygenase	NADH:ubiquinone reductase (H+-translocating) [EC:7.1.1.2]
4	ndh	Cofactor recycling	OD814_000512	FPK	172.84	NADH:ubiquinone oxidoreductase 27 kD subunit (chain C) (NuoC)	Respiratory-chain NADH dehydrogenase, 30 Kd subunit
4	ndh	Cofactor recycling	OD814_000513	FPK	109.974	Ni,Fe-hydrogenase III large subunit (HycE2) (PDB:6CFW)	Respiratory-chain NADH dehydrogenase, 49 Kd subunit	ech hydrogenase subunit E
4	ndh	Cofactor recycling	OD814_000514	FPK	87.0488	Formate hydrogenlyase subunit HyfC (HyfC) (PDB:6CFW)	NADH dehydrogenase
4	ndh	Cofactor recycling	OD814_000749	FPK	129.38	NADH:ubiquinone oxidoreductase subunit 1 (chain H) (NuoH) (PDB:6HUM)	NADH dehydrogenase	F420H2:quinone oxidoreductase subunit H [EC:1.1.98.4]
4	ndh	Cofactor recycling	OD814_000750	FPK	146.405	NADH:ubiquinone oxidoreductase 49 kD subunit (chain D) (NuoD) (PDB:2FUG)	Respiratory-chain NADH dehydrogenase, 30 Kd subunit
4	ndh	Cofactor recycling	OD814_001059	FPK	240.506	NADH dehydrogenase, FAD-containing subunit (Ndh) (PDB:5NA4)	Pyridine nucleotide-disulphide oxidoreductase	sulfide:quinone oxidoreductase [EC:1.8.5.4]
4	ndh	Cofactor recycling	OD814_001345	FPK	283.721	NADH dehydrogenase, FAD-containing subunit (Ndh) (PDB:5NA4)	FAD dependent oxidoreductase	NADH:ubiquinone reductase (H+-translocating) [EC:7.1.1.2]
4	fqo	Cofactor recycling	OD814_000748	FPK	110.204	Formate hydrogenlyase subunit 6/NADH:ubiquinone oxidoreductase 23 kD subunit (chain I) (NuoI) (PDB:1B0P)	4Fe-4S binding domain	F420H2:quinone oxidoreductase subunit I [EC:1.1.98.4]
4	fqo	Cofactor recycling	OD814_000749	FPK	129.38	NADH:ubiquinone oxidoreductase subunit 1 (chain H) (NuoH) (PDB:6HUM)	NADH dehydrogenase	F420H2:quinone oxidoreductase subunit H [EC:1.1.98.4]
4	fqo	Cofactor recycling	OD814_000750	FPK	146.405	NADH:ubiquinone oxidoreductase 49 kD subunit (chain D) (NuoD) (PDB:2FUG)	Respiratory-chain NADH dehydrogenase, 30 Kd subunit
4	fqo	Cofactor recycling	OD814_000751	FPK	82.9187	GTPase-interacting Yip1 domain (Yip1) (PUBMED:25702751;31417902)	Yip1 domain
4	fqo	Cofactor recycling	OD814_000752	FPK	168.067	NADH:ubiquinone oxidoreductase subunit 3 (chain A) (NuoA) (PDB:3RKO)	NADH-ubiquinone/plastoquinone oxidoreductase, chain 3	F420H2:quinone oxidoreductase subunit A [EC:1.1.98.4]
4	fqo	Cofactor recycling	OD814_000753	FPK	71.205	NADH:ubiquinone oxidoreductase subunit 2 (chain N) (NuoN) (PDB:4HE8)	Proton-conducting membrane transporter	F420H2:quinone oxidoreductase subunit N [EC:1.1.98.4]
4	fqo	Cofactor recycling	OD814_000754	FPK	161.772	Membrane H+-translocase/NADH:ubiquinone oxidoreductase subunit 5 (chain L)/Multisubunit Na+/H+ antiporter, MnhA subunit (NuoL) (PDB:3RKO)	Proton-conducting membrane transporter	F420H2:quinone oxidoreductase subunit L [EC:1.1.98.4]
4	fqo	Cofactor recycling	OD814_000755	FPK	159.48	Formate hydrogenlyase subunit 3/Multisubunit Na+/H+ antiporter, MnhD subunit (HyfB) (PDB:6CFW)	Proton-conducting membrane transporter	F420H2:quinone oxidoreductase subunit M [EC:1.1.98.4]
4	fqo	Cofactor recycling	OD814_000756	FPK	74.4681			F420H2:quinone oxidoreductase subunit K [EC:1.1.98.4]
4	fqo	Cofactor recycling	OD814_000757	FPK	124.444	NADH:ubiquinone oxidoreductase subunit 6 (chain J) (NuoJ) (PDB:4HE8)		F420H2:quinone oxidoreductase subunit J [EC:1.1.98.4]
4	etf	Electron transport	OD814_000093	FPK	264.438	Electron transfer flavoprotein, alpha subunit FixB (FixB) (PDB:1EFP)	Electron transfer flavoprotein domain	electron transfer flavoprotein alpha subunit
4	etf	Electron transport	OD814_000094	FPK	303.371	Electron transfer flavoprotein, alpha and beta subunits (FixA) (PDB:5OL2)	Electron transfer flavoprotein domain	electron transfer flavoprotein beta subunit
4	etf	Electron transport	OD814_000879	FPK	148.148	Electron transfer flavoprotein, alpha and beta subunits (FixA) (PDB:5OL2)	Electron transfer flavoprotein domain	electron transfer flavoprotein beta subunit
4	etf	Electron transport	OD814_000899	FPK	166.667	Electron transfer flavoprotein, alpha subunit FixB (FixB) (PDB:1EFP)	Electron transfer flavoprotein domain	electron transfer flavoprotein alpha subunit
4	flaB	Electron transport	OD814_001706	FPK	98.2236	Archaellin (archaeal flagellin) (FlaB) (PDB:5O4U)	Archaebacterial flagellin	archaeal flagellin FlaB
4	pilA	Electron transport	OD814_000253	FPK	216.606			archaeal type IV pilus assembly protein PilA
4	pilA	Electron transport	OD814_000328	FPK	172.168	Serine protease, subtilisin family (AprE) (PDB:1SCJ)!!!Uncharacterized conserved protein, PKD repeat domain (PDB:2KZW)	Bacterial Ig domain	archaeal type IV pilus assembly protein PilA
4	pilA	Electron transport	OD814_000332	FPK	1744.05	Archaeal flagellin (archaellin), FlaG/FlaF family	Archaeal Type IV pilin, N-terminal	archaeal type IV pilus assembly protein PilA
4	pilA	Electron transport	OD814_001675	FPK	1065.66	Archaeal flagellin (archaellin), FlaG/FlaF family	Archaeal Type IV pilin, N-terminal	archaeal type IV pilus assembly protein PilA
4	hyd	Electron transport	OD814_000135	FPK	163.776	Ni,Fe-hydrogenase maturation factor (HyaD) (PDB:1CFZ) (PUBMED:15294295)	Hydrogenase maturation protease	hydrogenase maturation protease [EC:3.4.23.-]
4	hyd	Electron transport	OD814_000508	FPK	526.627	Ni,Fe-hydrogenase III small subunit (HycG) (PDB:6CFW)	NADH ubiquinone oxidoreductase, 20 Kd subunit	membrane-bound hydrogenase subunit mbhJ [EC:1.12.7.2]
4	hyd	Electron transport	OD814_000513	FPK	109.974	Ni,Fe-hydrogenase III large subunit (HycE2) (PDB:6CFW)	Respiratory-chain NADH dehydrogenase, 49 Kd subunit	ech hydrogenase subunit E
4	hyd	Electron transport	OD814_001039	FPK	192.872	Ni,Fe-hydrogenase I small subunit (HyaA) (PDB:6FPI)	NiFe/NiFeSe hydrogenase small subunit C-terminal	hydrogenase small subunit [EC:1.12.99.6]
4	hyd	Electron transport	OD814_001040	FPK	173.913	Ni,Fe-hydrogenase I large subunit (HyaB) (PDB:6FPI) (PUBMED:25905665)	Nickel-dependent hydrogenase	hydrogenase large subunit [EC:1.12.99.6]
4	hyd	Electron transport	OD814_001041	FPK	107.66	Ni,Fe-hydrogenase maturation factor (HyaD) (PDB:1CFZ) (PUBMED:15294295)	Hydrogenase maturation protease	hydrogenase maturation protease [EC:3.4.23.-]
4	hyd	Electron transport	OD814_001610	FPK	91.0853	Ni,Fe-hydrogenase maturation factor (HyaD) (PDB:1CFZ) (PUBMED:15294295)	Hydrogenase maturation protease	hydrogenase 3 maturation protease [EC:3.4.23.51]
4	fdh	Electron transport	OD814_000499	FPK	203.931	Coenzyme F420-reducing hydrogenase, beta subunit (FrhB) (PDB:3ZFS)!!!L-lactate utilization protein LutB, contains a ferredoxin-type domain (LutB)	4Fe-4S dicluster domain	formate dehydrogenase (coenzyme F420) beta subunit [EC:1.17.98.3 1.8.98.6]
4	fdh	Electron transport	OD814_000500	FPK	210.604	Predicted molibdopterin-dependent oxidoreductase YjgC (YjgC) (PDB:1AA6)	Molybdopterin oxidoreductase	formate dehydrogenase major subunit [EC:1.17.1.9]
24	sat	Sulfate reduction	OD816_001308	FPK	207.148	ATP sulfurylase (sulfate adenylyltransferase) (MET3) (PDB:1G8F)	ATP-sulfurylase	sulfate adenylyltransferase [EC:2.7.7.4]
24	apr	Sulfate reduction	OD816_001305	FPK	182.909	Succinate dehydrogenase/fumarate reductase, flavoprotein subunit (SdhA) (PDB:1KF6)	FAD binding domain	adenylylsulfate reductase, subunit A [EC:1.8.99.2]
24	apr	Sulfate reduction	OD816_001306	FPK	223.553	NAD-dependent dihydropyrimidine dehydrogenase, PreA subunit (PreA)	Adenosine-5'-phosphosulfate reductase beta subunit	adenylylsulfate reductase, subunit B [EC:1.8.99.2]
24	dsr	Sulfate reduction	OD816_000701	FPK	286.604	Sulfur transfer complex TusBCD TusE component, DsrC family (tRNA 2-thiouridine synthesizing protein C) (TusE) (PDB:1JI8)	DsrC like protein	dissimilatory sulfite reductase related protein
24	dsr	Sulfate reduction	OD816_001430	FPK	282.525	Dissimilatory sulfite reductase (desulfoviridin), alpha and beta subunits (DsrA)	Nitrite and sulphite reductase 4Fe-4S domain	dissimilatory sulfite reductase alpha subunit [EC:1.8.99.5]
24	dsr	Sulfate reduction	OD816_001431	FPK	269.438	Dissimilatory sulfite reductase (desulfoviridin), alpha and beta subunits (DsrA)	4Fe-4S binding domain	dissimilatory sulfite reductase beta subunit [EC:1.8.99.5]
24	dsr	Sulfate reduction	OD816_001432	FPK	125.49		Dissimilatory sulfite reductase D (DsrD)
24	dsr	Sulfate reduction	OD816_000174	FPK	295.597	Dissimilatory sulfite reductase (desulfoviridin), alpha and beta subunits (DsrA)	4Fe-4S binding domain
24	pilA	bin24_Electron transport	OD816_000644	FPK	139.535		Prokaryotic N-terminal methylation motif	type IV pilus assembly protein PilA
24	pilA	bin24_Electron transport	OD816_000645	FPK	118.457	Type IV pilus assembly protein, major pilin PilA (PilA) (PDB:1AY2)	Prokaryotic N-terminal methylation motif
24	pilA	bin24_Electron transport	OD816_000818	FPK	80.5243	Type IV pilus assembly protein, major pilin PilA (PilA) (PDB:1AY2)	Type II transport protein GspH
24	cyt	bin24_Electron transport	OD816_000501	FPK	222.468	Tetraheme cytochrome c subunit NapC of nitrate or TMAO reductase (NapC)	Cytochrome c7 and related cytochrome c	cytochrome c-type protein NrfB
24	cyt	bin24_Electron transport	OD816_001562	FPK	175.287	DnaJ-class molecular chaperone with C-terminal Zn finger domain (DnaJ) (PDB:1BQ0)	Cytochrome c7 and related cytochrome c
24	cyt	bin24_Electron transport	OD816_000107	FPK	189.934		Cytochrome c7 and related cytochrome c	nitrate reductase (cytochrome), electron transfer subunit
24	cyt	bin24_Electron transport	OD816_000988	FPK	125.604	Cytochrome c, mono- and diheme variants (CccA) (PDB:1A2S)	Cytochrome c554 and c-prime	hydroxylamine dehydrogenase [EC:1.7.2.6]
24	cyt	bin24_Electron transport	OD816_000499	FPK	251.323		Cytochrome c7 and related cytochrome c
24	cyt	bin24_Electron transport	OD816_000430	FPK	201.55
24	hyd	bin24_Electron transport	OD816_000406	FPK	144.88	Ni,Fe-hydrogenase I small subunit (HyaA) (PDB:6FPI)	NiFe/NiFeSe hydrogenase small subunit C-terminal	[NiFe] hydrogenase small subunit [EC:1.12.2.1]
24	hyd	bin24_Electron transport	OD816_000407	FPK	254.726	Ni,Fe-hydrogenase I large subunit (HyaB) (PDB:6FPI) (PUBMED:25905665)	Nickel-dependent hydrogenase
24	hyd	bin24_Electron transport	OD816_000192	FPK	311.111	Ni,Fe-hydrogenase maturation factor (HyaD) (PDB:1CFZ) (PUBMED:15294295)	Hydrogenase maturation protease	hydrogenase maturation protease [EC:3.4.23.-]
24	hyd	bin24_Electron transport	OD816_000428	FPK	189.757	Ni/Fe-hydrogenase 2 integral membrane subunit HybB (HybB)	Polysulphide reductase, NrfD	dimethyl sulfoxide reductase membrane subunit
24	hyd	bin24_Electron transport	OD816_001129	FPK	239.374	Ni,Fe-hydrogenase maturation factor (HyaD) (PDB:1CFZ) (PUBMED:15294295)	Hydrogenase maturation protease	hydrogenase maturation protease [EC:3.4.23.-]
24	hyd	bin24_Electron transport	OD816_001560	FPK	122.634	Ni/Fe-hydrogenase 2 integral membrane subunit HybB (HybB)	Polysulphide reductase, NrfD
24	hyd	bin24_Electron transport	OD816_000228	FPK	207.471	Anaerobic selenocysteine-containing dehydrogenase (BisC) (PDB:1EU1)	Molybdopterin oxidoreductase	formate dehydrogenase major subunit [EC:1.17.1.9]
24	hyd	bin24_Electron transport	OD816_000229	FPK	156.206	Fe-S-cluster-containing dehydrogenase component (DMSO reductase) (HybA) (PDB:2VPW)	4Fe-4S binding domain	formate dehydrogenase iron-sulfur subunit
24	hyd	bin24_Electron transport	OD816_000230	FPK	239.247	Formate dehydrogenase maturation protein FdhE (FdhE) (PDB:2FIY)	Protein involved in formate dehydrogenase formation	FdhE protein
1	acr	Alkane activation	OD815_001019	FPK	0	Methyl coenzyme M reductase, beta subunit (McorB) (PDB:5N28)	Methyl-coenzyme M reductase beta subunit, C-terminal domain	methyl-coenzyme M reductase beta subunit [EC:2.8.4.1]
1	acr	Alkane activation	OD815_001020	FPK	18.6186	Methyl coenzyme M reductase, alpha subunit (McorA) (PDB:1E6V)	Methyl-coenzyme M reductase alpha subunit, C-terminal domain	methyl-coenzyme M reductase alpha subunit [EC:2.8.4.1]
1	acr	Alkane activation	OD815_001021	FPK	0	Methyl coenzyme M reductase, gamma subunit (McorG) (PDB:5N1Q)	Methyl-coenzyme M reductase gamma subunit	methyl-coenzyme M reductase gamma subunit [EC:2.8.4.1]
1	acr	Alkane activation	OD815_001179	FPK	54.5073	Methyl coenzyme M reductase, alpha subunit (McorA) (PDB:1E6V)	Methyl-coenzyme M reductase alpha subunit, C-terminal domain
1	acr	Alkane activation	OD815_001209	FPK	0	Uncharacterized conserved protein related to methyl-CoM reductase subunit C, methanogenesis marker protein 7	Methyl-coenzyme M reductase operon protein C
1	acr	Alkane activation	OD815_001254	FPK	0	Methyl coenzyme M reductase, alpha subunit (McorA) (PDB:1E6V)	Methyl-coenzyme M reductase alpha subunit, N-terminal domain
1	acr	Alkane activation	OD815_001376	FPK	0	Methyl coenzyme M reductase, alpha subunit (McorA) (PDB:1E6V)	Methyl-coenzyme M reductase alpha subunit, C-terminal domain
1	acr	Alkane activation	OD815_001394	FPK	4.34783	Methyl coenzyme M reductase, beta subunit (McorB) (PDB:5N28)	Methyl-coenzyme M reductase beta subunit, C-terminal domain	methyl-coenzyme M reductase beta subunit [EC:2.8.4.1]
1	acr	Alkane activation	OD815_001395	FPK	360	Methyl coenzyme M reductase, gamma subunit (McorG) (PDB:5N1Q)	Methyl-coenzyme M reductase gamma subunit	methyl-coenzyme M reductase gamma subunit [EC:2.8.4.1]
1	acr	Alkane activation	OD815_001407	FPK	0	Methyl coenzyme M reductase, subunit C (McorC)		methyl-coenzyme M reductase subunit C
1	acr	Alkane activation	OD815_001547	FPK	0	Methyl coenzyme M reductase, subunit D (McorD)	Methyl-coenzyme M reductase operon protein D
1	acr	Alkane activation	OD815_001695	FPK	0	Methyl coenzyme M reductase, beta subunit (McorB) (PDB:5N28)	Methyl-coenzyme M reductase beta subunit, C-terminal domain	methyl-coenzyme M reductase beta subunit [EC:2.8.4.1]
1	acr	Alkane activation	OD815_001696	FPK	0	Methyl coenzyme M reductase, gamma subunit (McorG) (PDB:5N1Q)	Methyl-coenzyme M reductase gamma subunit	methyl-coenzyme M reductase gamma subunit [EC:2.8.4.1]
1	acr	Alkane activation	OD815_001697	FPK	0	Methyl coenzyme M reductase, alpha subunit (McorA) (PDB:1E6V)	Methyl-coenzyme M reductase alpha subunit, N-terminal domain
1	acad	Beta-oxidation	OD815_000130	FPK	0	Acyl-CoA dehydrogenase related to the alkylation response protein AidB (CaiA) (PDB:1BUC)	Acyl-CoA dehydrogenase, C-terminal domain	acyl-CoA dehydrogenase [EC:1.3.8.7]
1	acad	Beta-oxidation	OD815_000236	FPK	0	Acyl-CoA dehydrogenase related to the alkylation response protein AidB (CaiA) (PDB:1BUC)	Acyl-CoA dehydrogenase, C-terminal domain	acyl-CoA dehydrogenase [EC:1.3.8.7]
1	acad	Beta-oxidation	OD815_000344	FPK	0	Acyl-CoA dehydrogenase related to the alkylation response protein AidB (CaiA) (PDB:1BUC)	Acyl-CoA dehydrogenase, C-terminal domain	acyl-CoA dehydrogenase [EC:1.3.8.7]
1	acad	Beta-oxidation	OD815_000406	FPK	0	Acyl-CoA dehydrogenase related to the alkylation response protein AidB (CaiA) (PDB:1BUC)	Acyl-CoA dehydrogenase, C-terminal domain	acyl-CoA dehydrogenase [EC:1.3.8.7]
1	acad	Beta-oxidation	OD815_000506	FPK	13.1234	Acyl-CoA dehydrogenase related to the alkylation response protein AidB (CaiA) (PDB:1BUC)	Acyl-CoA dehydrogenase, C-terminal domain	acyl-CoA dehydrogenase [EC:1.3.8.7]
1	acad	Beta-oxidation	OD815_000618	FPK	0	Acyl-CoA dehydrogenase related to the alkylation response protein AidB (CaiA) (PDB:1BUC)	Acyl-CoA dehydrogenase, C-terminal domain	acyl-CoA dehydrogenase [EC:1.3.8.7]
1	acad	Beta-oxidation	OD815_000669	FPK	0	Acyl-CoA dehydrogenase related to the alkylation response protein AidB (CaiA) (PDB:1BUC)	Acyl-CoA dehydrogenase, C-terminal domain	acyl-CoA dehydrogenase [EC:1.3.8.7]
1	acad	Beta-oxidation	OD815_000838	FPK	0	Acyl-CoA dehydrogenase related to the alkylation response protein AidB (CaiA) (PDB:1BUC)	Acyl-CoA dehydrogenase, C-terminal domain	acyl-CoA dehydrogenase [EC:1.3.8.7]
1	acad	Beta-oxidation	OD815_001238	FPK	0	Acyl-CoA dehydrogenase related to the alkylation response protein AidB (CaiA) (PDB:1BUC)	Acyl-CoA dehydrogenase, C-terminal domain	acyl-CoA dehydrogenase [EC:1.3.8.7]
1	ech	Beta-oxidation	OD815_000458	FPK	0	Enoyl-CoA hydratase/carnithine racemase (CaiD) (PDB:1DCI)	Enoyl-CoA hydratase/isomerase
1	ech	Beta-oxidation	OD815_001347	FPK	0	Enoyl-CoA hydratase/carnithine racemase (CaiD) (PDB:1DCI)	Enoyl-CoA hydratase/isomerase	enoyl-CoA hydratase [EC:4.2.1.17]
1	ech	Beta-oxidation	OD815_001496	FPK	0	Enoyl-CoA hydratase/carnithine racemase (CaiD) (PDB:1DCI)	Enoyl-CoA hydratase/isomerase	enoyl-CoA hydratase [EC:4.2.1.17]
1	ech	Beta-oxidation	OD815_001644	FPK	0	Enoyl-CoA hydratase/carnithine racemase (CaiD) (PDB:1DCI)	Enoyl-CoA hydratase/isomerase	enoyl-CoA hydratase [EC:4.2.1.17]
1	ech	Beta-oxidation	OD815_001692	FPK	0	Enoyl-CoA hydratase/carnithine racemase (CaiD) (PDB:1DCI)	Enoyl-CoA hydratase/isomerase	enoyl-CoA hydratase [EC:4.2.1.17]
1	hadh	Beta-oxidation	OD815_000133	FPK	0	Dihydrolipoamide dehydrogenase (E3) component of pyruvate/2-oxoglutarate dehydrogenase complex or glutathione oxidoreductase (Lpd) (PDB:6QKG)!!!2,4-dienoyl-CoA reductase or related NADH-dependent reductase, Old Yellow Enzyme (OYE) family (FadH) (PDB:1BWK)	3-hydroxyacyl-CoA dehydrogenase, NAD binding domain	2,4-dienoyl-CoA reductase (NADPH2) [EC:1.3.1.34]
1	hadh	Beta-oxidation	OD815_000178	FPK	0.831255	Enoyl-CoA hydratase/carnithine racemase (CaiD) (PDB:1DCI)!!!3-hydroxyacyl-CoA dehydrogenase (FadB) (PDB:5ZQZ)	3-hydroxyacyl-CoA dehydrogenase, C-terminal domain	enoyl-CoA hydratase / 3-hydroxyacyl-CoA dehydrogenase [EC:4.2.1.17 1.1.1.35]
1	hadh	Beta-oxidation	OD815_000457	FPK	6.66667	3-hydroxyacyl-CoA dehydrogenase (FadB) (PDB:5ZQZ)	3-hydroxyacyl-CoA dehydrogenase, C-terminal domain	3-hydroxybutyryl-CoA dehydrogenase [EC:1.1.1.157]
1	hadh	Beta-oxidation	OD815_001453	FPK	0	3-hydroxyacyl-CoA dehydrogenase (FadB) (PDB:5ZQZ)	3-hydroxyacyl-CoA dehydrogenase, C-terminal domain	3-hydroxyacyl-CoA dehydrogenase [EC:1.1.1.35]
1	hadh	Beta-oxidation	OD815_001871	FPK	26.971	NADPH-dependent glutamate synthase beta chain or related oxidoreductase (GltD) (PDB:1H7X)!!!Heterodisulfide reductase, subunit A (polyferredoxin) (HdrA) (PDB:5ODC)	3-hydroxyacyl-CoA dehydrogenase, NAD binding domain
1	acat	Beta-oxidation	OD815_000268	FPK	0	Acetyl-CoA acetyltransferase (PaaJ) (PDB:1AFW)	Beta-ketoacyl synthase, N-terminal domain	acetyl-CoA C-acetyltransferase [EC:2.3.1.9]
1	acat	Beta-oxidation	OD815_000480	FPK	0	Acetyl-CoA acetyltransferase (PaaJ) (PDB:1AFW)	Beta-ketoacyl synthase, N-terminal domain	acetyl-CoA C-acetyltransferase [EC:2.3.1.9]
1	acat	Beta-oxidation	OD815_000864	FPK	0	Acetyl-CoA acetyltransferase (PaaJ) (PDB:1AFW)	Thiolase, C-terminal domain	acetyl-CoA C-acetyltransferase [EC:2.3.1.9]
1	acat	Beta-oxidation	OD815_001265	FPK	0	Acetyl-CoA acetyltransferase (PaaJ) (PDB:1AFW)	Beta-ketoacyl synthase, N-terminal domain	acetyl-CoA C-acetyltransferase [EC:2.3.1.9]
1	acat	Beta-oxidation	OD815_001494	FPK	0	Acetyl-CoA acetyltransferase (PaaJ) (PDB:1AFW)	Beta-ketoacyl synthase, N-terminal domain	acetyl-CoA C-acetyltransferase [EC:2.3.1.9]
1	acat	Beta-oxidation	OD815_001758	FPK	0	Acetyl-CoA acetyltransferase (PaaJ) (PDB:1AFW)	Beta-ketoacyl synthase, N-terminal domain	acetyl-CoA C-acetyltransferase [EC:2.3.1.9]
1	acat	Beta-oxidation	OD815_001891	FPK	0	Acetyl-CoA acetyltransferase (PaaJ) (PDB:1AFW)	Thiolase, C-terminal domain
1	mcm	Beta-oxidation	OD815_000341	FPK	0	Methylmalonyl-CoA mutase, N-terminal domain/subunit (Sbm) (PDB:6OXC)	Methylmalonyl-CoA mutase	methylmalonyl-CoA mutase, N-terminal domain [EC:5.4.99.2]
1	mcm	Beta-oxidation	OD815_000780	FPK	0	Methylmalonyl-CoA mutase, C-terminal domain/subunit (cobalamin-binding) (Sbm) (PDB:1B1A)	B12 binding domain	methylmalonyl-CoA mutase, C-terminal domain [EC:5.4.99.2]
1	acds	Wood-Ljungdahl	OD815_000428	FPK	0	CO dehydrogenase nickel-insertion accessory protein CooC1 (CooC) (PUBMED:15466042)	AAA domain	CO dehydrogenase maturation factor
1	acds	Wood-Ljungdahl	OD815_000649	FPK	0	CO dehydrogenase/acetyl-CoA synthase gamma subunit (corrinoid Fe-S protein) (CdhE) (PDB:2H9A)	CO dehydrogenase/acetyl-CoA synthase delta subunit	acetyl-CoA decarbonylase/synthase, CODH/ACS complex subunit gamma [EC:2.1.1.245]
1	acds	Wood-Ljungdahl	OD815_000650	FPK	0.661376	CO dehydrogenase/acetyl-CoA synthase delta subunit (corrinoid Fe-S protein) (CdhD)	CO dehydrogenase/acetyl-CoA synthase delta subunit	acetyl-CoA decarbonylase/synthase, CODH/ACS complex subunit delta [EC:2.1.1.245]
1	acds	Wood-Ljungdahl	OD815_000652	FPK	0	CO dehydrogenase/acetyl-CoA synthase beta subunit (CdhC)	ACS/CODH beta subunit C-terminal
1	acds	Wood-Ljungdahl	OD815_000653	FPK	9.4162	CO dehydrogenase/acetyl-CoA synthase epsilon subunit (CdhB) (PDB:1YTL)	CO dehydrogenase beta subunit/acetyl-CoA synthase epsilon subunit	anaerobic carbon-monoxide dehydrogenase, CODH/ACS complex subunit epsilon
1	acds	Wood-Ljungdahl	OD815_000654	FPK	0	CO dehydrogenase/acetyl-CoA synthase alpha subunit (CdhA) (PDB:3CF4)	4Fe-4S binding domain	anaerobic carbon-monoxide dehydrogenase, CODH/ACS complex subunit alpha [EC:1.2.7.4]
1	acds	Wood-Ljungdahl	OD815_000719	FPK	0	CO dehydrogenase nickel-insertion accessory protein CooC1 (CooC) (PUBMED:15466042)	AAA domain	CO dehydrogenase maturation factor
1	acds	Wood-Ljungdahl	OD815_000917	FPK	0		CO dehydrogenase accessory protein CooT	uncharacterized protein
1	acds	Wood-Ljungdahl	OD815_001261	FPK	5.53578	CO dehydrogenase/acetyl-CoA synthase alpha subunit (CdhA) (PDB:3CF4)	4Fe-4S dicluster domain	anaerobic carbon-monoxide dehydrogenase, CODH/ACS complex subunit alpha [EC:1.2.7.4]
1	acds	Wood-Ljungdahl	OD815_001263	FPK	3.42936	CO dehydrogenase/acetyl-CoA synthase beta subunit (CdhC)	ACS/CODH beta subunit C-terminal
1	acds	Wood-Ljungdahl	OD815_001303	FPK	0	CO dehydrogenase nickel-insertion accessory protein CooC1 (CooC) (PUBMED:15466042)	Adenylylsulphate kinase	CO dehydrogenase maturation factor
1	acds	Wood-Ljungdahl	OD815_001432	FPK	0	CO dehydrogenase/acetyl-CoA synthase gamma subunit (corrinoid Fe-S protein) (CdhE) (PDB:2H9A)	CO dehydrogenase/acetyl-CoA synthase delta subunit	acetyl-CoA decarbonylase/synthase, CODH/ACS complex subunit gamma [EC:2.1.1.245]
1	acds	Wood-Ljungdahl	OD815_001433	FPK	0	CO dehydrogenase/acetyl-CoA synthase delta subunit (corrinoid Fe-S protein) (CdhD)	CO dehydrogenase/acetyl-CoA synthase delta subunit	acetyl-CoA decarbonylase/synthase, CODH/ACS complex subunit delta [EC:2.1.1.245]
1	acds	Wood-Ljungdahl	OD815_001435	FPK	0	CO dehydrogenase nickel-insertion accessory protein CooC1 (CooC) (PUBMED:15466042)	AAA domain	CO dehydrogenase maturation factor
1	acds	Wood-Ljungdahl	OD815_001436	FPK	0	CO dehydrogenase/acetyl-CoA synthase beta subunit (CdhC)	ACS/CODH beta subunit C-terminal	acetyl-CoA decarbonylase/synthase, CODH/ACS complex subunit beta [EC:2.3.1.169]
1	acds	Wood-Ljungdahl	OD815_001437	FPK	0	CO dehydrogenase/acetyl-CoA synthase epsilon subunit (CdhB) (PDB:1YTL)	CO dehydrogenase beta subunit/acetyl-CoA synthase epsilon subunit	anaerobic carbon-monoxide dehydrogenase, CODH/ACS complex subunit epsilon
1	acds	Wood-Ljungdahl	OD815_001438	FPK	0	CO dehydrogenase/acetyl-CoA synthase alpha subunit (CdhA) (PDB:3CF4)	4Fe-4S dicluster domain	anaerobic carbon-monoxide dehydrogenase, CODH/ACS complex subunit alpha [EC:1.2.7.4]
1	acds	Wood-Ljungdahl	OD815_001642	FPK	0	Pyruvate:ferredoxin oxidoreductase or related 2-oxoacid:ferredoxin oxidoreductase, delta subunit (PorD) (PDB:5C4I)!!!CO dehydrogenase/acetyl-CoA synthase gamma subunit (corrinoid Fe-S protein) (CdhE) (PDB:2H9A)	4Fe-4S binding domain	4Fe-4S ferredoxin
1	acds	Wood-Ljungdahl	OD815_001673	FPK	0	CO dehydrogenase/acetyl-CoA synthase alpha subunit (CdhA) (PDB:3CF4)	Prismane/CO dehydrogenase family	anaerobic carbon-monoxide dehydrogenase, CODH/ACS complex subunit alpha [EC:1.2.7.4]
1	acds	Wood-Ljungdahl	OD815_001674	FPK	0		CO dehydrogenase beta subunit/acetyl-CoA synthase epsilon subunit
1	acds	Wood-Ljungdahl	OD815_001675	FPK	0	CO dehydrogenase/acetyl-CoA synthase beta subunit (CdhC)	ACS/CODH beta subunit C-terminal
1	acds	Wood-Ljungdahl	OD815_001678	FPK	0	CO dehydrogenase nickel-insertion accessory protein CooC1 (CooC) (PUBMED:15466042)	AAA domain	CO dehydrogenase maturation factor
1	acds	Wood-Ljungdahl	OD815_001825	FPK	0	CO dehydrogenase/acetyl-CoA synthase gamma subunit (corrinoid Fe-S protein) (CdhE) (PDB:2H9A)	4Fe-4S binding domain	4Fe-4S ferredoxin
1	met	Wood-Ljungdahl	OD815_001169	FPK	21.2314	5,10-methylenetetrahydrofolate reductase (MetF) (PDB:1B5T)!!!CO dehydrogenase/acetyl-CoA synthase delta subunit (corrinoid Fe-S protein) (CdhD)	Methylenetetrahydrofolate reductase	methylenetetrahydrofolate reductase (NADPH) [EC:1.5.1.20]
1	mer	Wood-Ljungdahl	OD815_000385	FPK	0	Flavin-dependent oxidoreductase, luciferase family (includes alkanesulfonate monooxygenase SsuD and methylene tetrahydromethanopterin reductase) (SsuD) (PDB:1BRL)	Luciferase-like monooxygenase	5,10-methylenetetrahydromethanopterin reductase [EC:1.5.98.2]
1	mer	Wood-Ljungdahl	OD815_000613	FPK	0	Flavin-dependent oxidoreductase, luciferase family (includes alkanesulfonate monooxygenase SsuD and methylene tetrahydromethanopterin reductase) (SsuD) (PDB:1BRL)	Luciferase-like monooxygenase	5,10-methylenetetrahydromethanopterin reductase [EC:1.5.98.2]
1	mtd	Wood-Ljungdahl	OD815_000254	FPK	54.5455	F420-dependent methylenetetrahydromethanopterin dehydrogenase (Mtd) (PDB:1QV9)	methylene-5,6,7,8-tetrahydromethanopterin dehydrogenase	methylenetetrahydromethanopterin dehydrogenase [EC:1.5.98.1]
1	mch	Wood-Ljungdahl	OD815_000561	FPK	0	Methenyltetrahydromethanopterin cyclohydrolase (Mch) (PDB:1QLM)	Cyclohydrolase (MCH)	methenyltetrahydromethanopterin cyclohydrolase [EC:3.5.4.27]
1	ftr	Wood-Ljungdahl	OD815_000474	FPK	0	Formylmethanofuran:tetrahydromethanopterin formyltransferase (Ftr) (PDB:1FTR)	Formylmethanofuran-tetrahydromethanopterin formyltransferase	formylmethanofuran--tetrahydromethanopterin N-formyltransferase [EC:2.3.1.101]
1	ftr	Wood-Ljungdahl	OD815_001451	FPK	0	Formylmethanofuran:tetrahydromethanopterin formyltransferase (Ftr) (PDB:1FTR)	Formylmethanofuran-tetrahydromethanopterin formyltransferase	formylmethanofuran--tetrahydromethanopterin N-formyltransferase [EC:2.3.1.101]
1	fwd	Wood-Ljungdahl	OD815_000441	FPK	2.31481	Formylmethanofuran dehydrogenase subunit D (FwdD) (PDB:2KI8)	Molydopterin dinucleotide binding domain
1	fwd	Wood-Ljungdahl	OD815_000582	FPK	0	Formylmethanofuran dehydrogenase subunit B (FwdB) (PDB:5T5I)		formylmethanofuran dehydrogenase subunit B [EC:1.2.7.12]
1	fwd	Wood-Ljungdahl	OD815_000870	FPK	0	Formylmethanofuran dehydrogenase subunit C (FwdC) (PDB:5T5I)	GXGXG motif	formylmethanofuran dehydrogenase subunit C [EC:1.2.7.12]
1	fwd	Wood-Ljungdahl	OD815_000871	FPK	0	Formylmethanofuran dehydrogenase subunit A (FwdA) (PDB:5T5I)	Amidohydrolase family	formylmethanofuran dehydrogenase subunit A [EC:1.2.7.12]
1	fwd	Wood-Ljungdahl	OD815_000872	FPK	0	Formylmethanofuran dehydrogenase subunit B (FwdB) (PDB:5T5I)	Molybdopterin oxidoreductase	formylmethanofuran dehydrogenase subunit B [EC:1.2.7.12]
1	fwd	Wood-Ljungdahl	OD815_000873	FPK	0	Formylmethanofuran dehydrogenase subunit D (FwdD) (PDB:2KI8)	Molydopterin dinucleotide binding domain	formylmethanofuran dehydrogenase subunit D [EC:1.2.7.12]
1	fwd	Wood-Ljungdahl	OD815_001231	FPK	0	Formylmethanofuran dehydrogenase subunit E (FwdE) (PDB:2GLZ)	FmdE, Molybdenum formylmethanofuran dehydrogenase operon	formylmethanofuran dehydrogenase subunit E [EC:1.2.7.12]
1	fwd	Wood-Ljungdahl	OD815_001253	FPK	9.48509	Formylmethanofuran dehydrogenase subunit A (FwdA) (PDB:5T5I)	Amidohydrolase family	formylmethanofuran dehydrogenase subunit A [EC:1.2.7.12]
1	fwd	Wood-Ljungdahl	OD815_001374	FPK	0	Formylmethanofuran dehydrogenase subunit E (FwdE) (PDB:2GLZ)	FmdE, Molybdenum formylmethanofuran dehydrogenase operon	formylmethanofuran dehydrogenase subunit E [EC:1.2.7.12]
1	fwd	Wood-Ljungdahl	OD815_001703	FPK	0	Formylmethanofuran dehydrogenase subunit B (FwdB) (PDB:5T5I)		formylmethanofuran dehydrogenase subunit B [EC:1.2.7.12]
1	fwd	Wood-Ljungdahl	OD815_001985	FPK	0	Formylmethanofuran dehydrogenase subunit B (FwdB) (PDB:5T5I)
1	hdr	Cofactor recycling	OD815_000180	FPK	1.25786	NAD(P)H-flavin reductase (Mcr1) (PDB:3A1F)!!!Heterodisulfide reductase, subunit C (HdrC) (PDB:5ODC)	4Fe-4S dicluster domain	sulfhydrogenase subunit beta (sulfur reductase) [EC:1.12.98.4]
1	hdr	Cofactor recycling	OD815_000276	FPK	0	Fe-S cluster-containing oxidoreductase, includes glycolate oxidase subunit GlcF (GlpC)	Cysteine-rich domain	heterodisulfide reductase subunit D [EC:1.8.98.1]
1	hdr	Cofactor recycling	OD815_000622	FPK	0	Fe-S cluster-containing oxidoreductase, includes glycolate oxidase subunit GlcF (GlpC)	Cysteine-rich domain	heterodisulfide reductase subunit D [EC:1.8.98.1]
1	hdr	Cofactor recycling	OD815_000624	FPK	0	Heterodisulfide reductase, subunit A (polyferredoxin) (HdrA) (PDB:5ODC)	FAD dependent oxidoreductase
1	hdr	Cofactor recycling	OD815_000625	FPK	0	Heterodisulfide reductase, subunit A (polyferredoxin) (HdrA) (PDB:5ODC)	Flavin containing amine oxidoreductase
1	hdr	Cofactor recycling	OD815_000855	FPK	0	Heterodisulfide reductase, subunit A (polyferredoxin) (HdrA) (PDB:5ODC)	FAD dependent oxidoreductase	heterodisulfide reductase subunit A2 [EC:1.8.7.3 1.8.98.4 1.8.98.5 1.8.98.6]
1	hdr	Cofactor recycling	OD815_000939	FPK	358.571	Fe-S-cluster-containing dehydrogenase component (DMSO reductase) (HybA) (PDB:2VPW)!!!Heterodisulfide reductase, subunit A (polyferredoxin) (HdrA) (PDB:5ODC)!!!Coenzyme F420-reducing hydrogenase, delta subunit (FrhD) (PDB:5ODC)	4Fe-4S binding domain	ferredoxin
1	hdr	Cofactor recycling	OD815_001160	FPK	0	Heterodisulfide reductase, subunit C (HdrC) (PDB:5ODC)	4Fe-4S dicluster domain	heterodisulfide reductase subunit C2 [EC:1.8.7.3 1.8.98.4 1.8.98.5 1.8.98.6]
1	hdr	Cofactor recycling	OD815_001161	FPK	0	Heterodisulfide reductase, subunit B (HdrB) (PDB:5ODC)	Cysteine-rich domain	heterodisulfide reductase subunit B2 [EC:1.8.7.3 1.8.98.4 1.8.98.5 1.8.98.6]
1	hdr	Cofactor recycling	OD815_001177	FPK	0	Heterodisulfide reductase, subunit A (polyferredoxin) (HdrA) (PDB:5ODC)!!!Coenzyme F420-reducing hydrogenase, delta subunit (FrhD) (PDB:5ODC)	4Fe-4S binding domain
1	hdr	Cofactor recycling	OD815_001240	FPK	0	Heterodisulfide reductase, subunit A (polyferredoxin) (HdrA) (PDB:5ODC)	FAD binding domain	heterodisulfide reductase subunit A2 [EC:1.8.7.3 1.8.98.4 1.8.98.5 1.8.98.6]
1	hdr	Cofactor recycling	OD815_001721	FPK	0	Fe-S cluster-containing oxidoreductase, includes glycolate oxidase subunit GlcF (GlpC)	Cysteine-rich domain	heterodisulfide reductase subunit D [EC:1.8.98.1]
1	hdr	Cofactor recycling	OD815_001724	FPK	0	Heterodisulfide reductase, subunit C (HdrC) (PDB:5ODC)	4Fe-4S binding domain	heterodisulfide reductase subunit C2 [EC:1.8.7.3 1.8.98.4 1.8.98.5 1.8.98.6]
1	hdr	Cofactor recycling	OD815_001725	FPK	0	Heterodisulfide reductase, subunit B (HdrB) (PDB:5ODC)	Cysteine-rich domain	heterodisulfide reductase subunit B2 [EC:1.8.7.3 1.8.98.4 1.8.98.5 1.8.98.6]
1	hdr	Cofactor recycling	OD815_001726	FPK	0	Heterodisulfide reductase, subunit A (polyferredoxin) (HdrA) (PDB:5ODC)	Alanine dehydrogenase/PNT, C-terminal domain
1	hdr	Cofactor recycling	OD815_001768	FPK	0	Heterodisulfide reductase, subunit A (polyferredoxin) (HdrA) (PDB:5ODC)	Alanine dehydrogenase/PNT, C-terminal domain	heterodisulfide reductase subunit A2 [EC:1.8.7.3 1.8.98.4 1.8.98.5 1.8.98.6]
1	hdr	Cofactor recycling	OD815_001771	FPK	0	NADPH-dependent glutamate synthase beta chain or related oxidoreductase (GltD) (PDB:1H7X)!!!Heterodisulfide reductase, subunit A (polyferredoxin) (HdrA) (PDB:5ODC)	4Fe-4S binding domain
1	hdr	Cofactor recycling	OD815_001871	FPK	26.971	NADPH-dependent glutamate synthase beta chain or related oxidoreductase (GltD) (PDB:1H7X)!!!Heterodisulfide reductase, subunit A (polyferredoxin) (HdrA) (PDB:5ODC)	3-hydroxyacyl-CoA dehydrogenase, NAD binding domain
1	FeS-or	Cofactor recycling	OD815_001159	FPK	0	Fe-S cluster-containing oxidoreductase, includes glycolate oxidase subunit GlcF (GlpC)!!!Nitrate reductase gamma subunit (NarI) (PDB:1Y5L)	Cysteine-rich domain	dimethylglycine catabolism B
1	FeS-or	Cofactor recycling	OD815_000276	FPK	0	Fe-S cluster-containing oxidoreductase, includes glycolate oxidase subunit GlcF (GlpC)	Cysteine-rich domain	heterodisulfide reductase subunit D [EC:1.8.98.1]
1	FeS-or	Cofactor recycling	OD815_000619	FPK	0	Fe-S cluster-containing oxidoreductase, includes glycolate oxidase subunit GlcF (GlpC)	Cysteine-rich domain
1	FeS-or	Cofactor recycling	OD815_000622	FPK	0	Fe-S cluster-containing oxidoreductase, includes glycolate oxidase subunit GlcF (GlpC)	Cysteine-rich domain	heterodisulfide reductase subunit D [EC:1.8.98.1]
1	FeS-or	Cofactor recycling	OD815_000623	FPK	0	Fe-S cluster-containing oxidoreductase, includes glycolate oxidase subunit GlcF (GlpC)!!!NADPH-dependent glutamate synthase beta chain or related oxidoreductase (GltD) (PDB:1H7X)	Flavin containing amine oxidoreductase
1	FeS-or	Cofactor recycling	OD815_001721	FPK	0	Fe-S cluster-containing oxidoreductase, includes glycolate oxidase subunit GlcF (GlpC)	Cysteine-rich domain	heterodisulfide reductase subunit D [EC:1.8.98.1]
1	FeS-or	Cofactor recycling	OD815_001770	FPK	0	Fe-S cluster-containing oxidoreductase, includes glycolate oxidase subunit GlcF (GlpC)!!!Coenzyme F420-reducing hydrogenase, delta subunit (FrhD) (PDB:5ODC)	Cysteine-rich domain	F420-non-reducing hydrogenase iron-sulfur subunit [EC:1.12.99.- 1.8.98.5 1.8.98.6]
1	FeS-or	Cofactor recycling	OD815_001877	FPK	0	Fe-S cluster-containing oxidoreductase, includes glycolate oxidase subunit GlcF (GlpC)	Cysteine-rich domain
1	FeS-or	Cofactor recycling	OD815_001879	FPK	0	Fe-S cluster-containing oxidoreductase, includes glycolate oxidase subunit GlcF (GlpC)	4Fe-4S dicluster domain
1	ndh	Cofactor recycling	OD815_000184	FPK	0	NADH dehydrogenase, FAD-containing subunit (Ndh) (PDB:5NA4)	L-lysine 6-monooxygenase/L-ornithine 5-monooxygenase	NADH:ubiquinone reductase (H+-translocating) [EC:7.1.1.2]
1	ndh	Cofactor recycling	OD815_000193	FPK	4.19287	NADH:ubiquinone oxidoreductase 27 kD subunit (chain C) (NuoC)!!!Ni,Fe-hydrogenase III large subunit (HycE2) (PDB:6CFW)	Respiratory-chain NADH dehydrogenase, 30 Kd subunit
1	ndh	Cofactor recycling	OD815_000194	FPK	2.88184	Ni,Fe-hydrogenase III large subunit (HycE2) (PDB:6CFW)	Respiratory-chain NADH dehydrogenase, 49 Kd subunit
1	ndh	Cofactor recycling	OD815_000195	FPK	1.05152	Formate hydrogenlyase subunit HyfC (HyfC) (PDB:6CFW)	NADH dehydrogenase
1	ndh	Cofactor recycling	OD815_000541	FPK	0.799361	NADH dehydrogenase, FAD-containing subunit (Ndh) (PDB:5NA4)	FAD dependent oxidoreductase	NADH:ubiquinone reductase (H+-translocating) [EC:7.1.1.2]
1	ndh	Cofactor recycling	OD815_000949	FPK	0	NADH:ubiquinone oxidoreductase subunit 1 (chain H) (NuoH) (PDB:6HUM)	NADH dehydrogenase	F420H2:quinone oxidoreductase subunit H [EC:1.1.98.4]
1	ndh	Cofactor recycling	OD815_000950	FPK	0	NADH:ubiquinone oxidoreductase 49 kD subunit (chain D) (NuoD) (PDB:2FUG)	Respiratory-chain NADH dehydrogenase, 30 Kd subunit
1	ndh	Cofactor recycling	OD815_001134	FPK	0	NADH dehydrogenase, FAD-containing subunit (Ndh) (PDB:5NA4)	Pyridine nucleotide-disulphide oxidoreductase	sulfide:quinone oxidoreductase [EC:1.8.5.4]
1	ndh	Cofactor recycling	OD815_001175	FPK	3.41006	Ni,Fe-hydrogenase III large subunit (HycE2) (PDB:6CFW)	Respiratory-chain NADH dehydrogenase, 49 Kd subunit	ech hydrogenase subunit E
1	ndh	Cofactor recycling	OD815_001176	FPK	0	Formate hydrogenlyase subunit HyfC (HyfC) (PDB:6CFW)	NADH dehydrogenase
1	fqo	Cofactor recycling	OD815_000948	FPK	0	Formate hydrogenlyase subunit 6/NADH:ubiquinone oxidoreductase 23 kD subunit (chain I) (NuoI) (PDB:1B0P)	4Fe-4S binding domain	F420H2:quinone oxidoreductase subunit I [EC:1.1.98.4]
1	fqo	Cofactor recycling	OD815_000949	FPK	0	NADH:ubiquinone oxidoreductase subunit 1 (chain H) (NuoH) (PDB:6HUM)	NADH dehydrogenase	F420H2:quinone oxidoreductase subunit H [EC:1.1.98.4]
1	fqo	Cofactor recycling	OD815_000950	FPK	0	NADH:ubiquinone oxidoreductase 49 kD subunit (chain D) (NuoD) (PDB:2FUG)	Respiratory-chain NADH dehydrogenase, 30 Kd subunit
1	fqo	Cofactor recycling	OD815_000951	FPK	0	GTPase-interacting Yip1 domain (Yip1) (PUBMED:25702751;31417902)	Yip1 domain
1	fqo	Cofactor recycling	OD815_000952	FPK	0	NADH:ubiquinone oxidoreductase subunit 3 (chain A) (NuoA) (PDB:3RKO)	NADH-ubiquinone/plastoquinone oxidoreductase, chain 3	F420H2:quinone oxidoreductase subunit A [EC:1.1.98.4]
1	fqo	Cofactor recycling	OD815_000953	FPK	0	NADH:ubiquinone oxidoreductase subunit 2 (chain N) (NuoN) (PDB:4HE8)	Proton-conducting membrane transporter	F420H2:quinone oxidoreductase subunit N [EC:1.1.98.4]
1	fqo	Cofactor recycling	OD815_000954	FPK	0	Membrane H+-translocase/NADH:ubiquinone oxidoreductase subunit 5 (chain L)/Multisubunit Na+/H+ antiporter, MnhA subunit (NuoL) (PDB:3RKO)	Proton-conducting membrane transporter	F420H2:quinone oxidoreductase subunit L [EC:1.1.98.4]
1	fqo	Cofactor recycling	OD815_000955	FPK	0	Formate hydrogenlyase subunit 3/Multisubunit Na+/H+ antiporter, MnhD subunit (HyfB) (PDB:6CFW)	Proton-conducting membrane transporter	F420H2:quinone oxidoreductase subunit M [EC:1.1.98.4]
1	fqo	Cofactor recycling	OD815_000956	FPK	0			F420H2:quinone oxidoreductase subunit K [EC:1.1.98.4]
1	fqo	Cofactor recycling	OD815_000957	FPK	0	NADH:ubiquinone oxidoreductase subunit 6 (chain J) (NuoJ) (PDB:4HE8)		F420H2:quinone oxidoreductase subunit J [EC:1.1.98.4]
1	etf	Electron transport	OD815_000400	FPK	0	Electron transfer flavoprotein, alpha and beta subunits (FixA) (PDB:5OL2)	Electron transfer flavoprotein domain	electron transfer flavoprotein beta subunit
1	etf	Electron transport	OD815_000908	FPK	0	Electron transfer flavoprotein, alpha subunit FixB (FixB) (PDB:1EFP)	Electron transfer flavoprotein domain	electron transfer flavoprotein alpha subunit
1	etf	Electron transport	OD815_001157	FPK	0	Electron transfer flavoprotein, alpha subunit FixB (FixB) (PDB:1EFP)	Electron transfer flavoprotein domain	electron transfer flavoprotein alpha subunit
1	etf	Electron transport	OD815_001158	FPK	0	Electron transfer flavoprotein, alpha and beta subunits (FixA) (PDB:5OL2)	Electron transfer flavoprotein domain	electron transfer flavoprotein beta subunit
1	flaB	Electron transport	OD815_000169	FPK	0	Archaellin (archaeal flagellin) (FlaB) (PDB:5O4U)	Archaebacterial flagellin	archaeal flagellin FlaB
1	flaB	Electron transport	OD815_000170	FPK	0	Archaellin (archaeal flagellin) (FlaB) (PDB:5O4U)	Archaebacterial flagellin	archaeal flagellin FlaB
1	flaB	Electron transport	OD815_000171	FPK	0	Archaellin (archaeal flagellin) (FlaB) (PDB:5O4U)	Archaebacterial flagellin	archaeal flagellin FlaB
1	pilA	Electron transport	OD815_001333	FPK	30.9524	Archaeal flagellin (archaellin), FlaG/FlaF family	Archaeal Type IV pilin, N-terminal	archaeal type IV pilus assembly protein PilA
1	pilA	Electron transport	OD815_001500	FPK	0	Archaeal flagellin (archaellin), FlaG/FlaF family	Archaeal Type IV pilin, N-terminal	archaeal type IV pilus assembly protein PilA
1	pilA	Electron transport	OD815_001802	FPK	366.197		Archaeal Type IV pilin, N-terminal	archaeal type IV pilus assembly protein PilA
1	pilA	Electron transport	OD815_001805	FPK	268.75	Archaeal flagellin (archaellin), FlaG/FlaF family	Archaeal Type IV pilin, N-terminal	archaeal type IV pilus assembly protein PilA
1	pilA	Electron transport	OD815_001806	FPK	37.8788	Archaeal flagellin (archaellin), FlaG/FlaF family	Archaeal Type IV pilin, N-terminal	archaeal type IV pilus assembly protein PilA
1	pilA	Electron transport	OD815_001873	FPK	85.8209		Archaeal Type IV pilin, N-terminal	archaeal type IV pilus assembly protein PilA
1	hyd	Electron transport	OD815_000190	FPK	2.73224	Ni,Fe-hydrogenase III small subunit (HycG) (PDB:6CFW)	NADH ubiquinone oxidoreductase, 20 Kd subunit
1	hyd	Electron transport	OD815_000194	FPK	2.88184	Ni,Fe-hydrogenase III large subunit (HycE2) (PDB:6CFW)	Respiratory-chain NADH dehydrogenase, 49 Kd subunit
1	hyd	Electron transport	OD815_000837	FPK	0	Ni,Fe-hydrogenase maturation factor (HyaD) (PDB:1CFZ) (PUBMED:15294295)	Hydrogenase maturation protease	hydrogenase maturation protease [EC:3.4.23.-]
1	hyd	Electron transport	OD815_001003	FPK	0	Ni,Fe-hydrogenase I small subunit (HyaA) (PDB:6FPI)	NiFe/NiFeSe hydrogenase small subunit C-terminal	hydrogenase small subunit [EC:1.12.99.6]
1	hyd	Electron transport	OD815_001004	FPK	0	Ni,Fe-hydrogenase I large subunit (HyaB) (PDB:6FPI) (PUBMED:25905665)	Nickel-dependent hydrogenase	hydrogenase large subunit [EC:1.12.99.6]
1	hyd	Electron transport	OD815_001006	FPK	0	Ni,Fe-hydrogenase maturation factor (HyaD) (PDB:1CFZ) (PUBMED:15294295)	Hydrogenase maturation protease	hydrogenase maturation protease [EC:3.4.23.-]
1	hyd	Electron transport	OD815_001170	FPK	0	Ni,Fe-hydrogenase III small subunit (HycG) (PDB:6CFW)	NADH ubiquinone oxidoreductase, 20 Kd subunit	membrane-bound hydrogenase subunit mbhJ [EC:1.12.7.2]
1	hyd	Electron transport	OD815_001175	FPK	3.41006	Ni,Fe-hydrogenase III large subunit (HycE2) (PDB:6CFW)	Respiratory-chain NADH dehydrogenase, 49 Kd subunit	ech hydrogenase subunit E
1	hyd	Electron transport	OD815_001645	FPK	0	Ni,Fe-hydrogenase maturation factor (HyaD) (PDB:1CFZ) (PUBMED:15294295)	Hydrogenase maturation protease	hydrogenase 3 maturation protease [EC:3.4.23.51]
1	fdh	Electron transport	OD815_000519	FPK	0	Predicted molibdopterin-dependent oxidoreductase YjgC (YjgC) (PDB:1AA6)	Molybdopterin oxidoreductase	formate dehydrogenase major subunit [EC:1.17.1.9]
1	fdh	Electron transport	OD815_000520	FPK	0	Coenzyme F420-reducing hydrogenase, beta subunit (FrhB) (PDB:3ZFS)!!!L-lactate utilization protein LutB, contains a ferredoxin-type domain (LutB)	4Fe-4S dicluster domain	formate dehydrogenase (coenzyme F420) beta subunit [EC:1.17.98.3 1.8.98.6]
1	fdh	Electron transport	OD815_000927	FPK	318.697	Predicted molibdopterin-dependent oxidoreductase YjgC (YjgC) (PDB:1AA6)	Molybdopterin oxidoreductase	formate dehydrogenase major subunit [EC:1.17.1.9]
1	fdh	Electron transport	OD815_000928	FPK	345.946	Fe-S-cluster-containing dehydrogenase component (DMSO reductase) (HybA) (PDB:2VPW)	4Fe-4S binding domain	formate dehydrogenase iron-sulfur subunit
1	fdh	Electron transport	OD815_000930	FPK	0	Formate dehydrogenase assembly factor FdhD, a sulfurtransferase (FdhD) (PDB:2PW9)	FdhD/NarQ family	FdhD protein
1	fdh	Electron transport	OD815_001540	FPK	0	Coenzyme F420-reducing hydrogenase, beta subunit (FrhB) (PDB:3ZFS)!!!L-lactate utilization protein LutB, contains a ferredoxin-type domain (LutB)	4Fe-4S binding domain	formate dehydrogenase (coenzyme F420) beta subunit [EC:1.17.98.3 1.8.98.6]

## Sheet: ED_Fig_7_b
mag	gene	category	locus_tag	measure	heptane_value	COG20_function	Pfam_function	KOfam_function
4	acr	Alkane activation	OD814_000157	FPK	1374.72	Methyl coenzyme M reductase, gamma subunit (McorG) (PDB:5N1Q)	Methyl-coenzyme M reductase gamma subunit	methyl-coenzyme M reductase gamma subunit [EC:2.8.4.1]
4	acr	Alkane activation	OD814_000158	FPK	1350	Methyl coenzyme M reductase, beta subunit (McorB) (PDB:5N28)	Methyl-coenzyme M reductase beta subunit, C-terminal domain	methyl-coenzyme M reductase beta subunit [EC:2.8.4.1]
4	acr	Alkane activation	OD814_000175	FPK	749.701	Methyl coenzyme M reductase, alpha subunit (McorA) (PDB:1E6V)	Methyl-coenzyme M reductase alpha subunit, C-terminal domain	methyl-coenzyme M reductase alpha subunit [EC:2.8.4.1]
4	acr	Alkane activation	OD814_000176	FPK	466.408	Methyl coenzyme M reductase, gamma subunit (McorG) (PDB:5N1Q)	Methyl-coenzyme M reductase gamma subunit	methyl-coenzyme M reductase gamma subunit [EC:2.8.4.1]
4	acr	Alkane activation	OD814_000177	FPK	411.16	Methyl coenzyme M reductase, beta subunit (McorB) (PDB:5N28)	Methyl-coenzyme M reductase beta subunit, C-terminal domain	methyl-coenzyme M reductase beta subunit [EC:2.8.4.1]
4	acr	Alkane activation	OD814_000380	FPK	281.201	Methyl coenzyme M reductase, subunit C (McorC)		methyl-coenzyme M reductase subunit C
4	acr	Alkane activation	OD814_000515	FPK	3419.81	Methyl coenzyme M reductase, alpha subunit (McorA) (PDB:1E6V)	Methyl-coenzyme M reductase alpha subunit, C-terminal domain
4	acr	Alkane activation	OD814_000784	FPK	466.667	Methyl coenzyme M reductase, subunit D (McorD)	Methyl-coenzyme M reductase operon protein D
4	acr	Alkane activation	OD814_000814	FPK	316.857	Methyl coenzyme M reductase, gamma subunit (McorG) (PDB:5N1Q)	Methyl-coenzyme M reductase gamma subunit	methyl-coenzyme M reductase gamma subunit [EC:2.8.4.1]
4	acr	Alkane activation	OD814_000815	FPK	286.486	Methyl coenzyme M reductase, alpha subunit (McorA) (PDB:1E6V)	Methyl-coenzyme M reductase alpha subunit, C-terminal domain	methyl-coenzyme M reductase alpha subunit [EC:2.8.4.1]
4	acr	Alkane activation	OD814_000816	FPK	264.108	Methyl coenzyme M reductase, beta subunit (McorB) (PDB:5N28)	Methyl-coenzyme M reductase beta subunit, C-terminal domain	methyl-coenzyme M reductase beta subunit [EC:2.8.4.1]
4	acr	Alkane activation	OD814_001882	FPK	269.504	Methyl coenzyme M reductase, alpha subunit (McorA) (PDB:1E6V)
4	acad	Beta-oxidation	OD814_000030	FPK	295.909	Acyl-CoA dehydrogenase related to the alkylation response protein AidB (CaiA) (PDB:1BUC)	Acyl-CoA dehydrogenase, C-terminal domain	acyl-CoA dehydrogenase [EC:1.3.8.7]
4	acad	Beta-oxidation	OD814_000134	FPK	308.707	Acyl-CoA dehydrogenase related to the alkylation response protein AidB (CaiA) (PDB:1BUC)	Acyl-CoA dehydrogenase, C-terminal domain	acyl-CoA dehydrogenase [EC:1.3.8.7]
4	acad	Beta-oxidation	OD814_000410	FPK	197.183	Acyl-CoA dehydrogenase related to the alkylation response protein AidB (CaiA) (PDB:1BUC)	Acyl-CoA dehydrogenase, N-terminal domain
4	acad	Beta-oxidation	OD814_000411	FPK	198.113	Acyl-CoA dehydrogenase related to the alkylation response protein AidB (CaiA) (PDB:1BUC)	Acyl-CoA dehydrogenase, middle domain
4	acad	Beta-oxidation	OD814_000412	FPK	238.845	Acyl-CoA dehydrogenase related to the alkylation response protein AidB (CaiA) (PDB:1BUC)	Acyl-CoA dehydrogenase, C-terminal domain
4	acad	Beta-oxidation	OD814_000557	FPK	284.314	Acyl-CoA dehydrogenase related to the alkylation response protein AidB (CaiA) (PDB:1BUC)	Acyl-CoA dehydrogenase, C-terminal domain	acyl-CoA dehydrogenase [EC:1.3.8.7]
4	acad	Beta-oxidation	OD814_000678	FPK	290.78	Acyl-CoA dehydrogenase related to the alkylation response protein AidB (CaiA) (PDB:1BUC)	Acyl-CoA dehydrogenase, C-terminal domain	acyl-CoA dehydrogenase [EC:1.3.8.7]
4	acad	Beta-oxidation	OD814_000887	FPK	974.359	Acyl-CoA dehydrogenase related to the alkylation response protein AidB (CaiA) (PDB:1BUC)	Acyl-CoA dehydrogenase, C-terminal domain	acyl-CoA dehydrogenase [EC:1.3.8.7]
4	acad	Beta-oxidation	OD814_000948	FPK	273.684	Acyl-CoA dehydrogenase related to the alkylation response protein AidB (CaiA) (PDB:1BUC)	Acyl-CoA dehydrogenase, C-terminal domain
4	acad	Beta-oxidation	OD814_001174	FPK	821.059	Acyl-CoA dehydrogenase related to the alkylation response protein AidB (CaiA) (PDB:1BUC)	Acyl-CoA dehydrogenase, C-terminal domain	acyl-CoA dehydrogenase [EC:1.3.8.7]
4	acad	Beta-oxidation	OD814_001489	FPK	263.021	Acyl-CoA dehydrogenase related to the alkylation response protein AidB (CaiA) (PDB:1BUC)	Acyl-CoA dehydrogenase, C-terminal domain	acyl-CoA dehydrogenase [EC:1.3.8.7]
4	ech	Beta-oxidation	OD814_000043	FPK	994.253	Enoyl-CoA hydratase/carnithine racemase (CaiD) (PDB:1DCI)!!!3-hydroxyacyl-CoA dehydrogenase (FadB) (PDB:5ZQZ)	3-hydroxyacyl-CoA dehydrogenase, C-terminal domain	enoyl-CoA hydratase / 3-hydroxyacyl-CoA dehydrogenase [EC:4.2.1.17 1.1.1.35]
4	ech	Beta-oxidation	OD814_000181	FPK	93.0931		Enoyl-CoA hydratase/isomerase
4	ech	Beta-oxidation	OD814_000336	FPK	1382.58	Enoyl-CoA hydratase/carnithine racemase (CaiD) (PDB:1DCI)	Enoyl-CoA hydratase/isomerase	enoyl-CoA hydratase [EC:4.2.1.17]
4	ech	Beta-oxidation	OD814_000492	FPK	188.847	Enoyl-CoA hydratase/carnithine racemase (CaiD) (PDB:1DCI)	Enoyl-CoA hydratase/isomerase	enoyl-CoA hydratase [EC:4.2.1.17]
4	ech	Beta-oxidation	OD814_000977	FPK	111.857	Enoyl-CoA hydratase/carnithine racemase (CaiD) (PDB:1DCI)	Enoyl-CoA hydratase/isomerase	enoyl-CoA hydratase [EC:4.2.1.17]
4	ech	Beta-oxidation	OD814_000978	FPK	55.5556	Enoyl-CoA hydratase/carnithine racemase (CaiD) (PDB:1DCI)	Enoyl-CoA hydratase/isomerase
4	ech	Beta-oxidation	OD814_001101	FPK	293.126	Enoyl-CoA hydratase/carnithine racemase (CaiD) (PDB:1DCI)!!!3-hydroxyacyl-CoA dehydrogenase (FadB) (PDB:5ZQZ)	Enoyl-CoA hydratase/isomerase	enoyl-CoA hydratase [EC:4.2.1.17]
4	ech	Beta-oxidation	OD814_001611	FPK	235.369	Enoyl-CoA hydratase/carnithine racemase (CaiD) (PDB:1DCI)	Enoyl-CoA hydratase/isomerase	enoyl-CoA hydratase [EC:4.2.1.17]
4	hadh	Beta-oxidation	OD814_000043	FPK	994.253	Enoyl-CoA hydratase/carnithine racemase (CaiD) (PDB:1DCI)!!!3-hydroxyacyl-CoA dehydrogenase (FadB) (PDB:5ZQZ)	3-hydroxyacyl-CoA dehydrogenase, C-terminal domain	enoyl-CoA hydratase / 3-hydroxyacyl-CoA dehydrogenase [EC:4.2.1.17 1.1.1.35]
4	hadh	Beta-oxidation	OD814_000263	FPK	1008.1	3-hydroxyacyl-CoA dehydrogenase (FadB) (PDB:5ZQZ)	3-hydroxyacyl-CoA dehydrogenase, C-terminal domain	3-hydroxyacyl-CoA dehydrogenase [EC:1.1.1.35]
4	hadh	Beta-oxidation	OD814_000976	FPK	281.346		3-hydroxyacyl-CoA dehydrogenase, NAD binding domain
4	hadh	Beta-oxidation	OD814_001213	FPK	269.041	Dihydrolipoamide dehydrogenase (E3) component of pyruvate/2-oxoglutarate dehydrogenase complex or glutathione oxidoreductase (Lpd) (PDB:6QKG)!!!2,4-dienoyl-CoA reductase or related NADH-dependent reductase, Old Yellow Enzyme (OYE) family (FadH) (PDB:1BWK)	3-hydroxyacyl-CoA dehydrogenase, NAD binding domain	2,4-dienoyl-CoA reductase (NADPH2) [EC:1.3.1.34]
4	acat	Beta-oxidation	OD814_000246	FPK	184.801	Acetyl-CoA acetyltransferase (PaaJ) (PDB:1AFW)
4	acat	Beta-oxidation	OD814_000265	FPK	258.974	Acetyl-CoA acetyltransferase (PaaJ) (PDB:1AFW)	Beta-ketoacyl synthase, N-terminal domain	acetyl-CoA C-acetyltransferase [EC:2.3.1.9]
4	acat	Beta-oxidation	OD814_000566	FPK	910.448	Acetyl-CoA acetyltransferase (PaaJ) (PDB:1AFW)	Beta-ketoacyl synthase, N-terminal domain	acetyl-CoA C-acetyltransferase [EC:2.3.1.9]
4	acat	Beta-oxidation	OD814_000567	FPK	483.709	Acetyl-CoA acetyltransferase (PaaJ) (PDB:1AFW)	Beta-ketoacyl synthase, N-terminal domain	acetyl-CoA C-acetyltransferase [EC:2.3.1.9]
4	acat	Beta-oxidation	OD814_000897	FPK	239.198	Acetyl-CoA acetyltransferase (PaaJ) (PDB:1AFW)	Thiolase, C-terminal domain	acetyl-CoA C-acetyltransferase [EC:2.3.1.9]
4	acat	Beta-oxidation	OD814_001238	FPK	120	Acetyl-CoA acetyltransferase (PaaJ) (PDB:1AFW)	Beta-ketoacyl synthase, N-terminal domain
4	acat	Beta-oxidation	OD814_001239	FPK	104.575	Acetyl-CoA acetyltransferase (PaaJ) (PDB:1AFW)
4	acat	Beta-oxidation	OD814_001881	FPK	251.351	Acetyl-CoA acetyltransferase (PaaJ) (PDB:1AFW)	Thiolase, C-terminal domain	acetyl-CoA C-acetyltransferase [EC:2.3.1.9]
4	mcm	Beta-oxidation	OD814_000790	FPK	403.05	Methylmalonyl-CoA mutase, C-terminal domain/subunit (cobalamin-binding) (Sbm) (PDB:1B1A)	B12 binding domain	methylmalonyl-CoA mutase, C-terminal domain [EC:5.4.99.2]
4	mcm	Beta-oxidation	OD814_001486	FPK	556.532	Methylmalonyl-CoA mutase, N-terminal domain/subunit (Sbm) (PDB:6OXC)	Methylmalonyl-CoA mutase	methylmalonyl-CoA mutase, N-terminal domain [EC:5.4.99.2]
4	acds	Wood-Ljungdahl	OD814_000122	FPK	427.35	CO dehydrogenase/acetyl-CoA synthase gamma subunit (corrinoid Fe-S protein) (CdhE) (PDB:2H9A)	4Fe-4S binding domain	4Fe-4S ferredoxin
4	acds	Wood-Ljungdahl	OD814_000198	FPK	652.827	CO dehydrogenase/acetyl-CoA synthase alpha subunit (CdhA) (PDB:3CF4)	4Fe-4S dicluster domain	anaerobic carbon-monoxide dehydrogenase, CODH/ACS complex subunit alpha [EC:1.2.7.4]
4	acds	Wood-Ljungdahl	OD814_000200	FPK	757.328	CO dehydrogenase/acetyl-CoA synthase beta subunit (CdhC)	ACS/CODH beta subunit C-terminal
4	acds	Wood-Ljungdahl	OD814_000279	FPK	237.443	CO dehydrogenase/acetyl-CoA synthase alpha subunit (CdhA) (PDB:3CF4)	Prismane/CO dehydrogenase family
4	acds	Wood-Ljungdahl	OD814_000280	FPK	123.457	CO dehydrogenase/acetyl-CoA synthase alpha subunit (CdhA) (PDB:3CF4)	4Fe-4S binding domain
4	acds	Wood-Ljungdahl	OD814_000281	FPK	125.323	CO dehydrogenase/acetyl-CoA synthase beta subunit (CdhC)	ACS/CODH beta subunit C-terminal
4	acds	Wood-Ljungdahl	OD814_000284	FPK	169.192	CO dehydrogenase nickel-insertion accessory protein CooC1 (CooC) (PUBMED:15466042)	AAA domain	CO dehydrogenase maturation factor
4	acds	Wood-Ljungdahl	OD814_000507	FPK	557.325	5,10-methylenetetrahydrofolate reductase (MetF) (PDB:1B5T)!!!CO dehydrogenase/acetyl-CoA synthase delta subunit (corrinoid Fe-S protein) (CdhD)	Methylenetetrahydrofolate reductase	methylenetetrahydrofolate reductase (NADPH) [EC:1.5.1.20]
4	acds	Wood-Ljungdahl	OD814_000659	FPK	182.796	Predicted RNA-binding protein	CO dehydrogenase accessory protein CooT	uncharacterized protein
4	acds	Wood-Ljungdahl	OD814_000835	FPK	184	CO dehydrogenase nickel-insertion accessory protein CooC1 (CooC) (PUBMED:15466042)	AAA domain	CO dehydrogenase maturation factor
4	acds	Wood-Ljungdahl	OD814_000941	FPK	555.556	CO dehydrogenase/acetyl-CoA synthase gamma subunit (corrinoid Fe-S protein) (CdhE) (PDB:2H9A)	CO dehydrogenase/acetyl-CoA synthase delta subunit	acetyl-CoA decarbonylase/synthase, CODH/ACS complex subunit gamma [EC:2.1.1.245]
4	acds	Wood-Ljungdahl	OD814_000942	FPK	424.242	CO dehydrogenase/acetyl-CoA synthase delta subunit (corrinoid Fe-S protein) (CdhD)	CO dehydrogenase/acetyl-CoA synthase delta subunit	acetyl-CoA decarbonylase/synthase, CODH/ACS complex subunit delta [EC:2.1.1.245]
4	acds	Wood-Ljungdahl	OD814_000944	FPK	438.247	CO dehydrogenase nickel-insertion accessory protein CooC1 (CooC) (PUBMED:15466042)	AAA domain	CO dehydrogenase maturation factor
4	acds	Wood-Ljungdahl	OD814_000945	FPK	1327.43	CO dehydrogenase/acetyl-CoA synthase beta subunit (CdhC)	ACS/CODH beta subunit C-terminal	acetyl-CoA decarbonylase/synthase, CODH/ACS complex subunit beta [EC:2.3.1.169]
4	acds	Wood-Ljungdahl	OD814_000946	FPK	733.333	CO dehydrogenase/acetyl-CoA synthase epsilon subunit (CdhB) (PDB:1YTL)	CO dehydrogenase beta subunit/acetyl-CoA synthase epsilon subunit	anaerobic carbon-monoxide dehydrogenase, CODH/ACS complex subunit epsilon
4	acds	Wood-Ljungdahl	OD814_000947	FPK	1281.28	CO dehydrogenase/acetyl-CoA synthase alpha subunit (CdhA) (PDB:3CF4)	4Fe-4S dicluster domain	anaerobic carbon-monoxide dehydrogenase, CODH/ACS complex subunit alpha [EC:1.2.7.4]
4	acds	Wood-Ljungdahl	OD814_001273	FPK	572.327	CO dehydrogenase/acetyl-CoA synthase gamma subunit (corrinoid Fe-S protein) (CdhE) (PDB:2H9A)	CO dehydrogenase/acetyl-CoA synthase delta subunit	acetyl-CoA decarbonylase/synthase, CODH/ACS complex subunit gamma [EC:2.1.1.245]
4	acds	Wood-Ljungdahl	OD814_001274	FPK	783.333	CO dehydrogenase/acetyl-CoA synthase delta subunit (corrinoid Fe-S protein) (CdhD)	CO dehydrogenase/acetyl-CoA synthase delta subunit	acetyl-CoA decarbonylase/synthase, CODH/ACS complex subunit delta [EC:2.1.1.245]
4	acds	Wood-Ljungdahl	OD814_001276	FPK	1169.99	CO dehydrogenase/acetyl-CoA synthase beta subunit (CdhC)	ACS/CODH beta subunit C-terminal
4	acds	Wood-Ljungdahl	OD814_001277	FPK	674.157	CO dehydrogenase/acetyl-CoA synthase epsilon subunit (CdhB) (PDB:1YTL)	CO dehydrogenase beta subunit/acetyl-CoA synthase epsilon subunit	anaerobic carbon-monoxide dehydrogenase, CODH/ACS complex subunit epsilon
4	acds	Wood-Ljungdahl	OD814_001278	FPK	815.833	CO dehydrogenase/acetyl-CoA synthase alpha subunit (CdhA) (PDB:3CF4)	4Fe-4S binding domain	anaerobic carbon-monoxide dehydrogenase, CODH/ACS complex subunit alpha [EC:1.2.7.4]
4	acds	Wood-Ljungdahl	OD814_001288	FPK	230.352	CO dehydrogenase nickel-insertion accessory protein CooC1 (CooC) (PUBMED:15466042)		CO dehydrogenase maturation factor
4	acds	Wood-Ljungdahl	OD814_001334	FPK	257.636	CO dehydrogenase nickel-insertion accessory protein CooC1 (CooC) (PUBMED:15466042)	AAA domain	CO dehydrogenase maturation factor
4	acds	Wood-Ljungdahl	OD814_001613	FPK	236.842	Pyruvate:ferredoxin oxidoreductase or related 2-oxoacid:ferredoxin oxidoreductase, delta subunit (PorD) (PDB:5C4I)!!!CO dehydrogenase/acetyl-CoA synthase gamma subunit (corrinoid Fe-S protein) (CdhE) (PDB:2H9A)	4Fe-4S binding domain	4Fe-4S ferredoxin
4	acds	Wood-Ljungdahl	OD814_001775	FPK	327.519	CO dehydrogenase nickel-insertion accessory protein CooC1 (CooC) (PUBMED:15466042)	AAA domain	CO dehydrogenase maturation factor
4	met	Wood-Ljungdahl	OD814_000507	FPK	557.325	5,10-methylenetetrahydrofolate reductase (MetF) (PDB:1B5T)!!!CO dehydrogenase/acetyl-CoA synthase delta subunit (corrinoid Fe-S protein) (CdhD)	Methylenetetrahydrofolate reductase	methylenetetrahydrofolate reductase (NADPH) [EC:1.5.1.20]
4	mer	Wood-Ljungdahl	OD814_001159	FPK	220.481	Flavin-dependent oxidoreductase, luciferase family (includes alkanesulfonate monooxygenase SsuD and methylene tetrahydromethanopterin reductase) (SsuD) (PDB:1BRL)	Luciferase-like monooxygenase
4	mer	Wood-Ljungdahl	OD814_001315	FPK	1387.07	Flavin-dependent oxidoreductase, luciferase family (includes alkanesulfonate monooxygenase SsuD and methylene tetrahydromethanopterin reductase) (SsuD) (PDB:1BRL)	Luciferase-like monooxygenase	5,10-methylenetetrahydromethanopterin reductase [EC:1.5.98.2]
4	mer	Wood-Ljungdahl	OD814_001446	FPK	154.796	Flavin-dependent oxidoreductase, luciferase family (includes alkanesulfonate monooxygenase SsuD and methylene tetrahydromethanopterin reductase) (SsuD) (PDB:1BRL)	Luciferase-like monooxygenase	5,10-methylenetetrahydromethanopterin reductase [EC:1.5.98.2]
4	mch	Wood-Ljungdahl	OD814_001523	FPK	482.866	Methenyltetrahydromethanopterin cyclohydrolase (Mch) (PDB:1QLM)	Cyclohydrolase (MCH)	methenyltetrahydromethanopterin cyclohydrolase [EC:3.5.4.27]
4	ftr	Wood-Ljungdahl	OD814_001204	FPK	196.21	Formylmethanofuran:tetrahydromethanopterin formyltransferase (Ftr) (PDB:1FTR)	Formylmethanofuran-tetrahydromethanopterin formyltransferase	formylmethanofuran--tetrahydromethanopterin N-formyltransferase [EC:2.3.1.101]
4	ftr	Wood-Ljungdahl	OD814_001247	FPK	403.333	Formylmethanofuran:tetrahydromethanopterin formyltransferase (Ftr) (PDB:1FTR)	Formylmethanofuran-tetrahydromethanopterin formyltransferase	formylmethanofuran--tetrahydromethanopterin N-formyltransferase [EC:2.3.1.101]
4	fwd	Wood-Ljungdahl	OD814_000023	FPK	249.024	Formylmethanofuran dehydrogenase subunit B (FwdB) (PDB:5T5I)	Molybdopterin oxidoreductase	formylmethanofuran dehydrogenase subunit B [EC:1.2.7.12]
4	fwd	Wood-Ljungdahl	OD814_000419	FPK	312.207	Formylmethanofuran dehydrogenase subunit E (FwdE) (PDB:2GLZ)	FmdE, Molybdenum formylmethanofuran dehydrogenase operon	formylmethanofuran dehydrogenase subunit E [EC:1.2.7.12]
4	fwd	Wood-Ljungdahl	OD814_000775	FPK	207.207	Formylmethanofuran dehydrogenase subunit D (FwdD) (PDB:2KI8)	Molydopterin dinucleotide binding domain	formylmethanofuran dehydrogenase subunit D [EC:1.2.7.12]
4	fwd	Wood-Ljungdahl	OD814_001204	FPK	196.21	Formylmethanofuran:tetrahydromethanopterin formyltransferase (Ftr) (PDB:1FTR)	Formylmethanofuran-tetrahydromethanopterin formyltransferase	formylmethanofuran--tetrahydromethanopterin N-formyltransferase [EC:2.3.1.101]
4	fwd	Wood-Ljungdahl	OD814_001247	FPK	403.333	Formylmethanofuran:tetrahydromethanopterin formyltransferase (Ftr) (PDB:1FTR)	Formylmethanofuran-tetrahydromethanopterin formyltransferase	formylmethanofuran--tetrahydromethanopterin N-formyltransferase [EC:2.3.1.101]
4	fwd	Wood-Ljungdahl	OD814_001269	FPK	173.127	Formylmethanofuran dehydrogenase subunit E (FwdE) (PDB:2GLZ)	FmdE, Molybdenum formylmethanofuran dehydrogenase operon	formylmethanofuran dehydrogenase subunit E [EC:1.2.7.12]
4	fwd	Wood-Ljungdahl	OD814_001537	FPK	241.577	Formylmethanofuran dehydrogenase subunit B (FwdB) (PDB:5T5I)		formylmethanofuran dehydrogenase subunit B [EC:1.2.7.12]
4	fwd	Wood-Ljungdahl	OD814_001550	FPK	476.562	Formylmethanofuran dehydrogenase subunit D (FwdD) (PDB:2KI8)	Molydopterin dinucleotide binding domain	formylmethanofuran dehydrogenase subunit D [EC:1.2.7.12]
4	fwd	Wood-Ljungdahl	OD814_001551	FPK	348.73	Formylmethanofuran dehydrogenase subunit B (FwdB) (PDB:5T5I)	Molybdopterin oxidoreductase	formylmethanofuran dehydrogenase subunit B [EC:1.2.7.12]
4	fwd	Wood-Ljungdahl	OD814_001552	FPK	463.127	Formylmethanofuran dehydrogenase subunit A (FwdA) (PDB:5T5I)	Amidohydrolase family	formylmethanofuran dehydrogenase subunit A [EC:1.2.7.12]
4	fwd	Wood-Ljungdahl	OD814_001553	FPK	631.313	Formylmethanofuran dehydrogenase subunit C (FwdC) (PDB:5T5I)	GXGXG motif	formylmethanofuran dehydrogenase subunit C [EC:1.2.7.12]
4	fwd	Wood-Ljungdahl	OD814_001863	FPK	227.053		FmdE, Molybdenum formylmethanofuran dehydrogenase operon	formylmethanofuran dehydrogenase subunit E [EC:1.2.7.12]
4	hdr	Cofactor recycling	OD814_000096	FPK	152.516	Heterodisulfide reductase, subunit C (HdrC) (PDB:5ODC)	4Fe-4S dicluster domain	heterodisulfide reductase subunit C2 [EC:1.8.7.3 1.8.98.4 1.8.98.5 1.8.98.6]
4	hdr	Cofactor recycling	OD814_000097	FPK	240.868	Heterodisulfide reductase, subunit B (HdrB) (PDB:5ODC)	Cysteine-rich domain	heterodisulfide reductase subunit B2 [EC:1.8.7.3 1.8.98.4 1.8.98.5 1.8.98.6]
4	hdr	Cofactor recycling	OD814_000103	FPK	472.18	Heterodisulfide reductase, subunit A (polyferredoxin) (HdrA) (PDB:5ODC)	FAD binding domain	heterodisulfide reductase subunit A2 [EC:1.8.7.3 1.8.98.4 1.8.98.5 1.8.98.6]
4	hdr	Cofactor recycling	OD814_000349	FPK	439.487	NADPH-dependent glutamate synthase beta chain or related oxidoreductase (GltD) (PDB:1H7X)!!!Heterodisulfide reductase, subunit A (polyferredoxin) (HdrA) (PDB:5ODC)	Alanine dehydrogenase/PNT, C-terminal domain	heterodisulfide reductase subunit A2 [EC:1.8.7.3 1.8.98.4 1.8.98.5 1.8.98.6]
4	hdr	Cofactor recycling	OD814_000351	FPK	267.765	Heterodisulfide reductase, subunit A (polyferredoxin) (HdrA) (PDB:5ODC)	Alanine dehydrogenase/PNT, C-terminal domain	heterodisulfide reductase subunit A2 [EC:1.8.7.3 1.8.98.4 1.8.98.5 1.8.98.6]
4	hdr	Cofactor recycling	OD814_000360	FPK	307.407	Fe-S cluster-containing oxidoreductase, includes glycolate oxidase subunit GlcF (GlpC)	Cysteine-rich domain	heterodisulfide reductase subunit D [EC:1.8.98.1]
4	hdr	Cofactor recycling	OD814_000362	FPK	412.458	Heterodisulfide reductase, subunit C (HdrC) (PDB:5ODC)	4Fe-4S dicluster domain	heterodisulfide reductase subunit C2 [EC:1.8.7.3 1.8.98.4 1.8.98.5 1.8.98.6]
4	hdr	Cofactor recycling	OD814_000363	FPK	236.842	Heterodisulfide reductase, subunit B (HdrB) (PDB:5ODC)	Cysteine-rich domain	heterodisulfide reductase subunit B2 [EC:1.8.7.3 1.8.98.4 1.8.98.5 1.8.98.6]
4	hdr	Cofactor recycling	OD814_000446	FPK	321.52	Heterodisulfide reductase, subunit A (polyferredoxin) (HdrA) (PDB:5ODC)	FAD dependent oxidoreductase	heterodisulfide reductase subunit A2 [EC:1.8.7.3 1.8.98.4 1.8.98.5 1.8.98.6]
4	hdr	Cofactor recycling	OD814_001626	FPK	255.517	Heterodisulfide reductase, subunit A (polyferredoxin) (HdrA) (PDB:5ODC)	Flavin containing amine oxidoreductase	heterodisulfide reductase subunit A2 [EC:1.8.7.3 1.8.98.4 1.8.98.5 1.8.98.6]
4	hdr	Cofactor recycling	OD814_001627	FPK	475.113	Heterodisulfide reductase, subunit A (polyferredoxin) (HdrA) (PDB:5ODC)	FAD dependent oxidoreductase	heterodisulfide reductase subunit A2 [EC:1.8.7.3 1.8.98.4 1.8.98.5 1.8.98.6]
4	hdr	Cofactor recycling	OD814_001629	FPK	306.948	Fe-S cluster-containing oxidoreductase, includes glycolate oxidase subunit GlcF (GlpC)	Cysteine-rich domain	heterodisulfide reductase subunit D [EC:1.8.98.1]
4	FeS-or	Cofactor recycling	OD814_000095	FPK	430.592	Fe-S cluster-containing oxidoreductase, includes glycolate oxidase subunit GlcF (GlpC)	Cysteine-rich domain	dimethylglycine catabolism B
4	FeS-or	Cofactor recycling	OD814_000350	FPK	350.939	Fe-S cluster-containing oxidoreductase, includes glycolate oxidase subunit GlcF (GlpC)!!!Coenzyme F420-reducing hydrogenase, delta subunit (FrhD) (PDB:5ODC)	Cysteine-rich domain	F420-non-reducing hydrogenase iron-sulfur subunit [EC:1.12.99.- 1.8.98.5 1.8.98.6]
4	FeS-or	Cofactor recycling	OD814_000360	FPK	307.407	Fe-S cluster-containing oxidoreductase, includes glycolate oxidase subunit GlcF (GlpC)	Cysteine-rich domain	heterodisulfide reductase subunit D [EC:1.8.98.1]
4	FeS-or	Cofactor recycling	OD814_001628	FPK	395.297	Fe-S cluster-containing oxidoreductase, includes glycolate oxidase subunit GlcF (GlpC)!!!NADPH-dependent glutamate synthase beta chain or related oxidoreductase (GltD) (PDB:1H7X)	Alanine dehydrogenase/PNT, C-terminal domain
4	FeS-or	Cofactor recycling	OD814_001629	FPK	306.948	Fe-S cluster-containing oxidoreductase, includes glycolate oxidase subunit GlcF (GlpC)	Cysteine-rich domain	heterodisulfide reductase subunit D [EC:1.8.98.1]
4	ndh	Cofactor recycling	OD814_000024	FPK	386.775	NADH dehydrogenase, FAD-containing subunit (Ndh) (PDB:5NA4)	L-lysine 6-monooxygenase/L-ornithine 5-monooxygenase	NADH:ubiquinone reductase (H+-translocating) [EC:7.1.1.2]
4	ndh	Cofactor recycling	OD814_000512	FPK	236.626	NADH:ubiquinone oxidoreductase 27 kD subunit (chain C) (NuoC)	Respiratory-chain NADH dehydrogenase, 30 Kd subunit
4	ndh	Cofactor recycling	OD814_000513	FPK	298.38	Ni,Fe-hydrogenase III large subunit (HycE2) (PDB:6CFW)	Respiratory-chain NADH dehydrogenase, 49 Kd subunit	ech hydrogenase subunit E
4	ndh	Cofactor recycling	OD814_000514	FPK	231.423	Formate hydrogenlyase subunit HyfC (HyfC) (PDB:6CFW)	NADH dehydrogenase
4	ndh	Cofactor recycling	OD814_000749	FPK	265.948	NADH:ubiquinone oxidoreductase subunit 1 (chain H) (NuoH) (PDB:6HUM)	NADH dehydrogenase	F420H2:quinone oxidoreductase subunit H [EC:1.1.98.4]
4	ndh	Cofactor recycling	OD814_000750	FPK	289.76	NADH:ubiquinone oxidoreductase 49 kD subunit (chain D) (NuoD) (PDB:2FUG)	Respiratory-chain NADH dehydrogenase, 30 Kd subunit
4	ndh	Cofactor recycling	OD814_001059	FPK	445.57	NADH dehydrogenase, FAD-containing subunit (Ndh) (PDB:5NA4)	Pyridine nucleotide-disulphide oxidoreductase	sulfide:quinone oxidoreductase [EC:1.8.5.4]
4	ndh	Cofactor recycling	OD814_001345	FPK	563.566	NADH dehydrogenase, FAD-containing subunit (Ndh) (PDB:5NA4)	FAD dependent oxidoreductase	NADH:ubiquinone reductase (H+-translocating) [EC:7.1.1.2]
4	fqo	Cofactor recycling	OD814_000748	FPK	236.735	Formate hydrogenlyase subunit 6/NADH:ubiquinone oxidoreductase 23 kD subunit (chain I) (NuoI) (PDB:1B0P)	4Fe-4S binding domain	F420H2:quinone oxidoreductase subunit I [EC:1.1.98.4]
4	fqo	Cofactor recycling	OD814_000749	FPK	265.948	NADH:ubiquinone oxidoreductase subunit 1 (chain H) (NuoH) (PDB:6HUM)	NADH dehydrogenase	F420H2:quinone oxidoreductase subunit H [EC:1.1.98.4]
4	fqo	Cofactor recycling	OD814_000750	FPK	289.76	NADH:ubiquinone oxidoreductase 49 kD subunit (chain D) (NuoD) (PDB:2FUG)	Respiratory-chain NADH dehydrogenase, 30 Kd subunit
4	fqo	Cofactor recycling	OD814_000751	FPK	208.955	GTPase-interacting Yip1 domain (Yip1) (PUBMED:25702751;31417902)	Yip1 domain
4	fqo	Cofactor recycling	OD814_000752	FPK	193.277	NADH:ubiquinone oxidoreductase subunit 3 (chain A) (NuoA) (PDB:3RKO)	NADH-ubiquinone/plastoquinone oxidoreductase, chain 3	F420H2:quinone oxidoreductase subunit A [EC:1.1.98.4]
4	fqo	Cofactor recycling	OD814_000753	FPK	210.485	NADH:ubiquinone oxidoreductase subunit 2 (chain N) (NuoN) (PDB:4HE8)	Proton-conducting membrane transporter	F420H2:quinone oxidoreductase subunit N [EC:1.1.98.4]
4	fqo	Cofactor recycling	OD814_000754	FPK	230.809	Membrane H+-translocase/NADH:ubiquinone oxidoreductase subunit 5 (chain L)/Multisubunit Na+/H+ antiporter, MnhA subunit (NuoL) (PDB:3RKO)	Proton-conducting membrane transporter	F420H2:quinone oxidoreductase subunit L [EC:1.1.98.4]
4	fqo	Cofactor recycling	OD814_000755	FPK	310.746	Formate hydrogenlyase subunit 3/Multisubunit Na+/H+ antiporter, MnhD subunit (HyfB) (PDB:6CFW)	Proton-conducting membrane transporter	F420H2:quinone oxidoreductase subunit M [EC:1.1.98.4]
4	fqo	Cofactor recycling	OD814_000756	FPK	198.582			F420H2:quinone oxidoreductase subunit K [EC:1.1.98.4]
4	fqo	Cofactor recycling	OD814_000757	FPK	324.444	NADH:ubiquinone oxidoreductase subunit 6 (chain J) (NuoJ) (PDB:4HE8)		F420H2:quinone oxidoreductase subunit J [EC:1.1.98.4]
4	etf	Electron transport	OD814_000093	FPK	385.005	Electron transfer flavoprotein, alpha subunit FixB (FixB) (PDB:1EFP)	Electron transfer flavoprotein domain	electron transfer flavoprotein alpha subunit
4	etf	Electron transport	OD814_000094	FPK	550.562	Electron transfer flavoprotein, alpha and beta subunits (FixA) (PDB:5OL2)	Electron transfer flavoprotein domain	electron transfer flavoprotein beta subunit
4	etf	Electron transport	OD814_000879	FPK	279.57	Electron transfer flavoprotein, alpha and beta subunits (FixA) (PDB:5OL2)	Electron transfer flavoprotein domain	electron transfer flavoprotein beta subunit
4	etf	Electron transport	OD814_000899	FPK	280.754	Electron transfer flavoprotein, alpha subunit FixB (FixB) (PDB:1EFP)	Electron transfer flavoprotein domain	electron transfer flavoprotein alpha subunit
4	flaB	Electron transport	OD814_001706	FPK	522.466	Archaellin (archaeal flagellin) (FlaB) (PDB:5O4U)	Archaebacterial flagellin	archaeal flagellin FlaB
4	pilA	Electron transport	OD814_000253	FPK	273.165			archaeal type IV pilus assembly protein PilA
4	pilA	Electron transport	OD814_000328	FPK	159.871	Serine protease, subtilisin family (AprE) (PDB:1SCJ)!!!Uncharacterized conserved protein, PKD repeat domain (PDB:2KZW)	Bacterial Ig domain	archaeal type IV pilus assembly protein PilA
4	pilA	Electron transport	OD814_000332	FPK	2910.71	Archaeal flagellin (archaellin), FlaG/FlaF family	Archaeal Type IV pilin, N-terminal	archaeal type IV pilus assembly protein PilA
4	pilA	Electron transport	OD814_001675	FPK	3128.79	Archaeal flagellin (archaellin), FlaG/FlaF family	Archaeal Type IV pilin, N-terminal	archaeal type IV pilus assembly protein PilA
4	hyd	Electron transport	OD814_000135	FPK	310.212	Ni,Fe-hydrogenase maturation factor (HyaD) (PDB:1CFZ) (PUBMED:15294295)	Hydrogenase maturation protease	hydrogenase maturation protease [EC:3.4.23.-]
4	hyd	Electron transport	OD814_000508	FPK	1151.87	Ni,Fe-hydrogenase III small subunit (HycG) (PDB:6CFW)	NADH ubiquinone oxidoreductase, 20 Kd subunit	membrane-bound hydrogenase subunit mbhJ [EC:1.12.7.2]
4	hyd	Electron transport	OD814_000513	FPK	298.38	Ni,Fe-hydrogenase III large subunit (HycE2) (PDB:6CFW)	Respiratory-chain NADH dehydrogenase, 49 Kd subunit	ech hydrogenase subunit E
4	hyd	Electron transport	OD814_001039	FPK	218.029	Ni,Fe-hydrogenase I small subunit (HyaA) (PDB:6FPI)	NiFe/NiFeSe hydrogenase small subunit C-terminal	hydrogenase small subunit [EC:1.12.99.6]
4	hyd	Electron transport	OD814_001040	FPK	344.348	Ni,Fe-hydrogenase I large subunit (HyaB) (PDB:6FPI) (PUBMED:25905665)	Nickel-dependent hydrogenase	hydrogenase large subunit [EC:1.12.99.6]
4	hyd	Electron transport	OD814_001041	FPK	182.195	Ni,Fe-hydrogenase maturation factor (HyaD) (PDB:1CFZ) (PUBMED:15294295)	Hydrogenase maturation protease	hydrogenase maturation protease [EC:3.4.23.-]
4	hyd	Electron transport	OD814_001610	FPK	131.783	Ni,Fe-hydrogenase maturation factor (HyaD) (PDB:1CFZ) (PUBMED:15294295)	Hydrogenase maturation protease	hydrogenase 3 maturation protease [EC:3.4.23.51]
4	fdh	Electron transport	OD814_000499	FPK	437.346	Coenzyme F420-reducing hydrogenase, beta subunit (FrhB) (PDB:3ZFS)!!!L-lactate utilization protein LutB, contains a ferredoxin-type domain (LutB)	4Fe-4S dicluster domain	formate dehydrogenase (coenzyme F420) beta subunit [EC:1.17.98.3 1.8.98.6]
4	fdh	Electron transport	OD814_000500	FPK	333.824	Predicted molibdopterin-dependent oxidoreductase YjgC (YjgC) (PDB:1AA6)	Molybdopterin oxidoreductase	formate dehydrogenase major subunit [EC:1.17.1.9]
24	sat	Sulfate reduction	OD816_001308	FPK	83.8804	ATP sulfurylase (sulfate adenylyltransferase) (MET3) (PDB:1G8F)	ATP-sulfurylase	sulfate adenylyltransferase [EC:2.7.7.4]
24	apr	Sulfate reduction	OD816_001305	FPK	273.863	Succinate dehydrogenase/fumarate reductase, flavoprotein subunit (SdhA) (PDB:1KF6)	FAD binding domain	adenylylsulfate reductase, subunit A [EC:1.8.99.2]
24	apr	Sulfate reduction	OD816_001306	FPK	299.401	NAD-dependent dihydropyrimidine dehydrogenase, PreA subunit (PreA)	Adenosine-5'-phosphosulfate reductase beta subunit	adenylylsulfate reductase, subunit B [EC:1.8.99.2]
24	dsr	Sulfate reduction	OD816_000701	FPK	264.798	Sulfur transfer complex TusBCD TusE component, DsrC family (tRNA 2-thiouridine synthesizing protein C) (TusE) (PDB:1JI8)	DsrC like protein	dissimilatory sulfite reductase related protein
24	dsr	Sulfate reduction	OD816_001430	FPK	157.044	Dissimilatory sulfite reductase (desulfoviridin), alpha and beta subunits (DsrA)	Nitrite and sulphite reductase 4Fe-4S domain	dissimilatory sulfite reductase alpha subunit [EC:1.8.99.5]
24	dsr	Sulfate reduction	OD816_001431	FPK	154.734	Dissimilatory sulfite reductase (desulfoviridin), alpha and beta subunits (DsrA)	4Fe-4S binding domain	dissimilatory sulfite reductase beta subunit [EC:1.8.99.5]
24	dsr	Sulfate reduction	OD816_001432	FPK	66.6667		Dissimilatory sulfite reductase D (DsrD)
24	dsr	Sulfate reduction	OD816_000174	FPK	64.1509	Dissimilatory sulfite reductase (desulfoviridin), alpha and beta subunits (DsrA)	4Fe-4S binding domain
24	pilA	Electron transport	OD816_000644	FPK	43.9276		Prokaryotic N-terminal methylation motif	type IV pilus assembly protein PilA
24	pilA	Electron transport	OD816_000645	FPK	33.0579	Type IV pilus assembly protein, major pilin PilA (PilA) (PDB:1AY2)	Prokaryotic N-terminal methylation motif
24	pilA	Electron transport	OD816_000818	FPK	22.4719	Type IV pilus assembly protein, major pilin PilA (PilA) (PDB:1AY2)	Type II transport protein GspH
24	cyt	Electron transport	OD816_000501	FPK	56.7219	Tetraheme cytochrome c subunit NapC of nitrate or TMAO reductase (NapC)	Cytochrome c7 and related cytochrome c	cytochrome c-type protein NrfB
24	cyt	Electron transport	OD816_001562	FPK	58.6207	DnaJ-class molecular chaperone with C-terminal Zn finger domain (DnaJ) (PDB:1BQ0)	Cytochrome c7 and related cytochrome c
24	cyt	Electron transport	OD816_000107	FPK	57.9297		Cytochrome c7 and related cytochrome c	nitrate reductase (cytochrome), electron transfer subunit
24	cyt	Electron transport	OD816_000988	FPK	41.0628	Cytochrome c, mono- and diheme variants (CccA) (PDB:1A2S)	Cytochrome c554 and c-prime	hydroxylamine dehydrogenase [EC:1.7.2.6]
24	cyt	Electron transport	OD816_000499	FPK	111.111		Cytochrome c7 and related cytochrome c
24	cyt	Electron transport	OD816_000430	FPK	28.4238
24	hyd	Electron transport	OD816_000406	FPK	131.808	Ni,Fe-hydrogenase I small subunit (HyaA) (PDB:6FPI)	NiFe/NiFeSe hydrogenase small subunit C-terminal	[NiFe] hydrogenase small subunit [EC:1.12.2.1]
24	hyd	Electron transport	OD816_000407	FPK	148.259	Ni,Fe-hydrogenase I large subunit (HyaB) (PDB:6FPI) (PUBMED:25905665)	Nickel-dependent hydrogenase
24	hyd	Electron transport	OD816_000192	FPK	92.9293	Ni,Fe-hydrogenase maturation factor (HyaD) (PDB:1CFZ) (PUBMED:15294295)	Hydrogenase maturation protease	hydrogenase maturation protease [EC:3.4.23.-]
24	hyd	Electron transport	OD816_000428	FPK	57.9345	Ni/Fe-hydrogenase 2 integral membrane subunit HybB (HybB)	Polysulphide reductase, NrfD	dimethyl sulfoxide reductase membrane subunit
24	hyd	Electron transport	OD816_001129	FPK	100.671	Ni,Fe-hydrogenase maturation factor (HyaD) (PDB:1CFZ) (PUBMED:15294295)	Hydrogenase maturation protease	hydrogenase maturation protease [EC:3.4.23.-]
24	hyd	Electron transport	OD816_001560	FPK	59.2593	Ni/Fe-hydrogenase 2 integral membrane subunit HybB (HybB)	Polysulphide reductase, NrfD
24	hyd	Electron transport	OD816_000228	FPK	161.592	Anaerobic selenocysteine-containing dehydrogenase (BisC) (PDB:1EU1)	Molybdopterin oxidoreductase	formate dehydrogenase major subunit [EC:1.17.1.9]
24	hyd	Electron transport	OD816_000229	FPK	171.548	Fe-S-cluster-containing dehydrogenase component (DMSO reductase) (HybA) (PDB:2VPW)	4Fe-4S binding domain	formate dehydrogenase iron-sulfur subunit
24	hyd	Electron transport	OD816_000230	FPK	41.6667	Formate dehydrogenase maturation protein FdhE (FdhE) (PDB:2FIY)	Protein involved in formate dehydrogenase formation	FdhE protein
1	acr	Alkane activation	OD815_001019	FPK	4.52489	Methyl coenzyme M reductase, beta subunit (McorB) (PDB:5N28)	Methyl-coenzyme M reductase beta subunit, C-terminal domain	methyl-coenzyme M reductase beta subunit [EC:2.8.4.1]
1	acr	Alkane activation	OD815_001020	FPK	0.600601	Methyl coenzyme M reductase, alpha subunit (McorA) (PDB:1E6V)	Methyl-coenzyme M reductase alpha subunit, C-terminal domain	methyl-coenzyme M reductase alpha subunit [EC:2.8.4.1]
1	acr	Alkane activation	OD815_001021	FPK	1.27714	Methyl coenzyme M reductase, gamma subunit (McorG) (PDB:5N1Q)	Methyl-coenzyme M reductase gamma subunit	methyl-coenzyme M reductase gamma subunit [EC:2.8.4.1]
1	acr	Alkane activation	OD815_001179	FPK	13.6268	Methyl coenzyme M reductase, alpha subunit (McorA) (PDB:1E6V)	Methyl-coenzyme M reductase alpha subunit, C-terminal domain
1	acr	Alkane activation	OD815_001209	FPK	0	Uncharacterized conserved protein related to methyl-CoM reductase subunit C, methanogenesis marker protein 7	Methyl-coenzyme M reductase operon protein C
1	acr	Alkane activation	OD815_001254	FPK	0	Methyl coenzyme M reductase, alpha subunit (McorA) (PDB:1E6V)	Methyl-coenzyme M reductase alpha subunit, N-terminal domain
1	acr	Alkane activation	OD815_001376	FPK	10.4987	Methyl coenzyme M reductase, alpha subunit (McorA) (PDB:1E6V)	Methyl-coenzyme M reductase alpha subunit, C-terminal domain
1	acr	Alkane activation	OD815_001394	FPK	7.24638	Methyl coenzyme M reductase, beta subunit (McorB) (PDB:5N28)	Methyl-coenzyme M reductase beta subunit, C-terminal domain	methyl-coenzyme M reductase beta subunit [EC:2.8.4.1]
1	acr	Alkane activation	OD815_001395	FPK	4.44444	Methyl coenzyme M reductase, gamma subunit (McorG) (PDB:5N1Q)	Methyl-coenzyme M reductase gamma subunit	methyl-coenzyme M reductase gamma subunit [EC:2.8.4.1]
1	acr	Alkane activation	OD815_001407	FPK	1.5873	Methyl coenzyme M reductase, subunit C (McorC)		methyl-coenzyme M reductase subunit C
1	acr	Alkane activation	OD815_001547	FPK	0	Methyl coenzyme M reductase, subunit D (McorD)	Methyl-coenzyme M reductase operon protein D
1	acr	Alkane activation	OD815_001695	FPK	1.443	Methyl coenzyme M reductase, beta subunit (McorB) (PDB:5N28)	Methyl-coenzyme M reductase beta subunit, C-terminal domain	methyl-coenzyme M reductase beta subunit [EC:2.8.4.1]
1	acr	Alkane activation	OD815_001696	FPK	0	Methyl coenzyme M reductase, gamma subunit (McorG) (PDB:5N1Q)	Methyl-coenzyme M reductase gamma subunit	methyl-coenzyme M reductase gamma subunit [EC:2.8.4.1]
1	acr	Alkane activation	OD815_001697	FPK	3.58423	Methyl coenzyme M reductase, alpha subunit (McorA) (PDB:1E6V)	Methyl-coenzyme M reductase alpha subunit, N-terminal domain
1	acad	Beta-oxidation	OD815_000130	FPK	1.26024	Acyl-CoA dehydrogenase related to the alkylation response protein AidB (CaiA) (PDB:1BUC)	Acyl-CoA dehydrogenase, C-terminal domain	acyl-CoA dehydrogenase [EC:1.3.8.7]
1	acad	Beta-oxidation	OD815_000236	FPK	3.24254	Acyl-CoA dehydrogenase related to the alkylation response protein AidB (CaiA) (PDB:1BUC)	Acyl-CoA dehydrogenase, C-terminal domain	acyl-CoA dehydrogenase [EC:1.3.8.7]
1	acad	Beta-oxidation	OD815_000344	FPK	0.865801	Acyl-CoA dehydrogenase related to the alkylation response protein AidB (CaiA) (PDB:1BUC)	Acyl-CoA dehydrogenase, C-terminal domain	acyl-CoA dehydrogenase [EC:1.3.8.7]
1	acad	Beta-oxidation	OD815_000406	FPK	0.874891	Acyl-CoA dehydrogenase related to the alkylation response protein AidB (CaiA) (PDB:1BUC)	Acyl-CoA dehydrogenase, C-terminal domain	acyl-CoA dehydrogenase [EC:1.3.8.7]
1	acad	Beta-oxidation	OD815_000506	FPK	7.87402	Acyl-CoA dehydrogenase related to the alkylation response protein AidB (CaiA) (PDB:1BUC)	Acyl-CoA dehydrogenase, C-terminal domain	acyl-CoA dehydrogenase [EC:1.3.8.7]
1	acad	Beta-oxidation	OD815_000618	FPK	4.35161	Acyl-CoA dehydrogenase related to the alkylation response protein AidB (CaiA) (PDB:1BUC)	Acyl-CoA dehydrogenase, C-terminal domain	acyl-CoA dehydrogenase [EC:1.3.8.7]
1	acad	Beta-oxidation	OD815_000669	FPK	0.861326	Acyl-CoA dehydrogenase related to the alkylation response protein AidB (CaiA) (PDB:1BUC)	Acyl-CoA dehydrogenase, C-terminal domain	acyl-CoA dehydrogenase [EC:1.3.8.7]
1	acad	Beta-oxidation	OD815_000838	FPK	1.75901	Acyl-CoA dehydrogenase related to the alkylation response protein AidB (CaiA) (PDB:1BUC)	Acyl-CoA dehydrogenase, C-terminal domain	acyl-CoA dehydrogenase [EC:1.3.8.7]
1	acad	Beta-oxidation	OD815_001238	FPK	0.854701	Acyl-CoA dehydrogenase related to the alkylation response protein AidB (CaiA) (PDB:1BUC)	Acyl-CoA dehydrogenase, C-terminal domain	acyl-CoA dehydrogenase [EC:1.3.8.7]
1	ech	Beta-oxidation	OD815_000458	FPK	7.20721	Enoyl-CoA hydratase/carnithine racemase (CaiD) (PDB:1DCI)	Enoyl-CoA hydratase/isomerase
1	ech	Beta-oxidation	OD815_001347	FPK	2.53485	Enoyl-CoA hydratase/carnithine racemase (CaiD) (PDB:1DCI)	Enoyl-CoA hydratase/isomerase	enoyl-CoA hydratase [EC:4.2.1.17]
1	ech	Beta-oxidation	OD815_001496	FPK	2.53485	Enoyl-CoA hydratase/carnithine racemase (CaiD) (PDB:1DCI)	Enoyl-CoA hydratase/isomerase	enoyl-CoA hydratase [EC:4.2.1.17]
1	ech	Beta-oxidation	OD815_001644	FPK	1.27226	Enoyl-CoA hydratase/carnithine racemase (CaiD) (PDB:1DCI)	Enoyl-CoA hydratase/isomerase	enoyl-CoA hydratase [EC:4.2.1.17]
1	ech	Beta-oxidation	OD815_001692	FPK	1.25313	Enoyl-CoA hydratase/carnithine racemase (CaiD) (PDB:1DCI)	Enoyl-CoA hydratase/isomerase	enoyl-CoA hydratase [EC:4.2.1.17]
1	hadh	Beta-oxidation	OD815_000133	FPK	1.99005	Dihydrolipoamide dehydrogenase (E3) component of pyruvate/2-oxoglutarate dehydrogenase complex or glutathione oxidoreductase (Lpd) (PDB:6QKG)!!!2,4-dienoyl-CoA reductase or related NADH-dependent reductase, Old Yellow Enzyme (OYE) family (FadH) (PDB:1BWK)	3-hydroxyacyl-CoA dehydrogenase, NAD binding domain	2,4-dienoyl-CoA reductase (NADPH2) [EC:1.3.1.34]
1	hadh	Beta-oxidation	OD815_000178	FPK	4.15628	Enoyl-CoA hydratase/carnithine racemase (CaiD) (PDB:1DCI)!!!3-hydroxyacyl-CoA dehydrogenase (FadB) (PDB:5ZQZ)	3-hydroxyacyl-CoA dehydrogenase, C-terminal domain	enoyl-CoA hydratase / 3-hydroxyacyl-CoA dehydrogenase [EC:4.2.1.17 1.1.1.35]
1	hadh	Beta-oxidation	OD815_000457	FPK	3.33333	3-hydroxyacyl-CoA dehydrogenase (FadB) (PDB:5ZQZ)	3-hydroxyacyl-CoA dehydrogenase, C-terminal domain	3-hydroxybutyryl-CoA dehydrogenase [EC:1.1.1.157]
1	hadh	Beta-oxidation	OD815_001453	FPK	3.47222	3-hydroxyacyl-CoA dehydrogenase (FadB) (PDB:5ZQZ)	3-hydroxyacyl-CoA dehydrogenase, C-terminal domain	3-hydroxyacyl-CoA dehydrogenase [EC:1.1.1.35]
1	hadh	Beta-oxidation	OD815_001871	FPK	2.07469	NADPH-dependent glutamate synthase beta chain or related oxidoreductase (GltD) (PDB:1H7X)!!!Heterodisulfide reductase, subunit A (polyferredoxin) (HdrA) (PDB:5ODC)	3-hydroxyacyl-CoA dehydrogenase, NAD binding domain
1	acat	Beta-oxidation	OD815_000268	FPK	0.854701	Acetyl-CoA acetyltransferase (PaaJ) (PDB:1AFW)	Beta-ketoacyl synthase, N-terminal domain	acetyl-CoA C-acetyltransferase [EC:2.3.1.9]
1	acat	Beta-oxidation	OD815_000480	FPK	0.833333	Acetyl-CoA acetyltransferase (PaaJ) (PDB:1AFW)	Beta-ketoacyl synthase, N-terminal domain	acetyl-CoA C-acetyltransferase [EC:2.3.1.9]
1	acat	Beta-oxidation	OD815_000864	FPK	0.861326	Acetyl-CoA acetyltransferase (PaaJ) (PDB:1AFW)	Thiolase, C-terminal domain	acetyl-CoA C-acetyltransferase [EC:2.3.1.9]
1	acat	Beta-oxidation	OD815_001265	FPK	1.65017	Acetyl-CoA acetyltransferase (PaaJ) (PDB:1AFW)	Beta-ketoacyl synthase, N-terminal domain	acetyl-CoA C-acetyltransferase [EC:2.3.1.9]
1	acat	Beta-oxidation	OD815_001494	FPK	3.35852	Acetyl-CoA acetyltransferase (PaaJ) (PDB:1AFW)	Beta-ketoacyl synthase, N-terminal domain	acetyl-CoA C-acetyltransferase [EC:2.3.1.9]
1	acat	Beta-oxidation	OD815_001758	FPK	4.97512	Acetyl-CoA acetyltransferase (PaaJ) (PDB:1AFW)	Beta-ketoacyl synthase, N-terminal domain	acetyl-CoA C-acetyltransferase [EC:2.3.1.9]
1	acat	Beta-oxidation	OD815_001891	FPK	1.72712	Acetyl-CoA acetyltransferase (PaaJ) (PDB:1AFW)	Thiolase, C-terminal domain
1	mcm	Beta-oxidation	OD815_000341	FPK	2.34329	Methylmalonyl-CoA mutase, N-terminal domain/subunit (Sbm) (PDB:6OXC)	Methylmalonyl-CoA mutase	methylmalonyl-CoA mutase, N-terminal domain [EC:5.4.99.2]
1	mcm	Beta-oxidation	OD815_000780	FPK	0	Methylmalonyl-CoA mutase, C-terminal domain/subunit (cobalamin-binding) (Sbm) (PDB:1B1A)	B12 binding domain	methylmalonyl-CoA mutase, C-terminal domain [EC:5.4.99.2]
1	acds	Wood-Ljungdahl	OD815_000428	FPK	2.55428	CO dehydrogenase nickel-insertion accessory protein CooC1 (CooC) (PUBMED:15466042)	AAA domain	CO dehydrogenase maturation factor
1	acds	Wood-Ljungdahl	OD815_000649	FPK	4.19287	CO dehydrogenase/acetyl-CoA synthase gamma subunit (corrinoid Fe-S protein) (CdhE) (PDB:2H9A)	CO dehydrogenase/acetyl-CoA synthase delta subunit	acetyl-CoA decarbonylase/synthase, CODH/ACS complex subunit gamma [EC:2.1.1.245]
1	acds	Wood-Ljungdahl	OD815_000650	FPK	1.98413	CO dehydrogenase/acetyl-CoA synthase delta subunit (corrinoid Fe-S protein) (CdhD)	CO dehydrogenase/acetyl-CoA synthase delta subunit	acetyl-CoA decarbonylase/synthase, CODH/ACS complex subunit delta [EC:2.1.1.245]
1	acds	Wood-Ljungdahl	OD815_000652	FPK	5.9761	CO dehydrogenase/acetyl-CoA synthase beta subunit (CdhC)	ACS/CODH beta subunit C-terminal
1	acds	Wood-Ljungdahl	OD815_000653	FPK	0	CO dehydrogenase/acetyl-CoA synthase epsilon subunit (CdhB) (PDB:1YTL)	CO dehydrogenase beta subunit/acetyl-CoA synthase epsilon subunit	anaerobic carbon-monoxide dehydrogenase, CODH/ACS complex subunit epsilon
1	acds	Wood-Ljungdahl	OD815_000654	FPK	2.48756	CO dehydrogenase/acetyl-CoA synthase alpha subunit (CdhA) (PDB:3CF4)	4Fe-4S binding domain	anaerobic carbon-monoxide dehydrogenase, CODH/ACS complex subunit alpha [EC:1.2.7.4]
1	acds	Wood-Ljungdahl	OD815_000719	FPK	1.32802	CO dehydrogenase nickel-insertion accessory protein CooC1 (CooC) (PUBMED:15466042)	AAA domain	CO dehydrogenase maturation factor
1	acds	Wood-Ljungdahl	OD815_000917	FPK	5.29101		CO dehydrogenase accessory protein CooT	uncharacterized protein
1	acds	Wood-Ljungdahl	OD815_001261	FPK	2.37248	CO dehydrogenase/acetyl-CoA synthase alpha subunit (CdhA) (PDB:3CF4)	4Fe-4S dicluster domain	anaerobic carbon-monoxide dehydrogenase, CODH/ACS complex subunit alpha [EC:1.2.7.4]
1	acds	Wood-Ljungdahl	OD815_001263	FPK	2.05761	CO dehydrogenase/acetyl-CoA synthase beta subunit (CdhC)	ACS/CODH beta subunit C-terminal
1	acds	Wood-Ljungdahl	OD815_001303	FPK	1.33333	CO dehydrogenase nickel-insertion accessory protein CooC1 (CooC) (PUBMED:15466042)	Adenylylsulphate kinase	CO dehydrogenase maturation factor
1	acds	Wood-Ljungdahl	OD815_001432	FPK	2.10526	CO dehydrogenase/acetyl-CoA synthase gamma subunit (corrinoid Fe-S protein) (CdhE) (PDB:2H9A)	CO dehydrogenase/acetyl-CoA synthase delta subunit	acetyl-CoA decarbonylase/synthase, CODH/ACS complex subunit gamma [EC:2.1.1.245]
1	acds	Wood-Ljungdahl	OD815_001433	FPK	2.87356	CO dehydrogenase/acetyl-CoA synthase delta subunit (corrinoid Fe-S protein) (CdhD)	CO dehydrogenase/acetyl-CoA synthase delta subunit	acetyl-CoA decarbonylase/synthase, CODH/ACS complex subunit delta [EC:2.1.1.245]
1	acds	Wood-Ljungdahl	OD815_001435	FPK	1.32802	CO dehydrogenase nickel-insertion accessory protein CooC1 (CooC) (PUBMED:15466042)	AAA domain	CO dehydrogenase maturation factor
1	acds	Wood-Ljungdahl	OD815_001436	FPK	2.00401	CO dehydrogenase/acetyl-CoA synthase beta subunit (CdhC)	ACS/CODH beta subunit C-terminal	acetyl-CoA decarbonylase/synthase, CODH/ACS complex subunit beta [EC:2.3.1.169]
1	acds	Wood-Ljungdahl	OD815_001437	FPK	1.85185	CO dehydrogenase/acetyl-CoA synthase epsilon subunit (CdhB) (PDB:1YTL)	CO dehydrogenase beta subunit/acetyl-CoA synthase epsilon subunit	anaerobic carbon-monoxide dehydrogenase, CODH/ACS complex subunit epsilon
1	acds	Wood-Ljungdahl	OD815_001438	FPK	0.411523	CO dehydrogenase/acetyl-CoA synthase alpha subunit (CdhA) (PDB:3CF4)	4Fe-4S dicluster domain	anaerobic carbon-monoxide dehydrogenase, CODH/ACS complex subunit alpha [EC:1.2.7.4]
1	acds	Wood-Ljungdahl	OD815_001642	FPK	0	Pyruvate:ferredoxin oxidoreductase or related 2-oxoacid:ferredoxin oxidoreductase, delta subunit (PorD) (PDB:5C4I)!!!CO dehydrogenase/acetyl-CoA synthase gamma subunit (corrinoid Fe-S protein) (CdhE) (PDB:2H9A)	4Fe-4S binding domain	4Fe-4S ferredoxin
1	acds	Wood-Ljungdahl	OD815_001673	FPK	0.393082	CO dehydrogenase/acetyl-CoA synthase alpha subunit (CdhA) (PDB:3CF4)	Prismane/CO dehydrogenase family	anaerobic carbon-monoxide dehydrogenase, CODH/ACS complex subunit alpha [EC:1.2.7.4]
1	acds	Wood-Ljungdahl	OD815_001674	FPK	2.23714		CO dehydrogenase beta subunit/acetyl-CoA synthase epsilon subunit
1	acds	Wood-Ljungdahl	OD815_001675	FPK	1.43678	CO dehydrogenase/acetyl-CoA synthase beta subunit (CdhC)	ACS/CODH beta subunit C-terminal
1	acds	Wood-Ljungdahl	OD815_001678	FPK	2.54453	CO dehydrogenase nickel-insertion accessory protein CooC1 (CooC) (PUBMED:15466042)	AAA domain	CO dehydrogenase maturation factor
1	acds	Wood-Ljungdahl	OD815_001825	FPK	2.13675	CO dehydrogenase/acetyl-CoA synthase gamma subunit (corrinoid Fe-S protein) (CdhE) (PDB:2H9A)	4Fe-4S binding domain	4Fe-4S ferredoxin
1	met	Wood-Ljungdahl	OD815_001169	FPK	4.24628	5,10-methylenetetrahydrofolate reductase (MetF) (PDB:1B5T)!!!CO dehydrogenase/acetyl-CoA synthase delta subunit (corrinoid Fe-S protein) (CdhD)	Methylenetetrahydrofolate reductase	methylenetetrahydrofolate reductase (NADPH) [EC:1.5.1.20]
1	mer	Wood-Ljungdahl	OD815_000385	FPK	12.4902	Flavin-dependent oxidoreductase, luciferase family (includes alkanesulfonate monooxygenase SsuD and methylene tetrahydromethanopterin reductase) (SsuD) (PDB:1BRL)	Luciferase-like monooxygenase	5,10-methylenetetrahydromethanopterin reductase [EC:1.5.98.2]
1	mer	Wood-Ljungdahl	OD815_000613	FPK	0	Flavin-dependent oxidoreductase, luciferase family (includes alkanesulfonate monooxygenase SsuD and methylene tetrahydromethanopterin reductase) (SsuD) (PDB:1BRL)	Luciferase-like monooxygenase	5,10-methylenetetrahydromethanopterin reductase [EC:1.5.98.2]
1	mtd	Wood-Ljungdahl	OD815_000254	FPK	150.303	F420-dependent methylenetetrahydromethanopterin dehydrogenase (Mtd) (PDB:1QV9)	methylene-5,6,7,8-tetrahydromethanopterin dehydrogenase	methylenetetrahydromethanopterin dehydrogenase [EC:1.5.98.1]
1	mch	Wood-Ljungdahl	OD815_000561	FPK	0	Methenyltetrahydromethanopterin cyclohydrolase (Mch) (PDB:1QLM)	Cyclohydrolase (MCH)	methenyltetrahydromethanopterin cyclohydrolase [EC:3.5.4.27]
1	ftr	Wood-Ljungdahl	OD815_000474	FPK	0	Formylmethanofuran:tetrahydromethanopterin formyltransferase (Ftr) (PDB:1FTR)	Formylmethanofuran-tetrahydromethanopterin formyltransferase	formylmethanofuran--tetrahydromethanopterin N-formyltransferase [EC:2.3.1.101]
1	ftr	Wood-Ljungdahl	OD815_001451	FPK	2.22965	Formylmethanofuran:tetrahydromethanopterin formyltransferase (Ftr) (PDB:1FTR)	Formylmethanofuran-tetrahydromethanopterin formyltransferase	formylmethanofuran--tetrahydromethanopterin N-formyltransferase [EC:2.3.1.101]
1	fwd	Wood-Ljungdahl	OD815_000441	FPK	2.31481	Formylmethanofuran dehydrogenase subunit D (FwdD) (PDB:2KI8)	Molydopterin dinucleotide binding domain
1	fwd	Wood-Ljungdahl	OD815_000582	FPK	1.56863	Formylmethanofuran dehydrogenase subunit B (FwdB) (PDB:5T5I)		formylmethanofuran dehydrogenase subunit B [EC:1.2.7.12]
1	fwd	Wood-Ljungdahl	OD815_000870	FPK	0	Formylmethanofuran dehydrogenase subunit C (FwdC) (PDB:5T5I)	GXGXG motif	formylmethanofuran dehydrogenase subunit C [EC:1.2.7.12]
1	fwd	Wood-Ljungdahl	OD815_000871	FPK	1.76991	Formylmethanofuran dehydrogenase subunit A (FwdA) (PDB:5T5I)	Amidohydrolase family	formylmethanofuran dehydrogenase subunit A [EC:1.2.7.12]
1	fwd	Wood-Ljungdahl	OD815_000872	FPK	2.25734	Formylmethanofuran dehydrogenase subunit B (FwdB) (PDB:5T5I)	Molybdopterin oxidoreductase	formylmethanofuran dehydrogenase subunit B [EC:1.2.7.12]
1	fwd	Wood-Ljungdahl	OD815_000873	FPK	2.6455	Formylmethanofuran dehydrogenase subunit D (FwdD) (PDB:2KI8)	Molydopterin dinucleotide binding domain	formylmethanofuran dehydrogenase subunit D [EC:1.2.7.12]
1	fwd	Wood-Ljungdahl	OD815_001231	FPK	2.41546	Formylmethanofuran dehydrogenase subunit E (FwdE) (PDB:2GLZ)	FmdE, Molybdenum formylmethanofuran dehydrogenase operon	formylmethanofuran dehydrogenase subunit E [EC:1.2.7.12]
1	fwd	Wood-Ljungdahl	OD815_001253	FPK	25.0678	Formylmethanofuran dehydrogenase subunit A (FwdA) (PDB:5T5I)	Amidohydrolase family	formylmethanofuran dehydrogenase subunit A [EC:1.2.7.12]
1	fwd	Wood-Ljungdahl	OD815_001374	FPK	2.47831	Formylmethanofuran dehydrogenase subunit E (FwdE) (PDB:2GLZ)	FmdE, Molybdenum formylmethanofuran dehydrogenase operon	formylmethanofuran dehydrogenase subunit E [EC:1.2.7.12]
1	fwd	Wood-Ljungdahl	OD815_001703	FPK	0.823045	Formylmethanofuran dehydrogenase subunit B (FwdB) (PDB:5T5I)		formylmethanofuran dehydrogenase subunit B [EC:1.2.7.12]
1	fwd	Wood-Ljungdahl	OD815_001985	FPK	0	Formylmethanofuran dehydrogenase subunit B (FwdB) (PDB:5T5I)
1	hdr	Cofactor recycling	OD815_000180	FPK	2.51572	NAD(P)H-flavin reductase (Mcr1) (PDB:3A1F)!!!Heterodisulfide reductase, subunit C (HdrC) (PDB:5ODC)	4Fe-4S dicluster domain	sulfhydrogenase subunit beta (sulfur reductase) [EC:1.12.98.4]
1	hdr	Cofactor recycling	OD815_000276	FPK	1.62602	Fe-S cluster-containing oxidoreductase, includes glycolate oxidase subunit GlcF (GlpC)	Cysteine-rich domain	heterodisulfide reductase subunit D [EC:1.8.98.1]
1	hdr	Cofactor recycling	OD815_000622	FPK	0.903342	Fe-S cluster-containing oxidoreductase, includes glycolate oxidase subunit GlcF (GlpC)	Cysteine-rich domain	heterodisulfide reductase subunit D [EC:1.8.98.1]
1	hdr	Cofactor recycling	OD815_000624	FPK	3.003	Heterodisulfide reductase, subunit A (polyferredoxin) (HdrA) (PDB:5ODC)	FAD dependent oxidoreductase
1	hdr	Cofactor recycling	OD815_000625	FPK	1.16144	Heterodisulfide reductase, subunit A (polyferredoxin) (HdrA) (PDB:5ODC)	Flavin containing amine oxidoreductase
1	hdr	Cofactor recycling	OD815_000855	FPK	1.51286	Heterodisulfide reductase, subunit A (polyferredoxin) (HdrA) (PDB:5ODC)	FAD dependent oxidoreductase	heterodisulfide reductase subunit A2 [EC:1.8.7.3 1.8.98.4 1.8.98.5 1.8.98.6]
1	hdr	Cofactor recycling	OD815_000939	FPK	522.381	Fe-S-cluster-containing dehydrogenase component (DMSO reductase) (HybA) (PDB:2VPW)!!!Heterodisulfide reductase, subunit A (polyferredoxin) (HdrA) (PDB:5ODC)!!!Coenzyme F420-reducing hydrogenase, delta subunit (FrhD) (PDB:5ODC)	4Fe-4S binding domain	ferredoxin
1	hdr	Cofactor recycling	OD815_001160	FPK	0	Heterodisulfide reductase, subunit C (HdrC) (PDB:5ODC)	4Fe-4S dicluster domain	heterodisulfide reductase subunit C2 [EC:1.8.7.3 1.8.98.4 1.8.98.5 1.8.98.6]
1	hdr	Cofactor recycling	OD815_001161	FPK	2.28311	Heterodisulfide reductase, subunit B (HdrB) (PDB:5ODC)	Cysteine-rich domain	heterodisulfide reductase subunit B2 [EC:1.8.7.3 1.8.98.4 1.8.98.5 1.8.98.6]
1	hdr	Cofactor recycling	OD815_001177	FPK	2.05128	Heterodisulfide reductase, subunit A (polyferredoxin) (HdrA) (PDB:5ODC)!!!Coenzyme F420-reducing hydrogenase, delta subunit (FrhD) (PDB:5ODC)	4Fe-4S binding domain
1	hdr	Cofactor recycling	OD815_001240	FPK	3.57325	Heterodisulfide reductase, subunit A (polyferredoxin) (HdrA) (PDB:5ODC)	FAD binding domain	heterodisulfide reductase subunit A2 [EC:1.8.7.3 1.8.98.4 1.8.98.5 1.8.98.6]
1	hdr	Cofactor recycling	OD815_001721	FPK	4.55373	Fe-S cluster-containing oxidoreductase, includes glycolate oxidase subunit GlcF (GlpC)	Cysteine-rich domain	heterodisulfide reductase subunit D [EC:1.8.98.1]
1	hdr	Cofactor recycling	OD815_001724	FPK	0	Heterodisulfide reductase, subunit C (HdrC) (PDB:5ODC)	4Fe-4S binding domain	heterodisulfide reductase subunit C2 [EC:1.8.7.3 1.8.98.4 1.8.98.5 1.8.98.6]
1	hdr	Cofactor recycling	OD815_001725	FPK	5.95238	Heterodisulfide reductase, subunit B (HdrB) (PDB:5ODC)	Cysteine-rich domain	heterodisulfide reductase subunit B2 [EC:1.8.7.3 1.8.98.4 1.8.98.5 1.8.98.6]
1	hdr	Cofactor recycling	OD815_001726	FPK	1.17371	Heterodisulfide reductase, subunit A (polyferredoxin) (HdrA) (PDB:5ODC)	Alanine dehydrogenase/PNT, C-terminal domain
1	hdr	Cofactor recycling	OD815_001768	FPK	0.644745	Heterodisulfide reductase, subunit A (polyferredoxin) (HdrA) (PDB:5ODC)	Alanine dehydrogenase/PNT, C-terminal domain	heterodisulfide reductase subunit A2 [EC:1.8.7.3 1.8.98.4 1.8.98.5 1.8.98.6]
1	hdr	Cofactor recycling	OD815_001771	FPK	1.89663	NADPH-dependent glutamate synthase beta chain or related oxidoreductase (GltD) (PDB:1H7X)!!!Heterodisulfide reductase, subunit A (polyferredoxin) (HdrA) (PDB:5ODC)	4Fe-4S binding domain
1	hdr	Cofactor recycling	OD815_001871	FPK	2.07469	NADPH-dependent glutamate synthase beta chain or related oxidoreductase (GltD) (PDB:1H7X)!!!Heterodisulfide reductase, subunit A (polyferredoxin) (HdrA) (PDB:5ODC)	3-hydroxyacyl-CoA dehydrogenase, NAD binding domain
1	FeS-or	Cofactor recycling	OD815_001159	FPK	1.76367	Fe-S cluster-containing oxidoreductase, includes glycolate oxidase subunit GlcF (GlpC)!!!Nitrate reductase gamma subunit (NarI) (PDB:1Y5L)	Cysteine-rich domain	dimethylglycine catabolism B
1	FeS-or	Cofactor recycling	OD815_000276	FPK	1.62602	Fe-S cluster-containing oxidoreductase, includes glycolate oxidase subunit GlcF (GlpC)	Cysteine-rich domain	heterodisulfide reductase subunit D [EC:1.8.98.1]
1	FeS-or	Cofactor recycling	OD815_000619	FPK	0	Fe-S cluster-containing oxidoreductase, includes glycolate oxidase subunit GlcF (GlpC)	Cysteine-rich domain
1	FeS-or	Cofactor recycling	OD815_000622	FPK	0.903342	Fe-S cluster-containing oxidoreductase, includes glycolate oxidase subunit GlcF (GlpC)	Cysteine-rich domain	heterodisulfide reductase subunit D [EC:1.8.98.1]
1	FeS-or	Cofactor recycling	OD815_000623	FPK	2.61292	Fe-S cluster-containing oxidoreductase, includes glycolate oxidase subunit GlcF (GlpC)!!!NADPH-dependent glutamate synthase beta chain or related oxidoreductase (GltD) (PDB:1H7X)	Flavin containing amine oxidoreductase
1	FeS-or	Cofactor recycling	OD815_001721	FPK	4.55373	Fe-S cluster-containing oxidoreductase, includes glycolate oxidase subunit GlcF (GlpC)	Cysteine-rich domain	heterodisulfide reductase subunit D [EC:1.8.98.1]
1	FeS-or	Cofactor recycling	OD815_001770	FPK	3.01932	Fe-S cluster-containing oxidoreductase, includes glycolate oxidase subunit GlcF (GlpC)!!!Coenzyme F420-reducing hydrogenase, delta subunit (FrhD) (PDB:5ODC)	Cysteine-rich domain	F420-non-reducing hydrogenase iron-sulfur subunit [EC:1.12.99.- 1.8.98.5 1.8.98.6]
1	FeS-or	Cofactor recycling	OD815_001877	FPK	0	Fe-S cluster-containing oxidoreductase, includes glycolate oxidase subunit GlcF (GlpC)	Cysteine-rich domain
1	FeS-or	Cofactor recycling	OD815_001879	FPK	1.71821	Fe-S cluster-containing oxidoreductase, includes glycolate oxidase subunit GlcF (GlpC)	4Fe-4S dicluster domain
1	ndh	Cofactor recycling	OD815_000184	FPK	5.43478	NADH dehydrogenase, FAD-containing subunit (Ndh) (PDB:5NA4)	L-lysine 6-monooxygenase/L-ornithine 5-monooxygenase	NADH:ubiquinone reductase (H+-translocating) [EC:7.1.1.2]
1	ndh	Cofactor recycling	OD815_000193	FPK	0	NADH:ubiquinone oxidoreductase 27 kD subunit (chain C) (NuoC)!!!Ni,Fe-hydrogenase III large subunit (HycE2) (PDB:6CFW)	Respiratory-chain NADH dehydrogenase, 30 Kd subunit
1	ndh	Cofactor recycling	OD815_000194	FPK	0.960615	Ni,Fe-hydrogenase III large subunit (HycE2) (PDB:6CFW)	Respiratory-chain NADH dehydrogenase, 49 Kd subunit
1	ndh	Cofactor recycling	OD815_000195	FPK	3.15457	Formate hydrogenlyase subunit HyfC (HyfC) (PDB:6CFW)	NADH dehydrogenase
1	ndh	Cofactor recycling	OD815_000541	FPK	0.799361	NADH dehydrogenase, FAD-containing subunit (Ndh) (PDB:5NA4)	FAD dependent oxidoreductase	NADH:ubiquinone reductase (H+-translocating) [EC:7.1.1.2]
1	ndh	Cofactor recycling	OD815_000949	FPK	0	NADH:ubiquinone oxidoreductase subunit 1 (chain H) (NuoH) (PDB:6HUM)	NADH dehydrogenase	F420H2:quinone oxidoreductase subunit H [EC:1.1.98.4]
1	ndh	Cofactor recycling	OD815_000950	FPK	1.30719	NADH:ubiquinone oxidoreductase 49 kD subunit (chain D) (NuoD) (PDB:2FUG)	Respiratory-chain NADH dehydrogenase, 30 Kd subunit
1	ndh	Cofactor recycling	OD815_001134	FPK	3.37553	NADH dehydrogenase, FAD-containing subunit (Ndh) (PDB:5NA4)	Pyridine nucleotide-disulphide oxidoreductase	sulfide:quinone oxidoreductase [EC:1.8.5.4]
1	ndh	Cofactor recycling	OD815_001175	FPK	0.852515	Ni,Fe-hydrogenase III large subunit (HycE2) (PDB:6CFW)	Respiratory-chain NADH dehydrogenase, 49 Kd subunit	ech hydrogenase subunit E
1	ndh	Cofactor recycling	OD815_001176	FPK	1.06157	Formate hydrogenlyase subunit HyfC (HyfC) (PDB:6CFW)	NADH dehydrogenase
1	fqo	Cofactor recycling	OD815_000948	FPK	0	Formate hydrogenlyase subunit 6/NADH:ubiquinone oxidoreductase 23 kD subunit (chain I) (NuoI) (PDB:1B0P)	4Fe-4S binding domain	F420H2:quinone oxidoreductase subunit I [EC:1.1.98.4]
1	fqo	Cofactor recycling	OD815_000949	FPK	0	NADH:ubiquinone oxidoreductase subunit 1 (chain H) (NuoH) (PDB:6HUM)	NADH dehydrogenase	F420H2:quinone oxidoreductase subunit H [EC:1.1.98.4]
1	fqo	Cofactor recycling	OD815_000950	FPK	1.30719	NADH:ubiquinone oxidoreductase 49 kD subunit (chain D) (NuoD) (PDB:2FUG)	Respiratory-chain NADH dehydrogenase, 30 Kd subunit
1	fqo	Cofactor recycling	OD815_000951	FPK	1.61031	GTPase-interacting Yip1 domain (Yip1) (PUBMED:25702751;31417902)	Yip1 domain
1	fqo	Cofactor recycling	OD815_000952	FPK	0	NADH:ubiquinone oxidoreductase subunit 3 (chain A) (NuoA) (PDB:3RKO)	NADH-ubiquinone/plastoquinone oxidoreductase, chain 3	F420H2:quinone oxidoreductase subunit A [EC:1.1.98.4]
1	fqo	Cofactor recycling	OD815_000953	FPK	1.62999	NADH:ubiquinone oxidoreductase subunit 2 (chain N) (NuoN) (PDB:4HE8)	Proton-conducting membrane transporter	F420H2:quinone oxidoreductase subunit N [EC:1.1.98.4]
1	fqo	Cofactor recycling	OD815_000954	FPK	4.65116	Membrane H+-translocase/NADH:ubiquinone oxidoreductase subunit 5 (chain L)/Multisubunit Na+/H+ antiporter, MnhA subunit (NuoL) (PDB:3RKO)	Proton-conducting membrane transporter	F420H2:quinone oxidoreductase subunit L [EC:1.1.98.4]
1	fqo	Cofactor recycling	OD815_000955	FPK	1.36893	Formate hydrogenlyase subunit 3/Multisubunit Na+/H+ antiporter, MnhD subunit (HyfB) (PDB:6CFW)	Proton-conducting membrane transporter	F420H2:quinone oxidoreductase subunit M [EC:1.1.98.4]
1	fqo	Cofactor recycling	OD815_000956	FPK	0			F420H2:quinone oxidoreductase subunit K [EC:1.1.98.4]
1	fqo	Cofactor recycling	OD815_000957	FPK	2.22222	NADH:ubiquinone oxidoreductase subunit 6 (chain J) (NuoJ) (PDB:4HE8)		F420H2:quinone oxidoreductase subunit J [EC:1.1.98.4]
1	etf	Electron transport	OD815_000400	FPK	2.48756	Electron transfer flavoprotein, alpha and beta subunits (FixA) (PDB:5OL2)	Electron transfer flavoprotein domain	electron transfer flavoprotein beta subunit
1	etf	Electron transport	OD815_000908	FPK	0	Electron transfer flavoprotein, alpha subunit FixB (FixB) (PDB:1EFP)	Electron transfer flavoprotein domain	electron transfer flavoprotein alpha subunit
1	etf	Electron transport	OD815_001157	FPK	0	Electron transfer flavoprotein, alpha subunit FixB (FixB) (PDB:1EFP)	Electron transfer flavoprotein domain	electron transfer flavoprotein alpha subunit
1	etf	Electron transport	OD815_001158	FPK	3.77358	Electron transfer flavoprotein, alpha and beta subunits (FixA) (PDB:5OL2)	Electron transfer flavoprotein domain	electron transfer flavoprotein beta subunit
1	flaB	Electron transport	OD815_000169	FPK	5.07614	Archaellin (archaeal flagellin) (FlaB) (PDB:5O4U)	Archaebacterial flagellin	archaeal flagellin FlaB
1	flaB	Electron transport	OD815_000170	FPK	4.09836	Archaellin (archaeal flagellin) (FlaB) (PDB:5O4U)	Archaebacterial flagellin	archaeal flagellin FlaB
1	flaB	Electron transport	OD815_000171	FPK	1.79211	Archaellin (archaeal flagellin) (FlaB) (PDB:5O4U)	Archaebacterial flagellin	archaeal flagellin FlaB
1	pilA	Electron transport	OD815_001333	FPK	0	Archaeal flagellin (archaellin), FlaG/FlaF family	Archaeal Type IV pilin, N-terminal	archaeal type IV pilus assembly protein PilA
1	pilA	Electron transport	OD815_001500	FPK	1.98413	Archaeal flagellin (archaellin), FlaG/FlaF family	Archaeal Type IV pilin, N-terminal	archaeal type IV pilus assembly protein PilA
1	pilA	Electron transport	OD815_001802	FPK	178.404		Archaeal Type IV pilin, N-terminal	archaeal type IV pilus assembly protein PilA
1	pilA	Electron transport	OD815_001805	FPK	6.25	Archaeal flagellin (archaellin), FlaG/FlaF family	Archaeal Type IV pilin, N-terminal	archaeal type IV pilus assembly protein PilA
1	pilA	Electron transport	OD815_001806	FPK	16.4141	Archaeal flagellin (archaellin), FlaG/FlaF family	Archaeal Type IV pilin, N-terminal	archaeal type IV pilus assembly protein PilA
1	pilA	Electron transport	OD815_001873	FPK	94.5274		Archaeal Type IV pilin, N-terminal	archaeal type IV pilus assembly protein PilA
1	hyd	Electron transport	OD815_000190	FPK	2.73224	Ni,Fe-hydrogenase III small subunit (HycG) (PDB:6CFW)	NADH ubiquinone oxidoreductase, 20 Kd subunit
1	hyd	Electron transport	OD815_000194	FPK	0.960615	Ni,Fe-hydrogenase III large subunit (HycE2) (PDB:6CFW)	Respiratory-chain NADH dehydrogenase, 49 Kd subunit
1	hyd	Electron transport	OD815_000837	FPK	0	Ni,Fe-hydrogenase maturation factor (HyaD) (PDB:1CFZ) (PUBMED:15294295)	Hydrogenase maturation protease	hydrogenase maturation protease [EC:3.4.23.-]
1	hyd	Electron transport	OD815_001003	FPK	0	Ni,Fe-hydrogenase I small subunit (HyaA) (PDB:6FPI)	NiFe/NiFeSe hydrogenase small subunit C-terminal	hydrogenase small subunit [EC:1.12.99.6]
1	hyd	Electron transport	OD815_001004	FPK	3.47222	Ni,Fe-hydrogenase I large subunit (HyaB) (PDB:6FPI) (PUBMED:25905665)	Nickel-dependent hydrogenase	hydrogenase large subunit [EC:1.12.99.6]
1	hyd	Electron transport	OD815_001006	FPK	0	Ni,Fe-hydrogenase maturation factor (HyaD) (PDB:1CFZ) (PUBMED:15294295)	Hydrogenase maturation protease	hydrogenase maturation protease [EC:3.4.23.-]
1	hyd	Electron transport	OD815_001170	FPK	0	Ni,Fe-hydrogenase III small subunit (HycG) (PDB:6CFW)	NADH ubiquinone oxidoreductase, 20 Kd subunit	membrane-bound hydrogenase subunit mbhJ [EC:1.12.7.2]
1	hyd	Electron transport	OD815_001175	FPK	0.852515	Ni,Fe-hydrogenase III large subunit (HycE2) (PDB:6CFW)	Respiratory-chain NADH dehydrogenase, 49 Kd subunit	ech hydrogenase subunit E
1	hyd	Electron transport	OD815_001645	FPK	0	Ni,Fe-hydrogenase maturation factor (HyaD) (PDB:1CFZ) (PUBMED:15294295)	Hydrogenase maturation protease	hydrogenase 3 maturation protease [EC:3.4.23.51]
1	fdh	Electron transport	OD815_000519	FPK	0.984737	Predicted molibdopterin-dependent oxidoreductase YjgC (YjgC) (PDB:1AA6)	Molybdopterin oxidoreductase	formate dehydrogenase major subunit [EC:1.17.1.9]
1	fdh	Electron transport	OD815_000520	FPK	2.43902	Coenzyme F420-reducing hydrogenase, beta subunit (FrhB) (PDB:3ZFS)!!!L-lactate utilization protein LutB, contains a ferredoxin-type domain (LutB)	4Fe-4S dicluster domain	formate dehydrogenase (coenzyme F420) beta subunit [EC:1.17.98.3 1.8.98.6]
1	fdh	Electron transport	OD815_000927	FPK	609.952	Predicted molibdopterin-dependent oxidoreductase YjgC (YjgC) (PDB:1AA6)	Molybdopterin oxidoreductase	formate dehydrogenase major subunit [EC:1.17.1.9]
1	fdh	Electron transport	OD815_000928	FPK	729.73	Fe-S-cluster-containing dehydrogenase component (DMSO reductase) (HybA) (PDB:2VPW)	4Fe-4S binding domain	formate dehydrogenase iron-sulfur subunit
1	fdh	Electron transport	OD815_000930	FPK	2.62467	Formate dehydrogenase assembly factor FdhD, a sulfurtransferase (FdhD) (PDB:2PW9)	FdhD/NarQ family	FdhD protein
1	fdh	Electron transport	OD815_001540	FPK	2.52525	Coenzyme F420-reducing hydrogenase, beta subunit (FrhB) (PDB:3ZFS)!!!L-lactate utilization protein LutB, contains a ferredoxin-type domain (LutB)	4Fe-4S binding domain	formate dehydrogenase (coenzyme F420) beta subunit [EC:1.17.98.3 1.8.98.6]

## Sheet: ED_Fig_7_c
mag	gene	category	locus_tag	measure	octane_value	COG20_function	Pfam_function	KOfam_function
4	acr	Alkane activation	OD814_000157	FPK	0	Methyl coenzyme M reductase, gamma subunit (McorG) (PDB:5N1Q)	Methyl-coenzyme M reductase gamma subunit	methyl-coenzyme M reductase gamma subunit [EC:2.8.4.1]
4	acr	Alkane activation	OD814_000158	FPK	0	Methyl coenzyme M reductase, beta subunit (McorB) (PDB:5N28)	Methyl-coenzyme M reductase beta subunit, C-terminal domain	methyl-coenzyme M reductase beta subunit [EC:2.8.4.1]
4	acr	Alkane activation	OD814_000175	FPK	0.597372	Methyl coenzyme M reductase, alpha subunit (McorA) (PDB:1E6V)	Methyl-coenzyme M reductase alpha subunit, C-terminal domain	methyl-coenzyme M reductase alpha subunit [EC:2.8.4.1]
4	acr	Alkane activation	OD814_000176	FPK	0	Methyl coenzyme M reductase, gamma subunit (McorG) (PDB:5N1Q)	Methyl-coenzyme M reductase gamma subunit	methyl-coenzyme M reductase gamma subunit [EC:2.8.4.1]
4	acr	Alkane activation	OD814_000177	FPK	0.734214	Methyl coenzyme M reductase, beta subunit (McorB) (PDB:5N28)	Methyl-coenzyme M reductase beta subunit, C-terminal domain	methyl-coenzyme M reductase beta subunit [EC:2.8.4.1]
4	acr	Alkane activation	OD814_000380	FPK	0	Methyl coenzyme M reductase, subunit C (McorC)		methyl-coenzyme M reductase subunit C
4	acr	Alkane activation	OD814_000515	FPK	1.04822	Methyl coenzyme M reductase, alpha subunit (McorA) (PDB:1E6V)	Methyl-coenzyme M reductase alpha subunit, C-terminal domain
4	acr	Alkane activation	OD814_000784	FPK	0	Methyl coenzyme M reductase, subunit D (McorD)	Methyl-coenzyme M reductase operon protein D
4	acr	Alkane activation	OD814_000814	FPK	0	Methyl coenzyme M reductase, gamma subunit (McorG) (PDB:5N1Q)	Methyl-coenzyme M reductase gamma subunit	methyl-coenzyme M reductase gamma subunit [EC:2.8.4.1]
4	acr	Alkane activation	OD814_000815	FPK	0	Methyl coenzyme M reductase, alpha subunit (McorA) (PDB:1E6V)	Methyl-coenzyme M reductase alpha subunit, C-terminal domain	methyl-coenzyme M reductase alpha subunit [EC:2.8.4.1]
4	acr	Alkane activation	OD814_000816	FPK	0	Methyl coenzyme M reductase, beta subunit (McorB) (PDB:5N28)	Methyl-coenzyme M reductase beta subunit, C-terminal domain	methyl-coenzyme M reductase beta subunit [EC:2.8.4.1]
4	acr	Alkane activation	OD814_001882	FPK	21.2766	Methyl coenzyme M reductase, alpha subunit (McorA) (PDB:1E6V)
4	acad	Beta-oxidation	OD814_000030	FPK	0	Acyl-CoA dehydrogenase related to the alkylation response protein AidB (CaiA) (PDB:1BUC)	Acyl-CoA dehydrogenase, C-terminal domain	acyl-CoA dehydrogenase [EC:1.3.8.7]
4	acad	Beta-oxidation	OD814_000134	FPK	0	Acyl-CoA dehydrogenase related to the alkylation response protein AidB (CaiA) (PDB:1BUC)	Acyl-CoA dehydrogenase, C-terminal domain	acyl-CoA dehydrogenase [EC:1.3.8.7]
4	acad	Beta-oxidation	OD814_000410	FPK	0	Acyl-CoA dehydrogenase related to the alkylation response protein AidB (CaiA) (PDB:1BUC)	Acyl-CoA dehydrogenase, N-terminal domain
4	acad	Beta-oxidation	OD814_000411	FPK	0	Acyl-CoA dehydrogenase related to the alkylation response protein AidB (CaiA) (PDB:1BUC)	Acyl-CoA dehydrogenase, middle domain
4	acad	Beta-oxidation	OD814_000412	FPK	0	Acyl-CoA dehydrogenase related to the alkylation response protein AidB (CaiA) (PDB:1BUC)	Acyl-CoA dehydrogenase, C-terminal domain
4	acad	Beta-oxidation	OD814_000557	FPK	0	Acyl-CoA dehydrogenase related to the alkylation response protein AidB (CaiA) (PDB:1BUC)	Acyl-CoA dehydrogenase, C-terminal domain	acyl-CoA dehydrogenase [EC:1.3.8.7]
4	acad	Beta-oxidation	OD814_000678	FPK	0	Acyl-CoA dehydrogenase related to the alkylation response protein AidB (CaiA) (PDB:1BUC)	Acyl-CoA dehydrogenase, C-terminal domain	acyl-CoA dehydrogenase [EC:1.3.8.7]
4	acad	Beta-oxidation	OD814_000887	FPK	0	Acyl-CoA dehydrogenase related to the alkylation response protein AidB (CaiA) (PDB:1BUC)	Acyl-CoA dehydrogenase, C-terminal domain	acyl-CoA dehydrogenase [EC:1.3.8.7]
4	acad	Beta-oxidation	OD814_000948	FPK	0	Acyl-CoA dehydrogenase related to the alkylation response protein AidB (CaiA) (PDB:1BUC)	Acyl-CoA dehydrogenase, C-terminal domain
4	acad	Beta-oxidation	OD814_001174	FPK	0	Acyl-CoA dehydrogenase related to the alkylation response protein AidB (CaiA) (PDB:1BUC)	Acyl-CoA dehydrogenase, C-terminal domain	acyl-CoA dehydrogenase [EC:1.3.8.7]
4	acad	Beta-oxidation	OD814_001489	FPK	0	Acyl-CoA dehydrogenase related to the alkylation response protein AidB (CaiA) (PDB:1BUC)	Acyl-CoA dehydrogenase, C-terminal domain	acyl-CoA dehydrogenase [EC:1.3.8.7]
4	ech	Beta-oxidation	OD814_000043	FPK	0	Enoyl-CoA hydratase/carnithine racemase (CaiD) (PDB:1DCI)!!!3-hydroxyacyl-CoA dehydrogenase (FadB) (PDB:5ZQZ)	3-hydroxyacyl-CoA dehydrogenase, C-terminal domain	enoyl-CoA hydratase / 3-hydroxyacyl-CoA dehydrogenase [EC:4.2.1.17 1.1.1.35]
4	ech	Beta-oxidation	OD814_000181	FPK	0		Enoyl-CoA hydratase/isomerase
4	ech	Beta-oxidation	OD814_000336	FPK	0	Enoyl-CoA hydratase/carnithine racemase (CaiD) (PDB:1DCI)	Enoyl-CoA hydratase/isomerase	enoyl-CoA hydratase [EC:4.2.1.17]
4	ech	Beta-oxidation	OD814_000492	FPK	0	Enoyl-CoA hydratase/carnithine racemase (CaiD) (PDB:1DCI)	Enoyl-CoA hydratase/isomerase	enoyl-CoA hydratase [EC:4.2.1.17]
4	ech	Beta-oxidation	OD814_000977	FPK	0	Enoyl-CoA hydratase/carnithine racemase (CaiD) (PDB:1DCI)	Enoyl-CoA hydratase/isomerase	enoyl-CoA hydratase [EC:4.2.1.17]
4	ech	Beta-oxidation	OD814_000978	FPK	0	Enoyl-CoA hydratase/carnithine racemase (CaiD) (PDB:1DCI)	Enoyl-CoA hydratase/isomerase
4	ech	Beta-oxidation	OD814_001101	FPK	0	Enoyl-CoA hydratase/carnithine racemase (CaiD) (PDB:1DCI)!!!3-hydroxyacyl-CoA dehydrogenase (FadB) (PDB:5ZQZ)	Enoyl-CoA hydratase/isomerase	enoyl-CoA hydratase [EC:4.2.1.17]
4	ech	Beta-oxidation	OD814_001611	FPK	0	Enoyl-CoA hydratase/carnithine racemase (CaiD) (PDB:1DCI)	Enoyl-CoA hydratase/isomerase	enoyl-CoA hydratase [EC:4.2.1.17]
4	hadh	Beta-oxidation	OD814_000043	FPK	0	Enoyl-CoA hydratase/carnithine racemase (CaiD) (PDB:1DCI)!!!3-hydroxyacyl-CoA dehydrogenase (FadB) (PDB:5ZQZ)	3-hydroxyacyl-CoA dehydrogenase, C-terminal domain	enoyl-CoA hydratase / 3-hydroxyacyl-CoA dehydrogenase [EC:4.2.1.17 1.1.1.35]
4	hadh	Beta-oxidation	OD814_000263	FPK	0	3-hydroxyacyl-CoA dehydrogenase (FadB) (PDB:5ZQZ)	3-hydroxyacyl-CoA dehydrogenase, C-terminal domain	3-hydroxyacyl-CoA dehydrogenase [EC:1.1.1.35]
4	hadh	Beta-oxidation	OD814_000976	FPK	0		3-hydroxyacyl-CoA dehydrogenase, NAD binding domain
4	hadh	Beta-oxidation	OD814_001213	FPK	0	Dihydrolipoamide dehydrogenase (E3) component of pyruvate/2-oxoglutarate dehydrogenase complex or glutathione oxidoreductase (Lpd) (PDB:6QKG)!!!2,4-dienoyl-CoA reductase or related NADH-dependent reductase, Old Yellow Enzyme (OYE) family (FadH) (PDB:1BWK)	3-hydroxyacyl-CoA dehydrogenase, NAD binding domain	2,4-dienoyl-CoA reductase (NADPH2) [EC:1.3.1.34]
4	acat	Beta-oxidation	OD814_000246	FPK	0	Acetyl-CoA acetyltransferase (PaaJ) (PDB:1AFW)
4	acat	Beta-oxidation	OD814_000265	FPK	0	Acetyl-CoA acetyltransferase (PaaJ) (PDB:1AFW)	Beta-ketoacyl synthase, N-terminal domain	acetyl-CoA C-acetyltransferase [EC:2.3.1.9]
4	acat	Beta-oxidation	OD814_000566	FPK	0	Acetyl-CoA acetyltransferase (PaaJ) (PDB:1AFW)	Beta-ketoacyl synthase, N-terminal domain	acetyl-CoA C-acetyltransferase [EC:2.3.1.9]
4	acat	Beta-oxidation	OD814_000567	FPK	0	Acetyl-CoA acetyltransferase (PaaJ) (PDB:1AFW)	Beta-ketoacyl synthase, N-terminal domain	acetyl-CoA C-acetyltransferase [EC:2.3.1.9]
4	acat	Beta-oxidation	OD814_000897	FPK	0	Acetyl-CoA acetyltransferase (PaaJ) (PDB:1AFW)	Thiolase, C-terminal domain	acetyl-CoA C-acetyltransferase [EC:2.3.1.9]
4	acat	Beta-oxidation	OD814_001238	FPK	0	Acetyl-CoA acetyltransferase (PaaJ) (PDB:1AFW)	Beta-ketoacyl synthase, N-terminal domain
4	acat	Beta-oxidation	OD814_001239	FPK	0	Acetyl-CoA acetyltransferase (PaaJ) (PDB:1AFW)
4	acat	Beta-oxidation	OD814_001881	FPK	0	Acetyl-CoA acetyltransferase (PaaJ) (PDB:1AFW)	Thiolase, C-terminal domain	acetyl-CoA C-acetyltransferase [EC:2.3.1.9]
4	mcm	Beta-oxidation	OD814_000790	FPK	0	Methylmalonyl-CoA mutase, C-terminal domain/subunit (cobalamin-binding) (Sbm) (PDB:1B1A)	B12 binding domain	methylmalonyl-CoA mutase, C-terminal domain [EC:5.4.99.2]
4	mcm	Beta-oxidation	OD814_001486	FPK	0	Methylmalonyl-CoA mutase, N-terminal domain/subunit (Sbm) (PDB:6OXC)	Methylmalonyl-CoA mutase	methylmalonyl-CoA mutase, N-terminal domain [EC:5.4.99.2]
4	acds	Wood-Ljungdahl	OD814_000122	FPK	2.13675	CO dehydrogenase/acetyl-CoA synthase gamma subunit (corrinoid Fe-S protein) (CdhE) (PDB:2H9A)	4Fe-4S binding domain	4Fe-4S ferredoxin
4	acds	Wood-Ljungdahl	OD814_000198	FPK	0	CO dehydrogenase/acetyl-CoA synthase alpha subunit (CdhA) (PDB:3CF4)	4Fe-4S dicluster domain	anaerobic carbon-monoxide dehydrogenase, CODH/ACS complex subunit alpha [EC:1.2.7.4]
4	acds	Wood-Ljungdahl	OD814_000200	FPK	0.681663	CO dehydrogenase/acetyl-CoA synthase beta subunit (CdhC)	ACS/CODH beta subunit C-terminal
4	acds	Wood-Ljungdahl	OD814_000279	FPK	0	CO dehydrogenase/acetyl-CoA synthase alpha subunit (CdhA) (PDB:3CF4)	Prismane/CO dehydrogenase family
4	acds	Wood-Ljungdahl	OD814_000280	FPK	0	CO dehydrogenase/acetyl-CoA synthase alpha subunit (CdhA) (PDB:3CF4)	4Fe-4S binding domain
4	acds	Wood-Ljungdahl	OD814_000281	FPK	0	CO dehydrogenase/acetyl-CoA synthase beta subunit (CdhC)	ACS/CODH beta subunit C-terminal
4	acds	Wood-Ljungdahl	OD814_000284	FPK	0	CO dehydrogenase nickel-insertion accessory protein CooC1 (CooC) (PUBMED:15466042)	AAA domain	CO dehydrogenase maturation factor
4	acds	Wood-Ljungdahl	OD814_000507	FPK	0	5,10-methylenetetrahydrofolate reductase (MetF) (PDB:1B5T)!!!CO dehydrogenase/acetyl-CoA synthase delta subunit (corrinoid Fe-S protein) (CdhD)	Methylenetetrahydrofolate reductase	methylenetetrahydrofolate reductase (NADPH) [EC:1.5.1.20]
4	acds	Wood-Ljungdahl	OD814_000659	FPK	0	Predicted RNA-binding protein	CO dehydrogenase accessory protein CooT	uncharacterized protein
4	acds	Wood-Ljungdahl	OD814_000835	FPK	0	CO dehydrogenase nickel-insertion accessory protein CooC1 (CooC) (PUBMED:15466042)	AAA domain	CO dehydrogenase maturation factor
4	acds	Wood-Ljungdahl	OD814_000941	FPK	0	CO dehydrogenase/acetyl-CoA synthase gamma subunit (corrinoid Fe-S protein) (CdhE) (PDB:2H9A)	CO dehydrogenase/acetyl-CoA synthase delta subunit	acetyl-CoA decarbonylase/synthase, CODH/ACS complex subunit gamma [EC:2.1.1.245]
4	acds	Wood-Ljungdahl	OD814_000942	FPK	0	CO dehydrogenase/acetyl-CoA synthase delta subunit (corrinoid Fe-S protein) (CdhD)	CO dehydrogenase/acetyl-CoA synthase delta subunit	acetyl-CoA decarbonylase/synthase, CODH/ACS complex subunit delta [EC:2.1.1.245]
4	acds	Wood-Ljungdahl	OD814_000944	FPK	0	CO dehydrogenase nickel-insertion accessory protein CooC1 (CooC) (PUBMED:15466042)	AAA domain	CO dehydrogenase maturation factor
4	acds	Wood-Ljungdahl	OD814_000945	FPK	0	CO dehydrogenase/acetyl-CoA synthase beta subunit (CdhC)	ACS/CODH beta subunit C-terminal	acetyl-CoA decarbonylase/synthase, CODH/ACS complex subunit beta [EC:2.3.1.169]
4	acds	Wood-Ljungdahl	OD814_000946	FPK	0	CO dehydrogenase/acetyl-CoA synthase epsilon subunit (CdhB) (PDB:1YTL)	CO dehydrogenase beta subunit/acetyl-CoA synthase epsilon subunit	anaerobic carbon-monoxide dehydrogenase, CODH/ACS complex subunit epsilon
4	acds	Wood-Ljungdahl	OD814_000947	FPK	0	CO dehydrogenase/acetyl-CoA synthase alpha subunit (CdhA) (PDB:3CF4)	4Fe-4S dicluster domain	anaerobic carbon-monoxide dehydrogenase, CODH/ACS complex subunit alpha [EC:1.2.7.4]
4	acds	Wood-Ljungdahl	OD814_001273	FPK	0.698812	CO dehydrogenase/acetyl-CoA synthase gamma subunit (corrinoid Fe-S protein) (CdhE) (PDB:2H9A)	CO dehydrogenase/acetyl-CoA synthase delta subunit	acetyl-CoA decarbonylase/synthase, CODH/ACS complex subunit gamma [EC:2.1.1.245]
4	acds	Wood-Ljungdahl	OD814_001274	FPK	0	CO dehydrogenase/acetyl-CoA synthase delta subunit (corrinoid Fe-S protein) (CdhD)	CO dehydrogenase/acetyl-CoA synthase delta subunit	acetyl-CoA decarbonylase/synthase, CODH/ACS complex subunit delta [EC:2.1.1.245]
4	acds	Wood-Ljungdahl	OD814_001276	FPK	0	CO dehydrogenase/acetyl-CoA synthase beta subunit (CdhC)	ACS/CODH beta subunit C-terminal
4	acds	Wood-Ljungdahl	OD814_001277	FPK	0	CO dehydrogenase/acetyl-CoA synthase epsilon subunit (CdhB) (PDB:1YTL)	CO dehydrogenase beta subunit/acetyl-CoA synthase epsilon subunit	anaerobic carbon-monoxide dehydrogenase, CODH/ACS complex subunit epsilon
4	acds	Wood-Ljungdahl	OD814_001278	FPK	0.416667	CO dehydrogenase/acetyl-CoA synthase alpha subunit (CdhA) (PDB:3CF4)	4Fe-4S binding domain	anaerobic carbon-monoxide dehydrogenase, CODH/ACS complex subunit alpha [EC:1.2.7.4]
4	acds	Wood-Ljungdahl	OD814_001288	FPK	0	CO dehydrogenase nickel-insertion accessory protein CooC1 (CooC) (PUBMED:15466042)		CO dehydrogenase maturation factor
4	acds	Wood-Ljungdahl	OD814_001334	FPK	0	CO dehydrogenase nickel-insertion accessory protein CooC1 (CooC) (PUBMED:15466042)	AAA domain	CO dehydrogenase maturation factor
4	acds	Wood-Ljungdahl	OD814_001613	FPK	0	Pyruvate:ferredoxin oxidoreductase or related 2-oxoacid:ferredoxin oxidoreductase, delta subunit (PorD) (PDB:5C4I)!!!CO dehydrogenase/acetyl-CoA synthase gamma subunit (corrinoid Fe-S protein) (CdhE) (PDB:2H9A)	4Fe-4S binding domain	4Fe-4S ferredoxin
4	acds	Wood-Ljungdahl	OD814_001775	FPK	0	CO dehydrogenase nickel-insertion accessory protein CooC1 (CooC) (PUBMED:15466042)	AAA domain	CO dehydrogenase maturation factor
4	met	Wood-Ljungdahl	OD814_000507	FPK	0	5,10-methylenetetrahydrofolate reductase (MetF) (PDB:1B5T)!!!CO dehydrogenase/acetyl-CoA synthase delta subunit (corrinoid Fe-S protein) (CdhD)	Methylenetetrahydrofolate reductase	methylenetetrahydrofolate reductase (NADPH) [EC:1.5.1.20]
4	mer	Wood-Ljungdahl	OD814_001159	FPK	26.1233	Flavin-dependent oxidoreductase, luciferase family (includes alkanesulfonate monooxygenase SsuD and methylene tetrahydromethanopterin reductase) (SsuD) (PDB:1BRL)	Luciferase-like monooxygenase
4	mer	Wood-Ljungdahl	OD814_001315	FPK	0	Flavin-dependent oxidoreductase, luciferase family (includes alkanesulfonate monooxygenase SsuD and methylene tetrahydromethanopterin reductase) (SsuD) (PDB:1BRL)	Luciferase-like monooxygenase	5,10-methylenetetrahydromethanopterin reductase [EC:1.5.98.2]
4	mer	Wood-Ljungdahl	OD814_001446	FPK	0	Flavin-dependent oxidoreductase, luciferase family (includes alkanesulfonate monooxygenase SsuD and methylene tetrahydromethanopterin reductase) (SsuD) (PDB:1BRL)	Luciferase-like monooxygenase	5,10-methylenetetrahydromethanopterin reductase [EC:1.5.98.2]
4	mch	Wood-Ljungdahl	OD814_001523	FPK	0	Methenyltetrahydromethanopterin cyclohydrolase (Mch) (PDB:1QLM)	Cyclohydrolase (MCH)	methenyltetrahydromethanopterin cyclohydrolase [EC:3.5.4.27]
4	ftr	Wood-Ljungdahl	OD814_001204	FPK	0	Formylmethanofuran:tetrahydromethanopterin formyltransferase (Ftr) (PDB:1FTR)	Formylmethanofuran-tetrahydromethanopterin formyltransferase	formylmethanofuran--tetrahydromethanopterin N-formyltransferase [EC:2.3.1.101]
4	ftr	Wood-Ljungdahl	OD814_001247	FPK	0	Formylmethanofuran:tetrahydromethanopterin formyltransferase (Ftr) (PDB:1FTR)	Formylmethanofuran-tetrahydromethanopterin formyltransferase	formylmethanofuran--tetrahydromethanopterin N-formyltransferase [EC:2.3.1.101]
4	fwd	Wood-Ljungdahl	OD814_000023	FPK	0	Formylmethanofuran dehydrogenase subunit B (FwdB) (PDB:5T5I)	Molybdopterin oxidoreductase	formylmethanofuran dehydrogenase subunit B [EC:1.2.7.12]
4	fwd	Wood-Ljungdahl	OD814_000419	FPK	0	Formylmethanofuran dehydrogenase subunit E (FwdE) (PDB:2GLZ)	FmdE, Molybdenum formylmethanofuran dehydrogenase operon	formylmethanofuran dehydrogenase subunit E [EC:1.2.7.12]
4	fwd	Wood-Ljungdahl	OD814_000775	FPK	0	Formylmethanofuran dehydrogenase subunit D (FwdD) (PDB:2KI8)	Molydopterin dinucleotide binding domain	formylmethanofuran dehydrogenase subunit D [EC:1.2.7.12]
4	fwd	Wood-Ljungdahl	OD814_001204	FPK	0	Formylmethanofuran:tetrahydromethanopterin formyltransferase (Ftr) (PDB:1FTR)	Formylmethanofuran-tetrahydromethanopterin formyltransferase	formylmethanofuran--tetrahydromethanopterin N-formyltransferase [EC:2.3.1.101]
4	fwd	Wood-Ljungdahl	OD814_001247	FPK	0	Formylmethanofuran:tetrahydromethanopterin formyltransferase (Ftr) (PDB:1FTR)	Formylmethanofuran-tetrahydromethanopterin formyltransferase	formylmethanofuran--tetrahydromethanopterin N-formyltransferase [EC:2.3.1.101]
4	fwd	Wood-Ljungdahl	OD814_001269	FPK	0	Formylmethanofuran dehydrogenase subunit E (FwdE) (PDB:2GLZ)	FmdE, Molybdenum formylmethanofuran dehydrogenase operon	formylmethanofuran dehydrogenase subunit E [EC:1.2.7.12]
4	fwd	Wood-Ljungdahl	OD814_001537	FPK	0	Formylmethanofuran dehydrogenase subunit B (FwdB) (PDB:5T5I)		formylmethanofuran dehydrogenase subunit B [EC:1.2.7.12]
4	fwd	Wood-Ljungdahl	OD814_001550	FPK	0	Formylmethanofuran dehydrogenase subunit D (FwdD) (PDB:2KI8)	Molydopterin dinucleotide binding domain	formylmethanofuran dehydrogenase subunit D [EC:1.2.7.12]
4	fwd	Wood-Ljungdahl	OD814_001551	FPK	0	Formylmethanofuran dehydrogenase subunit B (FwdB) (PDB:5T5I)	Molybdopterin oxidoreductase	formylmethanofuran dehydrogenase subunit B [EC:1.2.7.12]
4	fwd	Wood-Ljungdahl	OD814_001552	FPK	0	Formylmethanofuran dehydrogenase subunit A (FwdA) (PDB:5T5I)	Amidohydrolase family	formylmethanofuran dehydrogenase subunit A [EC:1.2.7.12]
4	fwd	Wood-Ljungdahl	OD814_001553	FPK	0	Formylmethanofuran dehydrogenase subunit C (FwdC) (PDB:5T5I)	GXGXG motif	formylmethanofuran dehydrogenase subunit C [EC:1.2.7.12]
4	fwd	Wood-Ljungdahl	OD814_001863	FPK	0		FmdE, Molybdenum formylmethanofuran dehydrogenase operon	formylmethanofuran dehydrogenase subunit E [EC:1.2.7.12]
4	hdr	Cofactor recycling	OD814_000096	FPK	0	Heterodisulfide reductase, subunit C (HdrC) (PDB:5ODC)	4Fe-4S dicluster domain	heterodisulfide reductase subunit C2 [EC:1.8.7.3 1.8.98.4 1.8.98.5 1.8.98.6]
4	hdr	Cofactor recycling	OD814_000097	FPK	0	Heterodisulfide reductase, subunit B (HdrB) (PDB:5ODC)	Cysteine-rich domain	heterodisulfide reductase subunit B2 [EC:1.8.7.3 1.8.98.4 1.8.98.5 1.8.98.6]
4	hdr	Cofactor recycling	OD814_000103	FPK	0	Heterodisulfide reductase, subunit A (polyferredoxin) (HdrA) (PDB:5ODC)	FAD binding domain	heterodisulfide reductase subunit A2 [EC:1.8.7.3 1.8.98.4 1.8.98.5 1.8.98.6]
4	hdr	Cofactor recycling	OD814_000349	FPK	6.99913	NADPH-dependent glutamate synthase beta chain or related oxidoreductase (GltD) (PDB:1H7X)!!!Heterodisulfide reductase, subunit A (polyferredoxin) (HdrA) (PDB:5ODC)	Alanine dehydrogenase/PNT, C-terminal domain	heterodisulfide reductase subunit A2 [EC:1.8.7.3 1.8.98.4 1.8.98.5 1.8.98.6]
4	hdr	Cofactor recycling	OD814_000351	FPK	0	Heterodisulfide reductase, subunit A (polyferredoxin) (HdrA) (PDB:5ODC)	Alanine dehydrogenase/PNT, C-terminal domain	heterodisulfide reductase subunit A2 [EC:1.8.7.3 1.8.98.4 1.8.98.5 1.8.98.6]
4	hdr	Cofactor recycling	OD814_000360	FPK	0	Fe-S cluster-containing oxidoreductase, includes glycolate oxidase subunit GlcF (GlpC)	Cysteine-rich domain	heterodisulfide reductase subunit D [EC:1.8.98.1]
4	hdr	Cofactor recycling	OD814_000362	FPK	0	Heterodisulfide reductase, subunit C (HdrC) (PDB:5ODC)	4Fe-4S dicluster domain	heterodisulfide reductase subunit C2 [EC:1.8.7.3 1.8.98.4 1.8.98.5 1.8.98.6]
4	hdr	Cofactor recycling	OD814_000363	FPK	0	Heterodisulfide reductase, subunit B (HdrB) (PDB:5ODC)	Cysteine-rich domain	heterodisulfide reductase subunit B2 [EC:1.8.7.3 1.8.98.4 1.8.98.5 1.8.98.6]
4	hdr	Cofactor recycling	OD814_000446	FPK	0	Heterodisulfide reductase, subunit A (polyferredoxin) (HdrA) (PDB:5ODC)	FAD dependent oxidoreductase	heterodisulfide reductase subunit A2 [EC:1.8.7.3 1.8.98.4 1.8.98.5 1.8.98.6]
4	hdr	Cofactor recycling	OD814_001626	FPK	0	Heterodisulfide reductase, subunit A (polyferredoxin) (HdrA) (PDB:5ODC)	Flavin containing amine oxidoreductase	heterodisulfide reductase subunit A2 [EC:1.8.7.3 1.8.98.4 1.8.98.5 1.8.98.6]
4	hdr	Cofactor recycling	OD814_001627	FPK	0	Heterodisulfide reductase, subunit A (polyferredoxin) (HdrA) (PDB:5ODC)	FAD dependent oxidoreductase	heterodisulfide reductase subunit A2 [EC:1.8.7.3 1.8.98.4 1.8.98.5 1.8.98.6]
4	hdr	Cofactor recycling	OD814_001629	FPK	0	Fe-S cluster-containing oxidoreductase, includes glycolate oxidase subunit GlcF (GlpC)	Cysteine-rich domain	heterodisulfide reductase subunit D [EC:1.8.98.1]
4	FeS-or	Cofactor recycling	OD814_000095	FPK	0	Fe-S cluster-containing oxidoreductase, includes glycolate oxidase subunit GlcF (GlpC)	Cysteine-rich domain	dimethylglycine catabolism B
4	FeS-or	Cofactor recycling	OD814_000350	FPK	0	Fe-S cluster-containing oxidoreductase, includes glycolate oxidase subunit GlcF (GlpC)!!!Coenzyme F420-reducing hydrogenase, delta subunit (FrhD) (PDB:5ODC)	Cysteine-rich domain	F420-non-reducing hydrogenase iron-sulfur subunit [EC:1.12.99.- 1.8.98.5 1.8.98.6]
4	FeS-or	Cofactor recycling	OD814_000360	FPK	0	Fe-S cluster-containing oxidoreductase, includes glycolate oxidase subunit GlcF (GlpC)	Cysteine-rich domain	heterodisulfide reductase subunit D [EC:1.8.98.1]
4	FeS-or	Cofactor recycling	OD814_001628	FPK	0	Fe-S cluster-containing oxidoreductase, includes glycolate oxidase subunit GlcF (GlpC)!!!NADPH-dependent glutamate synthase beta chain or related oxidoreductase (GltD) (PDB:1H7X)	Alanine dehydrogenase/PNT, C-terminal domain
4	FeS-or	Cofactor recycling	OD814_001629	FPK	0	Fe-S cluster-containing oxidoreductase, includes glycolate oxidase subunit GlcF (GlpC)	Cysteine-rich domain	heterodisulfide reductase subunit D [EC:1.8.98.1]
4	ndh	Cofactor recycling	OD814_000024	FPK	0	NADH dehydrogenase, FAD-containing subunit (Ndh) (PDB:5NA4)	L-lysine 6-monooxygenase/L-ornithine 5-monooxygenase	NADH:ubiquinone reductase (H+-translocating) [EC:7.1.1.2]
4	ndh	Cofactor recycling	OD814_000512	FPK	2.05761	NADH:ubiquinone oxidoreductase 27 kD subunit (chain C) (NuoC)	Respiratory-chain NADH dehydrogenase, 30 Kd subunit
4	ndh	Cofactor recycling	OD814_000513	FPK	0	Ni,Fe-hydrogenase III large subunit (HycE2) (PDB:6CFW)	Respiratory-chain NADH dehydrogenase, 49 Kd subunit	ech hydrogenase subunit E
4	ndh	Cofactor recycling	OD814_000514	FPK	0	Formate hydrogenlyase subunit HyfC (HyfC) (PDB:6CFW)	NADH dehydrogenase
4	ndh	Cofactor recycling	OD814_000749	FPK	0	NADH:ubiquinone oxidoreductase subunit 1 (chain H) (NuoH) (PDB:6HUM)	NADH dehydrogenase	F420H2:quinone oxidoreductase subunit H [EC:1.1.98.4]
4	ndh	Cofactor recycling	OD814_000750	FPK	0	NADH:ubiquinone oxidoreductase 49 kD subunit (chain D) (NuoD) (PDB:2FUG)	Respiratory-chain NADH dehydrogenase, 30 Kd subunit
4	ndh	Cofactor recycling	OD814_001059	FPK	0	NADH dehydrogenase, FAD-containing subunit (Ndh) (PDB:5NA4)	Pyridine nucleotide-disulphide oxidoreductase	sulfide:quinone oxidoreductase [EC:1.8.5.4]
4	ndh	Cofactor recycling	OD814_001345	FPK	0	NADH dehydrogenase, FAD-containing subunit (Ndh) (PDB:5NA4)	FAD dependent oxidoreductase	NADH:ubiquinone reductase (H+-translocating) [EC:7.1.1.2]
4	fqo	Cofactor recycling	OD814_000748	FPK	0	Formate hydrogenlyase subunit 6/NADH:ubiquinone oxidoreductase 23 kD subunit (chain I) (NuoI) (PDB:1B0P)	4Fe-4S binding domain	F420H2:quinone oxidoreductase subunit I [EC:1.1.98.4]
4	fqo	Cofactor recycling	OD814_000749	FPK	0	NADH:ubiquinone oxidoreductase subunit 1 (chain H) (NuoH) (PDB:6HUM)	NADH dehydrogenase	F420H2:quinone oxidoreductase subunit H [EC:1.1.98.4]
4	fqo	Cofactor recycling	OD814_000750	FPK	0	NADH:ubiquinone oxidoreductase 49 kD subunit (chain D) (NuoD) (PDB:2FUG)	Respiratory-chain NADH dehydrogenase, 30 Kd subunit
4	fqo	Cofactor recycling	OD814_000751	FPK	0	GTPase-interacting Yip1 domain (Yip1) (PUBMED:25702751;31417902)	Yip1 domain
4	fqo	Cofactor recycling	OD814_000752	FPK	0	NADH:ubiquinone oxidoreductase subunit 3 (chain A) (NuoA) (PDB:3RKO)	NADH-ubiquinone/plastoquinone oxidoreductase, chain 3	F420H2:quinone oxidoreductase subunit A [EC:1.1.98.4]
4	fqo	Cofactor recycling	OD814_000753	FPK	0	NADH:ubiquinone oxidoreductase subunit 2 (chain N) (NuoN) (PDB:4HE8)	Proton-conducting membrane transporter	F420H2:quinone oxidoreductase subunit N [EC:1.1.98.4]
4	fqo	Cofactor recycling	OD814_000754	FPK	0	Membrane H+-translocase/NADH:ubiquinone oxidoreductase subunit 5 (chain L)/Multisubunit Na+/H+ antiporter, MnhA subunit (NuoL) (PDB:3RKO)	Proton-conducting membrane transporter	F420H2:quinone oxidoreductase subunit L [EC:1.1.98.4]
4	fqo	Cofactor recycling	OD814_000755	FPK	0	Formate hydrogenlyase subunit 3/Multisubunit Na+/H+ antiporter, MnhD subunit (HyfB) (PDB:6CFW)	Proton-conducting membrane transporter	F420H2:quinone oxidoreductase subunit M [EC:1.1.98.4]
4	fqo	Cofactor recycling	OD814_000756	FPK	0			F420H2:quinone oxidoreductase subunit K [EC:1.1.98.4]
4	fqo	Cofactor recycling	OD814_000757	FPK	0	NADH:ubiquinone oxidoreductase subunit 6 (chain J) (NuoJ) (PDB:4HE8)		F420H2:quinone oxidoreductase subunit J [EC:1.1.98.4]
4	etf	Electron transport	OD814_000093	FPK	0	Electron transfer flavoprotein, alpha subunit FixB (FixB) (PDB:1EFP)	Electron transfer flavoprotein domain	electron transfer flavoprotein alpha subunit
4	etf	Electron transport	OD814_000094	FPK	0	Electron transfer flavoprotein, alpha and beta subunits (FixA) (PDB:5OL2)	Electron transfer flavoprotein domain	electron transfer flavoprotein beta subunit
4	etf	Electron transport	OD814_000879	FPK	0	Electron transfer flavoprotein, alpha and beta subunits (FixA) (PDB:5OL2)	Electron transfer flavoprotein domain	electron transfer flavoprotein beta subunit
4	etf	Electron transport	OD814_000899	FPK	0	Electron transfer flavoprotein, alpha subunit FixB (FixB) (PDB:1EFP)	Electron transfer flavoprotein domain	electron transfer flavoprotein alpha subunit
4	flaB	Electron transport	OD814_001706	FPK	2.08986	Archaellin (archaeal flagellin) (FlaB) (PDB:5O4U)	Archaebacterial flagellin	archaeal flagellin FlaB
4	pilA	Electron transport	OD814_000253	FPK	0			archaeal type IV pilus assembly protein PilA
4	pilA	Electron transport	OD814_000328	FPK	5.82524	Serine protease, subtilisin family (AprE) (PDB:1SCJ)!!!Uncharacterized conserved protein, PKD repeat domain (PDB:2KZW)	Bacterial Ig domain	archaeal type IV pilus assembly protein PilA
4	pilA	Electron transport	OD814_000332	FPK	0	Archaeal flagellin (archaellin), FlaG/FlaF family	Archaeal Type IV pilin, N-terminal	archaeal type IV pilus assembly protein PilA
4	pilA	Electron transport	OD814_001675	FPK	0	Archaeal flagellin (archaellin), FlaG/FlaF family	Archaeal Type IV pilin, N-terminal	archaeal type IV pilus assembly protein PilA
4	hyd	Electron transport	OD814_000135	FPK	0	Ni,Fe-hydrogenase maturation factor (HyaD) (PDB:1CFZ) (PUBMED:15294295)	Hydrogenase maturation protease	hydrogenase maturation protease [EC:3.4.23.-]
4	hyd	Electron transport	OD814_000508	FPK	1.97239	Ni,Fe-hydrogenase III small subunit (HycG) (PDB:6CFW)	NADH ubiquinone oxidoreductase, 20 Kd subunit	membrane-bound hydrogenase subunit mbhJ [EC:1.12.7.2]
4	hyd	Electron transport	OD814_000513	FPK	0	Ni,Fe-hydrogenase III large subunit (HycE2) (PDB:6CFW)	Respiratory-chain NADH dehydrogenase, 49 Kd subunit	ech hydrogenase subunit E
4	hyd	Electron transport	OD814_001039	FPK	0	Ni,Fe-hydrogenase I small subunit (HyaA) (PDB:6FPI)	NiFe/NiFeSe hydrogenase small subunit C-terminal	hydrogenase small subunit [EC:1.12.99.6]
4	hyd	Electron transport	OD814_001040	FPK	0.57971	Ni,Fe-hydrogenase I large subunit (HyaB) (PDB:6FPI) (PUBMED:25905665)	Nickel-dependent hydrogenase	hydrogenase large subunit [EC:1.12.99.6]
4	hyd	Electron transport	OD814_001041	FPK	0	Ni,Fe-hydrogenase maturation factor (HyaD) (PDB:1CFZ) (PUBMED:15294295)	Hydrogenase maturation protease	hydrogenase maturation protease [EC:3.4.23.-]
4	hyd	Electron transport	OD814_001610	FPK	0	Ni,Fe-hydrogenase maturation factor (HyaD) (PDB:1CFZ) (PUBMED:15294295)	Hydrogenase maturation protease	hydrogenase 3 maturation protease [EC:3.4.23.51]
4	fdh	Electron transport	OD814_000499	FPK	0	Coenzyme F420-reducing hydrogenase, beta subunit (FrhB) (PDB:3ZFS)!!!L-lactate utilization protein LutB, contains a ferredoxin-type domain (LutB)	4Fe-4S dicluster domain	formate dehydrogenase (coenzyme F420) beta subunit [EC:1.17.98.3 1.8.98.6]
4	fdh	Electron transport	OD814_000500	FPK	0	Predicted molibdopterin-dependent oxidoreductase YjgC (YjgC) (PDB:1AA6)	Molybdopterin oxidoreductase	formate dehydrogenase major subunit [EC:1.17.1.9]
24	sat	Sulfate reduction	OD816_001308	FPK	112.327	ATP sulfurylase (sulfate adenylyltransferase) (MET3) (PDB:1G8F)	ATP-sulfurylase	sulfate adenylyltransferase [EC:2.7.7.4]
24	apr	Sulfate reduction	OD816_001305	FPK	209.395	Succinate dehydrogenase/fumarate reductase, flavoprotein subunit (SdhA) (PDB:1KF6)	FAD binding domain	adenylylsulfate reductase, subunit A [EC:1.8.99.2]
24	apr	Sulfate reduction	OD816_001306	FPK	259.481	NAD-dependent dihydropyrimidine dehydrogenase, PreA subunit (PreA)	Adenosine-5'-phosphosulfate reductase beta subunit	adenylylsulfate reductase, subunit B [EC:1.8.99.2]
24	dsr	Sulfate reduction	OD816_000701	FPK	199.377	Sulfur transfer complex TusBCD TusE component, DsrC family (tRNA 2-thiouridine synthesizing protein C) (TusE) (PDB:1JI8)	DsrC like protein	dissimilatory sulfite reductase related protein
24	dsr	Sulfate reduction	OD816_001430	FPK	145.497	Dissimilatory sulfite reductase (desulfoviridin), alpha and beta subunits (DsrA)	Nitrite and sulphite reductase 4Fe-4S domain	dissimilatory sulfite reductase alpha subunit [EC:1.8.99.5]
24	dsr	Sulfate reduction	OD816_001431	FPK	167.821	Dissimilatory sulfite reductase (desulfoviridin), alpha and beta subunits (DsrA)	4Fe-4S binding domain	dissimilatory sulfite reductase beta subunit [EC:1.8.99.5]
24	dsr	Sulfate reduction	OD816_001432	FPK	54.902		Dissimilatory sulfite reductase D (DsrD)
24	dsr	Sulfate reduction	OD816_000174	FPK	93.0818	Dissimilatory sulfite reductase (desulfoviridin), alpha and beta subunits (DsrA)	4Fe-4S binding domain
24	pilA	Electron transport	OD816_000644	FPK	111.111		Prokaryotic N-terminal methylation motif	type IV pilus assembly protein PilA
24	pilA	Electron transport	OD816_000645	FPK	44.0771	Type IV pilus assembly protein, major pilin PilA (PilA) (PDB:1AY2)	Prokaryotic N-terminal methylation motif
24	pilA	Electron transport	OD816_000818	FPK	5.61798	Type IV pilus assembly protein, major pilin PilA (PilA) (PDB:1AY2)	Type II transport protein GspH
24	cyt	Electron transport	OD816_000501	FPK	64.4567	Tetraheme cytochrome c subunit NapC of nitrate or TMAO reductase (NapC)	Cytochrome c7 and related cytochrome c	cytochrome c-type protein NrfB
24	cyt	Electron transport	OD816_001562	FPK	65.5172	DnaJ-class molecular chaperone with C-terminal Zn finger domain (DnaJ) (PDB:1BQ0)	Cytochrome c7 and related cytochrome c
24	cyt	Electron transport	OD816_000107	FPK	64.5774		Cytochrome c7 and related cytochrome c	nitrate reductase (cytochrome), electron transfer subunit
24	cyt	Electron transport	OD816_000988	FPK	47.504	Cytochrome c, mono- and diheme variants (CccA) (PDB:1A2S)	Cytochrome c554 and c-prime	hydroxylamine dehydrogenase [EC:1.7.2.6]
24	cyt	Electron transport	OD816_000499	FPK	84.6561		Cytochrome c7 and related cytochrome c
24	cyt	Electron transport	OD816_000430	FPK	36.1757
24	hyd	Electron transport	OD816_000406	FPK	204.793	Ni,Fe-hydrogenase I small subunit (HyaA) (PDB:6FPI)	NiFe/NiFeSe hydrogenase small subunit C-terminal	[NiFe] hydrogenase small subunit [EC:1.12.2.1]
24	hyd	Electron transport	OD816_000407	FPK	222.886	Ni,Fe-hydrogenase I large subunit (HyaB) (PDB:6FPI) (PUBMED:25905665)	Nickel-dependent hydrogenase
24	hyd	Electron transport	OD816_000192	FPK	78.7879	Ni,Fe-hydrogenase maturation factor (HyaD) (PDB:1CFZ) (PUBMED:15294295)	Hydrogenase maturation protease	hydrogenase maturation protease [EC:3.4.23.-]
24	hyd	Electron transport	OD816_000428	FPK	62.9723	Ni/Fe-hydrogenase 2 integral membrane subunit HybB (HybB)	Polysulphide reductase, NrfD	dimethyl sulfoxide reductase membrane subunit
24	hyd	Electron transport	OD816_001129	FPK	107.383	Ni,Fe-hydrogenase maturation factor (HyaD) (PDB:1CFZ) (PUBMED:15294295)	Hydrogenase maturation protease	hydrogenase maturation protease [EC:3.4.23.-]
24	hyd	Electron transport	OD816_001560	FPK	45.2675	Ni/Fe-hydrogenase 2 integral membrane subunit HybB (HybB)	Polysulphide reductase, NrfD
24	hyd	Electron transport	OD816_000228	FPK	145.757	Anaerobic selenocysteine-containing dehydrogenase (BisC) (PDB:1EU1)	Molybdopterin oxidoreductase	formate dehydrogenase major subunit [EC:1.17.1.9]
24	hyd	Electron transport	OD816_000229	FPK	114.365	Fe-S-cluster-containing dehydrogenase component (DMSO reductase) (HybA) (PDB:2VPW)	4Fe-4S binding domain	formate dehydrogenase iron-sulfur subunit
24	hyd	Electron transport	OD816_000230	FPK	57.7957	Formate dehydrogenase maturation protein FdhE (FdhE) (PDB:2FIY)	Protein involved in formate dehydrogenase formation	FdhE protein
1	acr	Alkane activation	OD815_001019	FPK	147.059	Methyl coenzyme M reductase, beta subunit (McorB) (PDB:5N28)	Methyl-coenzyme M reductase beta subunit, C-terminal domain	methyl-coenzyme M reductase beta subunit [EC:2.8.4.1]
1	acr	Alkane activation	OD815_001020	FPK	113.514	Methyl coenzyme M reductase, alpha subunit (McorA) (PDB:1E6V)	Methyl-coenzyme M reductase alpha subunit, C-terminal domain	methyl-coenzyme M reductase alpha subunit [EC:2.8.4.1]
1	acr	Alkane activation	OD815_001021	FPK	103.448	Methyl coenzyme M reductase, gamma subunit (McorG) (PDB:5N1Q)	Methyl-coenzyme M reductase gamma subunit	methyl-coenzyme M reductase gamma subunit [EC:2.8.4.1]
1	acr	Alkane activation	OD815_001179	FPK	2101.68	Methyl coenzyme M reductase, alpha subunit (McorA) (PDB:1E6V)	Methyl-coenzyme M reductase alpha subunit, C-terminal domain
1	acr	Alkane activation	OD815_001209	FPK	147.541	Uncharacterized conserved protein related to methyl-CoM reductase subunit C, methanogenesis marker protein 7	Methyl-coenzyme M reductase operon protein C
1	acr	Alkane activation	OD815_001254	FPK	137.457	Methyl coenzyme M reductase, alpha subunit (McorA) (PDB:1E6V)	Methyl-coenzyme M reductase alpha subunit, N-terminal domain
1	acr	Alkane activation	OD815_001376	FPK	586.614	Methyl coenzyme M reductase, alpha subunit (McorA) (PDB:1E6V)	Methyl-coenzyme M reductase alpha subunit, C-terminal domain
1	acr	Alkane activation	OD815_001394	FPK	845.652	Methyl coenzyme M reductase, beta subunit (McorB) (PDB:5N28)	Methyl-coenzyme M reductase beta subunit, C-terminal domain	methyl-coenzyme M reductase beta subunit [EC:2.8.4.1]
1	acr	Alkane activation	OD815_001395	FPK	897.778	Methyl coenzyme M reductase, gamma subunit (McorG) (PDB:5N1Q)	Methyl-coenzyme M reductase gamma subunit	methyl-coenzyme M reductase gamma subunit [EC:2.8.4.1]
1	acr	Alkane activation	OD815_001407	FPK	192.063	Methyl coenzyme M reductase, subunit C (McorC)		methyl-coenzyme M reductase subunit C
1	acr	Alkane activation	OD815_001547	FPK	417.949	Methyl coenzyme M reductase, subunit D (McorD)	Methyl-coenzyme M reductase operon protein D
1	acr	Alkane activation	OD815_001695	FPK	204.906	Methyl coenzyme M reductase, beta subunit (McorB) (PDB:5N28)	Methyl-coenzyme M reductase beta subunit, C-terminal domain	methyl-coenzyme M reductase beta subunit [EC:2.8.4.1]
1	acr	Alkane activation	OD815_001696	FPK	430.233	Methyl coenzyme M reductase, gamma subunit (McorG) (PDB:5N1Q)	Methyl-coenzyme M reductase gamma subunit	methyl-coenzyme M reductase gamma subunit [EC:2.8.4.1]
1	acr	Alkane activation	OD815_001697	FPK	358.423	Methyl coenzyme M reductase, alpha subunit (McorA) (PDB:1E6V)	Methyl-coenzyme M reductase alpha subunit, N-terminal domain
1	acad	Beta-oxidation	OD815_000130	FPK	162.571	Acyl-CoA dehydrogenase related to the alkylation response protein AidB (CaiA) (PDB:1BUC)	Acyl-CoA dehydrogenase, C-terminal domain	acyl-CoA dehydrogenase [EC:1.3.8.7]
1	acad	Beta-oxidation	OD815_000236	FPK	424.125	Acyl-CoA dehydrogenase related to the alkylation response protein AidB (CaiA) (PDB:1BUC)	Acyl-CoA dehydrogenase, C-terminal domain	acyl-CoA dehydrogenase [EC:1.3.8.7]
1	acad	Beta-oxidation	OD815_000344	FPK	107.359	Acyl-CoA dehydrogenase related to the alkylation response protein AidB (CaiA) (PDB:1BUC)	Acyl-CoA dehydrogenase, C-terminal domain	acyl-CoA dehydrogenase [EC:1.3.8.7]
1	acad	Beta-oxidation	OD815_000406	FPK	205.599	Acyl-CoA dehydrogenase related to the alkylation response protein AidB (CaiA) (PDB:1BUC)	Acyl-CoA dehydrogenase, C-terminal domain	acyl-CoA dehydrogenase [EC:1.3.8.7]
1	acad	Beta-oxidation	OD815_000506	FPK	2122.48	Acyl-CoA dehydrogenase related to the alkylation response protein AidB (CaiA) (PDB:1BUC)	Acyl-CoA dehydrogenase, C-terminal domain	acyl-CoA dehydrogenase [EC:1.3.8.7]
1	acad	Beta-oxidation	OD815_000618	FPK	203.655	Acyl-CoA dehydrogenase related to the alkylation response protein AidB (CaiA) (PDB:1BUC)	Acyl-CoA dehydrogenase, C-terminal domain	acyl-CoA dehydrogenase [EC:1.3.8.7]
1	acad	Beta-oxidation	OD815_000669	FPK	125.754	Acyl-CoA dehydrogenase related to the alkylation response protein AidB (CaiA) (PDB:1BUC)	Acyl-CoA dehydrogenase, C-terminal domain	acyl-CoA dehydrogenase [EC:1.3.8.7]
1	acad	Beta-oxidation	OD815_000838	FPK	376.429	Acyl-CoA dehydrogenase related to the alkylation response protein AidB (CaiA) (PDB:1BUC)	Acyl-CoA dehydrogenase, C-terminal domain	acyl-CoA dehydrogenase [EC:1.3.8.7]
1	acad	Beta-oxidation	OD815_001238	FPK	98.2906	Acyl-CoA dehydrogenase related to the alkylation response protein AidB (CaiA) (PDB:1BUC)	Acyl-CoA dehydrogenase, C-terminal domain	acyl-CoA dehydrogenase [EC:1.3.8.7]
1	ech	Beta-oxidation	OD815_000458	FPK	106.306	Enoyl-CoA hydratase/carnithine racemase (CaiD) (PDB:1DCI)	Enoyl-CoA hydratase/isomerase
1	ech	Beta-oxidation	OD815_001347	FPK	110.266	Enoyl-CoA hydratase/carnithine racemase (CaiD) (PDB:1DCI)	Enoyl-CoA hydratase/isomerase	enoyl-CoA hydratase [EC:4.2.1.17]
1	ech	Beta-oxidation	OD815_001496	FPK	752.852	Enoyl-CoA hydratase/carnithine racemase (CaiD) (PDB:1DCI)	Enoyl-CoA hydratase/isomerase	enoyl-CoA hydratase [EC:4.2.1.17]
1	ech	Beta-oxidation	OD815_001644	FPK	90.3308	Enoyl-CoA hydratase/carnithine racemase (CaiD) (PDB:1DCI)	Enoyl-CoA hydratase/isomerase	enoyl-CoA hydratase [EC:4.2.1.17]
1	ech	Beta-oxidation	OD815_001692	FPK	115.288	Enoyl-CoA hydratase/carnithine racemase (CaiD) (PDB:1DCI)	Enoyl-CoA hydratase/isomerase	enoyl-CoA hydratase [EC:4.2.1.17]
1	hadh	Beta-oxidation	OD815_000133	FPK	177.612	Dihydrolipoamide dehydrogenase (E3) component of pyruvate/2-oxoglutarate dehydrogenase complex or glutathione oxidoreductase (Lpd) (PDB:6QKG)!!!2,4-dienoyl-CoA reductase or related NADH-dependent reductase, Old Yellow Enzyme (OYE) family (FadH) (PDB:1BWK)	3-hydroxyacyl-CoA dehydrogenase, NAD binding domain	2,4-dienoyl-CoA reductase (NADPH2) [EC:1.3.1.34]
1	hadh	Beta-oxidation	OD815_000178	FPK	881.962	Enoyl-CoA hydratase/carnithine racemase (CaiD) (PDB:1DCI)!!!3-hydroxyacyl-CoA dehydrogenase (FadB) (PDB:5ZQZ)	3-hydroxyacyl-CoA dehydrogenase, C-terminal domain	enoyl-CoA hydratase / 3-hydroxyacyl-CoA dehydrogenase [EC:4.2.1.17 1.1.1.35]
1	hadh	Beta-oxidation	OD815_000457	FPK	112.222	3-hydroxyacyl-CoA dehydrogenase (FadB) (PDB:5ZQZ)	3-hydroxyacyl-CoA dehydrogenase, C-terminal domain	3-hydroxybutyryl-CoA dehydrogenase [EC:1.1.1.157]
1	hadh	Beta-oxidation	OD815_001453	FPK	567.13	3-hydroxyacyl-CoA dehydrogenase (FadB) (PDB:5ZQZ)	3-hydroxyacyl-CoA dehydrogenase, C-terminal domain	3-hydroxyacyl-CoA dehydrogenase [EC:1.1.1.35]
1	hadh	Beta-oxidation	OD815_001871	FPK	136.238	NADPH-dependent glutamate synthase beta chain or related oxidoreductase (GltD) (PDB:1H7X)!!!Heterodisulfide reductase, subunit A (polyferredoxin) (HdrA) (PDB:5ODC)	3-hydroxyacyl-CoA dehydrogenase, NAD binding domain
1	acat	Beta-oxidation	OD815_000268	FPK	136.752	Acetyl-CoA acetyltransferase (PaaJ) (PDB:1AFW)	Beta-ketoacyl synthase, N-terminal domain	acetyl-CoA C-acetyltransferase [EC:2.3.1.9]
1	acat	Beta-oxidation	OD815_000480	FPK	72.5	Acetyl-CoA acetyltransferase (PaaJ) (PDB:1AFW)	Beta-ketoacyl synthase, N-terminal domain	acetyl-CoA C-acetyltransferase [EC:2.3.1.9]
1	acat	Beta-oxidation	OD815_000864	FPK	101.637	Acetyl-CoA acetyltransferase (PaaJ) (PDB:1AFW)	Thiolase, C-terminal domain	acetyl-CoA C-acetyltransferase [EC:2.3.1.9]
1	acat	Beta-oxidation	OD815_001265	FPK	256.601	Acetyl-CoA acetyltransferase (PaaJ) (PDB:1AFW)	Beta-ketoacyl synthase, N-terminal domain	acetyl-CoA C-acetyltransferase [EC:2.3.1.9]
1	acat	Beta-oxidation	OD815_001494	FPK	780.856	Acetyl-CoA acetyltransferase (PaaJ) (PDB:1AFW)	Beta-ketoacyl synthase, N-terminal domain	acetyl-CoA C-acetyltransferase [EC:2.3.1.9]
1	acat	Beta-oxidation	OD815_001758	FPK	677.446	Acetyl-CoA acetyltransferase (PaaJ) (PDB:1AFW)	Beta-ketoacyl synthase, N-terminal domain	acetyl-CoA C-acetyltransferase [EC:2.3.1.9]
1	acat	Beta-oxidation	OD815_001891	FPK	107.081	Acetyl-CoA acetyltransferase (PaaJ) (PDB:1AFW)	Thiolase, C-terminal domain
1	mcm	Beta-oxidation	OD815_000341	FPK	337.434	Methylmalonyl-CoA mutase, N-terminal domain/subunit (Sbm) (PDB:6OXC)	Methylmalonyl-CoA mutase	methylmalonyl-CoA mutase, N-terminal domain [EC:5.4.99.2]
1	mcm	Beta-oxidation	OD815_000780	FPK	201.946	Methylmalonyl-CoA mutase, C-terminal domain/subunit (cobalamin-binding) (Sbm) (PDB:1B1A)	B12 binding domain	methylmalonyl-CoA mutase, C-terminal domain [EC:5.4.99.2]
1	acds	Wood-Ljungdahl	OD815_000428	FPK	171.137	CO dehydrogenase nickel-insertion accessory protein CooC1 (CooC) (PUBMED:15466042)	AAA domain	CO dehydrogenase maturation factor
1	acds	Wood-Ljungdahl	OD815_000649	FPK	515.024	CO dehydrogenase/acetyl-CoA synthase gamma subunit (corrinoid Fe-S protein) (CdhE) (PDB:2H9A)	CO dehydrogenase/acetyl-CoA synthase delta subunit	acetyl-CoA decarbonylase/synthase, CODH/ACS complex subunit gamma [EC:2.1.1.245]
1	acds	Wood-Ljungdahl	OD815_000650	FPK	586.64	CO dehydrogenase/acetyl-CoA synthase delta subunit (corrinoid Fe-S protein) (CdhD)	CO dehydrogenase/acetyl-CoA synthase delta subunit	acetyl-CoA decarbonylase/synthase, CODH/ACS complex subunit delta [EC:2.1.1.245]
1	acds	Wood-Ljungdahl	OD815_000652	FPK	920.983	CO dehydrogenase/acetyl-CoA synthase beta subunit (CdhC)	ACS/CODH beta subunit C-terminal
1	acds	Wood-Ljungdahl	OD815_000653	FPK	391.714	CO dehydrogenase/acetyl-CoA synthase epsilon subunit (CdhB) (PDB:1YTL)	CO dehydrogenase beta subunit/acetyl-CoA synthase epsilon subunit	anaerobic carbon-monoxide dehydrogenase, CODH/ACS complex subunit epsilon
1	acds	Wood-Ljungdahl	OD815_000654	FPK	602.819	CO dehydrogenase/acetyl-CoA synthase alpha subunit (CdhA) (PDB:3CF4)	4Fe-4S binding domain	anaerobic carbon-monoxide dehydrogenase, CODH/ACS complex subunit alpha [EC:1.2.7.4]
1	acds	Wood-Ljungdahl	OD815_000719	FPK	118.194	CO dehydrogenase nickel-insertion accessory protein CooC1 (CooC) (PUBMED:15466042)	AAA domain	CO dehydrogenase maturation factor
1	acds	Wood-Ljungdahl	OD815_000917	FPK	111.111		CO dehydrogenase accessory protein CooT	uncharacterized protein
1	acds	Wood-Ljungdahl	OD815_001261	FPK	456.702	CO dehydrogenase/acetyl-CoA synthase alpha subunit (CdhA) (PDB:3CF4)	4Fe-4S dicluster domain	anaerobic carbon-monoxide dehydrogenase, CODH/ACS complex subunit alpha [EC:1.2.7.4]
1	acds	Wood-Ljungdahl	OD815_001263	FPK	430.041	CO dehydrogenase/acetyl-CoA synthase beta subunit (CdhC)	ACS/CODH beta subunit C-terminal
1	acds	Wood-Ljungdahl	OD815_001303	FPK	130.667	CO dehydrogenase nickel-insertion accessory protein CooC1 (CooC) (PUBMED:15466042)	Adenylylsulphate kinase	CO dehydrogenase maturation factor
1	acds	Wood-Ljungdahl	OD815_001432	FPK	428.772	CO dehydrogenase/acetyl-CoA synthase gamma subunit (corrinoid Fe-S protein) (CdhE) (PDB:2H9A)	CO dehydrogenase/acetyl-CoA synthase delta subunit	acetyl-CoA decarbonylase/synthase, CODH/ACS complex subunit gamma [EC:2.1.1.245]
1	acds	Wood-Ljungdahl	OD815_001433	FPK	535.201	CO dehydrogenase/acetyl-CoA synthase delta subunit (corrinoid Fe-S protein) (CdhD)	CO dehydrogenase/acetyl-CoA synthase delta subunit	acetyl-CoA decarbonylase/synthase, CODH/ACS complex subunit delta [EC:2.1.1.245]
1	acds	Wood-Ljungdahl	OD815_001435	FPK	362.55	CO dehydrogenase nickel-insertion accessory protein CooC1 (CooC) (PUBMED:15466042)	AAA domain	CO dehydrogenase maturation factor
1	acds	Wood-Ljungdahl	OD815_001436	FPK	753.507	CO dehydrogenase/acetyl-CoA synthase beta subunit (CdhC)	ACS/CODH beta subunit C-terminal	acetyl-CoA decarbonylase/synthase, CODH/ACS complex subunit beta [EC:2.3.1.169]
1	acds	Wood-Ljungdahl	OD815_001437	FPK	483.333	CO dehydrogenase/acetyl-CoA synthase epsilon subunit (CdhB) (PDB:1YTL)	CO dehydrogenase beta subunit/acetyl-CoA synthase epsilon subunit	anaerobic carbon-monoxide dehydrogenase, CODH/ACS complex subunit epsilon
1	acds	Wood-Ljungdahl	OD815_001438	FPK	511.111	CO dehydrogenase/acetyl-CoA synthase alpha subunit (CdhA) (PDB:3CF4)	4Fe-4S dicluster domain	anaerobic carbon-monoxide dehydrogenase, CODH/ACS complex subunit alpha [EC:1.2.7.4]
1	acds	Wood-Ljungdahl	OD815_001642	FPK	164.319	Pyruvate:ferredoxin oxidoreductase or related 2-oxoacid:ferredoxin oxidoreductase, delta subunit (PorD) (PDB:5C4I)!!!CO dehydrogenase/acetyl-CoA synthase gamma subunit (corrinoid Fe-S protein) (CdhE) (PDB:2H9A)	4Fe-4S binding domain	4Fe-4S ferredoxin
1	acds	Wood-Ljungdahl	OD815_001673	FPK	106.132	CO dehydrogenase/acetyl-CoA synthase alpha subunit (CdhA) (PDB:3CF4)	Prismane/CO dehydrogenase family	anaerobic carbon-monoxide dehydrogenase, CODH/ACS complex subunit alpha [EC:1.2.7.4]
1	acds	Wood-Ljungdahl	OD815_001674	FPK	185.682		CO dehydrogenase beta subunit/acetyl-CoA synthase epsilon subunit
1	acds	Wood-Ljungdahl	OD815_001675	FPK	77.5862	CO dehydrogenase/acetyl-CoA synthase beta subunit (CdhC)	ACS/CODH beta subunit C-terminal
1	acds	Wood-Ljungdahl	OD815_001678	FPK	113.232	CO dehydrogenase nickel-insertion accessory protein CooC1 (CooC) (PUBMED:15466042)	AAA domain	CO dehydrogenase maturation factor
1	acds	Wood-Ljungdahl	OD815_001825	FPK	397.436	CO dehydrogenase/acetyl-CoA synthase gamma subunit (corrinoid Fe-S protein) (CdhE) (PDB:2H9A)	4Fe-4S binding domain	4Fe-4S ferredoxin
1	met	Wood-Ljungdahl	OD815_001169	FPK	320.594	5,10-methylenetetrahydrofolate reductase (MetF) (PDB:1B5T)!!!CO dehydrogenase/acetyl-CoA synthase delta subunit (corrinoid Fe-S protein) (CdhD)	Methylenetetrahydrofolate reductase	methylenetetrahydrofolate reductase (NADPH) [EC:1.5.1.20]
1	mer	Wood-Ljungdahl	OD815_000385	FPK	348.165	Flavin-dependent oxidoreductase, luciferase family (includes alkanesulfonate monooxygenase SsuD and methylene tetrahydromethanopterin reductase) (SsuD) (PDB:1BRL)	Luciferase-like monooxygenase	5,10-methylenetetrahydromethanopterin reductase [EC:1.5.98.2]
1	mer	Wood-Ljungdahl	OD815_000613	FPK	85.4701	Flavin-dependent oxidoreductase, luciferase family (includes alkanesulfonate monooxygenase SsuD and methylene tetrahydromethanopterin reductase) (SsuD) (PDB:1BRL)	Luciferase-like monooxygenase	5,10-methylenetetrahydromethanopterin reductase [EC:1.5.98.2]
1	mtd	Wood-Ljungdahl	OD815_000254	FPK	247.273	F420-dependent methylenetetrahydromethanopterin dehydrogenase (Mtd) (PDB:1QV9)	methylene-5,6,7,8-tetrahydromethanopterin dehydrogenase	methylenetetrahydromethanopterin dehydrogenase [EC:1.5.98.1]
1	mch	Wood-Ljungdahl	OD815_000561	FPK	145.194	Methenyltetrahydromethanopterin cyclohydrolase (Mch) (PDB:1QLM)	Cyclohydrolase (MCH)	methenyltetrahydromethanopterin cyclohydrolase [EC:3.5.4.27]
1	ftr	Wood-Ljungdahl	OD815_000474	FPK	174.497	Formylmethanofuran:tetrahydromethanopterin formyltransferase (Ftr) (PDB:1FTR)	Formylmethanofuran-tetrahydromethanopterin formyltransferase	formylmethanofuran--tetrahydromethanopterin N-formyltransferase [EC:2.3.1.101]
1	ftr	Wood-Ljungdahl	OD815_001451	FPK	132.664	Formylmethanofuran:tetrahydromethanopterin formyltransferase (Ftr) (PDB:1FTR)	Formylmethanofuran-tetrahydromethanopterin formyltransferase	formylmethanofuran--tetrahydromethanopterin N-formyltransferase [EC:2.3.1.101]
1	fwd	Wood-Ljungdahl	OD815_000441	FPK	210.648	Formylmethanofuran dehydrogenase subunit D (FwdD) (PDB:2KI8)	Molydopterin dinucleotide binding domain
1	fwd	Wood-Ljungdahl	OD815_000582	FPK	153.725	Formylmethanofuran dehydrogenase subunit B (FwdB) (PDB:5T5I)		formylmethanofuran dehydrogenase subunit B [EC:1.2.7.12]
1	fwd	Wood-Ljungdahl	OD815_000870	FPK	528.736	Formylmethanofuran dehydrogenase subunit C (FwdC) (PDB:5T5I)	GXGXG motif	formylmethanofuran dehydrogenase subunit C [EC:1.2.7.12]
1	fwd	Wood-Ljungdahl	OD815_000871	FPK	444.248	Formylmethanofuran dehydrogenase subunit A (FwdA) (PDB:5T5I)	Amidohydrolase family	formylmethanofuran dehydrogenase subunit A [EC:1.2.7.12]
1	fwd	Wood-Ljungdahl	OD815_000872	FPK	428.894	Formylmethanofuran dehydrogenase subunit B (FwdB) (PDB:5T5I)	Molybdopterin oxidoreductase	formylmethanofuran dehydrogenase subunit B [EC:1.2.7.12]
1	fwd	Wood-Ljungdahl	OD815_000873	FPK	555.556	Formylmethanofuran dehydrogenase subunit D (FwdD) (PDB:2KI8)	Molydopterin dinucleotide binding domain	formylmethanofuran dehydrogenase subunit D [EC:1.2.7.12]
1	fwd	Wood-Ljungdahl	OD815_001231	FPK	236.715	Formylmethanofuran dehydrogenase subunit E (FwdE) (PDB:2GLZ)	FmdE, Molybdenum formylmethanofuran dehydrogenase operon	formylmethanofuran dehydrogenase subunit E [EC:1.2.7.12]
1	fwd	Wood-Ljungdahl	OD815_001253	FPK	108.401	Formylmethanofuran dehydrogenase subunit A (FwdA) (PDB:5T5I)	Amidohydrolase family	formylmethanofuran dehydrogenase subunit A [EC:1.2.7.12]
1	fwd	Wood-Ljungdahl	OD815_001374	FPK	99.1326	Formylmethanofuran dehydrogenase subunit E (FwdE) (PDB:2GLZ)	FmdE, Molybdenum formylmethanofuran dehydrogenase operon	formylmethanofuran dehydrogenase subunit E [EC:1.2.7.12]
1	fwd	Wood-Ljungdahl	OD815_001703	FPK	88.0658	Formylmethanofuran dehydrogenase subunit B (FwdB) (PDB:5T5I)		formylmethanofuran dehydrogenase subunit B [EC:1.2.7.12]
1	fwd	Wood-Ljungdahl	OD815_001985	FPK	34.188	Formylmethanofuran dehydrogenase subunit B (FwdB) (PDB:5T5I)
1	hdr	Cofactor recycling	OD815_000180	FPK	163.522	NAD(P)H-flavin reductase (Mcr1) (PDB:3A1F)!!!Heterodisulfide reductase, subunit C (HdrC) (PDB:5ODC)	4Fe-4S dicluster domain	sulfhydrogenase subunit beta (sulfur reductase) [EC:1.12.98.4]
1	hdr	Cofactor recycling	OD815_000276	FPK	139.024	Fe-S cluster-containing oxidoreductase, includes glycolate oxidase subunit GlcF (GlpC)	Cysteine-rich domain	heterodisulfide reductase subunit D [EC:1.8.98.1]
1	hdr	Cofactor recycling	OD815_000622	FPK	219.512	Fe-S cluster-containing oxidoreductase, includes glycolate oxidase subunit GlcF (GlpC)	Cysteine-rich domain	heterodisulfide reductase subunit D [EC:1.8.98.1]
1	hdr	Cofactor recycling	OD815_000624	FPK	322.072	Heterodisulfide reductase, subunit A (polyferredoxin) (HdrA) (PDB:5ODC)	FAD dependent oxidoreductase
1	hdr	Cofactor recycling	OD815_000625	FPK	171.893	Heterodisulfide reductase, subunit A (polyferredoxin) (HdrA) (PDB:5ODC)	Flavin containing amine oxidoreductase
1	hdr	Cofactor recycling	OD815_000855	FPK	281.392	Heterodisulfide reductase, subunit A (polyferredoxin) (HdrA) (PDB:5ODC)	FAD dependent oxidoreductase	heterodisulfide reductase subunit A2 [EC:1.8.7.3 1.8.98.4 1.8.98.5 1.8.98.6]
1	hdr	Cofactor recycling	OD815_000939	FPK	260.476	Fe-S-cluster-containing dehydrogenase component (DMSO reductase) (HybA) (PDB:2VPW)!!!Heterodisulfide reductase, subunit A (polyferredoxin) (HdrA) (PDB:5ODC)!!!Coenzyme F420-reducing hydrogenase, delta subunit (FrhD) (PDB:5ODC)	4Fe-4S binding domain	ferredoxin
1	hdr	Cofactor recycling	OD815_001160	FPK	250.916	Heterodisulfide reductase, subunit C (HdrC) (PDB:5ODC)	4Fe-4S dicluster domain	heterodisulfide reductase subunit C2 [EC:1.8.7.3 1.8.98.4 1.8.98.5 1.8.98.6]
1	hdr	Cofactor recycling	OD815_001161	FPK	167.808	Heterodisulfide reductase, subunit B (HdrB) (PDB:5ODC)	Cysteine-rich domain	heterodisulfide reductase subunit B2 [EC:1.8.7.3 1.8.98.4 1.8.98.5 1.8.98.6]
1	hdr	Cofactor recycling	OD815_001177	FPK	190.769	Heterodisulfide reductase, subunit A (polyferredoxin) (HdrA) (PDB:5ODC)!!!Coenzyme F420-reducing hydrogenase, delta subunit (FrhD) (PDB:5ODC)	4Fe-4S binding domain
1	hdr	Cofactor recycling	OD815_001240	FPK	527.82	Heterodisulfide reductase, subunit A (polyferredoxin) (HdrA) (PDB:5ODC)	FAD binding domain	heterodisulfide reductase subunit A2 [EC:1.8.7.3 1.8.98.4 1.8.98.5 1.8.98.6]
1	hdr	Cofactor recycling	OD815_001721	FPK	216.758	Fe-S cluster-containing oxidoreductase, includes glycolate oxidase subunit GlcF (GlpC)	Cysteine-rich domain	heterodisulfide reductase subunit D [EC:1.8.98.1]
1	hdr	Cofactor recycling	OD815_001724	FPK	143.824	Heterodisulfide reductase, subunit C (HdrC) (PDB:5ODC)	4Fe-4S binding domain	heterodisulfide reductase subunit C2 [EC:1.8.7.3 1.8.98.4 1.8.98.5 1.8.98.6]
1	hdr	Cofactor recycling	OD815_001725	FPK	179.762	Heterodisulfide reductase, subunit B (HdrB) (PDB:5ODC)	Cysteine-rich domain	heterodisulfide reductase subunit B2 [EC:1.8.7.3 1.8.98.4 1.8.98.5 1.8.98.6]
1	hdr	Cofactor recycling	OD815_001726	FPK	215.962	Heterodisulfide reductase, subunit A (polyferredoxin) (HdrA) (PDB:5ODC)	Alanine dehydrogenase/PNT, C-terminal domain
1	hdr	Cofactor recycling	OD815_001768	FPK	165.7	Heterodisulfide reductase, subunit A (polyferredoxin) (HdrA) (PDB:5ODC)	Alanine dehydrogenase/PNT, C-terminal domain	heterodisulfide reductase subunit A2 [EC:1.8.7.3 1.8.98.4 1.8.98.5 1.8.98.6]
1	hdr	Cofactor recycling	OD815_001771	FPK	268.374	NADPH-dependent glutamate synthase beta chain or related oxidoreductase (GltD) (PDB:1H7X)!!!Heterodisulfide reductase, subunit A (polyferredoxin) (HdrA) (PDB:5ODC)	4Fe-4S binding domain
1	hdr	Cofactor recycling	OD815_001871	FPK	136.238	NADPH-dependent glutamate synthase beta chain or related oxidoreductase (GltD) (PDB:1H7X)!!!Heterodisulfide reductase, subunit A (polyferredoxin) (HdrA) (PDB:5ODC)	3-hydroxyacyl-CoA dehydrogenase, NAD binding domain
1	FeS-or	Cofactor recycling	OD815_001159	FPK	325.397	Fe-S cluster-containing oxidoreductase, includes glycolate oxidase subunit GlcF (GlpC)!!!Nitrate reductase gamma subunit (NarI) (PDB:1Y5L)	Cysteine-rich domain	dimethylglycine catabolism B
1	FeS-or	Cofactor recycling	OD815_000276	FPK	139.024	Fe-S cluster-containing oxidoreductase, includes glycolate oxidase subunit GlcF (GlpC)	Cysteine-rich domain	heterodisulfide reductase subunit D [EC:1.8.98.1]
1	FeS-or	Cofactor recycling	OD815_000619	FPK	61.5711	Fe-S cluster-containing oxidoreductase, includes glycolate oxidase subunit GlcF (GlpC)	Cysteine-rich domain
1	FeS-or	Cofactor recycling	OD815_000622	FPK	219.512	Fe-S cluster-containing oxidoreductase, includes glycolate oxidase subunit GlcF (GlpC)	Cysteine-rich domain	heterodisulfide reductase subunit D [EC:1.8.98.1]
1	FeS-or	Cofactor recycling	OD815_000623	FPK	313.55	Fe-S cluster-containing oxidoreductase, includes glycolate oxidase subunit GlcF (GlpC)!!!NADPH-dependent glutamate synthase beta chain or related oxidoreductase (GltD) (PDB:1H7X)	Flavin containing amine oxidoreductase
1	FeS-or	Cofactor recycling	OD815_001721	FPK	216.758	Fe-S cluster-containing oxidoreductase, includes glycolate oxidase subunit GlcF (GlpC)	Cysteine-rich domain	heterodisulfide reductase subunit D [EC:1.8.98.1]
1	FeS-or	Cofactor recycling	OD815_001770	FPK	157.005	Fe-S cluster-containing oxidoreductase, includes glycolate oxidase subunit GlcF (GlpC)!!!Coenzyme F420-reducing hydrogenase, delta subunit (FrhD) (PDB:5ODC)	Cysteine-rich domain	F420-non-reducing hydrogenase iron-sulfur subunit [EC:1.12.99.- 1.8.98.5 1.8.98.6]
1	FeS-or	Cofactor recycling	OD815_001877	FPK	81.2325	Fe-S cluster-containing oxidoreductase, includes glycolate oxidase subunit GlcF (GlpC)	Cysteine-rich domain
1	FeS-or	Cofactor recycling	OD815_001879	FPK	111.684	Fe-S cluster-containing oxidoreductase, includes glycolate oxidase subunit GlcF (GlpC)	4Fe-4S dicluster domain
1	ndh	Cofactor recycling	OD815_000184	FPK	255.435	NADH dehydrogenase, FAD-containing subunit (Ndh) (PDB:5NA4)	L-lysine 6-monooxygenase/L-ornithine 5-monooxygenase	NADH:ubiquinone reductase (H+-translocating) [EC:7.1.1.2]
1	ndh	Cofactor recycling	OD815_000193	FPK	148.847	NADH:ubiquinone oxidoreductase 27 kD subunit (chain C) (NuoC)!!!Ni,Fe-hydrogenase III large subunit (HycE2) (PDB:6CFW)	Respiratory-chain NADH dehydrogenase, 30 Kd subunit
1	ndh	Cofactor recycling	OD815_000194	FPK	143.132	Ni,Fe-hydrogenase III large subunit (HycE2) (PDB:6CFW)	Respiratory-chain NADH dehydrogenase, 49 Kd subunit
1	ndh	Cofactor recycling	OD815_000195	FPK	82.0189	Formate hydrogenlyase subunit HyfC (HyfC) (PDB:6CFW)	NADH dehydrogenase
1	ndh	Cofactor recycling	OD815_000541	FPK	187.85	NADH dehydrogenase, FAD-containing subunit (Ndh) (PDB:5NA4)	FAD dependent oxidoreductase	NADH:ubiquinone reductase (H+-translocating) [EC:7.1.1.2]
1	ndh	Cofactor recycling	OD815_000949	FPK	136.657	NADH:ubiquinone oxidoreductase subunit 1 (chain H) (NuoH) (PDB:6HUM)	NADH dehydrogenase	F420H2:quinone oxidoreductase subunit H [EC:1.1.98.4]
1	ndh	Cofactor recycling	OD815_000950	FPK	223.965	NADH:ubiquinone oxidoreductase 49 kD subunit (chain D) (NuoD) (PDB:2FUG)	Respiratory-chain NADH dehydrogenase, 30 Kd subunit
1	ndh	Cofactor recycling	OD815_001134	FPK	329.114	NADH dehydrogenase, FAD-containing subunit (Ndh) (PDB:5NA4)	Pyridine nucleotide-disulphide oxidoreductase	sulfide:quinone oxidoreductase [EC:1.8.5.4]
1	ndh	Cofactor recycling	OD815_001175	FPK	277.067	Ni,Fe-hydrogenase III large subunit (HycE2) (PDB:6CFW)	Respiratory-chain NADH dehydrogenase, 49 Kd subunit	ech hydrogenase subunit E
1	ndh	Cofactor recycling	OD815_001176	FPK	239.915	Formate hydrogenlyase subunit HyfC (HyfC) (PDB:6CFW)	NADH dehydrogenase
1	fqo	Cofactor recycling	OD815_000948	FPK	187.416	Formate hydrogenlyase subunit 6/NADH:ubiquinone oxidoreductase 23 kD subunit (chain I) (NuoI) (PDB:1B0P)	4Fe-4S binding domain	F420H2:quinone oxidoreductase subunit I [EC:1.1.98.4]
1	fqo	Cofactor recycling	OD815_000949	FPK	136.657	NADH:ubiquinone oxidoreductase subunit 1 (chain H) (NuoH) (PDB:6HUM)	NADH dehydrogenase	F420H2:quinone oxidoreductase subunit H [EC:1.1.98.4]
1	fqo	Cofactor recycling	OD815_000950	FPK	223.965	NADH:ubiquinone oxidoreductase 49 kD subunit (chain D) (NuoD) (PDB:2FUG)	Respiratory-chain NADH dehydrogenase, 30 Kd subunit
1	fqo	Cofactor recycling	OD815_000951	FPK	95.0081	GTPase-interacting Yip1 domain (Yip1) (PUBMED:25702751;31417902)	Yip1 domain
1	fqo	Cofactor recycling	OD815_000952	FPK	102.564	NADH:ubiquinone oxidoreductase subunit 3 (chain A) (NuoA) (PDB:3RKO)	NADH-ubiquinone/plastoquinone oxidoreductase, chain 3	F420H2:quinone oxidoreductase subunit A [EC:1.1.98.4]
1	fqo	Cofactor recycling	OD815_000953	FPK	77.4246	NADH:ubiquinone oxidoreductase subunit 2 (chain N) (NuoN) (PDB:4HE8)	Proton-conducting membrane transporter	F420H2:quinone oxidoreductase subunit N [EC:1.1.98.4]
1	fqo	Cofactor recycling	OD815_000954	FPK	128.682	Membrane H+-translocase/NADH:ubiquinone oxidoreductase subunit 5 (chain L)/Multisubunit Na+/H+ antiporter, MnhA subunit (NuoL) (PDB:3RKO)	Proton-conducting membrane transporter	F420H2:quinone oxidoreductase subunit L [EC:1.1.98.4]
1	fqo	Cofactor recycling	OD815_000955	FPK	93.7714	Formate hydrogenlyase subunit 3/Multisubunit Na+/H+ antiporter, MnhD subunit (HyfB) (PDB:6CFW)	Proton-conducting membrane transporter	F420H2:quinone oxidoreductase subunit M [EC:1.1.98.4]
1	fqo	Cofactor recycling	OD815_000956	FPK	103.704			F420H2:quinone oxidoreductase subunit K [EC:1.1.98.4]
1	fqo	Cofactor recycling	OD815_000957	FPK	102.222	NADH:ubiquinone oxidoreductase subunit 6 (chain J) (NuoJ) (PDB:4HE8)		F420H2:quinone oxidoreductase subunit J [EC:1.1.98.4]
1	etf	Electron transport	OD815_000400	FPK	145.522	Electron transfer flavoprotein, alpha and beta subunits (FixA) (PDB:5OL2)	Electron transfer flavoprotein domain	electron transfer flavoprotein beta subunit
1	etf	Electron transport	OD815_000908	FPK	129.96	Electron transfer flavoprotein, alpha subunit FixB (FixB) (PDB:1EFP)	Electron transfer flavoprotein domain	electron transfer flavoprotein alpha subunit
1	etf	Electron transport	OD815_001157	FPK	516.717	Electron transfer flavoprotein, alpha subunit FixB (FixB) (PDB:1EFP)	Electron transfer flavoprotein domain	electron transfer flavoprotein alpha subunit
1	etf	Electron transport	OD815_001158	FPK	716.981	Electron transfer flavoprotein, alpha and beta subunits (FixA) (PDB:5OL2)	Electron transfer flavoprotein domain	electron transfer flavoprotein beta subunit
1	flaB	Electron transport	OD815_000169	FPK	1588.83	Archaellin (archaeal flagellin) (FlaB) (PDB:5O4U)	Archaebacterial flagellin	archaeal flagellin FlaB
1	flaB	Electron transport	OD815_000170	FPK	1745.9	Archaellin (archaeal flagellin) (FlaB) (PDB:5O4U)	Archaebacterial flagellin	archaeal flagellin FlaB
1	flaB	Electron transport	OD815_000171	FPK	1299.28	Archaellin (archaeal flagellin) (FlaB) (PDB:5O4U)	Archaebacterial flagellin	archaeal flagellin FlaB
1	pilA	Electron transport	OD815_001333	FPK	4973.81	Archaeal flagellin (archaellin), FlaG/FlaF family	Archaeal Type IV pilin, N-terminal	archaeal type IV pilus assembly protein PilA
1	pilA	Electron transport	OD815_001500	FPK	892.857	Archaeal flagellin (archaellin), FlaG/FlaF family	Archaeal Type IV pilin, N-terminal	archaeal type IV pilus assembly protein PilA
1	pilA	Electron transport	OD815_001802	FPK	122.066		Archaeal Type IV pilin, N-terminal	archaeal type IV pilus assembly protein PilA
1	pilA	Electron transport	OD815_001805	FPK	162.5	Archaeal flagellin (archaellin), FlaG/FlaF family	Archaeal Type IV pilin, N-terminal	archaeal type IV pilus assembly protein PilA
1	pilA	Electron transport	OD815_001806	FPK	155.303	Archaeal flagellin (archaellin), FlaG/FlaF family	Archaeal Type IV pilin, N-terminal	archaeal type IV pilus assembly protein PilA
1	pilA	Electron transport	OD815_001873	FPK	101.99		Archaeal Type IV pilin, N-terminal	archaeal type IV pilus assembly protein PilA
1	hyd	Electron transport	OD815_000190	FPK	46.4481	Ni,Fe-hydrogenase III small subunit (HycG) (PDB:6CFW)	NADH ubiquinone oxidoreductase, 20 Kd subunit
1	hyd	Electron transport	OD815_000194	FPK	143.132	Ni,Fe-hydrogenase III large subunit (HycE2) (PDB:6CFW)	Respiratory-chain NADH dehydrogenase, 49 Kd subunit
1	hyd	Electron transport	OD815_000837	FPK	88.2883	Ni,Fe-hydrogenase maturation factor (HyaD) (PDB:1CFZ) (PUBMED:15294295)	Hydrogenase maturation protease	hydrogenase maturation protease [EC:3.4.23.-]
1	hyd	Electron transport	OD815_001003	FPK	294.549	Ni,Fe-hydrogenase I small subunit (HyaA) (PDB:6FPI)	NiFe/NiFeSe hydrogenase small subunit C-terminal	hydrogenase small subunit [EC:1.12.99.6]
1	hyd	Electron transport	OD815_001004	FPK	466.435	Ni,Fe-hydrogenase I large subunit (HyaB) (PDB:6FPI) (PUBMED:25905665)	Nickel-dependent hydrogenase	hydrogenase large subunit [EC:1.12.99.6]
1	hyd	Electron transport	OD815_001006	FPK	194.617	Ni,Fe-hydrogenase maturation factor (HyaD) (PDB:1CFZ) (PUBMED:15294295)	Hydrogenase maturation protease	hydrogenase maturation protease [EC:3.4.23.-]
1	hyd	Electron transport	OD815_001170	FPK	638.71	Ni,Fe-hydrogenase III small subunit (HycG) (PDB:6CFW)	NADH ubiquinone oxidoreductase, 20 Kd subunit	membrane-bound hydrogenase subunit mbhJ [EC:1.12.7.2]
1	hyd	Electron transport	OD815_001175	FPK	277.067	Ni,Fe-hydrogenase III large subunit (HycE2) (PDB:6CFW)	Respiratory-chain NADH dehydrogenase, 49 Kd subunit	ech hydrogenase subunit E
1	hyd	Electron transport	OD815_001645	FPK	100.775	Ni,Fe-hydrogenase maturation factor (HyaD) (PDB:1CFZ) (PUBMED:15294295)	Hydrogenase maturation protease	hydrogenase 3 maturation protease [EC:3.4.23.51]
1	fdh	Electron transport	OD815_000519	FPK	198.917	Predicted molibdopterin-dependent oxidoreductase YjgC (YjgC) (PDB:1AA6)	Molybdopterin oxidoreductase	formate dehydrogenase major subunit [EC:1.17.1.9]
1	fdh	Electron transport	OD815_000520	FPK	248.78	Coenzyme F420-reducing hydrogenase, beta subunit (FrhB) (PDB:3ZFS)!!!L-lactate utilization protein LutB, contains a ferredoxin-type domain (LutB)	4Fe-4S dicluster domain	formate dehydrogenase (coenzyme F420) beta subunit [EC:1.17.98.3 1.8.98.6]
1	fdh	Electron transport	OD815_000927	FPK	770.948	Predicted molibdopterin-dependent oxidoreductase YjgC (YjgC) (PDB:1AA6)	Molybdopterin oxidoreductase	formate dehydrogenase major subunit [EC:1.17.1.9]
1	fdh	Electron transport	OD815_000928	FPK	857.658	Fe-S-cluster-containing dehydrogenase component (DMSO reductase) (HybA) (PDB:2VPW)	4Fe-4S binding domain	formate dehydrogenase iron-sulfur subunit
1	fdh	Electron transport	OD815_000930	FPK	157.48	Formate dehydrogenase assembly factor FdhD, a sulfurtransferase (FdhD) (PDB:2PW9)	FdhD/NarQ family	FdhD protein
1	fdh	Electron transport	OD815_001540	FPK	243.266	Coenzyme F420-reducing hydrogenase, beta subunit (FrhB) (PDB:3ZFS)!!!L-lactate utilization protein LutB, contains a ferredoxin-type domain (LutB)	4Fe-4S binding domain	formate dehydrogenase (coenzyme F420) beta subunit [EC:1.17.98.3 1.8.98.6]

## Sheet: ED_Fig_7_d
mag	gene	category	locus_tag	measure	nonane_value	COG20_function	Pfam_function	KOfam_function
4	acr	Alkane activation	OD814_000157	FPK	0	Methyl coenzyme M reductase, gamma subunit (McorG) (PDB:5N1Q)	Methyl-coenzyme M reductase gamma subunit	methyl-coenzyme M reductase gamma subunit [EC:2.8.4.1]
4	acr	Alkane activation	OD814_000158	FPK	0	Methyl coenzyme M reductase, beta subunit (McorB) (PDB:5N28)	Methyl-coenzyme M reductase beta subunit, C-terminal domain	methyl-coenzyme M reductase beta subunit [EC:2.8.4.1]
4	acr	Alkane activation	OD814_000175	FPK	0	Methyl coenzyme M reductase, alpha subunit (McorA) (PDB:1E6V)	Methyl-coenzyme M reductase alpha subunit, C-terminal domain	methyl-coenzyme M reductase alpha subunit [EC:2.8.4.1]
4	acr	Alkane activation	OD814_000176	FPK	0	Methyl coenzyme M reductase, gamma subunit (McorG) (PDB:5N1Q)	Methyl-coenzyme M reductase gamma subunit	methyl-coenzyme M reductase gamma subunit [EC:2.8.4.1]
4	acr	Alkane activation	OD814_000177	FPK	0	Methyl coenzyme M reductase, beta subunit (McorB) (PDB:5N28)	Methyl-coenzyme M reductase beta subunit, C-terminal domain	methyl-coenzyme M reductase beta subunit [EC:2.8.4.1]
4	acr	Alkane activation	OD814_000380	FPK	0	Methyl coenzyme M reductase, subunit C (McorC)		methyl-coenzyme M reductase subunit C
4	acr	Alkane activation	OD814_000515	FPK	0.524109	Methyl coenzyme M reductase, alpha subunit (McorA) (PDB:1E6V)	Methyl-coenzyme M reductase alpha subunit, C-terminal domain
4	acr	Alkane activation	OD814_000784	FPK	0	Methyl coenzyme M reductase, subunit D (McorD)	Methyl-coenzyme M reductase operon protein D
4	acr	Alkane activation	OD814_000814	FPK	0	Methyl coenzyme M reductase, gamma subunit (McorG) (PDB:5N1Q)	Methyl-coenzyme M reductase gamma subunit	methyl-coenzyme M reductase gamma subunit [EC:2.8.4.1]
4	acr	Alkane activation	OD814_000815	FPK	0	Methyl coenzyme M reductase, alpha subunit (McorA) (PDB:1E6V)	Methyl-coenzyme M reductase alpha subunit, C-terminal domain	methyl-coenzyme M reductase alpha subunit [EC:2.8.4.1]
4	acr	Alkane activation	OD814_000816	FPK	0	Methyl coenzyme M reductase, beta subunit (McorB) (PDB:5N28)	Methyl-coenzyme M reductase beta subunit, C-terminal domain	methyl-coenzyme M reductase beta subunit [EC:2.8.4.1]
4	acr	Alkane activation	OD814_001882	FPK	21.2766	Methyl coenzyme M reductase, alpha subunit (McorA) (PDB:1E6V)
4	acad	Beta-oxidation	OD814_000030	FPK	0	Acyl-CoA dehydrogenase related to the alkylation response protein AidB (CaiA) (PDB:1BUC)	Acyl-CoA dehydrogenase, C-terminal domain	acyl-CoA dehydrogenase [EC:1.3.8.7]
4	acad	Beta-oxidation	OD814_000134	FPK	0	Acyl-CoA dehydrogenase related to the alkylation response protein AidB (CaiA) (PDB:1BUC)	Acyl-CoA dehydrogenase, C-terminal domain	acyl-CoA dehydrogenase [EC:1.3.8.7]
4	acad	Beta-oxidation	OD814_000410	FPK	0	Acyl-CoA dehydrogenase related to the alkylation response protein AidB (CaiA) (PDB:1BUC)	Acyl-CoA dehydrogenase, N-terminal domain
4	acad	Beta-oxidation	OD814_000411	FPK	0	Acyl-CoA dehydrogenase related to the alkylation response protein AidB (CaiA) (PDB:1BUC)	Acyl-CoA dehydrogenase, middle domain
4	acad	Beta-oxidation	OD814_000412	FPK	0	Acyl-CoA dehydrogenase related to the alkylation response protein AidB (CaiA) (PDB:1BUC)	Acyl-CoA dehydrogenase, C-terminal domain
4	acad	Beta-oxidation	OD814_000557	FPK	0	Acyl-CoA dehydrogenase related to the alkylation response protein AidB (CaiA) (PDB:1BUC)	Acyl-CoA dehydrogenase, C-terminal domain	acyl-CoA dehydrogenase [EC:1.3.8.7]
4	acad	Beta-oxidation	OD814_000678	FPK	0	Acyl-CoA dehydrogenase related to the alkylation response protein AidB (CaiA) (PDB:1BUC)	Acyl-CoA dehydrogenase, C-terminal domain	acyl-CoA dehydrogenase [EC:1.3.8.7]
4	acad	Beta-oxidation	OD814_000887	FPK	0	Acyl-CoA dehydrogenase related to the alkylation response protein AidB (CaiA) (PDB:1BUC)	Acyl-CoA dehydrogenase, C-terminal domain	acyl-CoA dehydrogenase [EC:1.3.8.7]
4	acad	Beta-oxidation	OD814_000948	FPK	0	Acyl-CoA dehydrogenase related to the alkylation response protein AidB (CaiA) (PDB:1BUC)	Acyl-CoA dehydrogenase, C-terminal domain
4	acad	Beta-oxidation	OD814_001174	FPK	0	Acyl-CoA dehydrogenase related to the alkylation response protein AidB (CaiA) (PDB:1BUC)	Acyl-CoA dehydrogenase, C-terminal domain	acyl-CoA dehydrogenase [EC:1.3.8.7]
4	acad	Beta-oxidation	OD814_001489	FPK	0	Acyl-CoA dehydrogenase related to the alkylation response protein AidB (CaiA) (PDB:1BUC)	Acyl-CoA dehydrogenase, C-terminal domain	acyl-CoA dehydrogenase [EC:1.3.8.7]
4	ech	Beta-oxidation	OD814_000043	FPK	0	Enoyl-CoA hydratase/carnithine racemase (CaiD) (PDB:1DCI)!!!3-hydroxyacyl-CoA dehydrogenase (FadB) (PDB:5ZQZ)	3-hydroxyacyl-CoA dehydrogenase, C-terminal domain	enoyl-CoA hydratase / 3-hydroxyacyl-CoA dehydrogenase [EC:4.2.1.17 1.1.1.35]
4	ech	Beta-oxidation	OD814_000181	FPK	0		Enoyl-CoA hydratase/isomerase
4	ech	Beta-oxidation	OD814_000336	FPK	0	Enoyl-CoA hydratase/carnithine racemase (CaiD) (PDB:1DCI)	Enoyl-CoA hydratase/isomerase	enoyl-CoA hydratase [EC:4.2.1.17]
4	ech	Beta-oxidation	OD814_000492	FPK	0	Enoyl-CoA hydratase/carnithine racemase (CaiD) (PDB:1DCI)	Enoyl-CoA hydratase/isomerase	enoyl-CoA hydratase [EC:4.2.1.17]
4	ech	Beta-oxidation	OD814_000977	FPK	0	Enoyl-CoA hydratase/carnithine racemase (CaiD) (PDB:1DCI)	Enoyl-CoA hydratase/isomerase	enoyl-CoA hydratase [EC:4.2.1.17]
4	ech	Beta-oxidation	OD814_000978	FPK	0	Enoyl-CoA hydratase/carnithine racemase (CaiD) (PDB:1DCI)	Enoyl-CoA hydratase/isomerase
4	ech	Beta-oxidation	OD814_001101	FPK	0	Enoyl-CoA hydratase/carnithine racemase (CaiD) (PDB:1DCI)!!!3-hydroxyacyl-CoA dehydrogenase (FadB) (PDB:5ZQZ)	Enoyl-CoA hydratase/isomerase	enoyl-CoA hydratase [EC:4.2.1.17]
4	ech	Beta-oxidation	OD814_001611	FPK	0	Enoyl-CoA hydratase/carnithine racemase (CaiD) (PDB:1DCI)	Enoyl-CoA hydratase/isomerase	enoyl-CoA hydratase [EC:4.2.1.17]
4	hadh	Beta-oxidation	OD814_000043	FPK	0	Enoyl-CoA hydratase/carnithine racemase (CaiD) (PDB:1DCI)!!!3-hydroxyacyl-CoA dehydrogenase (FadB) (PDB:5ZQZ)	3-hydroxyacyl-CoA dehydrogenase, C-terminal domain	enoyl-CoA hydratase / 3-hydroxyacyl-CoA dehydrogenase [EC:4.2.1.17 1.1.1.35]
4	hadh	Beta-oxidation	OD814_000263	FPK	0	3-hydroxyacyl-CoA dehydrogenase (FadB) (PDB:5ZQZ)	3-hydroxyacyl-CoA dehydrogenase, C-terminal domain	3-hydroxyacyl-CoA dehydrogenase [EC:1.1.1.35]
4	hadh	Beta-oxidation	OD814_000976	FPK	0		3-hydroxyacyl-CoA dehydrogenase, NAD binding domain
4	hadh	Beta-oxidation	OD814_001213	FPK	0	Dihydrolipoamide dehydrogenase (E3) component of pyruvate/2-oxoglutarate dehydrogenase complex or glutathione oxidoreductase (Lpd) (PDB:6QKG)!!!2,4-dienoyl-CoA reductase or related NADH-dependent reductase, Old Yellow Enzyme (OYE) family (FadH) (PDB:1BWK)	3-hydroxyacyl-CoA dehydrogenase, NAD binding domain	2,4-dienoyl-CoA reductase (NADPH2) [EC:1.3.1.34]
4	acat	Beta-oxidation	OD814_000246	FPK	0	Acetyl-CoA acetyltransferase (PaaJ) (PDB:1AFW)
4	acat	Beta-oxidation	OD814_000265	FPK	0	Acetyl-CoA acetyltransferase (PaaJ) (PDB:1AFW)	Beta-ketoacyl synthase, N-terminal domain	acetyl-CoA C-acetyltransferase [EC:2.3.1.9]
4	acat	Beta-oxidation	OD814_000566	FPK	0	Acetyl-CoA acetyltransferase (PaaJ) (PDB:1AFW)	Beta-ketoacyl synthase, N-terminal domain	acetyl-CoA C-acetyltransferase [EC:2.3.1.9]
4	acat	Beta-oxidation	OD814_000567	FPK	0	Acetyl-CoA acetyltransferase (PaaJ) (PDB:1AFW)	Beta-ketoacyl synthase, N-terminal domain	acetyl-CoA C-acetyltransferase [EC:2.3.1.9]
4	acat	Beta-oxidation	OD814_000897	FPK	0	Acetyl-CoA acetyltransferase (PaaJ) (PDB:1AFW)	Thiolase, C-terminal domain	acetyl-CoA C-acetyltransferase [EC:2.3.1.9]
4	acat	Beta-oxidation	OD814_001238	FPK	0	Acetyl-CoA acetyltransferase (PaaJ) (PDB:1AFW)	Beta-ketoacyl synthase, N-terminal domain
4	acat	Beta-oxidation	OD814_001239	FPK	0	Acetyl-CoA acetyltransferase (PaaJ) (PDB:1AFW)
4	acat	Beta-oxidation	OD814_001881	FPK	0	Acetyl-CoA acetyltransferase (PaaJ) (PDB:1AFW)	Thiolase, C-terminal domain	acetyl-CoA C-acetyltransferase [EC:2.3.1.9]
4	mcm	Beta-oxidation	OD814_000790	FPK	0	Methylmalonyl-CoA mutase, C-terminal domain/subunit (cobalamin-binding) (Sbm) (PDB:1B1A)	B12 binding domain	methylmalonyl-CoA mutase, C-terminal domain [EC:5.4.99.2]
4	mcm	Beta-oxidation	OD814_001486	FPK	0	Methylmalonyl-CoA mutase, N-terminal domain/subunit (Sbm) (PDB:6OXC)	Methylmalonyl-CoA mutase	methylmalonyl-CoA mutase, N-terminal domain [EC:5.4.99.2]
4	acds	Wood-Ljungdahl	OD814_000122	FPK	0	CO dehydrogenase/acetyl-CoA synthase gamma subunit (corrinoid Fe-S protein) (CdhE) (PDB:2H9A)	4Fe-4S binding domain	4Fe-4S ferredoxin
4	acds	Wood-Ljungdahl	OD814_000198	FPK	0	CO dehydrogenase/acetyl-CoA synthase alpha subunit (CdhA) (PDB:3CF4)	4Fe-4S dicluster domain	anaerobic carbon-monoxide dehydrogenase, CODH/ACS complex subunit alpha [EC:1.2.7.4]
4	acds	Wood-Ljungdahl	OD814_000200	FPK	0	CO dehydrogenase/acetyl-CoA synthase beta subunit (CdhC)	ACS/CODH beta subunit C-terminal
4	acds	Wood-Ljungdahl	OD814_000279	FPK	0	CO dehydrogenase/acetyl-CoA synthase alpha subunit (CdhA) (PDB:3CF4)	Prismane/CO dehydrogenase family
4	acds	Wood-Ljungdahl	OD814_000280	FPK	0	CO dehydrogenase/acetyl-CoA synthase alpha subunit (CdhA) (PDB:3CF4)	4Fe-4S binding domain
4	acds	Wood-Ljungdahl	OD814_000281	FPK	0	CO dehydrogenase/acetyl-CoA synthase beta subunit (CdhC)	ACS/CODH beta subunit C-terminal
4	acds	Wood-Ljungdahl	OD814_000284	FPK	0	CO dehydrogenase nickel-insertion accessory protein CooC1 (CooC) (PUBMED:15466042)	AAA domain	CO dehydrogenase maturation factor
4	acds	Wood-Ljungdahl	OD814_000507	FPK	0	5,10-methylenetetrahydrofolate reductase (MetF) (PDB:1B5T)!!!CO dehydrogenase/acetyl-CoA synthase delta subunit (corrinoid Fe-S protein) (CdhD)	Methylenetetrahydrofolate reductase	methylenetetrahydrofolate reductase (NADPH) [EC:1.5.1.20]
4	acds	Wood-Ljungdahl	OD814_000659	FPK	0	Predicted RNA-binding protein	CO dehydrogenase accessory protein CooT	uncharacterized protein
4	acds	Wood-Ljungdahl	OD814_000835	FPK	0	CO dehydrogenase nickel-insertion accessory protein CooC1 (CooC) (PUBMED:15466042)	AAA domain	CO dehydrogenase maturation factor
4	acds	Wood-Ljungdahl	OD814_000941	FPK	0	CO dehydrogenase/acetyl-CoA synthase gamma subunit (corrinoid Fe-S protein) (CdhE) (PDB:2H9A)	CO dehydrogenase/acetyl-CoA synthase delta subunit	acetyl-CoA decarbonylase/synthase, CODH/ACS complex subunit gamma [EC:2.1.1.245]
4	acds	Wood-Ljungdahl	OD814_000942	FPK	0	CO dehydrogenase/acetyl-CoA synthase delta subunit (corrinoid Fe-S protein) (CdhD)	CO dehydrogenase/acetyl-CoA synthase delta subunit	acetyl-CoA decarbonylase/synthase, CODH/ACS complex subunit delta [EC:2.1.1.245]
4	acds	Wood-Ljungdahl	OD814_000944	FPK	0	CO dehydrogenase nickel-insertion accessory protein CooC1 (CooC) (PUBMED:15466042)	AAA domain	CO dehydrogenase maturation factor
4	acds	Wood-Ljungdahl	OD814_000945	FPK	0	CO dehydrogenase/acetyl-CoA synthase beta subunit (CdhC)	ACS/CODH beta subunit C-terminal	acetyl-CoA decarbonylase/synthase, CODH/ACS complex subunit beta [EC:2.3.1.169]
4	acds	Wood-Ljungdahl	OD814_000946	FPK	0	CO dehydrogenase/acetyl-CoA synthase epsilon subunit (CdhB) (PDB:1YTL)	CO dehydrogenase beta subunit/acetyl-CoA synthase epsilon subunit	anaerobic carbon-monoxide dehydrogenase, CODH/ACS complex subunit epsilon
4	acds	Wood-Ljungdahl	OD814_000947	FPK	0	CO dehydrogenase/acetyl-CoA synthase alpha subunit (CdhA) (PDB:3CF4)	4Fe-4S dicluster domain	anaerobic carbon-monoxide dehydrogenase, CODH/ACS complex subunit alpha [EC:1.2.7.4]
4	acds	Wood-Ljungdahl	OD814_001273	FPK	0	CO dehydrogenase/acetyl-CoA synthase gamma subunit (corrinoid Fe-S protein) (CdhE) (PDB:2H9A)	CO dehydrogenase/acetyl-CoA synthase delta subunit	acetyl-CoA decarbonylase/synthase, CODH/ACS complex subunit gamma [EC:2.1.1.245]
4	acds	Wood-Ljungdahl	OD814_001274	FPK	0	CO dehydrogenase/acetyl-CoA synthase delta subunit (corrinoid Fe-S protein) (CdhD)	CO dehydrogenase/acetyl-CoA synthase delta subunit	acetyl-CoA decarbonylase/synthase, CODH/ACS complex subunit delta [EC:2.1.1.245]
4	acds	Wood-Ljungdahl	OD814_001276	FPK	0	CO dehydrogenase/acetyl-CoA synthase beta subunit (CdhC)	ACS/CODH beta subunit C-terminal
4	acds	Wood-Ljungdahl	OD814_001277	FPK	0	CO dehydrogenase/acetyl-CoA synthase epsilon subunit (CdhB) (PDB:1YTL)	CO dehydrogenase beta subunit/acetyl-CoA synthase epsilon subunit	anaerobic carbon-monoxide dehydrogenase, CODH/ACS complex subunit epsilon
4	acds	Wood-Ljungdahl	OD814_001278	FPK	0	CO dehydrogenase/acetyl-CoA synthase alpha subunit (CdhA) (PDB:3CF4)	4Fe-4S binding domain	anaerobic carbon-monoxide dehydrogenase, CODH/ACS complex subunit alpha [EC:1.2.7.4]
4	acds	Wood-Ljungdahl	OD814_001288	FPK	0	CO dehydrogenase nickel-insertion accessory protein CooC1 (CooC) (PUBMED:15466042)		CO dehydrogenase maturation factor
4	acds	Wood-Ljungdahl	OD814_001334	FPK	0	CO dehydrogenase nickel-insertion accessory protein CooC1 (CooC) (PUBMED:15466042)	AAA domain	CO dehydrogenase maturation factor
4	acds	Wood-Ljungdahl	OD814_001613	FPK	0	Pyruvate:ferredoxin oxidoreductase or related 2-oxoacid:ferredoxin oxidoreductase, delta subunit (PorD) (PDB:5C4I)!!!CO dehydrogenase/acetyl-CoA synthase gamma subunit (corrinoid Fe-S protein) (CdhE) (PDB:2H9A)	4Fe-4S binding domain	4Fe-4S ferredoxin
4	acds	Wood-Ljungdahl	OD814_001775	FPK	0	CO dehydrogenase nickel-insertion accessory protein CooC1 (CooC) (PUBMED:15466042)	AAA domain	CO dehydrogenase maturation factor
4	met	Wood-Ljungdahl	OD814_000507	FPK	0	5,10-methylenetetrahydrofolate reductase (MetF) (PDB:1B5T)!!!CO dehydrogenase/acetyl-CoA synthase delta subunit (corrinoid Fe-S protein) (CdhD)	Methylenetetrahydrofolate reductase	methylenetetrahydrofolate reductase (NADPH) [EC:1.5.1.20]
4	mer	Wood-Ljungdahl	OD814_001159	FPK	25.0784	Flavin-dependent oxidoreductase, luciferase family (includes alkanesulfonate monooxygenase SsuD and methylene tetrahydromethanopterin reductase) (SsuD) (PDB:1BRL)	Luciferase-like monooxygenase
4	mer	Wood-Ljungdahl	OD814_001315	FPK	0	Flavin-dependent oxidoreductase, luciferase family (includes alkanesulfonate monooxygenase SsuD and methylene tetrahydromethanopterin reductase) (SsuD) (PDB:1BRL)	Luciferase-like monooxygenase	5,10-methylenetetrahydromethanopterin reductase [EC:1.5.98.2]
4	mer	Wood-Ljungdahl	OD814_001446	FPK	0	Flavin-dependent oxidoreductase, luciferase family (includes alkanesulfonate monooxygenase SsuD and methylene tetrahydromethanopterin reductase) (SsuD) (PDB:1BRL)	Luciferase-like monooxygenase	5,10-methylenetetrahydromethanopterin reductase [EC:1.5.98.2]
4	mch	Wood-Ljungdahl	OD814_001523	FPK	0	Methenyltetrahydromethanopterin cyclohydrolase (Mch) (PDB:1QLM)	Cyclohydrolase (MCH)	methenyltetrahydromethanopterin cyclohydrolase [EC:3.5.4.27]
4	ftr	Wood-Ljungdahl	OD814_001204	FPK	0	Formylmethanofuran:tetrahydromethanopterin formyltransferase (Ftr) (PDB:1FTR)	Formylmethanofuran-tetrahydromethanopterin formyltransferase	formylmethanofuran--tetrahydromethanopterin N-formyltransferase [EC:2.3.1.101]
4	ftr	Wood-Ljungdahl	OD814_001247	FPK	0	Formylmethanofuran:tetrahydromethanopterin formyltransferase (Ftr) (PDB:1FTR)	Formylmethanofuran-tetrahydromethanopterin formyltransferase	formylmethanofuran--tetrahydromethanopterin N-formyltransferase [EC:2.3.1.101]
4	fwd	Wood-Ljungdahl	OD814_000023	FPK	0	Formylmethanofuran dehydrogenase subunit B (FwdB) (PDB:5T5I)	Molybdopterin oxidoreductase	formylmethanofuran dehydrogenase subunit B [EC:1.2.7.12]
4	fwd	Wood-Ljungdahl	OD814_000419	FPK	0	Formylmethanofuran dehydrogenase subunit E (FwdE) (PDB:2GLZ)	FmdE, Molybdenum formylmethanofuran dehydrogenase operon	formylmethanofuran dehydrogenase subunit E [EC:1.2.7.12]
4	fwd	Wood-Ljungdahl	OD814_000775	FPK	0	Formylmethanofuran dehydrogenase subunit D (FwdD) (PDB:2KI8)	Molydopterin dinucleotide binding domain	formylmethanofuran dehydrogenase subunit D [EC:1.2.7.12]
4	fwd	Wood-Ljungdahl	OD814_001204	FPK	0	Formylmethanofuran:tetrahydromethanopterin formyltransferase (Ftr) (PDB:1FTR)	Formylmethanofuran-tetrahydromethanopterin formyltransferase	formylmethanofuran--tetrahydromethanopterin N-formyltransferase [EC:2.3.1.101]
4	fwd	Wood-Ljungdahl	OD814_001247	FPK	0	Formylmethanofuran:tetrahydromethanopterin formyltransferase (Ftr) (PDB:1FTR)	Formylmethanofuran-tetrahydromethanopterin formyltransferase	formylmethanofuran--tetrahydromethanopterin N-formyltransferase [EC:2.3.1.101]
4	fwd	Wood-Ljungdahl	OD814_001269	FPK	0	Formylmethanofuran dehydrogenase subunit E (FwdE) (PDB:2GLZ)	FmdE, Molybdenum formylmethanofuran dehydrogenase operon	formylmethanofuran dehydrogenase subunit E [EC:1.2.7.12]
4	fwd	Wood-Ljungdahl	OD814_001537	FPK	0	Formylmethanofuran dehydrogenase subunit B (FwdB) (PDB:5T5I)		formylmethanofuran dehydrogenase subunit B [EC:1.2.7.12]
4	fwd	Wood-Ljungdahl	OD814_001550	FPK	0	Formylmethanofuran dehydrogenase subunit D (FwdD) (PDB:2KI8)	Molydopterin dinucleotide binding domain	formylmethanofuran dehydrogenase subunit D [EC:1.2.7.12]
4	fwd	Wood-Ljungdahl	OD814_001551	FPK	0.769823	Formylmethanofuran dehydrogenase subunit B (FwdB) (PDB:5T5I)	Molybdopterin oxidoreductase	formylmethanofuran dehydrogenase subunit B [EC:1.2.7.12]
4	fwd	Wood-Ljungdahl	OD814_001552	FPK	0	Formylmethanofuran dehydrogenase subunit A (FwdA) (PDB:5T5I)	Amidohydrolase family	formylmethanofuran dehydrogenase subunit A [EC:1.2.7.12]
4	fwd	Wood-Ljungdahl	OD814_001553	FPK	0	Formylmethanofuran dehydrogenase subunit C (FwdC) (PDB:5T5I)	GXGXG motif	formylmethanofuran dehydrogenase subunit C [EC:1.2.7.12]
4	fwd	Wood-Ljungdahl	OD814_001863	FPK	0		FmdE, Molybdenum formylmethanofuran dehydrogenase operon	formylmethanofuran dehydrogenase subunit E [EC:1.2.7.12]
4	hdr	Cofactor recycling	OD814_000096	FPK	0	Heterodisulfide reductase, subunit C (HdrC) (PDB:5ODC)	4Fe-4S dicluster domain	heterodisulfide reductase subunit C2 [EC:1.8.7.3 1.8.98.4 1.8.98.5 1.8.98.6]
4	hdr	Cofactor recycling	OD814_000097	FPK	0	Heterodisulfide reductase, subunit B (HdrB) (PDB:5ODC)	Cysteine-rich domain	heterodisulfide reductase subunit B2 [EC:1.8.7.3 1.8.98.4 1.8.98.5 1.8.98.6]
4	hdr	Cofactor recycling	OD814_000103	FPK	0	Heterodisulfide reductase, subunit A (polyferredoxin) (HdrA) (PDB:5ODC)	FAD binding domain	heterodisulfide reductase subunit A2 [EC:1.8.7.3 1.8.98.4 1.8.98.5 1.8.98.6]
4	hdr	Cofactor recycling	OD814_000349	FPK	9.33217	NADPH-dependent glutamate synthase beta chain or related oxidoreductase (GltD) (PDB:1H7X)!!!Heterodisulfide reductase, subunit A (polyferredoxin) (HdrA) (PDB:5ODC)	Alanine dehydrogenase/PNT, C-terminal domain	heterodisulfide reductase subunit A2 [EC:1.8.7.3 1.8.98.4 1.8.98.5 1.8.98.6]
4	hdr	Cofactor recycling	OD814_000351	FPK	0	Heterodisulfide reductase, subunit A (polyferredoxin) (HdrA) (PDB:5ODC)	Alanine dehydrogenase/PNT, C-terminal domain	heterodisulfide reductase subunit A2 [EC:1.8.7.3 1.8.98.4 1.8.98.5 1.8.98.6]
4	hdr	Cofactor recycling	OD814_000360	FPK	0	Fe-S cluster-containing oxidoreductase, includes glycolate oxidase subunit GlcF (GlpC)	Cysteine-rich domain	heterodisulfide reductase subunit D [EC:1.8.98.1]
4	hdr	Cofactor recycling	OD814_000362	FPK	0	Heterodisulfide reductase, subunit C (HdrC) (PDB:5ODC)	4Fe-4S dicluster domain	heterodisulfide reductase subunit C2 [EC:1.8.7.3 1.8.98.4 1.8.98.5 1.8.98.6]
4	hdr	Cofactor recycling	OD814_000363	FPK	0	Heterodisulfide reductase, subunit B (HdrB) (PDB:5ODC)	Cysteine-rich domain	heterodisulfide reductase subunit B2 [EC:1.8.7.3 1.8.98.4 1.8.98.5 1.8.98.6]
4	hdr	Cofactor recycling	OD814_000446	FPK	0	Heterodisulfide reductase, subunit A (polyferredoxin) (HdrA) (PDB:5ODC)	FAD dependent oxidoreductase	heterodisulfide reductase subunit A2 [EC:1.8.7.3 1.8.98.4 1.8.98.5 1.8.98.6]
4	hdr	Cofactor recycling	OD814_001626	FPK	0	Heterodisulfide reductase, subunit A (polyferredoxin) (HdrA) (PDB:5ODC)	Flavin containing amine oxidoreductase	heterodisulfide reductase subunit A2 [EC:1.8.7.3 1.8.98.4 1.8.98.5 1.8.98.6]
4	hdr	Cofactor recycling	OD814_001627	FPK	0	Heterodisulfide reductase, subunit A (polyferredoxin) (HdrA) (PDB:5ODC)	FAD dependent oxidoreductase	heterodisulfide reductase subunit A2 [EC:1.8.7.3 1.8.98.4 1.8.98.5 1.8.98.6]
4	hdr	Cofactor recycling	OD814_001629	FPK	0	Fe-S cluster-containing oxidoreductase, includes glycolate oxidase subunit GlcF (GlpC)	Cysteine-rich domain	heterodisulfide reductase subunit D [EC:1.8.98.1]
4	FeS-or	Cofactor recycling	OD814_000095	FPK	0	Fe-S cluster-containing oxidoreductase, includes glycolate oxidase subunit GlcF (GlpC)	Cysteine-rich domain	dimethylglycine catabolism B
4	FeS-or	Cofactor recycling	OD814_000350	FPK	0	Fe-S cluster-containing oxidoreductase, includes glycolate oxidase subunit GlcF (GlpC)!!!Coenzyme F420-reducing hydrogenase, delta subunit (FrhD) (PDB:5ODC)	Cysteine-rich domain	F420-non-reducing hydrogenase iron-sulfur subunit [EC:1.12.99.- 1.8.98.5 1.8.98.6]
4	FeS-or	Cofactor recycling	OD814_000360	FPK	0	Fe-S cluster-containing oxidoreductase, includes glycolate oxidase subunit GlcF (GlpC)	Cysteine-rich domain	heterodisulfide reductase subunit D [EC:1.8.98.1]
4	FeS-or	Cofactor recycling	OD814_001628	FPK	0	Fe-S cluster-containing oxidoreductase, includes glycolate oxidase subunit GlcF (GlpC)!!!NADPH-dependent glutamate synthase beta chain or related oxidoreductase (GltD) (PDB:1H7X)	Alanine dehydrogenase/PNT, C-terminal domain
4	FeS-or	Cofactor recycling	OD814_001629	FPK	0	Fe-S cluster-containing oxidoreductase, includes glycolate oxidase subunit GlcF (GlpC)	Cysteine-rich domain	heterodisulfide reductase subunit D [EC:1.8.98.1]
4	ndh	Cofactor recycling	OD814_000024	FPK	0	NADH dehydrogenase, FAD-containing subunit (Ndh) (PDB:5NA4)	L-lysine 6-monooxygenase/L-ornithine 5-monooxygenase	NADH:ubiquinone reductase (H+-translocating) [EC:7.1.1.2]
4	ndh	Cofactor recycling	OD814_000512	FPK	0	NADH:ubiquinone oxidoreductase 27 kD subunit (chain C) (NuoC)	Respiratory-chain NADH dehydrogenase, 30 Kd subunit
4	ndh	Cofactor recycling	OD814_000513	FPK	0	Ni,Fe-hydrogenase III large subunit (HycE2) (PDB:6CFW)	Respiratory-chain NADH dehydrogenase, 49 Kd subunit	ech hydrogenase subunit E
4	ndh	Cofactor recycling	OD814_000514	FPK	0	Formate hydrogenlyase subunit HyfC (HyfC) (PDB:6CFW)	NADH dehydrogenase
4	ndh	Cofactor recycling	OD814_000749	FPK	0	NADH:ubiquinone oxidoreductase subunit 1 (chain H) (NuoH) (PDB:6HUM)	NADH dehydrogenase	F420H2:quinone oxidoreductase subunit H [EC:1.1.98.4]
4	ndh	Cofactor recycling	OD814_000750	FPK	0	NADH:ubiquinone oxidoreductase 49 kD subunit (chain D) (NuoD) (PDB:2FUG)	Respiratory-chain NADH dehydrogenase, 30 Kd subunit
4	ndh	Cofactor recycling	OD814_001059	FPK	0	NADH dehydrogenase, FAD-containing subunit (Ndh) (PDB:5NA4)	Pyridine nucleotide-disulphide oxidoreductase	sulfide:quinone oxidoreductase [EC:1.8.5.4]
4	ndh	Cofactor recycling	OD814_001345	FPK	0	NADH dehydrogenase, FAD-containing subunit (Ndh) (PDB:5NA4)	FAD dependent oxidoreductase	NADH:ubiquinone reductase (H+-translocating) [EC:7.1.1.2]
4	fqo	Cofactor recycling	OD814_000748	FPK	0	Formate hydrogenlyase subunit 6/NADH:ubiquinone oxidoreductase 23 kD subunit (chain I) (NuoI) (PDB:1B0P)	4Fe-4S binding domain	F420H2:quinone oxidoreductase subunit I [EC:1.1.98.4]
4	fqo	Cofactor recycling	OD814_000749	FPK	0	NADH:ubiquinone oxidoreductase subunit 1 (chain H) (NuoH) (PDB:6HUM)	NADH dehydrogenase	F420H2:quinone oxidoreductase subunit H [EC:1.1.98.4]
4	fqo	Cofactor recycling	OD814_000750	FPK	0	NADH:ubiquinone oxidoreductase 49 kD subunit (chain D) (NuoD) (PDB:2FUG)	Respiratory-chain NADH dehydrogenase, 30 Kd subunit
4	fqo	Cofactor recycling	OD814_000751	FPK	0	GTPase-interacting Yip1 domain (Yip1) (PUBMED:25702751;31417902)	Yip1 domain
4	fqo	Cofactor recycling	OD814_000752	FPK	0	NADH:ubiquinone oxidoreductase subunit 3 (chain A) (NuoA) (PDB:3RKO)	NADH-ubiquinone/plastoquinone oxidoreductase, chain 3	F420H2:quinone oxidoreductase subunit A [EC:1.1.98.4]
4	fqo	Cofactor recycling	OD814_000753	FPK	0	NADH:ubiquinone oxidoreductase subunit 2 (chain N) (NuoN) (PDB:4HE8)	Proton-conducting membrane transporter	F420H2:quinone oxidoreductase subunit N [EC:1.1.98.4]
4	fqo	Cofactor recycling	OD814_000754	FPK	0	Membrane H+-translocase/NADH:ubiquinone oxidoreductase subunit 5 (chain L)/Multisubunit Na+/H+ antiporter, MnhA subunit (NuoL) (PDB:3RKO)	Proton-conducting membrane transporter	F420H2:quinone oxidoreductase subunit L [EC:1.1.98.4]
4	fqo	Cofactor recycling	OD814_000755	FPK	0	Formate hydrogenlyase subunit 3/Multisubunit Na+/H+ antiporter, MnhD subunit (HyfB) (PDB:6CFW)	Proton-conducting membrane transporter	F420H2:quinone oxidoreductase subunit M [EC:1.1.98.4]
4	fqo	Cofactor recycling	OD814_000756	FPK	0			F420H2:quinone oxidoreductase subunit K [EC:1.1.98.4]
4	fqo	Cofactor recycling	OD814_000757	FPK	0	NADH:ubiquinone oxidoreductase subunit 6 (chain J) (NuoJ) (PDB:4HE8)		F420H2:quinone oxidoreductase subunit J [EC:1.1.98.4]
4	etf	Electron transport	OD814_000093	FPK	0	Electron transfer flavoprotein, alpha subunit FixB (FixB) (PDB:1EFP)	Electron transfer flavoprotein domain	electron transfer flavoprotein alpha subunit
4	etf	Electron transport	OD814_000094	FPK	0	Electron transfer flavoprotein, alpha and beta subunits (FixA) (PDB:5OL2)	Electron transfer flavoprotein domain	electron transfer flavoprotein beta subunit
4	etf	Electron transport	OD814_000879	FPK	0	Electron transfer flavoprotein, alpha and beta subunits (FixA) (PDB:5OL2)	Electron transfer flavoprotein domain	electron transfer flavoprotein beta subunit
4	etf	Electron transport	OD814_000899	FPK	0	Electron transfer flavoprotein, alpha subunit FixB (FixB) (PDB:1EFP)	Electron transfer flavoprotein domain	electron transfer flavoprotein alpha subunit
4	flaB	Electron transport	OD814_001706	FPK	0	Archaellin (archaeal flagellin) (FlaB) (PDB:5O4U)	Archaebacterial flagellin	archaeal flagellin FlaB
4	pilA	Electron transport	OD814_000253	FPK	0			archaeal type IV pilus assembly protein PilA
4	pilA	Electron transport	OD814_000328	FPK	9.06149	Serine protease, subtilisin family (AprE) (PDB:1SCJ)!!!Uncharacterized conserved protein, PKD repeat domain (PDB:2KZW)	Bacterial Ig domain	archaeal type IV pilus assembly protein PilA
4	pilA	Electron transport	OD814_000332	FPK	0	Archaeal flagellin (archaellin), FlaG/FlaF family	Archaeal Type IV pilin, N-terminal	archaeal type IV pilus assembly protein PilA
4	pilA	Electron transport	OD814_001675	FPK	2.52525	Archaeal flagellin (archaellin), FlaG/FlaF family	Archaeal Type IV pilin, N-terminal	archaeal type IV pilus assembly protein PilA
4	hyd	Electron transport	OD814_000135	FPK	0	Ni,Fe-hydrogenase maturation factor (HyaD) (PDB:1CFZ) (PUBMED:15294295)	Hydrogenase maturation protease	hydrogenase maturation protease [EC:3.4.23.-]
4	hyd	Electron transport	OD814_000508	FPK	0	Ni,Fe-hydrogenase III small subunit (HycG) (PDB:6CFW)	NADH ubiquinone oxidoreductase, 20 Kd subunit	membrane-bound hydrogenase subunit mbhJ [EC:1.12.7.2]
4	hyd	Electron transport	OD814_000513	FPK	0	Ni,Fe-hydrogenase III large subunit (HycE2) (PDB:6CFW)	Respiratory-chain NADH dehydrogenase, 49 Kd subunit	ech hydrogenase subunit E
4	hyd	Electron transport	OD814_001039	FPK	0	Ni,Fe-hydrogenase I small subunit (HyaA) (PDB:6FPI)	NiFe/NiFeSe hydrogenase small subunit C-terminal	hydrogenase small subunit [EC:1.12.99.6]
4	hyd	Electron transport	OD814_001040	FPK	0	Ni,Fe-hydrogenase I large subunit (HyaB) (PDB:6FPI) (PUBMED:25905665)	Nickel-dependent hydrogenase	hydrogenase large subunit [EC:1.12.99.6]
4	hyd	Electron transport	OD814_001041	FPK	0	Ni,Fe-hydrogenase maturation factor (HyaD) (PDB:1CFZ) (PUBMED:15294295)	Hydrogenase maturation protease	hydrogenase maturation protease [EC:3.4.23.-]
4	hyd	Electron transport	OD814_001610	FPK	0	Ni,Fe-hydrogenase maturation factor (HyaD) (PDB:1CFZ) (PUBMED:15294295)	Hydrogenase maturation protease	hydrogenase 3 maturation protease [EC:3.4.23.51]
4	fdh	Electron transport	OD814_000499	FPK	0	Coenzyme F420-reducing hydrogenase, beta subunit (FrhB) (PDB:3ZFS)!!!L-lactate utilization protein LutB, contains a ferredoxin-type domain (LutB)	4Fe-4S dicluster domain	formate dehydrogenase (coenzyme F420) beta subunit [EC:1.17.98.3 1.8.98.6]
4	fdh	Electron transport	OD814_000500	FPK	0	Predicted molibdopterin-dependent oxidoreductase YjgC (YjgC) (PDB:1AA6)	Molybdopterin oxidoreductase	formate dehydrogenase major subunit [EC:1.17.1.9]
24	sat	Sulfate reduction	OD816_001308	FPK	94.0919	ATP sulfurylase (sulfate adenylyltransferase) (MET3) (PDB:1G8F)	ATP-sulfurylase	sulfate adenylyltransferase [EC:2.7.7.4]
24	apr	Sulfate reduction	OD816_001305	FPK	210.395	Succinate dehydrogenase/fumarate reductase, flavoprotein subunit (SdhA) (PDB:1KF6)	FAD binding domain	adenylylsulfate reductase, subunit A [EC:1.8.99.2]
24	apr	Sulfate reduction	OD816_001306	FPK	291.417	NAD-dependent dihydropyrimidine dehydrogenase, PreA subunit (PreA)	Adenosine-5'-phosphosulfate reductase beta subunit	adenylylsulfate reductase, subunit B [EC:1.8.99.2]
24	dsr	Sulfate reduction	OD816_000701	FPK	158.879	Sulfur transfer complex TusBCD TusE component, DsrC family (tRNA 2-thiouridine synthesizing protein C) (TusE) (PDB:1JI8)	DsrC like protein	dissimilatory sulfite reductase related protein
24	dsr	Sulfate reduction	OD816_001430	FPK	108.545	Dissimilatory sulfite reductase (desulfoviridin), alpha and beta subunits (DsrA)	Nitrite and sulphite reductase 4Fe-4S domain	dissimilatory sulfite reductase alpha subunit [EC:1.8.99.5]
24	dsr	Sulfate reduction	OD816_001431	FPK	113.934	Dissimilatory sulfite reductase (desulfoviridin), alpha and beta subunits (DsrA)	4Fe-4S binding domain	dissimilatory sulfite reductase beta subunit [EC:1.8.99.5]
24	dsr	Sulfate reduction	OD816_001432	FPK	39.2157		Dissimilatory sulfite reductase D (DsrD)
24	dsr	Sulfate reduction	OD816_000174	FPK	52.8302	Dissimilatory sulfite reductase (desulfoviridin), alpha and beta subunits (DsrA)	4Fe-4S binding domain
24	pilA	Electron transport	OD816_000644	FPK	56.8475		Prokaryotic N-terminal methylation motif	type IV pilus assembly protein PilA
24	pilA	Electron transport	OD816_000645	FPK	16.5289	Type IV pilus assembly protein, major pilin PilA (PilA) (PDB:1AY2)	Prokaryotic N-terminal methylation motif
24	pilA	Electron transport	OD816_000818	FPK	16.8539	Type IV pilus assembly protein, major pilin PilA (PilA) (PDB:1AY2)	Type II transport protein GspH
24	cyt	Electron transport	OD816_000501	FPK	44.9355	Tetraheme cytochrome c subunit NapC of nitrate or TMAO reductase (NapC)	Cytochrome c7 and related cytochrome c	cytochrome c-type protein NrfB
24	cyt	Electron transport	OD816_001562	FPK	46.5517	DnaJ-class molecular chaperone with C-terminal Zn finger domain (DnaJ) (PDB:1BQ0)	Cytochrome c7 and related cytochrome c
24	cyt	Electron transport	OD816_000107	FPK	27.5404		Cytochrome c7 and related cytochrome c	nitrate reductase (cytochrome), electron transfer subunit
24	cyt	Electron transport	OD816_000988	FPK	31.401	Cytochrome c, mono- and diheme variants (CccA) (PDB:1A2S)	Cytochrome c554 and c-prime	hydroxylamine dehydrogenase [EC:1.7.2.6]
24	cyt	Electron transport	OD816_000499	FPK	74.0741		Cytochrome c7 and related cytochrome c
24	cyt	Electron transport	OD816_000430	FPK	18.0879
24	hyd	Electron transport	OD816_000406	FPK	140.523	Ni,Fe-hydrogenase I small subunit (HyaA) (PDB:6FPI)	NiFe/NiFeSe hydrogenase small subunit C-terminal	[NiFe] hydrogenase small subunit [EC:1.12.2.1]
24	hyd	Electron transport	OD816_000407	FPK	145.274	Ni,Fe-hydrogenase I large subunit (HyaB) (PDB:6FPI) (PUBMED:25905665)	Nickel-dependent hydrogenase
24	hyd	Electron transport	OD816_000192	FPK	42.4242	Ni,Fe-hydrogenase maturation factor (HyaD) (PDB:1CFZ) (PUBMED:15294295)	Hydrogenase maturation protease	hydrogenase maturation protease [EC:3.4.23.-]
24	hyd	Electron transport	OD816_000428	FPK	41.9815	Ni/Fe-hydrogenase 2 integral membrane subunit HybB (HybB)	Polysulphide reductase, NrfD	dimethyl sulfoxide reductase membrane subunit
24	hyd	Electron transport	OD816_001129	FPK	69.3512	Ni,Fe-hydrogenase maturation factor (HyaD) (PDB:1CFZ) (PUBMED:15294295)	Hydrogenase maturation protease	hydrogenase maturation protease [EC:3.4.23.-]
24	hyd	Electron transport	OD816_001560	FPK	44.4444	Ni/Fe-hydrogenase 2 integral membrane subunit HybB (HybB)	Polysulphide reductase, NrfD
24	hyd	Electron transport	OD816_000228	FPK	86.8859	Anaerobic selenocysteine-containing dehydrogenase (BisC) (PDB:1EU1)	Molybdopterin oxidoreductase	formate dehydrogenase major subunit [EC:1.17.1.9]
24	hyd	Electron transport	OD816_000229	FPK	72.5244	Fe-S-cluster-containing dehydrogenase component (DMSO reductase) (HybA) (PDB:2VPW)	4Fe-4S binding domain	formate dehydrogenase iron-sulfur subunit
24	hyd	Electron transport	OD816_000230	FPK	26.8817	Formate dehydrogenase maturation protein FdhE (FdhE) (PDB:2FIY)	Protein involved in formate dehydrogenase formation	FdhE protein
1	acr	Alkane activation	OD815_001019	FPK	233.786	Methyl coenzyme M reductase, beta subunit (McorB) (PDB:5N28)	Methyl-coenzyme M reductase beta subunit, C-terminal domain	methyl-coenzyme M reductase beta subunit [EC:2.8.4.1]
1	acr	Alkane activation	OD815_001020	FPK	112.312	Methyl coenzyme M reductase, alpha subunit (McorA) (PDB:1E6V)	Methyl-coenzyme M reductase alpha subunit, C-terminal domain	methyl-coenzyme M reductase alpha subunit [EC:2.8.4.1]
1	acr	Alkane activation	OD815_001021	FPK	97.0626	Methyl coenzyme M reductase, gamma subunit (McorG) (PDB:5N1Q)	Methyl-coenzyme M reductase gamma subunit	methyl-coenzyme M reductase gamma subunit [EC:2.8.4.1]
1	acr	Alkane activation	OD815_001179	FPK	2203.88	Methyl coenzyme M reductase, alpha subunit (McorA) (PDB:1E6V)	Methyl-coenzyme M reductase alpha subunit, C-terminal domain
1	acr	Alkane activation	OD815_001209	FPK	185.792	Uncharacterized conserved protein related to methyl-CoM reductase subunit C, methanogenesis marker protein 7	Methyl-coenzyme M reductase operon protein C
1	acr	Alkane activation	OD815_001254	FPK	185.567	Methyl coenzyme M reductase, alpha subunit (McorA) (PDB:1E6V)	Methyl-coenzyme M reductase alpha subunit, N-terminal domain
1	acr	Alkane activation	OD815_001376	FPK	559.055	Methyl coenzyme M reductase, alpha subunit (McorA) (PDB:1E6V)	Methyl-coenzyme M reductase alpha subunit, C-terminal domain
1	acr	Alkane activation	OD815_001394	FPK	1072.46	Methyl coenzyme M reductase, beta subunit (McorB) (PDB:5N28)	Methyl-coenzyme M reductase beta subunit, C-terminal domain	methyl-coenzyme M reductase beta subunit [EC:2.8.4.1]
1	acr	Alkane activation	OD815_001395	FPK	998.889	Methyl coenzyme M reductase, gamma subunit (McorG) (PDB:5N1Q)	Methyl-coenzyme M reductase gamma subunit	methyl-coenzyme M reductase gamma subunit [EC:2.8.4.1]
1	acr	Alkane activation	OD815_001407	FPK	179.365	Methyl coenzyme M reductase, subunit C (McorC)		methyl-coenzyme M reductase subunit C
1	acr	Alkane activation	OD815_001547	FPK	366.667	Methyl coenzyme M reductase, subunit D (McorD)	Methyl-coenzyme M reductase operon protein D
1	acr	Alkane activation	OD815_001695	FPK	209.235	Methyl coenzyme M reductase, beta subunit (McorB) (PDB:5N28)	Methyl-coenzyme M reductase beta subunit, C-terminal domain	methyl-coenzyme M reductase beta subunit [EC:2.8.4.1]
1	acr	Alkane activation	OD815_001696	FPK	399.225	Methyl coenzyme M reductase, gamma subunit (McorG) (PDB:5N1Q)	Methyl-coenzyme M reductase gamma subunit	methyl-coenzyme M reductase gamma subunit [EC:2.8.4.1]
1	acr	Alkane activation	OD815_001697	FPK	362.007	Methyl coenzyme M reductase, alpha subunit (McorA) (PDB:1E6V)	Methyl-coenzyme M reductase alpha subunit, N-terminal domain
1	acad	Beta-oxidation	OD815_000130	FPK	147.448	Acyl-CoA dehydrogenase related to the alkylation response protein AidB (CaiA) (PDB:1BUC)	Acyl-CoA dehydrogenase, C-terminal domain	acyl-CoA dehydrogenase [EC:1.3.8.7]
1	acad	Beta-oxidation	OD815_000236	FPK	420.882	Acyl-CoA dehydrogenase related to the alkylation response protein AidB (CaiA) (PDB:1BUC)	Acyl-CoA dehydrogenase, C-terminal domain	acyl-CoA dehydrogenase [EC:1.3.8.7]
1	acad	Beta-oxidation	OD815_000344	FPK	109.957	Acyl-CoA dehydrogenase related to the alkylation response protein AidB (CaiA) (PDB:1BUC)	Acyl-CoA dehydrogenase, C-terminal domain	acyl-CoA dehydrogenase [EC:1.3.8.7]
1	acad	Beta-oxidation	OD815_000406	FPK	202.1	Acyl-CoA dehydrogenase related to the alkylation response protein AidB (CaiA) (PDB:1BUC)	Acyl-CoA dehydrogenase, C-terminal domain	acyl-CoA dehydrogenase [EC:1.3.8.7]
1	acad	Beta-oxidation	OD815_000506	FPK	2088.36	Acyl-CoA dehydrogenase related to the alkylation response protein AidB (CaiA) (PDB:1BUC)	Acyl-CoA dehydrogenase, C-terminal domain	acyl-CoA dehydrogenase [EC:1.3.8.7]
1	acad	Beta-oxidation	OD815_000618	FPK	283.725	Acyl-CoA dehydrogenase related to the alkylation response protein AidB (CaiA) (PDB:1BUC)	Acyl-CoA dehydrogenase, C-terminal domain	acyl-CoA dehydrogenase [EC:1.3.8.7]
1	acad	Beta-oxidation	OD815_000669	FPK	149.009	Acyl-CoA dehydrogenase related to the alkylation response protein AidB (CaiA) (PDB:1BUC)	Acyl-CoA dehydrogenase, C-terminal domain	acyl-CoA dehydrogenase [EC:1.3.8.7]
1	acad	Beta-oxidation	OD815_000838	FPK	250.66	Acyl-CoA dehydrogenase related to the alkylation response protein AidB (CaiA) (PDB:1BUC)	Acyl-CoA dehydrogenase, C-terminal domain	acyl-CoA dehydrogenase [EC:1.3.8.7]
1	acad	Beta-oxidation	OD815_001238	FPK	129.915	Acyl-CoA dehydrogenase related to the alkylation response protein AidB (CaiA) (PDB:1BUC)	Acyl-CoA dehydrogenase, C-terminal domain	acyl-CoA dehydrogenase [EC:1.3.8.7]
1	ech	Beta-oxidation	OD815_000458	FPK	183.784	Enoyl-CoA hydratase/carnithine racemase (CaiD) (PDB:1DCI)	Enoyl-CoA hydratase/isomerase
1	ech	Beta-oxidation	OD815_001347	FPK	115.336	Enoyl-CoA hydratase/carnithine racemase (CaiD) (PDB:1DCI)	Enoyl-CoA hydratase/isomerase	enoyl-CoA hydratase [EC:4.2.1.17]
1	ech	Beta-oxidation	OD815_001496	FPK	618.504	Enoyl-CoA hydratase/carnithine racemase (CaiD) (PDB:1DCI)	Enoyl-CoA hydratase/isomerase	enoyl-CoA hydratase [EC:4.2.1.17]
1	ech	Beta-oxidation	OD815_001644	FPK	134.86	Enoyl-CoA hydratase/carnithine racemase (CaiD) (PDB:1DCI)	Enoyl-CoA hydratase/isomerase	enoyl-CoA hydratase [EC:4.2.1.17]
1	ech	Beta-oxidation	OD815_001692	FPK	77.6942	Enoyl-CoA hydratase/carnithine racemase (CaiD) (PDB:1DCI)	Enoyl-CoA hydratase/isomerase	enoyl-CoA hydratase [EC:4.2.1.17]
1	hadh	Beta-oxidation	OD815_000133	FPK	187.065	Dihydrolipoamide dehydrogenase (E3) component of pyruvate/2-oxoglutarate dehydrogenase complex or glutathione oxidoreductase (Lpd) (PDB:6QKG)!!!2,4-dienoyl-CoA reductase or related NADH-dependent reductase, Old Yellow Enzyme (OYE) family (FadH) (PDB:1BWK)	3-hydroxyacyl-CoA dehydrogenase, NAD binding domain	2,4-dienoyl-CoA reductase (NADPH2) [EC:1.3.1.34]
1	hadh	Beta-oxidation	OD815_000178	FPK	768.911	Enoyl-CoA hydratase/carnithine racemase (CaiD) (PDB:1DCI)!!!3-hydroxyacyl-CoA dehydrogenase (FadB) (PDB:5ZQZ)	3-hydroxyacyl-CoA dehydrogenase, C-terminal domain	enoyl-CoA hydratase / 3-hydroxyacyl-CoA dehydrogenase [EC:4.2.1.17 1.1.1.35]
1	hadh	Beta-oxidation	OD815_000457	FPK	185.556	3-hydroxyacyl-CoA dehydrogenase (FadB) (PDB:5ZQZ)	3-hydroxyacyl-CoA dehydrogenase, C-terminal domain	3-hydroxybutyryl-CoA dehydrogenase [EC:1.1.1.157]
1	hadh	Beta-oxidation	OD815_001453	FPK	421.296	3-hydroxyacyl-CoA dehydrogenase (FadB) (PDB:5ZQZ)	3-hydroxyacyl-CoA dehydrogenase, C-terminal domain	3-hydroxyacyl-CoA dehydrogenase [EC:1.1.1.35]
1	hadh	Beta-oxidation	OD815_001871	FPK	275.242	NADPH-dependent glutamate synthase beta chain or related oxidoreductase (GltD) (PDB:1H7X)!!!Heterodisulfide reductase, subunit A (polyferredoxin) (HdrA) (PDB:5ODC)	3-hydroxyacyl-CoA dehydrogenase, NAD binding domain
1	acat	Beta-oxidation	OD815_000268	FPK	144.444	Acetyl-CoA acetyltransferase (PaaJ) (PDB:1AFW)	Beta-ketoacyl synthase, N-terminal domain	acetyl-CoA C-acetyltransferase [EC:2.3.1.9]
1	acat	Beta-oxidation	OD815_000480	FPK	113.333	Acetyl-CoA acetyltransferase (PaaJ) (PDB:1AFW)	Beta-ketoacyl synthase, N-terminal domain	acetyl-CoA C-acetyltransferase [EC:2.3.1.9]
1	acat	Beta-oxidation	OD815_000864	FPK	99.9139	Acetyl-CoA acetyltransferase (PaaJ) (PDB:1AFW)	Thiolase, C-terminal domain	acetyl-CoA C-acetyltransferase [EC:2.3.1.9]
1	acat	Beta-oxidation	OD815_001265	FPK	221.947	Acetyl-CoA acetyltransferase (PaaJ) (PDB:1AFW)	Beta-ketoacyl synthase, N-terminal domain	acetyl-CoA C-acetyltransferase [EC:2.3.1.9]
1	acat	Beta-oxidation	OD815_001494	FPK	528.128	Acetyl-CoA acetyltransferase (PaaJ) (PDB:1AFW)	Beta-ketoacyl synthase, N-terminal domain	acetyl-CoA C-acetyltransferase [EC:2.3.1.9]
1	acat	Beta-oxidation	OD815_001758	FPK	608.624	Acetyl-CoA acetyltransferase (PaaJ) (PDB:1AFW)	Beta-ketoacyl synthase, N-terminal domain	acetyl-CoA C-acetyltransferase [EC:2.3.1.9]
1	acat	Beta-oxidation	OD815_001891	FPK	99.3092	Acetyl-CoA acetyltransferase (PaaJ) (PDB:1AFW)	Thiolase, C-terminal domain
1	mcm	Beta-oxidation	OD815_000341	FPK	258.934	Methylmalonyl-CoA mutase, N-terminal domain/subunit (Sbm) (PDB:6OXC)	Methylmalonyl-CoA mutase	methylmalonyl-CoA mutase, N-terminal domain [EC:5.4.99.2]
1	mcm	Beta-oxidation	OD815_000780	FPK	238.443	Methylmalonyl-CoA mutase, C-terminal domain/subunit (cobalamin-binding) (Sbm) (PDB:1B1A)	B12 binding domain	methylmalonyl-CoA mutase, C-terminal domain [EC:5.4.99.2]
1	acds	Wood-Ljungdahl	OD815_000428	FPK	182.631	CO dehydrogenase nickel-insertion accessory protein CooC1 (CooC) (PUBMED:15466042)	AAA domain	CO dehydrogenase maturation factor
1	acds	Wood-Ljungdahl	OD815_000649	FPK	519.217	CO dehydrogenase/acetyl-CoA synthase gamma subunit (corrinoid Fe-S protein) (CdhE) (PDB:2H9A)	CO dehydrogenase/acetyl-CoA synthase delta subunit	acetyl-CoA decarbonylase/synthase, CODH/ACS complex subunit gamma [EC:2.1.1.245]
1	acds	Wood-Ljungdahl	OD815_000650	FPK	532.407	CO dehydrogenase/acetyl-CoA synthase delta subunit (corrinoid Fe-S protein) (CdhD)	CO dehydrogenase/acetyl-CoA synthase delta subunit	acetyl-CoA decarbonylase/synthase, CODH/ACS complex subunit delta [EC:2.1.1.245]
1	acds	Wood-Ljungdahl	OD815_000652	FPK	875.83	CO dehydrogenase/acetyl-CoA synthase beta subunit (CdhC)	ACS/CODH beta subunit C-terminal
1	acds	Wood-Ljungdahl	OD815_000653	FPK	340.866	CO dehydrogenase/acetyl-CoA synthase epsilon subunit (CdhB) (PDB:1YTL)	CO dehydrogenase beta subunit/acetyl-CoA synthase epsilon subunit	anaerobic carbon-monoxide dehydrogenase, CODH/ACS complex subunit epsilon
1	acds	Wood-Ljungdahl	OD815_000654	FPK	469.735	CO dehydrogenase/acetyl-CoA synthase alpha subunit (CdhA) (PDB:3CF4)	4Fe-4S binding domain	anaerobic carbon-monoxide dehydrogenase, CODH/ACS complex subunit alpha [EC:1.2.7.4]
1	acds	Wood-Ljungdahl	OD815_000719	FPK	116.866	CO dehydrogenase nickel-insertion accessory protein CooC1 (CooC) (PUBMED:15466042)	AAA domain	CO dehydrogenase maturation factor
1	acds	Wood-Ljungdahl	OD815_000917	FPK	185.185		CO dehydrogenase accessory protein CooT	uncharacterized protein
1	acds	Wood-Ljungdahl	OD815_001261	FPK	504.943	CO dehydrogenase/acetyl-CoA synthase alpha subunit (CdhA) (PDB:3CF4)	4Fe-4S dicluster domain	anaerobic carbon-monoxide dehydrogenase, CODH/ACS complex subunit alpha [EC:1.2.7.4]
1	acds	Wood-Ljungdahl	OD815_001263	FPK	387.517	CO dehydrogenase/acetyl-CoA synthase beta subunit (CdhC)	ACS/CODH beta subunit C-terminal
1	acds	Wood-Ljungdahl	OD815_001303	FPK	169.333	CO dehydrogenase nickel-insertion accessory protein CooC1 (CooC) (PUBMED:15466042)	Adenylylsulphate kinase	CO dehydrogenase maturation factor
1	acds	Wood-Ljungdahl	OD815_001432	FPK	367.018	CO dehydrogenase/acetyl-CoA synthase gamma subunit (corrinoid Fe-S protein) (CdhE) (PDB:2H9A)	CO dehydrogenase/acetyl-CoA synthase delta subunit	acetyl-CoA decarbonylase/synthase, CODH/ACS complex subunit gamma [EC:2.1.1.245]
1	acds	Wood-Ljungdahl	OD815_001433	FPK	392.241	CO dehydrogenase/acetyl-CoA synthase delta subunit (corrinoid Fe-S protein) (CdhD)	CO dehydrogenase/acetyl-CoA synthase delta subunit	acetyl-CoA decarbonylase/synthase, CODH/ACS complex subunit delta [EC:2.1.1.245]
1	acds	Wood-Ljungdahl	OD815_001435	FPK	324.037	CO dehydrogenase nickel-insertion accessory protein CooC1 (CooC) (PUBMED:15466042)	AAA domain	CO dehydrogenase maturation factor
1	acds	Wood-Ljungdahl	OD815_001436	FPK	676.019	CO dehydrogenase/acetyl-CoA synthase beta subunit (CdhC)	ACS/CODH beta subunit C-terminal	acetyl-CoA decarbonylase/synthase, CODH/ACS complex subunit beta [EC:2.3.1.169]
1	acds	Wood-Ljungdahl	OD815_001437	FPK	372.222	CO dehydrogenase/acetyl-CoA synthase epsilon subunit (CdhB) (PDB:1YTL)	CO dehydrogenase beta subunit/acetyl-CoA synthase epsilon subunit	anaerobic carbon-monoxide dehydrogenase, CODH/ACS complex subunit epsilon
1	acds	Wood-Ljungdahl	OD815_001438	FPK	395.062	CO dehydrogenase/acetyl-CoA synthase alpha subunit (CdhA) (PDB:3CF4)	4Fe-4S dicluster domain	anaerobic carbon-monoxide dehydrogenase, CODH/ACS complex subunit alpha [EC:1.2.7.4]
1	acds	Wood-Ljungdahl	OD815_001642	FPK	190.141	Pyruvate:ferredoxin oxidoreductase or related 2-oxoacid:ferredoxin oxidoreductase, delta subunit (PorD) (PDB:5C4I)!!!CO dehydrogenase/acetyl-CoA synthase gamma subunit (corrinoid Fe-S protein) (CdhE) (PDB:2H9A)	4Fe-4S binding domain	4Fe-4S ferredoxin
1	acds	Wood-Ljungdahl	OD815_001673	FPK	134.041	CO dehydrogenase/acetyl-CoA synthase alpha subunit (CdhA) (PDB:3CF4)	Prismane/CO dehydrogenase family	anaerobic carbon-monoxide dehydrogenase, CODH/ACS complex subunit alpha [EC:1.2.7.4]
1	acds	Wood-Ljungdahl	OD815_001674	FPK	241.611		CO dehydrogenase beta subunit/acetyl-CoA synthase epsilon subunit
1	acds	Wood-Ljungdahl	OD815_001675	FPK	93.3908	CO dehydrogenase/acetyl-CoA synthase beta subunit (CdhC)	ACS/CODH beta subunit C-terminal
1	acds	Wood-Ljungdahl	OD815_001678	FPK	111.959	CO dehydrogenase nickel-insertion accessory protein CooC1 (CooC) (PUBMED:15466042)	AAA domain	CO dehydrogenase maturation factor
1	acds	Wood-Ljungdahl	OD815_001825	FPK	250	CO dehydrogenase/acetyl-CoA synthase gamma subunit (corrinoid Fe-S protein) (CdhE) (PDB:2H9A)	4Fe-4S binding domain	4Fe-4S ferredoxin
1	met	Wood-Ljungdahl	OD815_001169	FPK	302.548	5,10-methylenetetrahydrofolate reductase (MetF) (PDB:1B5T)!!!CO dehydrogenase/acetyl-CoA synthase delta subunit (corrinoid Fe-S protein) (CdhD)	Methylenetetrahydrofolate reductase	methylenetetrahydrofolate reductase (NADPH) [EC:1.5.1.20]
1	mer	Wood-Ljungdahl	OD815_000385	FPK	355.191	Flavin-dependent oxidoreductase, luciferase family (includes alkanesulfonate monooxygenase SsuD and methylene tetrahydromethanopterin reductase) (SsuD) (PDB:1BRL)	Luciferase-like monooxygenase	5,10-methylenetetrahydromethanopterin reductase [EC:1.5.98.2]
1	mer	Wood-Ljungdahl	OD815_000613	FPK	129.155	Flavin-dependent oxidoreductase, luciferase family (includes alkanesulfonate monooxygenase SsuD and methylene tetrahydromethanopterin reductase) (SsuD) (PDB:1BRL)	Luciferase-like monooxygenase	5,10-methylenetetrahydromethanopterin reductase [EC:1.5.98.2]
1	mtd	Wood-Ljungdahl	OD815_000254	FPK	242.424	F420-dependent methylenetetrahydromethanopterin dehydrogenase (Mtd) (PDB:1QV9)	methylene-5,6,7,8-tetrahydromethanopterin dehydrogenase	methylenetetrahydromethanopterin dehydrogenase [EC:1.5.98.1]
1	mch	Wood-Ljungdahl	OD815_000561	FPK	138.037	Methenyltetrahydromethanopterin cyclohydrolase (Mch) (PDB:1QLM)	Cyclohydrolase (MCH)	methenyltetrahydromethanopterin cyclohydrolase [EC:3.5.4.27]
1	ftr	Wood-Ljungdahl	OD815_000474	FPK	168.904	Formylmethanofuran:tetrahydromethanopterin formyltransferase (Ftr) (PDB:1FTR)	Formylmethanofuran-tetrahydromethanopterin formyltransferase	formylmethanofuran--tetrahydromethanopterin N-formyltransferase [EC:2.3.1.101]
1	ftr	Wood-Ljungdahl	OD815_001451	FPK	188.406	Formylmethanofuran:tetrahydromethanopterin formyltransferase (Ftr) (PDB:1FTR)	Formylmethanofuran-tetrahydromethanopterin formyltransferase	formylmethanofuran--tetrahydromethanopterin N-formyltransferase [EC:2.3.1.101]
1	fwd	Wood-Ljungdahl	OD815_000441	FPK	310.185	Formylmethanofuran dehydrogenase subunit D (FwdD) (PDB:2KI8)	Molydopterin dinucleotide binding domain
1	fwd	Wood-Ljungdahl	OD815_000582	FPK	178.039	Formylmethanofuran dehydrogenase subunit B (FwdB) (PDB:5T5I)		formylmethanofuran dehydrogenase subunit B [EC:1.2.7.12]
1	fwd	Wood-Ljungdahl	OD815_000870	FPK	510.856	Formylmethanofuran dehydrogenase subunit C (FwdC) (PDB:5T5I)	GXGXG motif	formylmethanofuran dehydrogenase subunit C [EC:1.2.7.12]
1	fwd	Wood-Ljungdahl	OD815_000871	FPK	390.56	Formylmethanofuran dehydrogenase subunit A (FwdA) (PDB:5T5I)	Amidohydrolase family	formylmethanofuran dehydrogenase subunit A [EC:1.2.7.12]
1	fwd	Wood-Ljungdahl	OD815_000872	FPK	359.669	Formylmethanofuran dehydrogenase subunit B (FwdB) (PDB:5T5I)	Molybdopterin oxidoreductase	formylmethanofuran dehydrogenase subunit B [EC:1.2.7.12]
1	fwd	Wood-Ljungdahl	OD815_000873	FPK	597.884	Formylmethanofuran dehydrogenase subunit D (FwdD) (PDB:2KI8)	Molydopterin dinucleotide binding domain	formylmethanofuran dehydrogenase subunit D [EC:1.2.7.12]
1	fwd	Wood-Ljungdahl	OD815_001231	FPK	371.981	Formylmethanofuran dehydrogenase subunit E (FwdE) (PDB:2GLZ)	FmdE, Molybdenum formylmethanofuran dehydrogenase operon	formylmethanofuran dehydrogenase subunit E [EC:1.2.7.12]
1	fwd	Wood-Ljungdahl	OD815_001253	FPK	98.916	Formylmethanofuran dehydrogenase subunit A (FwdA) (PDB:5T5I)	Amidohydrolase family	formylmethanofuran dehydrogenase subunit A [EC:1.2.7.12]
1	fwd	Wood-Ljungdahl	OD815_001374	FPK	152.416	Formylmethanofuran dehydrogenase subunit E (FwdE) (PDB:2GLZ)	FmdE, Molybdenum formylmethanofuran dehydrogenase operon	formylmethanofuran dehydrogenase subunit E [EC:1.2.7.12]
1	fwd	Wood-Ljungdahl	OD815_001703	FPK	131.687	Formylmethanofuran dehydrogenase subunit B (FwdB) (PDB:5T5I)		formylmethanofuran dehydrogenase subunit B [EC:1.2.7.12]
1	fwd	Wood-Ljungdahl	OD815_001985	FPK	102.564	Formylmethanofuran dehydrogenase subunit B (FwdB) (PDB:5T5I)
1	hdr	Cofactor recycling	OD815_000180	FPK	210.063	NAD(P)H-flavin reductase (Mcr1) (PDB:3A1F)!!!Heterodisulfide reductase, subunit C (HdrC) (PDB:5ODC)	4Fe-4S dicluster domain	sulfhydrogenase subunit beta (sulfur reductase) [EC:1.12.98.4]
1	hdr	Cofactor recycling	OD815_000276	FPK	178.862	Fe-S cluster-containing oxidoreductase, includes glycolate oxidase subunit GlcF (GlpC)	Cysteine-rich domain	heterodisulfide reductase subunit D [EC:1.8.98.1]
1	hdr	Cofactor recycling	OD815_000622	FPK	288.166	Fe-S cluster-containing oxidoreductase, includes glycolate oxidase subunit GlcF (GlpC)	Cysteine-rich domain	heterodisulfide reductase subunit D [EC:1.8.98.1]
1	hdr	Cofactor recycling	OD815_000624	FPK	317.568	Heterodisulfide reductase, subunit A (polyferredoxin) (HdrA) (PDB:5ODC)	FAD dependent oxidoreductase
1	hdr	Cofactor recycling	OD815_000625	FPK	177.12	Heterodisulfide reductase, subunit A (polyferredoxin) (HdrA) (PDB:5ODC)	Flavin containing amine oxidoreductase
1	hdr	Cofactor recycling	OD815_000855	FPK	248.109	Heterodisulfide reductase, subunit A (polyferredoxin) (HdrA) (PDB:5ODC)	FAD dependent oxidoreductase	heterodisulfide reductase subunit A2 [EC:1.8.7.3 1.8.98.4 1.8.98.5 1.8.98.6]
1	hdr	Cofactor recycling	OD815_000939	FPK	420	Fe-S-cluster-containing dehydrogenase component (DMSO reductase) (HybA) (PDB:2VPW)!!!Heterodisulfide reductase, subunit A (polyferredoxin) (HdrA) (PDB:5ODC)!!!Coenzyme F420-reducing hydrogenase, delta subunit (FrhD) (PDB:5ODC)	4Fe-4S binding domain	ferredoxin
1	hdr	Cofactor recycling	OD815_001160	FPK	216.117	Heterodisulfide reductase, subunit C (HdrC) (PDB:5ODC)	4Fe-4S dicluster domain	heterodisulfide reductase subunit C2 [EC:1.8.7.3 1.8.98.4 1.8.98.5 1.8.98.6]
1	hdr	Cofactor recycling	OD815_001161	FPK	216.895	Heterodisulfide reductase, subunit B (HdrB) (PDB:5ODC)	Cysteine-rich domain	heterodisulfide reductase subunit B2 [EC:1.8.7.3 1.8.98.4 1.8.98.5 1.8.98.6]
1	hdr	Cofactor recycling	OD815_001177	FPK	235.897	Heterodisulfide reductase, subunit A (polyferredoxin) (HdrA) (PDB:5ODC)!!!Coenzyme F420-reducing hydrogenase, delta subunit (FrhD) (PDB:5ODC)	4Fe-4S binding domain
1	hdr	Cofactor recycling	OD815_001240	FPK	386.422	Heterodisulfide reductase, subunit A (polyferredoxin) (HdrA) (PDB:5ODC)	FAD binding domain	heterodisulfide reductase subunit A2 [EC:1.8.7.3 1.8.98.4 1.8.98.5 1.8.98.6]
1	hdr	Cofactor recycling	OD815_001721	FPK	357.013	Fe-S cluster-containing oxidoreductase, includes glycolate oxidase subunit GlcF (GlpC)	Cysteine-rich domain	heterodisulfide reductase subunit D [EC:1.8.98.1]
1	hdr	Cofactor recycling	OD815_001724	FPK	164.129	Heterodisulfide reductase, subunit C (HdrC) (PDB:5ODC)	4Fe-4S binding domain	heterodisulfide reductase subunit C2 [EC:1.8.7.3 1.8.98.4 1.8.98.5 1.8.98.6]
1	hdr	Cofactor recycling	OD815_001725	FPK	160.714	Heterodisulfide reductase, subunit B (HdrB) (PDB:5ODC)	Cysteine-rich domain	heterodisulfide reductase subunit B2 [EC:1.8.7.3 1.8.98.4 1.8.98.5 1.8.98.6]
1	hdr	Cofactor recycling	OD815_001726	FPK	204.617	Heterodisulfide reductase, subunit A (polyferredoxin) (HdrA) (PDB:5ODC)	Alanine dehydrogenase/PNT, C-terminal domain
1	hdr	Cofactor recycling	OD815_001768	FPK	168.923	Heterodisulfide reductase, subunit A (polyferredoxin) (HdrA) (PDB:5ODC)	Alanine dehydrogenase/PNT, C-terminal domain	heterodisulfide reductase subunit A2 [EC:1.8.7.3 1.8.98.4 1.8.98.5 1.8.98.6]
1	hdr	Cofactor recycling	OD815_001771	FPK	478.426	NADPH-dependent glutamate synthase beta chain or related oxidoreductase (GltD) (PDB:1H7X)!!!Heterodisulfide reductase, subunit A (polyferredoxin) (HdrA) (PDB:5ODC)	4Fe-4S binding domain
1	hdr	Cofactor recycling	OD815_001871	FPK	275.242	NADPH-dependent glutamate synthase beta chain or related oxidoreductase (GltD) (PDB:1H7X)!!!Heterodisulfide reductase, subunit A (polyferredoxin) (HdrA) (PDB:5ODC)	3-hydroxyacyl-CoA dehydrogenase, NAD binding domain
1	FeS-or	Cofactor recycling	OD815_001159	FPK	330.688	Fe-S cluster-containing oxidoreductase, includes glycolate oxidase subunit GlcF (GlpC)!!!Nitrate reductase gamma subunit (NarI) (PDB:1Y5L)	Cysteine-rich domain	dimethylglycine catabolism B
1	FeS-or	Cofactor recycling	OD815_000276	FPK	178.862	Fe-S cluster-containing oxidoreductase, includes glycolate oxidase subunit GlcF (GlpC)	Cysteine-rich domain	heterodisulfide reductase subunit D [EC:1.8.98.1]
1	FeS-or	Cofactor recycling	OD815_000619	FPK	165.605	Fe-S cluster-containing oxidoreductase, includes glycolate oxidase subunit GlcF (GlpC)	Cysteine-rich domain
1	FeS-or	Cofactor recycling	OD815_000622	FPK	288.166	Fe-S cluster-containing oxidoreductase, includes glycolate oxidase subunit GlcF (GlpC)	Cysteine-rich domain	heterodisulfide reductase subunit D [EC:1.8.98.1]
1	FeS-or	Cofactor recycling	OD815_000623	FPK	433.744	Fe-S cluster-containing oxidoreductase, includes glycolate oxidase subunit GlcF (GlpC)!!!NADPH-dependent glutamate synthase beta chain or related oxidoreductase (GltD) (PDB:1H7X)	Flavin containing amine oxidoreductase
1	FeS-or	Cofactor recycling	OD815_001721	FPK	357.013	Fe-S cluster-containing oxidoreductase, includes glycolate oxidase subunit GlcF (GlpC)	Cysteine-rich domain	heterodisulfide reductase subunit D [EC:1.8.98.1]
1	FeS-or	Cofactor recycling	OD815_001770	FPK	204.106	Fe-S cluster-containing oxidoreductase, includes glycolate oxidase subunit GlcF (GlpC)!!!Coenzyme F420-reducing hydrogenase, delta subunit (FrhD) (PDB:5ODC)	Cysteine-rich domain	F420-non-reducing hydrogenase iron-sulfur subunit [EC:1.12.99.- 1.8.98.5 1.8.98.6]
1	FeS-or	Cofactor recycling	OD815_001877	FPK	90.5696	Fe-S cluster-containing oxidoreductase, includes glycolate oxidase subunit GlcF (GlpC)	Cysteine-rich domain
1	FeS-or	Cofactor recycling	OD815_001879	FPK	132.302	Fe-S cluster-containing oxidoreductase, includes glycolate oxidase subunit GlcF (GlpC)	4Fe-4S dicluster domain
1	ndh	Cofactor recycling	OD815_000184	FPK	334.239	NADH dehydrogenase, FAD-containing subunit (Ndh) (PDB:5NA4)	L-lysine 6-monooxygenase/L-ornithine 5-monooxygenase	NADH:ubiquinone reductase (H+-translocating) [EC:7.1.1.2]
1	ndh	Cofactor recycling	OD815_000193	FPK	201.258	NADH:ubiquinone oxidoreductase 27 kD subunit (chain C) (NuoC)!!!Ni,Fe-hydrogenase III large subunit (HycE2) (PDB:6CFW)	Respiratory-chain NADH dehydrogenase, 30 Kd subunit
1	ndh	Cofactor recycling	OD815_000194	FPK	175.793	Ni,Fe-hydrogenase III large subunit (HycE2) (PDB:6CFW)	Respiratory-chain NADH dehydrogenase, 49 Kd subunit
1	ndh	Cofactor recycling	OD815_000195	FPK	109.359	Formate hydrogenlyase subunit HyfC (HyfC) (PDB:6CFW)	NADH dehydrogenase
1	ndh	Cofactor recycling	OD815_000541	FPK	267.786	NADH dehydrogenase, FAD-containing subunit (Ndh) (PDB:5NA4)	FAD dependent oxidoreductase	NADH:ubiquinone reductase (H+-translocating) [EC:7.1.1.2]
1	ndh	Cofactor recycling	OD815_000949	FPK	174.515	NADH:ubiquinone oxidoreductase subunit 1 (chain H) (NuoH) (PDB:6HUM)	NADH dehydrogenase	F420H2:quinone oxidoreductase subunit H [EC:1.1.98.4]
1	ndh	Cofactor recycling	OD815_000950	FPK	251.416	NADH:ubiquinone oxidoreductase 49 kD subunit (chain D) (NuoD) (PDB:2FUG)	Respiratory-chain NADH dehydrogenase, 30 Kd subunit
1	ndh	Cofactor recycling	OD815_001134	FPK	296.203	NADH dehydrogenase, FAD-containing subunit (Ndh) (PDB:5NA4)	Pyridine nucleotide-disulphide oxidoreductase	sulfide:quinone oxidoreductase [EC:1.8.5.4]
1	ndh	Cofactor recycling	OD815_001175	FPK	280.477	Ni,Fe-hydrogenase III large subunit (HycE2) (PDB:6CFW)	Respiratory-chain NADH dehydrogenase, 49 Kd subunit	ech hydrogenase subunit E
1	ndh	Cofactor recycling	OD815_001176	FPK	200.637	Formate hydrogenlyase subunit HyfC (HyfC) (PDB:6CFW)	NADH dehydrogenase
1	fqo	Cofactor recycling	OD815_000948	FPK	133.869	Formate hydrogenlyase subunit 6/NADH:ubiquinone oxidoreductase 23 kD subunit (chain I) (NuoI) (PDB:1B0P)	4Fe-4S binding domain	F420H2:quinone oxidoreductase subunit I [EC:1.1.98.4]
1	fqo	Cofactor recycling	OD815_000949	FPK	174.515	NADH:ubiquinone oxidoreductase subunit 1 (chain H) (NuoH) (PDB:6HUM)	NADH dehydrogenase	F420H2:quinone oxidoreductase subunit H [EC:1.1.98.4]
1	fqo	Cofactor recycling	OD815_000950	FPK	251.416	NADH:ubiquinone oxidoreductase 49 kD subunit (chain D) (NuoD) (PDB:2FUG)	Respiratory-chain NADH dehydrogenase, 30 Kd subunit
1	fqo	Cofactor recycling	OD815_000951	FPK	120.773	GTPase-interacting Yip1 domain (Yip1) (PUBMED:25702751;31417902)	Yip1 domain
1	fqo	Cofactor recycling	OD815_000952	FPK	142.45	NADH:ubiquinone oxidoreductase subunit 3 (chain A) (NuoA) (PDB:3RKO)	NADH-ubiquinone/plastoquinone oxidoreductase, chain 3	F420H2:quinone oxidoreductase subunit A [EC:1.1.98.4]
1	fqo	Cofactor recycling	OD815_000953	FPK	110.024	NADH:ubiquinone oxidoreductase subunit 2 (chain N) (NuoN) (PDB:4HE8)	Proton-conducting membrane transporter	F420H2:quinone oxidoreductase subunit N [EC:1.1.98.4]
1	fqo	Cofactor recycling	OD815_000954	FPK	122.997	Membrane H+-translocase/NADH:ubiquinone oxidoreductase subunit 5 (chain L)/Multisubunit Na+/H+ antiporter, MnhA subunit (NuoL) (PDB:3RKO)	Proton-conducting membrane transporter	F420H2:quinone oxidoreductase subunit L [EC:1.1.98.4]
1	fqo	Cofactor recycling	OD815_000955	FPK	115.674	Formate hydrogenlyase subunit 3/Multisubunit Na+/H+ antiporter, MnhD subunit (HyfB) (PDB:6CFW)	Proton-conducting membrane transporter	F420H2:quinone oxidoreductase subunit M [EC:1.1.98.4]
1	fqo	Cofactor recycling	OD815_000956	FPK	185.185			F420H2:quinone oxidoreductase subunit K [EC:1.1.98.4]
1	fqo	Cofactor recycling	OD815_000957	FPK	104.444	NADH:ubiquinone oxidoreductase subunit 6 (chain J) (NuoJ) (PDB:4HE8)		F420H2:quinone oxidoreductase subunit J [EC:1.1.98.4]
1	etf	Electron transport	OD815_000400	FPK	145.522	Electron transfer flavoprotein, alpha and beta subunits (FixA) (PDB:5OL2)	Electron transfer flavoprotein domain	electron transfer flavoprotein beta subunit
1	etf	Electron transport	OD815_000908	FPK	222.222	Electron transfer flavoprotein, alpha subunit FixB (FixB) (PDB:1EFP)	Electron transfer flavoprotein domain	electron transfer flavoprotein alpha subunit
1	etf	Electron transport	OD815_001157	FPK	400.203	Electron transfer flavoprotein, alpha subunit FixB (FixB) (PDB:1EFP)	Electron transfer flavoprotein domain	electron transfer flavoprotein alpha subunit
1	etf	Electron transport	OD815_001158	FPK	642.767	Electron transfer flavoprotein, alpha and beta subunits (FixA) (PDB:5OL2)	Electron transfer flavoprotein domain	electron transfer flavoprotein beta subunit
1	flaB	Electron transport	OD815_000169	FPK	793.57	Archaellin (archaeal flagellin) (FlaB) (PDB:5O4U)	Archaebacterial flagellin	archaeal flagellin FlaB
1	flaB	Electron transport	OD815_000170	FPK	830.601	Archaellin (archaeal flagellin) (FlaB) (PDB:5O4U)	Archaebacterial flagellin	archaeal flagellin FlaB
1	flaB	Electron transport	OD815_000171	FPK	750.896	Archaellin (archaeal flagellin) (FlaB) (PDB:5O4U)	Archaebacterial flagellin	archaeal flagellin FlaB
1	pilA	Electron transport	OD815_001333	FPK	2045.24	Archaeal flagellin (archaellin), FlaG/FlaF family	Archaeal Type IV pilin, N-terminal	archaeal type IV pilus assembly protein PilA
1	pilA	Electron transport	OD815_001500	FPK	498.016	Archaeal flagellin (archaellin), FlaG/FlaF family	Archaeal Type IV pilin, N-terminal	archaeal type IV pilus assembly protein PilA
1	pilA	Electron transport	OD815_001802	FPK	140.845		Archaeal Type IV pilin, N-terminal	archaeal type IV pilus assembly protein PilA
1	pilA	Electron transport	OD815_001805	FPK	150	Archaeal flagellin (archaellin), FlaG/FlaF family	Archaeal Type IV pilin, N-terminal	archaeal type IV pilus assembly protein PilA
1	pilA	Electron transport	OD815_001806	FPK	146.465	Archaeal flagellin (archaellin), FlaG/FlaF family	Archaeal Type IV pilin, N-terminal	archaeal type IV pilus assembly protein PilA
1	pilA	Electron transport	OD815_001873	FPK	52.8607		Archaeal Type IV pilin, N-terminal	archaeal type IV pilus assembly protein PilA
1	hyd	Electron transport	OD815_000190	FPK	38.2514	Ni,Fe-hydrogenase III small subunit (HycG) (PDB:6CFW)	NADH ubiquinone oxidoreductase, 20 Kd subunit
1	hyd	Electron transport	OD815_000194	FPK	175.793	Ni,Fe-hydrogenase III large subunit (HycE2) (PDB:6CFW)	Respiratory-chain NADH dehydrogenase, 49 Kd subunit
1	hyd	Electron transport	OD815_000837	FPK	79.2793	Ni,Fe-hydrogenase maturation factor (HyaD) (PDB:1CFZ) (PUBMED:15294295)	Hydrogenase maturation protease	hydrogenase maturation protease [EC:3.4.23.-]
1	hyd	Electron transport	OD815_001003	FPK	286.164	Ni,Fe-hydrogenase I small subunit (HyaA) (PDB:6FPI)	NiFe/NiFeSe hydrogenase small subunit C-terminal	hydrogenase small subunit [EC:1.12.99.6]
1	hyd	Electron transport	OD815_001004	FPK	361.69	Ni,Fe-hydrogenase I large subunit (HyaB) (PDB:6FPI) (PUBMED:25905665)	Nickel-dependent hydrogenase	hydrogenase large subunit [EC:1.12.99.6]
1	hyd	Electron transport	OD815_001006	FPK	265.01	Ni,Fe-hydrogenase maturation factor (HyaD) (PDB:1CFZ) (PUBMED:15294295)	Hydrogenase maturation protease	hydrogenase maturation protease [EC:3.4.23.-]
1	hyd	Electron transport	OD815_001170	FPK	466.667	Ni,Fe-hydrogenase III small subunit (HycG) (PDB:6CFW)	NADH ubiquinone oxidoreductase, 20 Kd subunit	membrane-bound hydrogenase subunit mbhJ [EC:1.12.7.2]
1	hyd	Electron transport	OD815_001175	FPK	280.477	Ni,Fe-hydrogenase III large subunit (HycE2) (PDB:6CFW)	Respiratory-chain NADH dehydrogenase, 49 Kd subunit	ech hydrogenase subunit E
1	hyd	Electron transport	OD815_001645	FPK	118.217	Ni,Fe-hydrogenase maturation factor (HyaD) (PDB:1CFZ) (PUBMED:15294295)	Hydrogenase maturation protease	hydrogenase 3 maturation protease [EC:3.4.23.51]
1	fdh	Electron transport	OD815_000519	FPK	287.051	Predicted molibdopterin-dependent oxidoreductase YjgC (YjgC) (PDB:1AA6)	Molybdopterin oxidoreductase	formate dehydrogenase major subunit [EC:1.17.1.9]
1	fdh	Electron transport	OD815_000520	FPK	360.163	Coenzyme F420-reducing hydrogenase, beta subunit (FrhB) (PDB:3ZFS)!!!L-lactate utilization protein LutB, contains a ferredoxin-type domain (LutB)	4Fe-4S dicluster domain	formate dehydrogenase (coenzyme F420) beta subunit [EC:1.17.98.3 1.8.98.6]
1	fdh	Electron transport	OD815_000927	FPK	586.901	Predicted molibdopterin-dependent oxidoreductase YjgC (YjgC) (PDB:1AA6)	Molybdopterin oxidoreductase	formate dehydrogenase major subunit [EC:1.17.1.9]
1	fdh	Electron transport	OD815_000928	FPK	731.532	Fe-S-cluster-containing dehydrogenase component (DMSO reductase) (HybA) (PDB:2VPW)	4Fe-4S binding domain	formate dehydrogenase iron-sulfur subunit
1	fdh	Electron transport	OD815_000930	FPK	178.478	Formate dehydrogenase assembly factor FdhD, a sulfurtransferase (FdhD) (PDB:2PW9)	FdhD/NarQ family	FdhD protein
1	fdh	Electron transport	OD815_001540	FPK	326.599	Coenzyme F420-reducing hydrogenase, beta subunit (FrhB) (PDB:3ZFS)!!!L-lactate utilization protein LutB, contains a ferredoxin-type domain (LutB)	4Fe-4S binding domain	formate dehydrogenase (coenzyme F420) beta subunit [EC:1.17.98.3 1.8.98.6]

## Sheet: ED_Fig_7_e
mag	gene	category	locus_tag	measure	decane_value	COG20_function	Pfam_function	KOfam_function
4	acr	Alkane activation	OD814_000157	FPK	0	Methyl coenzyme M reductase, gamma subunit (McorG) (PDB:5N1Q)	Methyl-coenzyme M reductase gamma subunit	methyl-coenzyme M reductase gamma subunit [EC:2.8.4.1]
4	acr	Alkane activation	OD814_000158	FPK	0	Methyl coenzyme M reductase, beta subunit (McorB) (PDB:5N28)	Methyl-coenzyme M reductase beta subunit, C-terminal domain	methyl-coenzyme M reductase beta subunit [EC:2.8.4.1]
4	acr	Alkane activation	OD814_000175	FPK	0	Methyl coenzyme M reductase, alpha subunit (McorA) (PDB:1E6V)	Methyl-coenzyme M reductase alpha subunit, C-terminal domain	methyl-coenzyme M reductase alpha subunit [EC:2.8.4.1]
4	acr	Alkane activation	OD814_000176	FPK	0	Methyl coenzyme M reductase, gamma subunit (McorG) (PDB:5N1Q)	Methyl-coenzyme M reductase gamma subunit	methyl-coenzyme M reductase gamma subunit [EC:2.8.4.1]
4	acr	Alkane activation	OD814_000177	FPK	0	Methyl coenzyme M reductase, beta subunit (McorB) (PDB:5N28)	Methyl-coenzyme M reductase beta subunit, C-terminal domain	methyl-coenzyme M reductase beta subunit [EC:2.8.4.1]
4	acr	Alkane activation	OD814_000380	FPK	0	Methyl coenzyme M reductase, subunit C (McorC)		methyl-coenzyme M reductase subunit C
4	acr	Alkane activation	OD814_000515	FPK	0	Methyl coenzyme M reductase, alpha subunit (McorA) (PDB:1E6V)	Methyl-coenzyme M reductase alpha subunit, C-terminal domain
4	acr	Alkane activation	OD814_000784	FPK	0	Methyl coenzyme M reductase, subunit D (McorD)	Methyl-coenzyme M reductase operon protein D
4	acr	Alkane activation	OD814_000814	FPK	0	Methyl coenzyme M reductase, gamma subunit (McorG) (PDB:5N1Q)	Methyl-coenzyme M reductase gamma subunit	methyl-coenzyme M reductase gamma subunit [EC:2.8.4.1]
4	acr	Alkane activation	OD814_000815	FPK	0	Methyl coenzyme M reductase, alpha subunit (McorA) (PDB:1E6V)	Methyl-coenzyme M reductase alpha subunit, C-terminal domain	methyl-coenzyme M reductase alpha subunit [EC:2.8.4.1]
4	acr	Alkane activation	OD814_000816	FPK	0	Methyl coenzyme M reductase, beta subunit (McorB) (PDB:5N28)	Methyl-coenzyme M reductase beta subunit, C-terminal domain	methyl-coenzyme M reductase beta subunit [EC:2.8.4.1]
4	acr	Alkane activation	OD814_001882	FPK	0	Methyl coenzyme M reductase, alpha subunit (McorA) (PDB:1E6V)
4	acad	Beta-oxidation	OD814_000030	FPK	0	Acyl-CoA dehydrogenase related to the alkylation response protein AidB (CaiA) (PDB:1BUC)	Acyl-CoA dehydrogenase, C-terminal domain	acyl-CoA dehydrogenase [EC:1.3.8.7]
4	acad	Beta-oxidation	OD814_000134	FPK	0	Acyl-CoA dehydrogenase related to the alkylation response protein AidB (CaiA) (PDB:1BUC)	Acyl-CoA dehydrogenase, C-terminal domain	acyl-CoA dehydrogenase [EC:1.3.8.7]
4	acad	Beta-oxidation	OD814_000410	FPK	0	Acyl-CoA dehydrogenase related to the alkylation response protein AidB (CaiA) (PDB:1BUC)	Acyl-CoA dehydrogenase, N-terminal domain
4	acad	Beta-oxidation	OD814_000411	FPK	0	Acyl-CoA dehydrogenase related to the alkylation response protein AidB (CaiA) (PDB:1BUC)	Acyl-CoA dehydrogenase, middle domain
4	acad	Beta-oxidation	OD814_000412	FPK	0	Acyl-CoA dehydrogenase related to the alkylation response protein AidB (CaiA) (PDB:1BUC)	Acyl-CoA dehydrogenase, C-terminal domain
4	acad	Beta-oxidation	OD814_000557	FPK	0	Acyl-CoA dehydrogenase related to the alkylation response protein AidB (CaiA) (PDB:1BUC)	Acyl-CoA dehydrogenase, C-terminal domain	acyl-CoA dehydrogenase [EC:1.3.8.7]
4	acad	Beta-oxidation	OD814_000678	FPK	0	Acyl-CoA dehydrogenase related to the alkylation response protein AidB (CaiA) (PDB:1BUC)	Acyl-CoA dehydrogenase, C-terminal domain	acyl-CoA dehydrogenase [EC:1.3.8.7]
4	acad	Beta-oxidation	OD814_000887	FPK	0	Acyl-CoA dehydrogenase related to the alkylation response protein AidB (CaiA) (PDB:1BUC)	Acyl-CoA dehydrogenase, C-terminal domain	acyl-CoA dehydrogenase [EC:1.3.8.7]
4	acad	Beta-oxidation	OD814_000948	FPK	0	Acyl-CoA dehydrogenase related to the alkylation response protein AidB (CaiA) (PDB:1BUC)	Acyl-CoA dehydrogenase, C-terminal domain
4	acad	Beta-oxidation	OD814_001174	FPK	0	Acyl-CoA dehydrogenase related to the alkylation response protein AidB (CaiA) (PDB:1BUC)	Acyl-CoA dehydrogenase, C-terminal domain	acyl-CoA dehydrogenase [EC:1.3.8.7]
4	acad	Beta-oxidation	OD814_001489	FPK	0	Acyl-CoA dehydrogenase related to the alkylation response protein AidB (CaiA) (PDB:1BUC)	Acyl-CoA dehydrogenase, C-terminal domain	acyl-CoA dehydrogenase [EC:1.3.8.7]
4	ech	Beta-oxidation	OD814_000043	FPK	0	Enoyl-CoA hydratase/carnithine racemase (CaiD) (PDB:1DCI)!!!3-hydroxyacyl-CoA dehydrogenase (FadB) (PDB:5ZQZ)	3-hydroxyacyl-CoA dehydrogenase, C-terminal domain	enoyl-CoA hydratase / 3-hydroxyacyl-CoA dehydrogenase [EC:4.2.1.17 1.1.1.35]
4	ech	Beta-oxidation	OD814_000181	FPK	0		Enoyl-CoA hydratase/isomerase
4	ech	Beta-oxidation	OD814_000336	FPK	0	Enoyl-CoA hydratase/carnithine racemase (CaiD) (PDB:1DCI)	Enoyl-CoA hydratase/isomerase	enoyl-CoA hydratase [EC:4.2.1.17]
4	ech	Beta-oxidation	OD814_000492	FPK	0	Enoyl-CoA hydratase/carnithine racemase (CaiD) (PDB:1DCI)	Enoyl-CoA hydratase/isomerase	enoyl-CoA hydratase [EC:4.2.1.17]
4	ech	Beta-oxidation	OD814_000977	FPK	0	Enoyl-CoA hydratase/carnithine racemase (CaiD) (PDB:1DCI)	Enoyl-CoA hydratase/isomerase	enoyl-CoA hydratase [EC:4.2.1.17]
4	ech	Beta-oxidation	OD814_000978	FPK	0	Enoyl-CoA hydratase/carnithine racemase (CaiD) (PDB:1DCI)	Enoyl-CoA hydratase/isomerase
4	ech	Beta-oxidation	OD814_001101	FPK	0	Enoyl-CoA hydratase/carnithine racemase (CaiD) (PDB:1DCI)!!!3-hydroxyacyl-CoA dehydrogenase (FadB) (PDB:5ZQZ)	Enoyl-CoA hydratase/isomerase	enoyl-CoA hydratase [EC:4.2.1.17]
4	ech	Beta-oxidation	OD814_001611	FPK	0	Enoyl-CoA hydratase/carnithine racemase (CaiD) (PDB:1DCI)	Enoyl-CoA hydratase/isomerase	enoyl-CoA hydratase [EC:4.2.1.17]
4	hadh	Beta-oxidation	OD814_000043	FPK	0	Enoyl-CoA hydratase/carnithine racemase (CaiD) (PDB:1DCI)!!!3-hydroxyacyl-CoA dehydrogenase (FadB) (PDB:5ZQZ)	3-hydroxyacyl-CoA dehydrogenase, C-terminal domain	enoyl-CoA hydratase / 3-hydroxyacyl-CoA dehydrogenase [EC:4.2.1.17 1.1.1.35]
4	hadh	Beta-oxidation	OD814_000263	FPK	0	3-hydroxyacyl-CoA dehydrogenase (FadB) (PDB:5ZQZ)	3-hydroxyacyl-CoA dehydrogenase, C-terminal domain	3-hydroxyacyl-CoA dehydrogenase [EC:1.1.1.35]
4	hadh	Beta-oxidation	OD814_000976	FPK	0		3-hydroxyacyl-CoA dehydrogenase, NAD binding domain
4	hadh	Beta-oxidation	OD814_001213	FPK	0	Dihydrolipoamide dehydrogenase (E3) component of pyruvate/2-oxoglutarate dehydrogenase complex or glutathione oxidoreductase (Lpd) (PDB:6QKG)!!!2,4-dienoyl-CoA reductase or related NADH-dependent reductase, Old Yellow Enzyme (OYE) family (FadH) (PDB:1BWK)	3-hydroxyacyl-CoA dehydrogenase, NAD binding domain	2,4-dienoyl-CoA reductase (NADPH2) [EC:1.3.1.34]
4	acat	Beta-oxidation	OD814_000246	FPK	0	Acetyl-CoA acetyltransferase (PaaJ) (PDB:1AFW)
4	acat	Beta-oxidation	OD814_000265	FPK	0	Acetyl-CoA acetyltransferase (PaaJ) (PDB:1AFW)	Beta-ketoacyl synthase, N-terminal domain	acetyl-CoA C-acetyltransferase [EC:2.3.1.9]
4	acat	Beta-oxidation	OD814_000566	FPK	0	Acetyl-CoA acetyltransferase (PaaJ) (PDB:1AFW)	Beta-ketoacyl synthase, N-terminal domain	acetyl-CoA C-acetyltransferase [EC:2.3.1.9]
4	acat	Beta-oxidation	OD814_000567	FPK	0	Acetyl-CoA acetyltransferase (PaaJ) (PDB:1AFW)	Beta-ketoacyl synthase, N-terminal domain	acetyl-CoA C-acetyltransferase [EC:2.3.1.9]
4	acat	Beta-oxidation	OD814_000897	FPK	0	Acetyl-CoA acetyltransferase (PaaJ) (PDB:1AFW)	Thiolase, C-terminal domain	acetyl-CoA C-acetyltransferase [EC:2.3.1.9]
4	acat	Beta-oxidation	OD814_001238	FPK	0	Acetyl-CoA acetyltransferase (PaaJ) (PDB:1AFW)	Beta-ketoacyl synthase, N-terminal domain
4	acat	Beta-oxidation	OD814_001239	FPK	0	Acetyl-CoA acetyltransferase (PaaJ) (PDB:1AFW)
4	acat	Beta-oxidation	OD814_001881	FPK	0	Acetyl-CoA acetyltransferase (PaaJ) (PDB:1AFW)	Thiolase, C-terminal domain	acetyl-CoA C-acetyltransferase [EC:2.3.1.9]
4	mcm	Beta-oxidation	OD814_000790	FPK	0	Methylmalonyl-CoA mutase, C-terminal domain/subunit (cobalamin-binding) (Sbm) (PDB:1B1A)	B12 binding domain	methylmalonyl-CoA mutase, C-terminal domain [EC:5.4.99.2]
4	mcm	Beta-oxidation	OD814_001486	FPK	0.585823	Methylmalonyl-CoA mutase, N-terminal domain/subunit (Sbm) (PDB:6OXC)	Methylmalonyl-CoA mutase	methylmalonyl-CoA mutase, N-terminal domain [EC:5.4.99.2]
4	acds	Wood-Ljungdahl	OD814_000122	FPK	0	CO dehydrogenase/acetyl-CoA synthase gamma subunit (corrinoid Fe-S protein) (CdhE) (PDB:2H9A)	4Fe-4S binding domain	4Fe-4S ferredoxin
4	acds	Wood-Ljungdahl	OD814_000198	FPK	0	CO dehydrogenase/acetyl-CoA synthase alpha subunit (CdhA) (PDB:3CF4)	4Fe-4S dicluster domain	anaerobic carbon-monoxide dehydrogenase, CODH/ACS complex subunit alpha [EC:1.2.7.4]
4	acds	Wood-Ljungdahl	OD814_000200	FPK	0	CO dehydrogenase/acetyl-CoA synthase beta subunit (CdhC)	ACS/CODH beta subunit C-terminal
4	acds	Wood-Ljungdahl	OD814_000279	FPK	0	CO dehydrogenase/acetyl-CoA synthase alpha subunit (CdhA) (PDB:3CF4)	Prismane/CO dehydrogenase family
4	acds	Wood-Ljungdahl	OD814_000280	FPK	0	CO dehydrogenase/acetyl-CoA synthase alpha subunit (CdhA) (PDB:3CF4)	4Fe-4S binding domain
4	acds	Wood-Ljungdahl	OD814_000281	FPK	0	CO dehydrogenase/acetyl-CoA synthase beta subunit (CdhC)	ACS/CODH beta subunit C-terminal
4	acds	Wood-Ljungdahl	OD814_000284	FPK	0	CO dehydrogenase nickel-insertion accessory protein CooC1 (CooC) (PUBMED:15466042)	AAA domain	CO dehydrogenase maturation factor
4	acds	Wood-Ljungdahl	OD814_000507	FPK	0	5,10-methylenetetrahydrofolate reductase (MetF) (PDB:1B5T)!!!CO dehydrogenase/acetyl-CoA synthase delta subunit (corrinoid Fe-S protein) (CdhD)	Methylenetetrahydrofolate reductase	methylenetetrahydrofolate reductase (NADPH) [EC:1.5.1.20]
4	acds	Wood-Ljungdahl	OD814_000659	FPK	0	Predicted RNA-binding protein	CO dehydrogenase accessory protein CooT	uncharacterized protein
4	acds	Wood-Ljungdahl	OD814_000835	FPK	0	CO dehydrogenase nickel-insertion accessory protein CooC1 (CooC) (PUBMED:15466042)	AAA domain	CO dehydrogenase maturation factor
4	acds	Wood-Ljungdahl	OD814_000941	FPK	0	CO dehydrogenase/acetyl-CoA synthase gamma subunit (corrinoid Fe-S protein) (CdhE) (PDB:2H9A)	CO dehydrogenase/acetyl-CoA synthase delta subunit	acetyl-CoA decarbonylase/synthase, CODH/ACS complex subunit gamma [EC:2.1.1.245]
4	acds	Wood-Ljungdahl	OD814_000942	FPK	0	CO dehydrogenase/acetyl-CoA synthase delta subunit (corrinoid Fe-S protein) (CdhD)	CO dehydrogenase/acetyl-CoA synthase delta subunit	acetyl-CoA decarbonylase/synthase, CODH/ACS complex subunit delta [EC:2.1.1.245]
4	acds	Wood-Ljungdahl	OD814_000944	FPK	0	CO dehydrogenase nickel-insertion accessory protein CooC1 (CooC) (PUBMED:15466042)	AAA domain	CO dehydrogenase maturation factor
4	acds	Wood-Ljungdahl	OD814_000945	FPK	0	CO dehydrogenase/acetyl-CoA synthase beta subunit (CdhC)	ACS/CODH beta subunit C-terminal	acetyl-CoA decarbonylase/synthase, CODH/ACS complex subunit beta [EC:2.3.1.169]
4	acds	Wood-Ljungdahl	OD814_000946	FPK	0	CO dehydrogenase/acetyl-CoA synthase epsilon subunit (CdhB) (PDB:1YTL)	CO dehydrogenase beta subunit/acetyl-CoA synthase epsilon subunit	anaerobic carbon-monoxide dehydrogenase, CODH/ACS complex subunit epsilon
4	acds	Wood-Ljungdahl	OD814_000947	FPK	0	CO dehydrogenase/acetyl-CoA synthase alpha subunit (CdhA) (PDB:3CF4)	4Fe-4S dicluster domain	anaerobic carbon-monoxide dehydrogenase, CODH/ACS complex subunit alpha [EC:1.2.7.4]
4	acds	Wood-Ljungdahl	OD814_001273	FPK	0	CO dehydrogenase/acetyl-CoA synthase gamma subunit (corrinoid Fe-S protein) (CdhE) (PDB:2H9A)	CO dehydrogenase/acetyl-CoA synthase delta subunit	acetyl-CoA decarbonylase/synthase, CODH/ACS complex subunit gamma [EC:2.1.1.245]
4	acds	Wood-Ljungdahl	OD814_001274	FPK	0	CO dehydrogenase/acetyl-CoA synthase delta subunit (corrinoid Fe-S protein) (CdhD)	CO dehydrogenase/acetyl-CoA synthase delta subunit	acetyl-CoA decarbonylase/synthase, CODH/ACS complex subunit delta [EC:2.1.1.245]
4	acds	Wood-Ljungdahl	OD814_001276	FPK	0	CO dehydrogenase/acetyl-CoA synthase beta subunit (CdhC)	ACS/CODH beta subunit C-terminal
4	acds	Wood-Ljungdahl	OD814_001277	FPK	0	CO dehydrogenase/acetyl-CoA synthase epsilon subunit (CdhB) (PDB:1YTL)	CO dehydrogenase beta subunit/acetyl-CoA synthase epsilon subunit	anaerobic carbon-monoxide dehydrogenase, CODH/ACS complex subunit epsilon
4	acds	Wood-Ljungdahl	OD814_001278	FPK	0	CO dehydrogenase/acetyl-CoA synthase alpha subunit (CdhA) (PDB:3CF4)	4Fe-4S binding domain	anaerobic carbon-monoxide dehydrogenase, CODH/ACS complex subunit alpha [EC:1.2.7.4]
4	acds	Wood-Ljungdahl	OD814_001288	FPK	0	CO dehydrogenase nickel-insertion accessory protein CooC1 (CooC) (PUBMED:15466042)		CO dehydrogenase maturation factor
4	acds	Wood-Ljungdahl	OD814_001334	FPK	0	CO dehydrogenase nickel-insertion accessory protein CooC1 (CooC) (PUBMED:15466042)	AAA domain	CO dehydrogenase maturation factor
4	acds	Wood-Ljungdahl	OD814_001613	FPK	0	Pyruvate:ferredoxin oxidoreductase or related 2-oxoacid:ferredoxin oxidoreductase, delta subunit (PorD) (PDB:5C4I)!!!CO dehydrogenase/acetyl-CoA synthase gamma subunit (corrinoid Fe-S protein) (CdhE) (PDB:2H9A)	4Fe-4S binding domain	4Fe-4S ferredoxin
4	acds	Wood-Ljungdahl	OD814_001775	FPK	0	CO dehydrogenase nickel-insertion accessory protein CooC1 (CooC) (PUBMED:15466042)	AAA domain	CO dehydrogenase maturation factor
4	met	Wood-Ljungdahl	OD814_000507	FPK	0	5,10-methylenetetrahydrofolate reductase (MetF) (PDB:1B5T)!!!CO dehydrogenase/acetyl-CoA synthase delta subunit (corrinoid Fe-S protein) (CdhD)	Methylenetetrahydrofolate reductase	methylenetetrahydrofolate reductase (NADPH) [EC:1.5.1.20]
4	mer	Wood-Ljungdahl	OD814_001159	FPK	12.5392	Flavin-dependent oxidoreductase, luciferase family (includes alkanesulfonate monooxygenase SsuD and methylene tetrahydromethanopterin reductase) (SsuD) (PDB:1BRL)	Luciferase-like monooxygenase
4	mer	Wood-Ljungdahl	OD814_001315	FPK	0	Flavin-dependent oxidoreductase, luciferase family (includes alkanesulfonate monooxygenase SsuD and methylene tetrahydromethanopterin reductase) (SsuD) (PDB:1BRL)	Luciferase-like monooxygenase	5,10-methylenetetrahydromethanopterin reductase [EC:1.5.98.2]
4	mer	Wood-Ljungdahl	OD814_001446	FPK	0	Flavin-dependent oxidoreductase, luciferase family (includes alkanesulfonate monooxygenase SsuD and methylene tetrahydromethanopterin reductase) (SsuD) (PDB:1BRL)	Luciferase-like monooxygenase	5,10-methylenetetrahydromethanopterin reductase [EC:1.5.98.2]
4	mch	Wood-Ljungdahl	OD814_001523	FPK	0	Methenyltetrahydromethanopterin cyclohydrolase (Mch) (PDB:1QLM)	Cyclohydrolase (MCH)	methenyltetrahydromethanopterin cyclohydrolase [EC:3.5.4.27]
4	ftr	Wood-Ljungdahl	OD814_001204	FPK	0	Formylmethanofuran:tetrahydromethanopterin formyltransferase (Ftr) (PDB:1FTR)	Formylmethanofuran-tetrahydromethanopterin formyltransferase	formylmethanofuran--tetrahydromethanopterin N-formyltransferase [EC:2.3.1.101]
4	ftr	Wood-Ljungdahl	OD814_001247	FPK	0	Formylmethanofuran:tetrahydromethanopterin formyltransferase (Ftr) (PDB:1FTR)	Formylmethanofuran-tetrahydromethanopterin formyltransferase	formylmethanofuran--tetrahydromethanopterin N-formyltransferase [EC:2.3.1.101]
4	fwd	Wood-Ljungdahl	OD814_000023	FPK	0	Formylmethanofuran dehydrogenase subunit B (FwdB) (PDB:5T5I)	Molybdopterin oxidoreductase	formylmethanofuran dehydrogenase subunit B [EC:1.2.7.12]
4	fwd	Wood-Ljungdahl	OD814_000419	FPK	0	Formylmethanofuran dehydrogenase subunit E (FwdE) (PDB:2GLZ)	FmdE, Molybdenum formylmethanofuran dehydrogenase operon	formylmethanofuran dehydrogenase subunit E [EC:1.2.7.12]
4	fwd	Wood-Ljungdahl	OD814_000775	FPK	0	Formylmethanofuran dehydrogenase subunit D (FwdD) (PDB:2KI8)	Molydopterin dinucleotide binding domain	formylmethanofuran dehydrogenase subunit D [EC:1.2.7.12]
4	fwd	Wood-Ljungdahl	OD814_001204	FPK	0	Formylmethanofuran:tetrahydromethanopterin formyltransferase (Ftr) (PDB:1FTR)	Formylmethanofuran-tetrahydromethanopterin formyltransferase	formylmethanofuran--tetrahydromethanopterin N-formyltransferase [EC:2.3.1.101]
4	fwd	Wood-Ljungdahl	OD814_001247	FPK	0	Formylmethanofuran:tetrahydromethanopterin formyltransferase (Ftr) (PDB:1FTR)	Formylmethanofuran-tetrahydromethanopterin formyltransferase	formylmethanofuran--tetrahydromethanopterin N-formyltransferase [EC:2.3.1.101]
4	fwd	Wood-Ljungdahl	OD814_001269	FPK	0	Formylmethanofuran dehydrogenase subunit E (FwdE) (PDB:2GLZ)	FmdE, Molybdenum formylmethanofuran dehydrogenase operon	formylmethanofuran dehydrogenase subunit E [EC:1.2.7.12]
4	fwd	Wood-Ljungdahl	OD814_001537	FPK	0	Formylmethanofuran dehydrogenase subunit B (FwdB) (PDB:5T5I)		formylmethanofuran dehydrogenase subunit B [EC:1.2.7.12]
4	fwd	Wood-Ljungdahl	OD814_001550	FPK	0	Formylmethanofuran dehydrogenase subunit D (FwdD) (PDB:2KI8)	Molydopterin dinucleotide binding domain	formylmethanofuran dehydrogenase subunit D [EC:1.2.7.12]
4	fwd	Wood-Ljungdahl	OD814_001551	FPK	0	Formylmethanofuran dehydrogenase subunit B (FwdB) (PDB:5T5I)	Molybdopterin oxidoreductase	formylmethanofuran dehydrogenase subunit B [EC:1.2.7.12]
4	fwd	Wood-Ljungdahl	OD814_001552	FPK	0	Formylmethanofuran dehydrogenase subunit A (FwdA) (PDB:5T5I)	Amidohydrolase family	formylmethanofuran dehydrogenase subunit A [EC:1.2.7.12]
4	fwd	Wood-Ljungdahl	OD814_001553	FPK	0	Formylmethanofuran dehydrogenase subunit C (FwdC) (PDB:5T5I)	GXGXG motif	formylmethanofuran dehydrogenase subunit C [EC:1.2.7.12]
4	fwd	Wood-Ljungdahl	OD814_001863	FPK	0		FmdE, Molybdenum formylmethanofuran dehydrogenase operon	formylmethanofuran dehydrogenase subunit E [EC:1.2.7.12]
4	hdr	Cofactor recycling	OD814_000096	FPK	0	Heterodisulfide reductase, subunit C (HdrC) (PDB:5ODC)	4Fe-4S dicluster domain	heterodisulfide reductase subunit C2 [EC:1.8.7.3 1.8.98.4 1.8.98.5 1.8.98.6]
4	hdr	Cofactor recycling	OD814_000097	FPK	0	Heterodisulfide reductase, subunit B (HdrB) (PDB:5ODC)	Cysteine-rich domain	heterodisulfide reductase subunit B2 [EC:1.8.7.3 1.8.98.4 1.8.98.5 1.8.98.6]
4	hdr	Cofactor recycling	OD814_000103	FPK	0	Heterodisulfide reductase, subunit A (polyferredoxin) (HdrA) (PDB:5ODC)	FAD binding domain	heterodisulfide reductase subunit A2 [EC:1.8.7.3 1.8.98.4 1.8.98.5 1.8.98.6]
4	hdr	Cofactor recycling	OD814_000349	FPK	4.37445	NADPH-dependent glutamate synthase beta chain or related oxidoreductase (GltD) (PDB:1H7X)!!!Heterodisulfide reductase, subunit A (polyferredoxin) (HdrA) (PDB:5ODC)	Alanine dehydrogenase/PNT, C-terminal domain	heterodisulfide reductase subunit A2 [EC:1.8.7.3 1.8.98.4 1.8.98.5 1.8.98.6]
4	hdr	Cofactor recycling	OD814_000351	FPK	0	Heterodisulfide reductase, subunit A (polyferredoxin) (HdrA) (PDB:5ODC)	Alanine dehydrogenase/PNT, C-terminal domain	heterodisulfide reductase subunit A2 [EC:1.8.7.3 1.8.98.4 1.8.98.5 1.8.98.6]
4	hdr	Cofactor recycling	OD814_000360	FPK	0	Fe-S cluster-containing oxidoreductase, includes glycolate oxidase subunit GlcF (GlpC)	Cysteine-rich domain	heterodisulfide reductase subunit D [EC:1.8.98.1]
4	hdr	Cofactor recycling	OD814_000362	FPK	0	Heterodisulfide reductase, subunit C (HdrC) (PDB:5ODC)	4Fe-4S dicluster domain	heterodisulfide reductase subunit C2 [EC:1.8.7.3 1.8.98.4 1.8.98.5 1.8.98.6]
4	hdr	Cofactor recycling	OD814_000363	FPK	0	Heterodisulfide reductase, subunit B (HdrB) (PDB:5ODC)	Cysteine-rich domain	heterodisulfide reductase subunit B2 [EC:1.8.7.3 1.8.98.4 1.8.98.5 1.8.98.6]
4	hdr	Cofactor recycling	OD814_000446	FPK	0	Heterodisulfide reductase, subunit A (polyferredoxin) (HdrA) (PDB:5ODC)	FAD dependent oxidoreductase	heterodisulfide reductase subunit A2 [EC:1.8.7.3 1.8.98.4 1.8.98.5 1.8.98.6]
4	hdr	Cofactor recycling	OD814_001626	FPK	0	Heterodisulfide reductase, subunit A (polyferredoxin) (HdrA) (PDB:5ODC)	Flavin containing amine oxidoreductase	heterodisulfide reductase subunit A2 [EC:1.8.7.3 1.8.98.4 1.8.98.5 1.8.98.6]
4	hdr	Cofactor recycling	OD814_001627	FPK	0	Heterodisulfide reductase, subunit A (polyferredoxin) (HdrA) (PDB:5ODC)	FAD dependent oxidoreductase	heterodisulfide reductase subunit A2 [EC:1.8.7.3 1.8.98.4 1.8.98.5 1.8.98.6]
4	hdr	Cofactor recycling	OD814_001629	FPK	0	Fe-S cluster-containing oxidoreductase, includes glycolate oxidase subunit GlcF (GlpC)	Cysteine-rich domain	heterodisulfide reductase subunit D [EC:1.8.98.1]
4	FeS-or	Cofactor recycling	OD814_000095	FPK	0	Fe-S cluster-containing oxidoreductase, includes glycolate oxidase subunit GlcF (GlpC)	Cysteine-rich domain	dimethylglycine catabolism B
4	FeS-or	Cofactor recycling	OD814_000350	FPK	0	Fe-S cluster-containing oxidoreductase, includes glycolate oxidase subunit GlcF (GlpC)!!!Coenzyme F420-reducing hydrogenase, delta subunit (FrhD) (PDB:5ODC)	Cysteine-rich domain	F420-non-reducing hydrogenase iron-sulfur subunit [EC:1.12.99.- 1.8.98.5 1.8.98.6]
4	FeS-or	Cofactor recycling	OD814_000360	FPK	0	Fe-S cluster-containing oxidoreductase, includes glycolate oxidase subunit GlcF (GlpC)	Cysteine-rich domain	heterodisulfide reductase subunit D [EC:1.8.98.1]
4	FeS-or	Cofactor recycling	OD814_001628	FPK	0	Fe-S cluster-containing oxidoreductase, includes glycolate oxidase subunit GlcF (GlpC)!!!NADPH-dependent glutamate synthase beta chain or related oxidoreductase (GltD) (PDB:1H7X)	Alanine dehydrogenase/PNT, C-terminal domain
4	FeS-or	Cofactor recycling	OD814_001629	FPK	0	Fe-S cluster-containing oxidoreductase, includes glycolate oxidase subunit GlcF (GlpC)	Cysteine-rich domain	heterodisulfide reductase subunit D [EC:1.8.98.1]
4	ndh	Cofactor recycling	OD814_000024	FPK	0	NADH dehydrogenase, FAD-containing subunit (Ndh) (PDB:5NA4)	L-lysine 6-monooxygenase/L-ornithine 5-monooxygenase	NADH:ubiquinone reductase (H+-translocating) [EC:7.1.1.2]
4	ndh	Cofactor recycling	OD814_000512	FPK	0	NADH:ubiquinone oxidoreductase 27 kD subunit (chain C) (NuoC)	Respiratory-chain NADH dehydrogenase, 30 Kd subunit
4	ndh	Cofactor recycling	OD814_000513	FPK	0	Ni,Fe-hydrogenase III large subunit (HycE2) (PDB:6CFW)	Respiratory-chain NADH dehydrogenase, 49 Kd subunit	ech hydrogenase subunit E
4	ndh	Cofactor recycling	OD814_000514	FPK	0	Formate hydrogenlyase subunit HyfC (HyfC) (PDB:6CFW)	NADH dehydrogenase
4	ndh	Cofactor recycling	OD814_000749	FPK	0	NADH:ubiquinone oxidoreductase subunit 1 (chain H) (NuoH) (PDB:6HUM)	NADH dehydrogenase	F420H2:quinone oxidoreductase subunit H [EC:1.1.98.4]
4	ndh	Cofactor recycling	OD814_000750	FPK	0	NADH:ubiquinone oxidoreductase 49 kD subunit (chain D) (NuoD) (PDB:2FUG)	Respiratory-chain NADH dehydrogenase, 30 Kd subunit
4	ndh	Cofactor recycling	OD814_001059	FPK	0	NADH dehydrogenase, FAD-containing subunit (Ndh) (PDB:5NA4)	Pyridine nucleotide-disulphide oxidoreductase	sulfide:quinone oxidoreductase [EC:1.8.5.4]
4	ndh	Cofactor recycling	OD814_001345	FPK	0	NADH dehydrogenase, FAD-containing subunit (Ndh) (PDB:5NA4)	FAD dependent oxidoreductase	NADH:ubiquinone reductase (H+-translocating) [EC:7.1.1.2]
4	fqo	Cofactor recycling	OD814_000748	FPK	0	Formate hydrogenlyase subunit 6/NADH:ubiquinone oxidoreductase 23 kD subunit (chain I) (NuoI) (PDB:1B0P)	4Fe-4S binding domain	F420H2:quinone oxidoreductase subunit I [EC:1.1.98.4]
4	fqo	Cofactor recycling	OD814_000749	FPK	0	NADH:ubiquinone oxidoreductase subunit 1 (chain H) (NuoH) (PDB:6HUM)	NADH dehydrogenase	F420H2:quinone oxidoreductase subunit H [EC:1.1.98.4]
4	fqo	Cofactor recycling	OD814_000750	FPK	0	NADH:ubiquinone oxidoreductase 49 kD subunit (chain D) (NuoD) (PDB:2FUG)	Respiratory-chain NADH dehydrogenase, 30 Kd subunit
4	fqo	Cofactor recycling	OD814_000751	FPK	0	GTPase-interacting Yip1 domain (Yip1) (PUBMED:25702751;31417902)	Yip1 domain
4	fqo	Cofactor recycling	OD814_000752	FPK	0	NADH:ubiquinone oxidoreductase subunit 3 (chain A) (NuoA) (PDB:3RKO)	NADH-ubiquinone/plastoquinone oxidoreductase, chain 3	F420H2:quinone oxidoreductase subunit A [EC:1.1.98.4]
4	fqo	Cofactor recycling	OD814_000753	FPK	0	NADH:ubiquinone oxidoreductase subunit 2 (chain N) (NuoN) (PDB:4HE8)	Proton-conducting membrane transporter	F420H2:quinone oxidoreductase subunit N [EC:1.1.98.4]
4	fqo	Cofactor recycling	OD814_000754	FPK	0	Membrane H+-translocase/NADH:ubiquinone oxidoreductase subunit 5 (chain L)/Multisubunit Na+/H+ antiporter, MnhA subunit (NuoL) (PDB:3RKO)	Proton-conducting membrane transporter	F420H2:quinone oxidoreductase subunit L [EC:1.1.98.4]
4	fqo	Cofactor recycling	OD814_000755	FPK	0	Formate hydrogenlyase subunit 3/Multisubunit Na+/H+ antiporter, MnhD subunit (HyfB) (PDB:6CFW)	Proton-conducting membrane transporter	F420H2:quinone oxidoreductase subunit M [EC:1.1.98.4]
4	fqo	Cofactor recycling	OD814_000756	FPK	0			F420H2:quinone oxidoreductase subunit K [EC:1.1.98.4]
4	fqo	Cofactor recycling	OD814_000757	FPK	0	NADH:ubiquinone oxidoreductase subunit 6 (chain J) (NuoJ) (PDB:4HE8)		F420H2:quinone oxidoreductase subunit J [EC:1.1.98.4]
4	etf	Electron transport	OD814_000093	FPK	0	Electron transfer flavoprotein, alpha subunit FixB (FixB) (PDB:1EFP)	Electron transfer flavoprotein domain	electron transfer flavoprotein alpha subunit
4	etf	Electron transport	OD814_000094	FPK	0	Electron transfer flavoprotein, alpha and beta subunits (FixA) (PDB:5OL2)	Electron transfer flavoprotein domain	electron transfer flavoprotein beta subunit
4	etf	Electron transport	OD814_000879	FPK	0	Electron transfer flavoprotein, alpha and beta subunits (FixA) (PDB:5OL2)	Electron transfer flavoprotein domain	electron transfer flavoprotein beta subunit
4	etf	Electron transport	OD814_000899	FPK	0	Electron transfer flavoprotein, alpha subunit FixB (FixB) (PDB:1EFP)	Electron transfer flavoprotein domain	electron transfer flavoprotein alpha subunit
4	flaB	Electron transport	OD814_001706	FPK	34.4828	Archaellin (archaeal flagellin) (FlaB) (PDB:5O4U)	Archaebacterial flagellin	archaeal flagellin FlaB
4	pilA	Electron transport	OD814_000253	FPK	0			archaeal type IV pilus assembly protein PilA
4	pilA	Electron transport	OD814_000328	FPK	6.47249	Serine protease, subtilisin family (AprE) (PDB:1SCJ)!!!Uncharacterized conserved protein, PKD repeat domain (PDB:2KZW)	Bacterial Ig domain	archaeal type IV pilus assembly protein PilA
4	pilA	Electron transport	OD814_000332	FPK	0	Archaeal flagellin (archaellin), FlaG/FlaF family	Archaeal Type IV pilin, N-terminal	archaeal type IV pilus assembly protein PilA
4	pilA	Electron transport	OD814_001675	FPK	0	Archaeal flagellin (archaellin), FlaG/FlaF family	Archaeal Type IV pilin, N-terminal	archaeal type IV pilus assembly protein PilA
4	hyd	Electron transport	OD814_000135	FPK	0	Ni,Fe-hydrogenase maturation factor (HyaD) (PDB:1CFZ) (PUBMED:15294295)	Hydrogenase maturation protease	hydrogenase maturation protease [EC:3.4.23.-]
4	hyd	Electron transport	OD814_000508	FPK	0	Ni,Fe-hydrogenase III small subunit (HycG) (PDB:6CFW)	NADH ubiquinone oxidoreductase, 20 Kd subunit	membrane-bound hydrogenase subunit mbhJ [EC:1.12.7.2]
4	hyd	Electron transport	OD814_000513	FPK	0	Ni,Fe-hydrogenase III large subunit (HycE2) (PDB:6CFW)	Respiratory-chain NADH dehydrogenase, 49 Kd subunit	ech hydrogenase subunit E
4	hyd	Electron transport	OD814_001039	FPK	0	Ni,Fe-hydrogenase I small subunit (HyaA) (PDB:6FPI)	NiFe/NiFeSe hydrogenase small subunit C-terminal	hydrogenase small subunit [EC:1.12.99.6]
4	hyd	Electron transport	OD814_001040	FPK	0	Ni,Fe-hydrogenase I large subunit (HyaB) (PDB:6FPI) (PUBMED:25905665)	Nickel-dependent hydrogenase	hydrogenase large subunit [EC:1.12.99.6]
4	hyd	Electron transport	OD814_001041	FPK	0	Ni,Fe-hydrogenase maturation factor (HyaD) (PDB:1CFZ) (PUBMED:15294295)	Hydrogenase maturation protease	hydrogenase maturation protease [EC:3.4.23.-]
4	hyd	Electron transport	OD814_001610	FPK	0	Ni,Fe-hydrogenase maturation factor (HyaD) (PDB:1CFZ) (PUBMED:15294295)	Hydrogenase maturation protease	hydrogenase 3 maturation protease [EC:3.4.23.51]
4	fdh	Electron transport	OD814_000499	FPK	0	Coenzyme F420-reducing hydrogenase, beta subunit (FrhB) (PDB:3ZFS)!!!L-lactate utilization protein LutB, contains a ferredoxin-type domain (LutB)	4Fe-4S dicluster domain	formate dehydrogenase (coenzyme F420) beta subunit [EC:1.17.98.3 1.8.98.6]
4	fdh	Electron transport	OD814_000500	FPK	0	Predicted molibdopterin-dependent oxidoreductase YjgC (YjgC) (PDB:1AA6)	Molybdopterin oxidoreductase	formate dehydrogenase major subunit [EC:1.17.1.9]
24	sat	Sulfate reduction	OD816_001308	FPK	61.2691	ATP sulfurylase (sulfate adenylyltransferase) (MET3) (PDB:1G8F)	ATP-sulfurylase	sulfate adenylyltransferase [EC:2.7.7.4]
24	apr	Sulfate reduction	OD816_001305	FPK	126.937	Succinate dehydrogenase/fumarate reductase, flavoprotein subunit (SdhA) (PDB:1KF6)	FAD binding domain	adenylylsulfate reductase, subunit A [EC:1.8.99.2]
24	apr	Sulfate reduction	OD816_001306	FPK	183.633	NAD-dependent dihydropyrimidine dehydrogenase, PreA subunit (PreA)	Adenosine-5'-phosphosulfate reductase beta subunit	adenylylsulfate reductase, subunit B [EC:1.8.99.2]
24	dsr	Sulfate reduction	OD816_000701	FPK	93.4579	Sulfur transfer complex TusBCD TusE component, DsrC family (tRNA 2-thiouridine synthesizing protein C) (TusE) (PDB:1JI8)	DsrC like protein	dissimilatory sulfite reductase related protein
24	dsr	Sulfate reduction	OD816_001430	FPK	40.0308	Dissimilatory sulfite reductase (desulfoviridin), alpha and beta subunits (DsrA)	Nitrite and sulphite reductase 4Fe-4S domain	dissimilatory sulfite reductase alpha subunit [EC:1.8.99.5]
24	dsr	Sulfate reduction	OD816_001431	FPK	61.5858	Dissimilatory sulfite reductase (desulfoviridin), alpha and beta subunits (DsrA)	4Fe-4S binding domain	dissimilatory sulfite reductase beta subunit [EC:1.8.99.5]
24	dsr	Sulfate reduction	OD816_001432	FPK	47.0588		Dissimilatory sulfite reductase D (DsrD)
24	dsr	Sulfate reduction	OD816_000174	FPK	28.9308	Dissimilatory sulfite reductase (desulfoviridin), alpha and beta subunits (DsrA)	4Fe-4S binding domain
24	pilA	Electron transport	OD816_000644	FPK	64.5995		Prokaryotic N-terminal methylation motif	type IV pilus assembly protein PilA
24	pilA	Electron transport	OD816_000645	FPK	22.0386	Type IV pilus assembly protein, major pilin PilA (PilA) (PDB:1AY2)	Prokaryotic N-terminal methylation motif
24	pilA	Electron transport	OD816_000818	FPK	9.3633	Type IV pilus assembly protein, major pilin PilA (PilA) (PDB:1AY2)	Type II transport protein GspH
24	cyt	Electron transport	OD816_000501	FPK	18.4162	Tetraheme cytochrome c subunit NapC of nitrate or TMAO reductase (NapC)	Cytochrome c7 and related cytochrome c	cytochrome c-type protein NrfB
24	cyt	Electron transport	OD816_001562	FPK	25.2874	DnaJ-class molecular chaperone with C-terminal Zn finger domain (DnaJ) (PDB:1BQ0)	Cytochrome c7 and related cytochrome c
24	cyt	Electron transport	OD816_000107	FPK	21.8424		Cytochrome c7 and related cytochrome c	nitrate reductase (cytochrome), electron transfer subunit
24	cyt	Electron transport	OD816_000988	FPK	23.3494	Cytochrome c, mono- and diheme variants (CccA) (PDB:1A2S)	Cytochrome c554 and c-prime	hydroxylamine dehydrogenase [EC:1.7.2.6]
24	cyt	Electron transport	OD816_000499	FPK	44.9735		Cytochrome c7 and related cytochrome c
24	cyt	Electron transport	OD816_000430	FPK	18.0879
24	hyd	Electron transport	OD816_000406	FPK	144.88	Ni,Fe-hydrogenase I small subunit (HyaA) (PDB:6FPI)	NiFe/NiFeSe hydrogenase small subunit C-terminal	[NiFe] hydrogenase small subunit [EC:1.12.2.1]
24	hyd	Electron transport	OD816_000407	FPK	163.184	Ni,Fe-hydrogenase I large subunit (HyaB) (PDB:6FPI) (PUBMED:25905665)	Nickel-dependent hydrogenase
24	hyd	Electron transport	OD816_000192	FPK	24.2424	Ni,Fe-hydrogenase maturation factor (HyaD) (PDB:1CFZ) (PUBMED:15294295)	Hydrogenase maturation protease	hydrogenase maturation protease [EC:3.4.23.-]
24	hyd	Electron transport	OD816_000428	FPK	17.6322	Ni/Fe-hydrogenase 2 integral membrane subunit HybB (HybB)	Polysulphide reductase, NrfD	dimethyl sulfoxide reductase membrane subunit
24	hyd	Electron transport	OD816_001129	FPK	24.6085	Ni,Fe-hydrogenase maturation factor (HyaD) (PDB:1CFZ) (PUBMED:15294295)	Hydrogenase maturation protease	hydrogenase maturation protease [EC:3.4.23.-]
24	hyd	Electron transport	OD816_001560	FPK	22.2222	Ni/Fe-hydrogenase 2 integral membrane subunit HybB (HybB)	Polysulphide reductase, NrfD
24	hyd	Electron transport	OD816_000228	FPK	67.3975	Anaerobic selenocysteine-containing dehydrogenase (BisC) (PDB:1EU1)	Molybdopterin oxidoreductase	formate dehydrogenase major subunit [EC:1.17.1.9]
24	hyd	Electron transport	OD816_000229	FPK	55.788	Fe-S-cluster-containing dehydrogenase component (DMSO reductase) (HybA) (PDB:2VPW)	4Fe-4S binding domain	formate dehydrogenase iron-sulfur subunit
24	hyd	Electron transport	OD816_000230	FPK	24.1935	Formate dehydrogenase maturation protein FdhE (FdhE) (PDB:2FIY)	Protein involved in formate dehydrogenase formation	FdhE protein
1	acr	Alkane activation	OD815_001019	FPK	202.112	Methyl coenzyme M reductase, beta subunit (McorB) (PDB:5N28)	Methyl-coenzyme M reductase beta subunit, C-terminal domain	methyl-coenzyme M reductase beta subunit [EC:2.8.4.1]
1	acr	Alkane activation	OD815_001020	FPK	127.928	Methyl coenzyme M reductase, alpha subunit (McorA) (PDB:1E6V)	Methyl-coenzyme M reductase alpha subunit, C-terminal domain	methyl-coenzyme M reductase alpha subunit [EC:2.8.4.1]
1	acr	Alkane activation	OD815_001021	FPK	102.171	Methyl coenzyme M reductase, gamma subunit (McorG) (PDB:5N1Q)	Methyl-coenzyme M reductase gamma subunit	methyl-coenzyme M reductase gamma subunit [EC:2.8.4.1]
1	acr	Alkane activation	OD815_001179	FPK	2941.82	Methyl coenzyme M reductase, alpha subunit (McorA) (PDB:1E6V)	Methyl-coenzyme M reductase alpha subunit, C-terminal domain
1	acr	Alkane activation	OD815_001209	FPK	110.383	Uncharacterized conserved protein related to methyl-CoM reductase subunit C, methanogenesis marker protein 7	Methyl-coenzyme M reductase operon protein C
1	acr	Alkane activation	OD815_001254	FPK	89.3471	Methyl coenzyme M reductase, alpha subunit (McorA) (PDB:1E6V)	Methyl-coenzyme M reductase alpha subunit, N-terminal domain
1	acr	Alkane activation	OD815_001376	FPK	409.449	Methyl coenzyme M reductase, alpha subunit (McorA) (PDB:1E6V)	Methyl-coenzyme M reductase alpha subunit, C-terminal domain
1	acr	Alkane activation	OD815_001394	FPK	1026.09	Methyl coenzyme M reductase, beta subunit (McorB) (PDB:5N28)	Methyl-coenzyme M reductase beta subunit, C-terminal domain	methyl-coenzyme M reductase beta subunit [EC:2.8.4.1]
1	acr	Alkane activation	OD815_001395	FPK	837.778	Methyl coenzyme M reductase, gamma subunit (McorG) (PDB:5N1Q)	Methyl-coenzyme M reductase gamma subunit	methyl-coenzyme M reductase gamma subunit [EC:2.8.4.1]
1	acr	Alkane activation	OD815_001407	FPK	115.873	Methyl coenzyme M reductase, subunit C (McorC)		methyl-coenzyme M reductase subunit C
1	acr	Alkane activation	OD815_001547	FPK	302.564	Methyl coenzyme M reductase, subunit D (McorD)	Methyl-coenzyme M reductase operon protein D
1	acr	Alkane activation	OD815_001695	FPK	267.677	Methyl coenzyme M reductase, beta subunit (McorB) (PDB:5N28)	Methyl-coenzyme M reductase beta subunit, C-terminal domain	methyl-coenzyme M reductase beta subunit [EC:2.8.4.1]
1	acr	Alkane activation	OD815_001696	FPK	390.181	Methyl coenzyme M reductase, gamma subunit (McorG) (PDB:5N1Q)	Methyl-coenzyme M reductase gamma subunit	methyl-coenzyme M reductase gamma subunit [EC:2.8.4.1]
1	acr	Alkane activation	OD815_001697	FPK	344.086	Methyl coenzyme M reductase, alpha subunit (McorA) (PDB:1E6V)	Methyl-coenzyme M reductase alpha subunit, N-terminal domain
1	acad	Beta-oxidation	OD815_000130	FPK	126.024	Acyl-CoA dehydrogenase related to the alkylation response protein AidB (CaiA) (PDB:1BUC)	Acyl-CoA dehydrogenase, C-terminal domain	acyl-CoA dehydrogenase [EC:1.3.8.7]
1	acad	Beta-oxidation	OD815_000236	FPK	260.052	Acyl-CoA dehydrogenase related to the alkylation response protein AidB (CaiA) (PDB:1BUC)	Acyl-CoA dehydrogenase, C-terminal domain	acyl-CoA dehydrogenase [EC:1.3.8.7]
1	acad	Beta-oxidation	OD815_000344	FPK	45.0216	Acyl-CoA dehydrogenase related to the alkylation response protein AidB (CaiA) (PDB:1BUC)	Acyl-CoA dehydrogenase, C-terminal domain	acyl-CoA dehydrogenase [EC:1.3.8.7]
1	acad	Beta-oxidation	OD815_000406	FPK	117.235	Acyl-CoA dehydrogenase related to the alkylation response protein AidB (CaiA) (PDB:1BUC)	Acyl-CoA dehydrogenase, C-terminal domain	acyl-CoA dehydrogenase [EC:1.3.8.7]
1	acad	Beta-oxidation	OD815_000506	FPK	972.003	Acyl-CoA dehydrogenase related to the alkylation response protein AidB (CaiA) (PDB:1BUC)	Acyl-CoA dehydrogenase, C-terminal domain	acyl-CoA dehydrogenase [EC:1.3.8.7]
1	acad	Beta-oxidation	OD815_000618	FPK	257.615	Acyl-CoA dehydrogenase related to the alkylation response protein AidB (CaiA) (PDB:1BUC)	Acyl-CoA dehydrogenase, C-terminal domain	acyl-CoA dehydrogenase [EC:1.3.8.7]
1	acad	Beta-oxidation	OD815_000669	FPK	54.2636	Acyl-CoA dehydrogenase related to the alkylation response protein AidB (CaiA) (PDB:1BUC)	Acyl-CoA dehydrogenase, C-terminal domain	acyl-CoA dehydrogenase [EC:1.3.8.7]
1	acad	Beta-oxidation	OD815_000838	FPK	606.86	Acyl-CoA dehydrogenase related to the alkylation response protein AidB (CaiA) (PDB:1BUC)	Acyl-CoA dehydrogenase, C-terminal domain	acyl-CoA dehydrogenase [EC:1.3.8.7]
1	acad	Beta-oxidation	OD815_001238	FPK	44.4444	Acyl-CoA dehydrogenase related to the alkylation response protein AidB (CaiA) (PDB:1BUC)	Acyl-CoA dehydrogenase, C-terminal domain	acyl-CoA dehydrogenase [EC:1.3.8.7]
1	ech	Beta-oxidation	OD815_000458	FPK	45.045	Enoyl-CoA hydratase/carnithine racemase (CaiD) (PDB:1DCI)	Enoyl-CoA hydratase/isomerase
1	ech	Beta-oxidation	OD815_001347	FPK	60.8365	Enoyl-CoA hydratase/carnithine racemase (CaiD) (PDB:1DCI)	Enoyl-CoA hydratase/isomerase	enoyl-CoA hydratase [EC:4.2.1.17]
1	ech	Beta-oxidation	OD815_001496	FPK	438.53	Enoyl-CoA hydratase/carnithine racemase (CaiD) (PDB:1DCI)	Enoyl-CoA hydratase/isomerase	enoyl-CoA hydratase [EC:4.2.1.17]
1	ech	Beta-oxidation	OD815_001644	FPK	72.5191	Enoyl-CoA hydratase/carnithine racemase (CaiD) (PDB:1DCI)	Enoyl-CoA hydratase/isomerase	enoyl-CoA hydratase [EC:4.2.1.17]
1	ech	Beta-oxidation	OD815_001692	FPK	31.3283	Enoyl-CoA hydratase/carnithine racemase (CaiD) (PDB:1DCI)	Enoyl-CoA hydratase/isomerase	enoyl-CoA hydratase [EC:4.2.1.17]
1	hadh	Beta-oxidation	OD815_000133	FPK	86.5672	Dihydrolipoamide dehydrogenase (E3) component of pyruvate/2-oxoglutarate dehydrogenase complex or glutathione oxidoreductase (Lpd) (PDB:6QKG)!!!2,4-dienoyl-CoA reductase or related NADH-dependent reductase, Old Yellow Enzyme (OYE) family (FadH) (PDB:1BWK)	3-hydroxyacyl-CoA dehydrogenase, NAD binding domain	2,4-dienoyl-CoA reductase (NADPH2) [EC:1.3.1.34]
1	hadh	Beta-oxidation	OD815_000178	FPK	621.779	Enoyl-CoA hydratase/carnithine racemase (CaiD) (PDB:1DCI)!!!3-hydroxyacyl-CoA dehydrogenase (FadB) (PDB:5ZQZ)	3-hydroxyacyl-CoA dehydrogenase, C-terminal domain	enoyl-CoA hydratase / 3-hydroxyacyl-CoA dehydrogenase [EC:4.2.1.17 1.1.1.35]
1	hadh	Beta-oxidation	OD815_000457	FPK	48.8889	3-hydroxyacyl-CoA dehydrogenase (FadB) (PDB:5ZQZ)	3-hydroxyacyl-CoA dehydrogenase, C-terminal domain	3-hydroxybutyryl-CoA dehydrogenase [EC:1.1.1.157]
1	hadh	Beta-oxidation	OD815_001453	FPK	307.87	3-hydroxyacyl-CoA dehydrogenase (FadB) (PDB:5ZQZ)	3-hydroxyacyl-CoA dehydrogenase, C-terminal domain	3-hydroxyacyl-CoA dehydrogenase [EC:1.1.1.35]
1	hadh	Beta-oxidation	OD815_001871	FPK	42.8769	NADPH-dependent glutamate synthase beta chain or related oxidoreductase (GltD) (PDB:1H7X)!!!Heterodisulfide reductase, subunit A (polyferredoxin) (HdrA) (PDB:5ODC)	3-hydroxyacyl-CoA dehydrogenase, NAD binding domain
1	acat	Beta-oxidation	OD815_000268	FPK	113.675	Acetyl-CoA acetyltransferase (PaaJ) (PDB:1AFW)	Beta-ketoacyl synthase, N-terminal domain	acetyl-CoA C-acetyltransferase [EC:2.3.1.9]
1	acat	Beta-oxidation	OD815_000480	FPK	65	Acetyl-CoA acetyltransferase (PaaJ) (PDB:1AFW)	Beta-ketoacyl synthase, N-terminal domain	acetyl-CoA C-acetyltransferase [EC:2.3.1.9]
1	acat	Beta-oxidation	OD815_000864	FPK	33.5917	Acetyl-CoA acetyltransferase (PaaJ) (PDB:1AFW)	Thiolase, C-terminal domain	acetyl-CoA C-acetyltransferase [EC:2.3.1.9]
1	acat	Beta-oxidation	OD815_001265	FPK	134.488	Acetyl-CoA acetyltransferase (PaaJ) (PDB:1AFW)	Beta-ketoacyl synthase, N-terminal domain	acetyl-CoA C-acetyltransferase [EC:2.3.1.9]
1	acat	Beta-oxidation	OD815_001494	FPK	425.693	Acetyl-CoA acetyltransferase (PaaJ) (PDB:1AFW)	Beta-ketoacyl synthase, N-terminal domain	acetyl-CoA C-acetyltransferase [EC:2.3.1.9]
1	acat	Beta-oxidation	OD815_001758	FPK	378.939	Acetyl-CoA acetyltransferase (PaaJ) (PDB:1AFW)	Beta-ketoacyl synthase, N-terminal domain	acetyl-CoA C-acetyltransferase [EC:2.3.1.9]
1	acat	Beta-oxidation	OD815_001891	FPK	27.6339	Acetyl-CoA acetyltransferase (PaaJ) (PDB:1AFW)	Thiolase, C-terminal domain
1	mcm	Beta-oxidation	OD815_000341	FPK	122.437	Methylmalonyl-CoA mutase, N-terminal domain/subunit (Sbm) (PDB:6OXC)	Methylmalonyl-CoA mutase	methylmalonyl-CoA mutase, N-terminal domain [EC:5.4.99.2]
1	mcm	Beta-oxidation	OD815_000780	FPK	124.088	Methylmalonyl-CoA mutase, C-terminal domain/subunit (cobalamin-binding) (Sbm) (PDB:1B1A)	B12 binding domain	methylmalonyl-CoA mutase, C-terminal domain [EC:5.4.99.2]
1	acds	Wood-Ljungdahl	OD815_000428	FPK	75.3512	CO dehydrogenase nickel-insertion accessory protein CooC1 (CooC) (PUBMED:15466042)	AAA domain	CO dehydrogenase maturation factor
1	acds	Wood-Ljungdahl	OD815_000649	FPK	367.575	CO dehydrogenase/acetyl-CoA synthase gamma subunit (corrinoid Fe-S protein) (CdhE) (PDB:2H9A)	CO dehydrogenase/acetyl-CoA synthase delta subunit	acetyl-CoA decarbonylase/synthase, CODH/ACS complex subunit gamma [EC:2.1.1.245]
1	acds	Wood-Ljungdahl	OD815_000650	FPK	427.91	CO dehydrogenase/acetyl-CoA synthase delta subunit (corrinoid Fe-S protein) (CdhD)	CO dehydrogenase/acetyl-CoA synthase delta subunit	acetyl-CoA decarbonylase/synthase, CODH/ACS complex subunit delta [EC:2.1.1.245]
1	acds	Wood-Ljungdahl	OD815_000652	FPK	756.972	CO dehydrogenase/acetyl-CoA synthase beta subunit (CdhC)	ACS/CODH beta subunit C-terminal
1	acds	Wood-Ljungdahl	OD815_000653	FPK	293.785	CO dehydrogenase/acetyl-CoA synthase epsilon subunit (CdhB) (PDB:1YTL)	CO dehydrogenase beta subunit/acetyl-CoA synthase epsilon subunit	anaerobic carbon-monoxide dehydrogenase, CODH/ACS complex subunit epsilon
1	acds	Wood-Ljungdahl	OD815_000654	FPK	400.498	CO dehydrogenase/acetyl-CoA synthase alpha subunit (CdhA) (PDB:3CF4)	4Fe-4S binding domain	anaerobic carbon-monoxide dehydrogenase, CODH/ACS complex subunit alpha [EC:1.2.7.4]
1	acds	Wood-Ljungdahl	OD815_000719	FPK	49.1368	CO dehydrogenase nickel-insertion accessory protein CooC1 (CooC) (PUBMED:15466042)	AAA domain	CO dehydrogenase maturation factor
1	acds	Wood-Ljungdahl	OD815_000917	FPK	84.6561		CO dehydrogenase accessory protein CooT	uncharacterized protein
1	acds	Wood-Ljungdahl	OD815_001261	FPK	268.486	CO dehydrogenase/acetyl-CoA synthase alpha subunit (CdhA) (PDB:3CF4)	4Fe-4S dicluster domain	anaerobic carbon-monoxide dehydrogenase, CODH/ACS complex subunit alpha [EC:1.2.7.4]
1	acds	Wood-Ljungdahl	OD815_001263	FPK	260.631	CO dehydrogenase/acetyl-CoA synthase beta subunit (CdhC)	ACS/CODH beta subunit C-terminal
1	acds	Wood-Ljungdahl	OD815_001303	FPK	78.6667	CO dehydrogenase nickel-insertion accessory protein CooC1 (CooC) (PUBMED:15466042)	Adenylylsulphate kinase	CO dehydrogenase maturation factor
1	acds	Wood-Ljungdahl	OD815_001432	FPK	162.807	CO dehydrogenase/acetyl-CoA synthase gamma subunit (corrinoid Fe-S protein) (CdhE) (PDB:2H9A)	CO dehydrogenase/acetyl-CoA synthase delta subunit	acetyl-CoA decarbonylase/synthase, CODH/ACS complex subunit gamma [EC:2.1.1.245]
1	acds	Wood-Ljungdahl	OD815_001433	FPK	239.943	CO dehydrogenase/acetyl-CoA synthase delta subunit (corrinoid Fe-S protein) (CdhD)	CO dehydrogenase/acetyl-CoA synthase delta subunit	acetyl-CoA decarbonylase/synthase, CODH/ACS complex subunit delta [EC:2.1.1.245]
1	acds	Wood-Ljungdahl	OD815_001435	FPK	212.483	CO dehydrogenase nickel-insertion accessory protein CooC1 (CooC) (PUBMED:15466042)	AAA domain	CO dehydrogenase maturation factor
1	acds	Wood-Ljungdahl	OD815_001436	FPK	408.818	CO dehydrogenase/acetyl-CoA synthase beta subunit (CdhC)	ACS/CODH beta subunit C-terminal	acetyl-CoA decarbonylase/synthase, CODH/ACS complex subunit beta [EC:2.3.1.169]
1	acds	Wood-Ljungdahl	OD815_001437	FPK	246.296	CO dehydrogenase/acetyl-CoA synthase epsilon subunit (CdhB) (PDB:1YTL)	CO dehydrogenase beta subunit/acetyl-CoA synthase epsilon subunit	anaerobic carbon-monoxide dehydrogenase, CODH/ACS complex subunit epsilon
1	acds	Wood-Ljungdahl	OD815_001438	FPK	244.033	CO dehydrogenase/acetyl-CoA synthase alpha subunit (CdhA) (PDB:3CF4)	4Fe-4S dicluster domain	anaerobic carbon-monoxide dehydrogenase, CODH/ACS complex subunit alpha [EC:1.2.7.4]
1	acds	Wood-Ljungdahl	OD815_001642	FPK	30.5164	Pyruvate:ferredoxin oxidoreductase or related 2-oxoacid:ferredoxin oxidoreductase, delta subunit (PorD) (PDB:5C4I)!!!CO dehydrogenase/acetyl-CoA synthase gamma subunit (corrinoid Fe-S protein) (CdhE) (PDB:2H9A)	4Fe-4S binding domain	4Fe-4S ferredoxin
1	acds	Wood-Ljungdahl	OD815_001673	FPK	101.022	CO dehydrogenase/acetyl-CoA synthase alpha subunit (CdhA) (PDB:3CF4)	Prismane/CO dehydrogenase family	anaerobic carbon-monoxide dehydrogenase, CODH/ACS complex subunit alpha [EC:1.2.7.4]
1	acds	Wood-Ljungdahl	OD815_001674	FPK	78.2998		CO dehydrogenase beta subunit/acetyl-CoA synthase epsilon subunit
1	acds	Wood-Ljungdahl	OD815_001675	FPK	76.1494	CO dehydrogenase/acetyl-CoA synthase beta subunit (CdhC)	ACS/CODH beta subunit C-terminal
1	acds	Wood-Ljungdahl	OD815_001678	FPK	68.7023	CO dehydrogenase nickel-insertion accessory protein CooC1 (CooC) (PUBMED:15466042)	AAA domain	CO dehydrogenase maturation factor
1	acds	Wood-Ljungdahl	OD815_001825	FPK	141.026	CO dehydrogenase/acetyl-CoA synthase gamma subunit (corrinoid Fe-S protein) (CdhE) (PDB:2H9A)	4Fe-4S binding domain	4Fe-4S ferredoxin
1	met	Wood-Ljungdahl	OD815_001169	FPK	238.854	5,10-methylenetetrahydrofolate reductase (MetF) (PDB:1B5T)!!!CO dehydrogenase/acetyl-CoA synthase delta subunit (corrinoid Fe-S protein) (CdhD)	Methylenetetrahydrofolate reductase	methylenetetrahydrofolate reductase (NADPH) [EC:1.5.1.20]
1	mer	Wood-Ljungdahl	OD815_000385	FPK	531.616	Flavin-dependent oxidoreductase, luciferase family (includes alkanesulfonate monooxygenase SsuD and methylene tetrahydromethanopterin reductase) (SsuD) (PDB:1BRL)	Luciferase-like monooxygenase	5,10-methylenetetrahydromethanopterin reductase [EC:1.5.98.2]
1	mer	Wood-Ljungdahl	OD815_000613	FPK	25.641	Flavin-dependent oxidoreductase, luciferase family (includes alkanesulfonate monooxygenase SsuD and methylene tetrahydromethanopterin reductase) (SsuD) (PDB:1BRL)	Luciferase-like monooxygenase	5,10-methylenetetrahydromethanopterin reductase [EC:1.5.98.2]
1	mtd	Wood-Ljungdahl	OD815_000254	FPK	178.182	F420-dependent methylenetetrahydromethanopterin dehydrogenase (Mtd) (PDB:1QV9)	methylene-5,6,7,8-tetrahydromethanopterin dehydrogenase	methylenetetrahydromethanopterin dehydrogenase [EC:1.5.98.1]
1	mch	Wood-Ljungdahl	OD815_000561	FPK	42.9448	Methenyltetrahydromethanopterin cyclohydrolase (Mch) (PDB:1QLM)	Cyclohydrolase (MCH)	methenyltetrahydromethanopterin cyclohydrolase [EC:3.5.4.27]
1	ftr	Wood-Ljungdahl	OD815_000474	FPK	116.331	Formylmethanofuran:tetrahydromethanopterin formyltransferase (Ftr) (PDB:1FTR)	Formylmethanofuran-tetrahydromethanopterin formyltransferase	formylmethanofuran--tetrahydromethanopterin N-formyltransferase [EC:2.3.1.101]
1	ftr	Wood-Ljungdahl	OD815_001451	FPK	40.1338	Formylmethanofuran:tetrahydromethanopterin formyltransferase (Ftr) (PDB:1FTR)	Formylmethanofuran-tetrahydromethanopterin formyltransferase	formylmethanofuran--tetrahydromethanopterin N-formyltransferase [EC:2.3.1.101]
1	fwd	Wood-Ljungdahl	OD815_000441	FPK	83.3333	Formylmethanofuran dehydrogenase subunit D (FwdD) (PDB:2KI8)	Molydopterin dinucleotide binding domain
1	fwd	Wood-Ljungdahl	OD815_000582	FPK	84.7059	Formylmethanofuran dehydrogenase subunit B (FwdB) (PDB:5T5I)		formylmethanofuran dehydrogenase subunit B [EC:1.2.7.12]
1	fwd	Wood-Ljungdahl	OD815_000870	FPK	238.825	Formylmethanofuran dehydrogenase subunit C (FwdC) (PDB:5T5I)	GXGXG motif	formylmethanofuran dehydrogenase subunit C [EC:1.2.7.12]
1	fwd	Wood-Ljungdahl	OD815_000871	FPK	249.558	Formylmethanofuran dehydrogenase subunit A (FwdA) (PDB:5T5I)	Amidohydrolase family	formylmethanofuran dehydrogenase subunit A [EC:1.2.7.12]
1	fwd	Wood-Ljungdahl	OD815_000872	FPK	221.219	Formylmethanofuran dehydrogenase subunit B (FwdB) (PDB:5T5I)	Molybdopterin oxidoreductase	formylmethanofuran dehydrogenase subunit B [EC:1.2.7.12]
1	fwd	Wood-Ljungdahl	OD815_000873	FPK	222.222	Formylmethanofuran dehydrogenase subunit D (FwdD) (PDB:2KI8)	Molydopterin dinucleotide binding domain	formylmethanofuran dehydrogenase subunit D [EC:1.2.7.12]
1	fwd	Wood-Ljungdahl	OD815_001231	FPK	89.372	Formylmethanofuran dehydrogenase subunit E (FwdE) (PDB:2GLZ)	FmdE, Molybdenum formylmethanofuran dehydrogenase operon	formylmethanofuran dehydrogenase subunit E [EC:1.2.7.12]
1	fwd	Wood-Ljungdahl	OD815_001253	FPK	46.748	Formylmethanofuran dehydrogenase subunit A (FwdA) (PDB:5T5I)	Amidohydrolase family	formylmethanofuran dehydrogenase subunit A [EC:1.2.7.12]
1	fwd	Wood-Ljungdahl	OD815_001374	FPK	40.8922	Formylmethanofuran dehydrogenase subunit E (FwdE) (PDB:2GLZ)	FmdE, Molybdenum formylmethanofuran dehydrogenase operon	formylmethanofuran dehydrogenase subunit E [EC:1.2.7.12]
1	fwd	Wood-Ljungdahl	OD815_001703	FPK	37.8601	Formylmethanofuran dehydrogenase subunit B (FwdB) (PDB:5T5I)		formylmethanofuran dehydrogenase subunit B [EC:1.2.7.12]
1	fwd	Wood-Ljungdahl	OD815_001985	FPK	94.0171	Formylmethanofuran dehydrogenase subunit B (FwdB) (PDB:5T5I)
1	hdr	Cofactor recycling	OD815_000180	FPK	60.3774	NAD(P)H-flavin reductase (Mcr1) (PDB:3A1F)!!!Heterodisulfide reductase, subunit C (HdrC) (PDB:5ODC)	4Fe-4S dicluster domain	sulfhydrogenase subunit beta (sulfur reductase) [EC:1.12.98.4]
1	hdr	Cofactor recycling	OD815_000276	FPK	145.528	Fe-S cluster-containing oxidoreductase, includes glycolate oxidase subunit GlcF (GlpC)	Cysteine-rich domain	heterodisulfide reductase subunit D [EC:1.8.98.1]
1	hdr	Cofactor recycling	OD815_000622	FPK	182.475	Fe-S cluster-containing oxidoreductase, includes glycolate oxidase subunit GlcF (GlpC)	Cysteine-rich domain	heterodisulfide reductase subunit D [EC:1.8.98.1]
1	hdr	Cofactor recycling	OD815_000624	FPK	221.471	Heterodisulfide reductase, subunit A (polyferredoxin) (HdrA) (PDB:5ODC)	FAD dependent oxidoreductase
1	hdr	Cofactor recycling	OD815_000625	FPK	153.31	Heterodisulfide reductase, subunit A (polyferredoxin) (HdrA) (PDB:5ODC)	Flavin containing amine oxidoreductase
1	hdr	Cofactor recycling	OD815_000855	FPK	175.492	Heterodisulfide reductase, subunit A (polyferredoxin) (HdrA) (PDB:5ODC)	FAD dependent oxidoreductase	heterodisulfide reductase subunit A2 [EC:1.8.7.3 1.8.98.4 1.8.98.5 1.8.98.6]
1	hdr	Cofactor recycling	OD815_000939	FPK	90.9524	Fe-S-cluster-containing dehydrogenase component (DMSO reductase) (HybA) (PDB:2VPW)!!!Heterodisulfide reductase, subunit A (polyferredoxin) (HdrA) (PDB:5ODC)!!!Coenzyme F420-reducing hydrogenase, delta subunit (FrhD) (PDB:5ODC)	4Fe-4S binding domain	ferredoxin
1	hdr	Cofactor recycling	OD815_001160	FPK	76.9231	Heterodisulfide reductase, subunit C (HdrC) (PDB:5ODC)	4Fe-4S dicluster domain	heterodisulfide reductase subunit C2 [EC:1.8.7.3 1.8.98.4 1.8.98.5 1.8.98.6]
1	hdr	Cofactor recycling	OD815_001161	FPK	55.9361	Heterodisulfide reductase, subunit B (HdrB) (PDB:5ODC)	Cysteine-rich domain	heterodisulfide reductase subunit B2 [EC:1.8.7.3 1.8.98.4 1.8.98.5 1.8.98.6]
1	hdr	Cofactor recycling	OD815_001177	FPK	152.821	Heterodisulfide reductase, subunit A (polyferredoxin) (HdrA) (PDB:5ODC)!!!Coenzyme F420-reducing hydrogenase, delta subunit (FrhD) (PDB:5ODC)	4Fe-4S binding domain
1	hdr	Cofactor recycling	OD815_001240	FPK	238.897	Heterodisulfide reductase, subunit A (polyferredoxin) (HdrA) (PDB:5ODC)	FAD binding domain	heterodisulfide reductase subunit A2 [EC:1.8.7.3 1.8.98.4 1.8.98.5 1.8.98.6]
1	hdr	Cofactor recycling	OD815_001721	FPK	87.4317	Fe-S cluster-containing oxidoreductase, includes glycolate oxidase subunit GlcF (GlpC)	Cysteine-rich domain	heterodisulfide reductase subunit D [EC:1.8.98.1]
1	hdr	Cofactor recycling	OD815_001724	FPK	64.2978	Heterodisulfide reductase, subunit C (HdrC) (PDB:5ODC)	4Fe-4S binding domain	heterodisulfide reductase subunit C2 [EC:1.8.7.3 1.8.98.4 1.8.98.5 1.8.98.6]
1	hdr	Cofactor recycling	OD815_001725	FPK	92.8571	Heterodisulfide reductase, subunit B (HdrB) (PDB:5ODC)	Cysteine-rich domain	heterodisulfide reductase subunit B2 [EC:1.8.7.3 1.8.98.4 1.8.98.5 1.8.98.6]
1	hdr	Cofactor recycling	OD815_001726	FPK	65.3365	Heterodisulfide reductase, subunit A (polyferredoxin) (HdrA) (PDB:5ODC)	Alanine dehydrogenase/PNT, C-terminal domain
1	hdr	Cofactor recycling	OD815_001768	FPK	79.626	Heterodisulfide reductase, subunit A (polyferredoxin) (HdrA) (PDB:5ODC)	Alanine dehydrogenase/PNT, C-terminal domain	heterodisulfide reductase subunit A2 [EC:1.8.7.3 1.8.98.4 1.8.98.5 1.8.98.6]
1	hdr	Cofactor recycling	OD815_001771	FPK	91.5126	NADPH-dependent glutamate synthase beta chain or related oxidoreductase (GltD) (PDB:1H7X)!!!Heterodisulfide reductase, subunit A (polyferredoxin) (HdrA) (PDB:5ODC)	4Fe-4S binding domain
1	hdr	Cofactor recycling	OD815_001871	FPK	42.8769	NADPH-dependent glutamate synthase beta chain or related oxidoreductase (GltD) (PDB:1H7X)!!!Heterodisulfide reductase, subunit A (polyferredoxin) (HdrA) (PDB:5ODC)	3-hydroxyacyl-CoA dehydrogenase, NAD binding domain
1	FeS-or	Cofactor recycling	OD815_001159	FPK	151.675	Fe-S cluster-containing oxidoreductase, includes glycolate oxidase subunit GlcF (GlpC)!!!Nitrate reductase gamma subunit (NarI) (PDB:1Y5L)	Cysteine-rich domain	dimethylglycine catabolism B
1	FeS-or	Cofactor recycling	OD815_000276	FPK	145.528	Fe-S cluster-containing oxidoreductase, includes glycolate oxidase subunit GlcF (GlpC)	Cysteine-rich domain	heterodisulfide reductase subunit D [EC:1.8.98.1]
1	FeS-or	Cofactor recycling	OD815_000619	FPK	29.724	Fe-S cluster-containing oxidoreductase, includes glycolate oxidase subunit GlcF (GlpC)	Cysteine-rich domain
1	FeS-or	Cofactor recycling	OD815_000622	FPK	182.475	Fe-S cluster-containing oxidoreductase, includes glycolate oxidase subunit GlcF (GlpC)	Cysteine-rich domain	heterodisulfide reductase subunit D [EC:1.8.98.1]
1	FeS-or	Cofactor recycling	OD815_000623	FPK	262.785	Fe-S cluster-containing oxidoreductase, includes glycolate oxidase subunit GlcF (GlpC)!!!NADPH-dependent glutamate synthase beta chain or related oxidoreductase (GltD) (PDB:1H7X)	Flavin containing amine oxidoreductase
1	FeS-or	Cofactor recycling	OD815_001721	FPK	87.4317	Fe-S cluster-containing oxidoreductase, includes glycolate oxidase subunit GlcF (GlpC)	Cysteine-rich domain	heterodisulfide reductase subunit D [EC:1.8.98.1]
1	FeS-or	Cofactor recycling	OD815_001770	FPK	32.0048	Fe-S cluster-containing oxidoreductase, includes glycolate oxidase subunit GlcF (GlpC)!!!Coenzyme F420-reducing hydrogenase, delta subunit (FrhD) (PDB:5ODC)	Cysteine-rich domain	F420-non-reducing hydrogenase iron-sulfur subunit [EC:1.12.99.- 1.8.98.5 1.8.98.6]
1	FeS-or	Cofactor recycling	OD815_001877	FPK	39.2157	Fe-S cluster-containing oxidoreductase, includes glycolate oxidase subunit GlcF (GlpC)	Cysteine-rich domain
1	FeS-or	Cofactor recycling	OD815_001879	FPK	24.055	Fe-S cluster-containing oxidoreductase, includes glycolate oxidase subunit GlcF (GlpC)	4Fe-4S dicluster domain
1	ndh	Cofactor recycling	OD815_000184	FPK	86.0507	NADH dehydrogenase, FAD-containing subunit (Ndh) (PDB:5NA4)	L-lysine 6-monooxygenase/L-ornithine 5-monooxygenase	NADH:ubiquinone reductase (H+-translocating) [EC:7.1.1.2]
1	ndh	Cofactor recycling	OD815_000193	FPK	35.6394	NADH:ubiquinone oxidoreductase 27 kD subunit (chain C) (NuoC)!!!Ni,Fe-hydrogenase III large subunit (HycE2) (PDB:6CFW)	Respiratory-chain NADH dehydrogenase, 30 Kd subunit
1	ndh	Cofactor recycling	OD815_000194	FPK	40.3458	Ni,Fe-hydrogenase III large subunit (HycE2) (PDB:6CFW)	Respiratory-chain NADH dehydrogenase, 49 Kd subunit
1	ndh	Cofactor recycling	OD815_000195	FPK	26.2881	Formate hydrogenlyase subunit HyfC (HyfC) (PDB:6CFW)	NADH dehydrogenase
1	ndh	Cofactor recycling	OD815_000541	FPK	173.461	NADH dehydrogenase, FAD-containing subunit (Ndh) (PDB:5NA4)	FAD dependent oxidoreductase	NADH:ubiquinone reductase (H+-translocating) [EC:7.1.1.2]
1	ndh	Cofactor recycling	OD815_000949	FPK	45.2447	NADH:ubiquinone oxidoreductase subunit 1 (chain H) (NuoH) (PDB:6HUM)	NADH dehydrogenase	F420H2:quinone oxidoreductase subunit H [EC:1.1.98.4]
1	ndh	Cofactor recycling	OD815_000950	FPK	57.5163	NADH:ubiquinone oxidoreductase 49 kD subunit (chain D) (NuoD) (PDB:2FUG)	Respiratory-chain NADH dehydrogenase, 30 Kd subunit
1	ndh	Cofactor recycling	OD815_001134	FPK	189.03	NADH dehydrogenase, FAD-containing subunit (Ndh) (PDB:5NA4)	Pyridine nucleotide-disulphide oxidoreductase	sulfide:quinone oxidoreductase [EC:1.8.5.4]
1	ndh	Cofactor recycling	OD815_001175	FPK	96.3342	Ni,Fe-hydrogenase III large subunit (HycE2) (PDB:6CFW)	Respiratory-chain NADH dehydrogenase, 49 Kd subunit	ech hydrogenase subunit E
1	ndh	Cofactor recycling	OD815_001176	FPK	108.28	Formate hydrogenlyase subunit HyfC (HyfC) (PDB:6CFW)	NADH dehydrogenase
1	fqo	Cofactor recycling	OD815_000948	FPK	36.1446	Formate hydrogenlyase subunit 6/NADH:ubiquinone oxidoreductase 23 kD subunit (chain I) (NuoI) (PDB:1B0P)	4Fe-4S binding domain	F420H2:quinone oxidoreductase subunit I [EC:1.1.98.4]
1	fqo	Cofactor recycling	OD815_000949	FPK	45.2447	NADH:ubiquinone oxidoreductase subunit 1 (chain H) (NuoH) (PDB:6HUM)	NADH dehydrogenase	F420H2:quinone oxidoreductase subunit H [EC:1.1.98.4]
1	fqo	Cofactor recycling	OD815_000950	FPK	57.5163	NADH:ubiquinone oxidoreductase 49 kD subunit (chain D) (NuoD) (PDB:2FUG)	Respiratory-chain NADH dehydrogenase, 30 Kd subunit
1	fqo	Cofactor recycling	OD815_000951	FPK	17.7134	GTPase-interacting Yip1 domain (Yip1) (PUBMED:25702751;31417902)	Yip1 domain
1	fqo	Cofactor recycling	OD815_000952	FPK	42.735	NADH:ubiquinone oxidoreductase subunit 3 (chain A) (NuoA) (PDB:3RKO)	NADH-ubiquinone/plastoquinone oxidoreductase, chain 3	F420H2:quinone oxidoreductase subunit A [EC:1.1.98.4]
1	fqo	Cofactor recycling	OD815_000953	FPK	34.2298	NADH:ubiquinone oxidoreductase subunit 2 (chain N) (NuoN) (PDB:4HE8)	Proton-conducting membrane transporter	F420H2:quinone oxidoreductase subunit N [EC:1.1.98.4]
1	fqo	Cofactor recycling	OD815_000954	FPK	62.0155	Membrane H+-translocase/NADH:ubiquinone oxidoreductase subunit 5 (chain L)/Multisubunit Na+/H+ antiporter, MnhA subunit (NuoL) (PDB:3RKO)	Proton-conducting membrane transporter	F420H2:quinone oxidoreductase subunit L [EC:1.1.98.4]
1	fqo	Cofactor recycling	OD815_000955	FPK	38.3299	Formate hydrogenlyase subunit 3/Multisubunit Na+/H+ antiporter, MnhD subunit (HyfB) (PDB:6CFW)	Proton-conducting membrane transporter	F420H2:quinone oxidoreductase subunit M [EC:1.1.98.4]
1	fqo	Cofactor recycling	OD815_000956	FPK	14.8148			F420H2:quinone oxidoreductase subunit K [EC:1.1.98.4]
1	fqo	Cofactor recycling	OD815_000957	FPK	53.3333	NADH:ubiquinone oxidoreductase subunit 6 (chain J) (NuoJ) (PDB:4HE8)		F420H2:quinone oxidoreductase subunit J [EC:1.1.98.4]
1	etf	Electron transport	OD815_000400	FPK	67.1642	Electron transfer flavoprotein, alpha and beta subunits (FixA) (PDB:5OL2)	Electron transfer flavoprotein domain	electron transfer flavoprotein beta subunit
1	etf	Electron transport	OD815_000908	FPK	59.5238	Electron transfer flavoprotein, alpha subunit FixB (FixB) (PDB:1EFP)	Electron transfer flavoprotein domain	electron transfer flavoprotein alpha subunit
1	etf	Electron transport	OD815_001157	FPK	221.884	Electron transfer flavoprotein, alpha subunit FixB (FixB) (PDB:1EFP)	Electron transfer flavoprotein domain	electron transfer flavoprotein alpha subunit
1	etf	Electron transport	OD815_001158	FPK	279.245	Electron transfer flavoprotein, alpha and beta subunits (FixA) (PDB:5OL2)	Electron transfer flavoprotein domain	electron transfer flavoprotein beta subunit
1	flaB	Electron transport	OD815_000169	FPK	1446.7	Archaellin (archaeal flagellin) (FlaB) (PDB:5O4U)	Archaebacterial flagellin	archaeal flagellin FlaB
1	flaB	Electron transport	OD815_000170	FPK	1401.64	Archaellin (archaeal flagellin) (FlaB) (PDB:5O4U)	Archaebacterial flagellin	archaeal flagellin FlaB
1	flaB	Electron transport	OD815_000171	FPK	935.484	Archaellin (archaeal flagellin) (FlaB) (PDB:5O4U)	Archaebacterial flagellin	archaeal flagellin FlaB
1	pilA	Electron transport	OD815_001333	FPK	2816.67	Archaeal flagellin (archaellin), FlaG/FlaF family	Archaeal Type IV pilin, N-terminal	archaeal type IV pilus assembly protein PilA
1	pilA	Electron transport	OD815_001500	FPK	454.365	Archaeal flagellin (archaellin), FlaG/FlaF family	Archaeal Type IV pilin, N-terminal	archaeal type IV pilus assembly protein PilA
1	pilA	Electron transport	OD815_001802	FPK	37.5587		Archaeal Type IV pilin, N-terminal	archaeal type IV pilus assembly protein PilA
1	pilA	Electron transport	OD815_001805	FPK	39.5833	Archaeal flagellin (archaellin), FlaG/FlaF family	Archaeal Type IV pilin, N-terminal	archaeal type IV pilus assembly protein PilA
1	pilA	Electron transport	OD815_001806	FPK	23.9899	Archaeal flagellin (archaellin), FlaG/FlaF family	Archaeal Type IV pilin, N-terminal	archaeal type IV pilus assembly protein PilA
1	pilA	Electron transport	OD815_001873	FPK	1621.27		Archaeal Type IV pilin, N-terminal	archaeal type IV pilus assembly protein PilA
1	hyd	Electron transport	OD815_000190	FPK	10.929	Ni,Fe-hydrogenase III small subunit (HycG) (PDB:6CFW)	NADH ubiquinone oxidoreductase, 20 Kd subunit
1	hyd	Electron transport	OD815_000194	FPK	40.3458	Ni,Fe-hydrogenase III large subunit (HycE2) (PDB:6CFW)	Respiratory-chain NADH dehydrogenase, 49 Kd subunit
1	hyd	Electron transport	OD815_000837	FPK	30.6306	Ni,Fe-hydrogenase maturation factor (HyaD) (PDB:1CFZ) (PUBMED:15294295)	Hydrogenase maturation protease	hydrogenase maturation protease [EC:3.4.23.-]
1	hyd	Electron transport	OD815_001003	FPK	215.933	Ni,Fe-hydrogenase I small subunit (HyaA) (PDB:6FPI)	NiFe/NiFeSe hydrogenase small subunit C-terminal	hydrogenase small subunit [EC:1.12.99.6]
1	hyd	Electron transport	OD815_001004	FPK	267.361	Ni,Fe-hydrogenase I large subunit (HyaB) (PDB:6FPI) (PUBMED:25905665)	Nickel-dependent hydrogenase	hydrogenase large subunit [EC:1.12.99.6]
1	hyd	Electron transport	OD815_001006	FPK	55.9006	Ni,Fe-hydrogenase maturation factor (HyaD) (PDB:1CFZ) (PUBMED:15294295)	Hydrogenase maturation protease	hydrogenase maturation protease [EC:3.4.23.-]
1	hyd	Electron transport	OD815_001170	FPK	655.914	Ni,Fe-hydrogenase III small subunit (HycG) (PDB:6CFW)	NADH ubiquinone oxidoreductase, 20 Kd subunit	membrane-bound hydrogenase subunit mbhJ [EC:1.12.7.2]
1	hyd	Electron transport	OD815_001175	FPK	96.3342	Ni,Fe-hydrogenase III large subunit (HycE2) (PDB:6CFW)	Respiratory-chain NADH dehydrogenase, 49 Kd subunit	ech hydrogenase subunit E
1	hyd	Electron transport	OD815_001645	FPK	25.1938	Ni,Fe-hydrogenase maturation factor (HyaD) (PDB:1CFZ) (PUBMED:15294295)	Hydrogenase maturation protease	hydrogenase 3 maturation protease [EC:3.4.23.51]
1	fdh	Electron transport	OD815_000519	FPK	85.6721	Predicted molibdopterin-dependent oxidoreductase YjgC (YjgC) (PDB:1AA6)	Molybdopterin oxidoreductase	formate dehydrogenase major subunit [EC:1.17.1.9]
1	fdh	Electron transport	OD815_000520	FPK	103.252	Coenzyme F420-reducing hydrogenase, beta subunit (FrhB) (PDB:3ZFS)!!!L-lactate utilization protein LutB, contains a ferredoxin-type domain (LutB)	4Fe-4S dicluster domain	formate dehydrogenase (coenzyme F420) beta subunit [EC:1.17.98.3 1.8.98.6]
1	fdh	Electron transport	OD815_000927	FPK	228.686	Predicted molibdopterin-dependent oxidoreductase YjgC (YjgC) (PDB:1AA6)	Molybdopterin oxidoreductase	formate dehydrogenase major subunit [EC:1.17.1.9]
1	fdh	Electron transport	OD815_000928	FPK	279.279	Fe-S-cluster-containing dehydrogenase component (DMSO reductase) (HybA) (PDB:2VPW)	4Fe-4S binding domain	formate dehydrogenase iron-sulfur subunit
1	fdh	Electron transport	OD815_000930	FPK	41.9948	Formate dehydrogenase assembly factor FdhD, a sulfurtransferase (FdhD) (PDB:2PW9)	FdhD/NarQ family	FdhD protein
1	fdh	Electron transport	OD815_001540	FPK	178.451	Coenzyme F420-reducing hydrogenase, beta subunit (FrhB) (PDB:3ZFS)!!!L-lactate utilization protein LutB, contains a ferredoxin-type domain (LutB)	4Fe-4S binding domain	formate dehydrogenase (coenzyme F420) beta subunit [EC:1.17.98.3 1.8.98.6]

## Sheet: ED_Fig_7_f
mag	gene	category	locus_tag	measure	dodecane_value	COG20_function	Pfam_function	KOfam_function
4	acr	Alkane activation	OD814_000157	FPK	0	Methyl coenzyme M reductase, gamma subunit (McorG) (PDB:5N1Q)	Methyl-coenzyme M reductase gamma subunit	methyl-coenzyme M reductase gamma subunit [EC:2.8.4.1]
4	acr	Alkane activation	OD814_000158	FPK	0	Methyl coenzyme M reductase, beta subunit (McorB) (PDB:5N28)	Methyl-coenzyme M reductase beta subunit, C-terminal domain	methyl-coenzyme M reductase beta subunit [EC:2.8.4.1]
4	acr	Alkane activation	OD814_000175	FPK	0	Methyl coenzyme M reductase, alpha subunit (McorA) (PDB:1E6V)	Methyl-coenzyme M reductase alpha subunit, C-terminal domain	methyl-coenzyme M reductase alpha subunit [EC:2.8.4.1]
4	acr	Alkane activation	OD814_000176	FPK	0	Methyl coenzyme M reductase, gamma subunit (McorG) (PDB:5N1Q)	Methyl-coenzyme M reductase gamma subunit	methyl-coenzyme M reductase gamma subunit [EC:2.8.4.1]
4	acr	Alkane activation	OD814_000177	FPK	0	Methyl coenzyme M reductase, beta subunit (McorB) (PDB:5N28)	Methyl-coenzyme M reductase beta subunit, C-terminal domain	methyl-coenzyme M reductase beta subunit [EC:2.8.4.1]
4	acr	Alkane activation	OD814_000380	FPK	0	Methyl coenzyme M reductase, subunit C (McorC)		methyl-coenzyme M reductase subunit C
4	acr	Alkane activation	OD814_000515	FPK	0	Methyl coenzyme M reductase, alpha subunit (McorA) (PDB:1E6V)	Methyl-coenzyme M reductase alpha subunit, C-terminal domain
4	acr	Alkane activation	OD814_000784	FPK	0	Methyl coenzyme M reductase, subunit D (McorD)	Methyl-coenzyme M reductase operon protein D
4	acr	Alkane activation	OD814_000814	FPK	0	Methyl coenzyme M reductase, gamma subunit (McorG) (PDB:5N1Q)	Methyl-coenzyme M reductase gamma subunit	methyl-coenzyme M reductase gamma subunit [EC:2.8.4.1]
4	acr	Alkane activation	OD814_000815	FPK	0	Methyl coenzyme M reductase, alpha subunit (McorA) (PDB:1E6V)	Methyl-coenzyme M reductase alpha subunit, C-terminal domain	methyl-coenzyme M reductase alpha subunit [EC:2.8.4.1]
4	acr	Alkane activation	OD814_000816	FPK	0	Methyl coenzyme M reductase, beta subunit (McorB) (PDB:5N28)	Methyl-coenzyme M reductase beta subunit, C-terminal domain	methyl-coenzyme M reductase beta subunit [EC:2.8.4.1]
4	acr	Alkane activation	OD814_001882	FPK	0	Methyl coenzyme M reductase, alpha subunit (McorA) (PDB:1E6V)
4	acad	Beta-oxidation	OD814_000030	FPK	0.870322	Acyl-CoA dehydrogenase related to the alkylation response protein AidB (CaiA) (PDB:1BUC)	Acyl-CoA dehydrogenase, C-terminal domain	acyl-CoA dehydrogenase [EC:1.3.8.7]
4	acad	Beta-oxidation	OD814_000134	FPK	0	Acyl-CoA dehydrogenase related to the alkylation response protein AidB (CaiA) (PDB:1BUC)	Acyl-CoA dehydrogenase, C-terminal domain	acyl-CoA dehydrogenase [EC:1.3.8.7]
4	acad	Beta-oxidation	OD814_000410	FPK	0	Acyl-CoA dehydrogenase related to the alkylation response protein AidB (CaiA) (PDB:1BUC)	Acyl-CoA dehydrogenase, N-terminal domain
4	acad	Beta-oxidation	OD814_000411	FPK	0	Acyl-CoA dehydrogenase related to the alkylation response protein AidB (CaiA) (PDB:1BUC)	Acyl-CoA dehydrogenase, middle domain
4	acad	Beta-oxidation	OD814_000412	FPK	0	Acyl-CoA dehydrogenase related to the alkylation response protein AidB (CaiA) (PDB:1BUC)	Acyl-CoA dehydrogenase, C-terminal domain
4	acad	Beta-oxidation	OD814_000557	FPK	0	Acyl-CoA dehydrogenase related to the alkylation response protein AidB (CaiA) (PDB:1BUC)	Acyl-CoA dehydrogenase, C-terminal domain	acyl-CoA dehydrogenase [EC:1.3.8.7]
4	acad	Beta-oxidation	OD814_000678	FPK	0	Acyl-CoA dehydrogenase related to the alkylation response protein AidB (CaiA) (PDB:1BUC)	Acyl-CoA dehydrogenase, C-terminal domain	acyl-CoA dehydrogenase [EC:1.3.8.7]
4	acad	Beta-oxidation	OD814_000887	FPK	0	Acyl-CoA dehydrogenase related to the alkylation response protein AidB (CaiA) (PDB:1BUC)	Acyl-CoA dehydrogenase, C-terminal domain	acyl-CoA dehydrogenase [EC:1.3.8.7]
4	acad	Beta-oxidation	OD814_000948	FPK	0	Acyl-CoA dehydrogenase related to the alkylation response protein AidB (CaiA) (PDB:1BUC)	Acyl-CoA dehydrogenase, C-terminal domain
4	acad	Beta-oxidation	OD814_001174	FPK	0	Acyl-CoA dehydrogenase related to the alkylation response protein AidB (CaiA) (PDB:1BUC)	Acyl-CoA dehydrogenase, C-terminal domain	acyl-CoA dehydrogenase [EC:1.3.8.7]
4	acad	Beta-oxidation	OD814_001489	FPK	0	Acyl-CoA dehydrogenase related to the alkylation response protein AidB (CaiA) (PDB:1BUC)	Acyl-CoA dehydrogenase, C-terminal domain	acyl-CoA dehydrogenase [EC:1.3.8.7]
4	ech	Beta-oxidation	OD814_000043	FPK	0	Enoyl-CoA hydratase/carnithine racemase (CaiD) (PDB:1DCI)!!!3-hydroxyacyl-CoA dehydrogenase (FadB) (PDB:5ZQZ)	3-hydroxyacyl-CoA dehydrogenase, C-terminal domain	enoyl-CoA hydratase / 3-hydroxyacyl-CoA dehydrogenase [EC:4.2.1.17 1.1.1.35]
4	ech	Beta-oxidation	OD814_000181	FPK	0		Enoyl-CoA hydratase/isomerase
4	ech	Beta-oxidation	OD814_000336	FPK	0	Enoyl-CoA hydratase/carnithine racemase (CaiD) (PDB:1DCI)	Enoyl-CoA hydratase/isomerase	enoyl-CoA hydratase [EC:4.2.1.17]
4	ech	Beta-oxidation	OD814_000492	FPK	0	Enoyl-CoA hydratase/carnithine racemase (CaiD) (PDB:1DCI)	Enoyl-CoA hydratase/isomerase	enoyl-CoA hydratase [EC:4.2.1.17]
4	ech	Beta-oxidation	OD814_000977	FPK	0	Enoyl-CoA hydratase/carnithine racemase (CaiD) (PDB:1DCI)	Enoyl-CoA hydratase/isomerase	enoyl-CoA hydratase [EC:4.2.1.17]
4	ech	Beta-oxidation	OD814_000978	FPK	0	Enoyl-CoA hydratase/carnithine racemase (CaiD) (PDB:1DCI)	Enoyl-CoA hydratase/isomerase
4	ech	Beta-oxidation	OD814_001101	FPK	0	Enoyl-CoA hydratase/carnithine racemase (CaiD) (PDB:1DCI)!!!3-hydroxyacyl-CoA dehydrogenase (FadB) (PDB:5ZQZ)	Enoyl-CoA hydratase/isomerase	enoyl-CoA hydratase [EC:4.2.1.17]
4	ech	Beta-oxidation	OD814_001611	FPK	0	Enoyl-CoA hydratase/carnithine racemase (CaiD) (PDB:1DCI)	Enoyl-CoA hydratase/isomerase	enoyl-CoA hydratase [EC:4.2.1.17]
4	hadh	Beta-oxidation	OD814_000043	FPK	0	Enoyl-CoA hydratase/carnithine racemase (CaiD) (PDB:1DCI)!!!3-hydroxyacyl-CoA dehydrogenase (FadB) (PDB:5ZQZ)	3-hydroxyacyl-CoA dehydrogenase, C-terminal domain	enoyl-CoA hydratase / 3-hydroxyacyl-CoA dehydrogenase [EC:4.2.1.17 1.1.1.35]
4	hadh	Beta-oxidation	OD814_000263	FPK	0	3-hydroxyacyl-CoA dehydrogenase (FadB) (PDB:5ZQZ)	3-hydroxyacyl-CoA dehydrogenase, C-terminal domain	3-hydroxyacyl-CoA dehydrogenase [EC:1.1.1.35]
4	hadh	Beta-oxidation	OD814_000976	FPK	0		3-hydroxyacyl-CoA dehydrogenase, NAD binding domain
4	hadh	Beta-oxidation	OD814_001213	FPK	0	Dihydrolipoamide dehydrogenase (E3) component of pyruvate/2-oxoglutarate dehydrogenase complex or glutathione oxidoreductase (Lpd) (PDB:6QKG)!!!2,4-dienoyl-CoA reductase or related NADH-dependent reductase, Old Yellow Enzyme (OYE) family (FadH) (PDB:1BWK)	3-hydroxyacyl-CoA dehydrogenase, NAD binding domain	2,4-dienoyl-CoA reductase (NADPH2) [EC:1.3.1.34]
4	acat	Beta-oxidation	OD814_000246	FPK	0	Acetyl-CoA acetyltransferase (PaaJ) (PDB:1AFW)
4	acat	Beta-oxidation	OD814_000265	FPK	0	Acetyl-CoA acetyltransferase (PaaJ) (PDB:1AFW)	Beta-ketoacyl synthase, N-terminal domain	acetyl-CoA C-acetyltransferase [EC:2.3.1.9]
4	acat	Beta-oxidation	OD814_000566	FPK	0	Acetyl-CoA acetyltransferase (PaaJ) (PDB:1AFW)	Beta-ketoacyl synthase, N-terminal domain	acetyl-CoA C-acetyltransferase [EC:2.3.1.9]
4	acat	Beta-oxidation	OD814_000567	FPK	0	Acetyl-CoA acetyltransferase (PaaJ) (PDB:1AFW)	Beta-ketoacyl synthase, N-terminal domain	acetyl-CoA C-acetyltransferase [EC:2.3.1.9]
4	acat	Beta-oxidation	OD814_000897	FPK	0	Acetyl-CoA acetyltransferase (PaaJ) (PDB:1AFW)	Thiolase, C-terminal domain	acetyl-CoA C-acetyltransferase [EC:2.3.1.9]
4	acat	Beta-oxidation	OD814_001238	FPK	0	Acetyl-CoA acetyltransferase (PaaJ) (PDB:1AFW)	Beta-ketoacyl synthase, N-terminal domain
4	acat	Beta-oxidation	OD814_001239	FPK	0	Acetyl-CoA acetyltransferase (PaaJ) (PDB:1AFW)
4	acat	Beta-oxidation	OD814_001881	FPK	0	Acetyl-CoA acetyltransferase (PaaJ) (PDB:1AFW)	Thiolase, C-terminal domain	acetyl-CoA C-acetyltransferase [EC:2.3.1.9]
4	mcm	Beta-oxidation	OD814_000790	FPK	0	Methylmalonyl-CoA mutase, C-terminal domain/subunit (cobalamin-binding) (Sbm) (PDB:1B1A)	B12 binding domain	methylmalonyl-CoA mutase, C-terminal domain [EC:5.4.99.2]
4	mcm	Beta-oxidation	OD814_001486	FPK	0	Methylmalonyl-CoA mutase, N-terminal domain/subunit (Sbm) (PDB:6OXC)	Methylmalonyl-CoA mutase	methylmalonyl-CoA mutase, N-terminal domain [EC:5.4.99.2]
4	acds	Wood-Ljungdahl	OD814_000122	FPK	0	CO dehydrogenase/acetyl-CoA synthase gamma subunit (corrinoid Fe-S protein) (CdhE) (PDB:2H9A)	4Fe-4S binding domain	4Fe-4S ferredoxin
4	acds	Wood-Ljungdahl	OD814_000198	FPK	0	CO dehydrogenase/acetyl-CoA synthase alpha subunit (CdhA) (PDB:3CF4)	4Fe-4S dicluster domain	anaerobic carbon-monoxide dehydrogenase, CODH/ACS complex subunit alpha [EC:1.2.7.4]
4	acds	Wood-Ljungdahl	OD814_000200	FPK	0	CO dehydrogenase/acetyl-CoA synthase beta subunit (CdhC)	ACS/CODH beta subunit C-terminal
4	acds	Wood-Ljungdahl	OD814_000279	FPK	0	CO dehydrogenase/acetyl-CoA synthase alpha subunit (CdhA) (PDB:3CF4)	Prismane/CO dehydrogenase family
4	acds	Wood-Ljungdahl	OD814_000280	FPK	0	CO dehydrogenase/acetyl-CoA synthase alpha subunit (CdhA) (PDB:3CF4)	4Fe-4S binding domain
4	acds	Wood-Ljungdahl	OD814_000281	FPK	0	CO dehydrogenase/acetyl-CoA synthase beta subunit (CdhC)	ACS/CODH beta subunit C-terminal
4	acds	Wood-Ljungdahl	OD814_000284	FPK	0	CO dehydrogenase nickel-insertion accessory protein CooC1 (CooC) (PUBMED:15466042)	AAA domain	CO dehydrogenase maturation factor
4	acds	Wood-Ljungdahl	OD814_000507	FPK	0	5,10-methylenetetrahydrofolate reductase (MetF) (PDB:1B5T)!!!CO dehydrogenase/acetyl-CoA synthase delta subunit (corrinoid Fe-S protein) (CdhD)	Methylenetetrahydrofolate reductase	methylenetetrahydrofolate reductase (NADPH) [EC:1.5.1.20]
4	acds	Wood-Ljungdahl	OD814_000659	FPK	0	Predicted RNA-binding protein	CO dehydrogenase accessory protein CooT	uncharacterized protein
4	acds	Wood-Ljungdahl	OD814_000835	FPK	0	CO dehydrogenase nickel-insertion accessory protein CooC1 (CooC) (PUBMED:15466042)	AAA domain	CO dehydrogenase maturation factor
4	acds	Wood-Ljungdahl	OD814_000941	FPK	0	CO dehydrogenase/acetyl-CoA synthase gamma subunit (corrinoid Fe-S protein) (CdhE) (PDB:2H9A)	CO dehydrogenase/acetyl-CoA synthase delta subunit	acetyl-CoA decarbonylase/synthase, CODH/ACS complex subunit gamma [EC:2.1.1.245]
4	acds	Wood-Ljungdahl	OD814_000942	FPK	0	CO dehydrogenase/acetyl-CoA synthase delta subunit (corrinoid Fe-S protein) (CdhD)	CO dehydrogenase/acetyl-CoA synthase delta subunit	acetyl-CoA decarbonylase/synthase, CODH/ACS complex subunit delta [EC:2.1.1.245]
4	acds	Wood-Ljungdahl	OD814_000944	FPK	0	CO dehydrogenase nickel-insertion accessory protein CooC1 (CooC) (PUBMED:15466042)	AAA domain	CO dehydrogenase maturation factor
4	acds	Wood-Ljungdahl	OD814_000945	FPK	0	CO dehydrogenase/acetyl-CoA synthase beta subunit (CdhC)	ACS/CODH beta subunit C-terminal	acetyl-CoA decarbonylase/synthase, CODH/ACS complex subunit beta [EC:2.3.1.169]
4	acds	Wood-Ljungdahl	OD814_000946	FPK	0	CO dehydrogenase/acetyl-CoA synthase epsilon subunit (CdhB) (PDB:1YTL)	CO dehydrogenase beta subunit/acetyl-CoA synthase epsilon subunit	anaerobic carbon-monoxide dehydrogenase, CODH/ACS complex subunit epsilon
4	acds	Wood-Ljungdahl	OD814_000947	FPK	0	CO dehydrogenase/acetyl-CoA synthase alpha subunit (CdhA) (PDB:3CF4)	4Fe-4S dicluster domain	anaerobic carbon-monoxide dehydrogenase, CODH/ACS complex subunit alpha [EC:1.2.7.4]
4	acds	Wood-Ljungdahl	OD814_001273	FPK	0	CO dehydrogenase/acetyl-CoA synthase gamma subunit (corrinoid Fe-S protein) (CdhE) (PDB:2H9A)	CO dehydrogenase/acetyl-CoA synthase delta subunit	acetyl-CoA decarbonylase/synthase, CODH/ACS complex subunit gamma [EC:2.1.1.245]
4	acds	Wood-Ljungdahl	OD814_001274	FPK	0	CO dehydrogenase/acetyl-CoA synthase delta subunit (corrinoid Fe-S protein) (CdhD)	CO dehydrogenase/acetyl-CoA synthase delta subunit	acetyl-CoA decarbonylase/synthase, CODH/ACS complex subunit delta [EC:2.1.1.245]
4	acds	Wood-Ljungdahl	OD814_001276	FPK	0	CO dehydrogenase/acetyl-CoA synthase beta subunit (CdhC)	ACS/CODH beta subunit C-terminal
4	acds	Wood-Ljungdahl	OD814_001277	FPK	0	CO dehydrogenase/acetyl-CoA synthase epsilon subunit (CdhB) (PDB:1YTL)	CO dehydrogenase beta subunit/acetyl-CoA synthase epsilon subunit	anaerobic carbon-monoxide dehydrogenase, CODH/ACS complex subunit epsilon
4	acds	Wood-Ljungdahl	OD814_001278	FPK	0	CO dehydrogenase/acetyl-CoA synthase alpha subunit (CdhA) (PDB:3CF4)	4Fe-4S binding domain	anaerobic carbon-monoxide dehydrogenase, CODH/ACS complex subunit alpha [EC:1.2.7.4]
4	acds	Wood-Ljungdahl	OD814_001288	FPK	0	CO dehydrogenase nickel-insertion accessory protein CooC1 (CooC) (PUBMED:15466042)		CO dehydrogenase maturation factor
4	acds	Wood-Ljungdahl	OD814_001334	FPK	0	CO dehydrogenase nickel-insertion accessory protein CooC1 (CooC) (PUBMED:15466042)	AAA domain	CO dehydrogenase maturation factor
4	acds	Wood-Ljungdahl	OD814_001613	FPK	0	Pyruvate:ferredoxin oxidoreductase or related 2-oxoacid:ferredoxin oxidoreductase, delta subunit (PorD) (PDB:5C4I)!!!CO dehydrogenase/acetyl-CoA synthase gamma subunit (corrinoid Fe-S protein) (CdhE) (PDB:2H9A)	4Fe-4S binding domain	4Fe-4S ferredoxin
4	acds	Wood-Ljungdahl	OD814_001775	FPK	0	CO dehydrogenase nickel-insertion accessory protein CooC1 (CooC) (PUBMED:15466042)	AAA domain	CO dehydrogenase maturation factor
4	met	Wood-Ljungdahl	OD814_000507	FPK	0	5,10-methylenetetrahydrofolate reductase (MetF) (PDB:1B5T)!!!CO dehydrogenase/acetyl-CoA synthase delta subunit (corrinoid Fe-S protein) (CdhD)	Methylenetetrahydrofolate reductase	methylenetetrahydrofolate reductase (NADPH) [EC:1.5.1.20]
4	mer	Wood-Ljungdahl	OD814_001159	FPK	11.4943	Flavin-dependent oxidoreductase, luciferase family (includes alkanesulfonate monooxygenase SsuD and methylene tetrahydromethanopterin reductase) (SsuD) (PDB:1BRL)	Luciferase-like monooxygenase
4	mer	Wood-Ljungdahl	OD814_001315	FPK	0	Flavin-dependent oxidoreductase, luciferase family (includes alkanesulfonate monooxygenase SsuD and methylene tetrahydromethanopterin reductase) (SsuD) (PDB:1BRL)	Luciferase-like monooxygenase	5,10-methylenetetrahydromethanopterin reductase [EC:1.5.98.2]
4	mer	Wood-Ljungdahl	OD814_001446	FPK	0	Flavin-dependent oxidoreductase, luciferase family (includes alkanesulfonate monooxygenase SsuD and methylene tetrahydromethanopterin reductase) (SsuD) (PDB:1BRL)	Luciferase-like monooxygenase	5,10-methylenetetrahydromethanopterin reductase [EC:1.5.98.2]
4	mch	Wood-Ljungdahl	OD814_001523	FPK	0	Methenyltetrahydromethanopterin cyclohydrolase (Mch) (PDB:1QLM)	Cyclohydrolase (MCH)	methenyltetrahydromethanopterin cyclohydrolase [EC:3.5.4.27]
4	ftr	Wood-Ljungdahl	OD814_001204	FPK	0	Formylmethanofuran:tetrahydromethanopterin formyltransferase (Ftr) (PDB:1FTR)	Formylmethanofuran-tetrahydromethanopterin formyltransferase	formylmethanofuran--tetrahydromethanopterin N-formyltransferase [EC:2.3.1.101]
4	ftr	Wood-Ljungdahl	OD814_001247	FPK	0	Formylmethanofuran:tetrahydromethanopterin formyltransferase (Ftr) (PDB:1FTR)	Formylmethanofuran-tetrahydromethanopterin formyltransferase	formylmethanofuran--tetrahydromethanopterin N-formyltransferase [EC:2.3.1.101]
4	fwd	Wood-Ljungdahl	OD814_000023	FPK	0	Formylmethanofuran dehydrogenase subunit B (FwdB) (PDB:5T5I)	Molybdopterin oxidoreductase	formylmethanofuran dehydrogenase subunit B [EC:1.2.7.12]
4	fwd	Wood-Ljungdahl	OD814_000419	FPK	0	Formylmethanofuran dehydrogenase subunit E (FwdE) (PDB:2GLZ)	FmdE, Molybdenum formylmethanofuran dehydrogenase operon	formylmethanofuran dehydrogenase subunit E [EC:1.2.7.12]
4	fwd	Wood-Ljungdahl	OD814_000775	FPK	0	Formylmethanofuran dehydrogenase subunit D (FwdD) (PDB:2KI8)	Molydopterin dinucleotide binding domain	formylmethanofuran dehydrogenase subunit D [EC:1.2.7.12]
4	fwd	Wood-Ljungdahl	OD814_001204	FPK	0	Formylmethanofuran:tetrahydromethanopterin formyltransferase (Ftr) (PDB:1FTR)	Formylmethanofuran-tetrahydromethanopterin formyltransferase	formylmethanofuran--tetrahydromethanopterin N-formyltransferase [EC:2.3.1.101]
4	fwd	Wood-Ljungdahl	OD814_001247	FPK	0	Formylmethanofuran:tetrahydromethanopterin formyltransferase (Ftr) (PDB:1FTR)	Formylmethanofuran-tetrahydromethanopterin formyltransferase	formylmethanofuran--tetrahydromethanopterin N-formyltransferase [EC:2.3.1.101]
4	fwd	Wood-Ljungdahl	OD814_001269	FPK	0	Formylmethanofuran dehydrogenase subunit E (FwdE) (PDB:2GLZ)	FmdE, Molybdenum formylmethanofuran dehydrogenase operon	formylmethanofuran dehydrogenase subunit E [EC:1.2.7.12]
4	fwd	Wood-Ljungdahl	OD814_001537	FPK	0	Formylmethanofuran dehydrogenase subunit B (FwdB) (PDB:5T5I)		formylmethanofuran dehydrogenase subunit B [EC:1.2.7.12]
4	fwd	Wood-Ljungdahl	OD814_001550	FPK	0	Formylmethanofuran dehydrogenase subunit D (FwdD) (PDB:2KI8)	Molydopterin dinucleotide binding domain	formylmethanofuran dehydrogenase subunit D [EC:1.2.7.12]
4	fwd	Wood-Ljungdahl	OD814_001551	FPK	0	Formylmethanofuran dehydrogenase subunit B (FwdB) (PDB:5T5I)	Molybdopterin oxidoreductase	formylmethanofuran dehydrogenase subunit B [EC:1.2.7.12]
4	fwd	Wood-Ljungdahl	OD814_001552	FPK	0	Formylmethanofuran dehydrogenase subunit A (FwdA) (PDB:5T5I)	Amidohydrolase family	formylmethanofuran dehydrogenase subunit A [EC:1.2.7.12]
4	fwd	Wood-Ljungdahl	OD814_001553	FPK	1.26263	Formylmethanofuran dehydrogenase subunit C (FwdC) (PDB:5T5I)	GXGXG motif	formylmethanofuran dehydrogenase subunit C [EC:1.2.7.12]
4	fwd	Wood-Ljungdahl	OD814_001863	FPK	0.966184		FmdE, Molybdenum formylmethanofuran dehydrogenase operon	formylmethanofuran dehydrogenase subunit E [EC:1.2.7.12]
4	hdr	Cofactor recycling	OD814_000096	FPK	0	Heterodisulfide reductase, subunit C (HdrC) (PDB:5ODC)	4Fe-4S dicluster domain	heterodisulfide reductase subunit C2 [EC:1.8.7.3 1.8.98.4 1.8.98.5 1.8.98.6]
4	hdr	Cofactor recycling	OD814_000097	FPK	0	Heterodisulfide reductase, subunit B (HdrB) (PDB:5ODC)	Cysteine-rich domain	heterodisulfide reductase subunit B2 [EC:1.8.7.3 1.8.98.4 1.8.98.5 1.8.98.6]
4	hdr	Cofactor recycling	OD814_000103	FPK	0	Heterodisulfide reductase, subunit A (polyferredoxin) (HdrA) (PDB:5ODC)	FAD binding domain	heterodisulfide reductase subunit A2 [EC:1.8.7.3 1.8.98.4 1.8.98.5 1.8.98.6]
4	hdr	Cofactor recycling	OD814_000349	FPK	4.08282	NADPH-dependent glutamate synthase beta chain or related oxidoreductase (GltD) (PDB:1H7X)!!!Heterodisulfide reductase, subunit A (polyferredoxin) (HdrA) (PDB:5ODC)	Alanine dehydrogenase/PNT, C-terminal domain	heterodisulfide reductase subunit A2 [EC:1.8.7.3 1.8.98.4 1.8.98.5 1.8.98.6]
4	hdr	Cofactor recycling	OD814_000351	FPK	0	Heterodisulfide reductase, subunit A (polyferredoxin) (HdrA) (PDB:5ODC)	Alanine dehydrogenase/PNT, C-terminal domain	heterodisulfide reductase subunit A2 [EC:1.8.7.3 1.8.98.4 1.8.98.5 1.8.98.6]
4	hdr	Cofactor recycling	OD814_000360	FPK	0	Fe-S cluster-containing oxidoreductase, includes glycolate oxidase subunit GlcF (GlpC)	Cysteine-rich domain	heterodisulfide reductase subunit D [EC:1.8.98.1]
4	hdr	Cofactor recycling	OD814_000362	FPK	0	Heterodisulfide reductase, subunit C (HdrC) (PDB:5ODC)	4Fe-4S dicluster domain	heterodisulfide reductase subunit C2 [EC:1.8.7.3 1.8.98.4 1.8.98.5 1.8.98.6]
4	hdr	Cofactor recycling	OD814_000363	FPK	0	Heterodisulfide reductase, subunit B (HdrB) (PDB:5ODC)	Cysteine-rich domain	heterodisulfide reductase subunit B2 [EC:1.8.7.3 1.8.98.4 1.8.98.5 1.8.98.6]
4	hdr	Cofactor recycling	OD814_000446	FPK	0	Heterodisulfide reductase, subunit A (polyferredoxin) (HdrA) (PDB:5ODC)	FAD dependent oxidoreductase	heterodisulfide reductase subunit A2 [EC:1.8.7.3 1.8.98.4 1.8.98.5 1.8.98.6]
4	hdr	Cofactor recycling	OD814_001626	FPK	0	Heterodisulfide reductase, subunit A (polyferredoxin) (HdrA) (PDB:5ODC)	Flavin containing amine oxidoreductase	heterodisulfide reductase subunit A2 [EC:1.8.7.3 1.8.98.4 1.8.98.5 1.8.98.6]
4	hdr	Cofactor recycling	OD814_001627	FPK	0	Heterodisulfide reductase, subunit A (polyferredoxin) (HdrA) (PDB:5ODC)	FAD dependent oxidoreductase	heterodisulfide reductase subunit A2 [EC:1.8.7.3 1.8.98.4 1.8.98.5 1.8.98.6]
4	hdr	Cofactor recycling	OD814_001629	FPK	0	Fe-S cluster-containing oxidoreductase, includes glycolate oxidase subunit GlcF (GlpC)	Cysteine-rich domain	heterodisulfide reductase subunit D [EC:1.8.98.1]
4	FeS-or	Cofactor recycling	OD814_000095	FPK	0.884173	Fe-S cluster-containing oxidoreductase, includes glycolate oxidase subunit GlcF (GlpC)	Cysteine-rich domain	dimethylglycine catabolism B
4	FeS-or	Cofactor recycling	OD814_000350	FPK	0	Fe-S cluster-containing oxidoreductase, includes glycolate oxidase subunit GlcF (GlpC)!!!Coenzyme F420-reducing hydrogenase, delta subunit (FrhD) (PDB:5ODC)	Cysteine-rich domain	F420-non-reducing hydrogenase iron-sulfur subunit [EC:1.12.99.- 1.8.98.5 1.8.98.6]
4	FeS-or	Cofactor recycling	OD814_000360	FPK	0	Fe-S cluster-containing oxidoreductase, includes glycolate oxidase subunit GlcF (GlpC)	Cysteine-rich domain	heterodisulfide reductase subunit D [EC:1.8.98.1]
4	FeS-or	Cofactor recycling	OD814_001628	FPK	0	Fe-S cluster-containing oxidoreductase, includes glycolate oxidase subunit GlcF (GlpC)!!!NADPH-dependent glutamate synthase beta chain or related oxidoreductase (GltD) (PDB:1H7X)	Alanine dehydrogenase/PNT, C-terminal domain
4	FeS-or	Cofactor recycling	OD814_001629	FPK	0	Fe-S cluster-containing oxidoreductase, includes glycolate oxidase subunit GlcF (GlpC)	Cysteine-rich domain	heterodisulfide reductase subunit D [EC:1.8.98.1]
4	ndh	Cofactor recycling	OD814_000024	FPK	0	NADH dehydrogenase, FAD-containing subunit (Ndh) (PDB:5NA4)	L-lysine 6-monooxygenase/L-ornithine 5-monooxygenase	NADH:ubiquinone reductase (H+-translocating) [EC:7.1.1.2]
4	ndh	Cofactor recycling	OD814_000512	FPK	0	NADH:ubiquinone oxidoreductase 27 kD subunit (chain C) (NuoC)	Respiratory-chain NADH dehydrogenase, 30 Kd subunit
4	ndh	Cofactor recycling	OD814_000513	FPK	0	Ni,Fe-hydrogenase III large subunit (HycE2) (PDB:6CFW)	Respiratory-chain NADH dehydrogenase, 49 Kd subunit	ech hydrogenase subunit E
4	ndh	Cofactor recycling	OD814_000514	FPK	0	Formate hydrogenlyase subunit HyfC (HyfC) (PDB:6CFW)	NADH dehydrogenase
4	ndh	Cofactor recycling	OD814_000749	FPK	0	NADH:ubiquinone oxidoreductase subunit 1 (chain H) (NuoH) (PDB:6HUM)	NADH dehydrogenase	F420H2:quinone oxidoreductase subunit H [EC:1.1.98.4]
4	ndh	Cofactor recycling	OD814_000750	FPK	0	NADH:ubiquinone oxidoreductase 49 kD subunit (chain D) (NuoD) (PDB:2FUG)	Respiratory-chain NADH dehydrogenase, 30 Kd subunit
4	ndh	Cofactor recycling	OD814_001059	FPK	0	NADH dehydrogenase, FAD-containing subunit (Ndh) (PDB:5NA4)	Pyridine nucleotide-disulphide oxidoreductase	sulfide:quinone oxidoreductase [EC:1.8.5.4]
4	ndh	Cofactor recycling	OD814_001345	FPK	0	NADH dehydrogenase, FAD-containing subunit (Ndh) (PDB:5NA4)	FAD dependent oxidoreductase	NADH:ubiquinone reductase (H+-translocating) [EC:7.1.1.2]
4	fqo	Cofactor recycling	OD814_000748	FPK	0	Formate hydrogenlyase subunit 6/NADH:ubiquinone oxidoreductase 23 kD subunit (chain I) (NuoI) (PDB:1B0P)	4Fe-4S binding domain	F420H2:quinone oxidoreductase subunit I [EC:1.1.98.4]
4	fqo	Cofactor recycling	OD814_000749	FPK	0	NADH:ubiquinone oxidoreductase subunit 1 (chain H) (NuoH) (PDB:6HUM)	NADH dehydrogenase	F420H2:quinone oxidoreductase subunit H [EC:1.1.98.4]
4	fqo	Cofactor recycling	OD814_000750	FPK	0	NADH:ubiquinone oxidoreductase 49 kD subunit (chain D) (NuoD) (PDB:2FUG)	Respiratory-chain NADH dehydrogenase, 30 Kd subunit
4	fqo	Cofactor recycling	OD814_000751	FPK	0	GTPase-interacting Yip1 domain (Yip1) (PUBMED:25702751;31417902)	Yip1 domain
4	fqo	Cofactor recycling	OD814_000752	FPK	0	NADH:ubiquinone oxidoreductase subunit 3 (chain A) (NuoA) (PDB:3RKO)	NADH-ubiquinone/plastoquinone oxidoreductase, chain 3	F420H2:quinone oxidoreductase subunit A [EC:1.1.98.4]
4	fqo	Cofactor recycling	OD814_000753	FPK	0	NADH:ubiquinone oxidoreductase subunit 2 (chain N) (NuoN) (PDB:4HE8)	Proton-conducting membrane transporter	F420H2:quinone oxidoreductase subunit N [EC:1.1.98.4]
4	fqo	Cofactor recycling	OD814_000754	FPK	0	Membrane H+-translocase/NADH:ubiquinone oxidoreductase subunit 5 (chain L)/Multisubunit Na+/H+ antiporter, MnhA subunit (NuoL) (PDB:3RKO)	Proton-conducting membrane transporter	F420H2:quinone oxidoreductase subunit L [EC:1.1.98.4]
4	fqo	Cofactor recycling	OD814_000755	FPK	0	Formate hydrogenlyase subunit 3/Multisubunit Na+/H+ antiporter, MnhD subunit (HyfB) (PDB:6CFW)	Proton-conducting membrane transporter	F420H2:quinone oxidoreductase subunit M [EC:1.1.98.4]
4	fqo	Cofactor recycling	OD814_000756	FPK	0			F420H2:quinone oxidoreductase subunit K [EC:1.1.98.4]
4	fqo	Cofactor recycling	OD814_000757	FPK	0	NADH:ubiquinone oxidoreductase subunit 6 (chain J) (NuoJ) (PDB:4HE8)		F420H2:quinone oxidoreductase subunit J [EC:1.1.98.4]
4	etf	Electron transport	OD814_000093	FPK	0	Electron transfer flavoprotein, alpha subunit FixB (FixB) (PDB:1EFP)	Electron transfer flavoprotein domain	electron transfer flavoprotein alpha subunit
4	etf	Electron transport	OD814_000094	FPK	0	Electron transfer flavoprotein, alpha and beta subunits (FixA) (PDB:5OL2)	Electron transfer flavoprotein domain	electron transfer flavoprotein beta subunit
4	etf	Electron transport	OD814_000879	FPK	0	Electron transfer flavoprotein, alpha and beta subunits (FixA) (PDB:5OL2)	Electron transfer flavoprotein domain	electron transfer flavoprotein beta subunit
4	etf	Electron transport	OD814_000899	FPK	0	Electron transfer flavoprotein, alpha subunit FixB (FixB) (PDB:1EFP)	Electron transfer flavoprotein domain	electron transfer flavoprotein alpha subunit
4	flaB	Electron transport	OD814_001706	FPK	16.7189	Archaellin (archaeal flagellin) (FlaB) (PDB:5O4U)	Archaebacterial flagellin	archaeal flagellin FlaB
4	pilA	Electron transport	OD814_000253	FPK	0			archaeal type IV pilus assembly protein PilA
4	pilA	Electron transport	OD814_000328	FPK	1.94175	Serine protease, subtilisin family (AprE) (PDB:1SCJ)!!!Uncharacterized conserved protein, PKD repeat domain (PDB:2KZW)	Bacterial Ig domain	archaeal type IV pilus assembly protein PilA
4	pilA	Electron transport	OD814_000332	FPK	0	Archaeal flagellin (archaellin), FlaG/FlaF family	Archaeal Type IV pilin, N-terminal	archaeal type IV pilus assembly protein PilA
4	pilA	Electron transport	OD814_001675	FPK	2.52525	Archaeal flagellin (archaellin), FlaG/FlaF family	Archaeal Type IV pilin, N-terminal	archaeal type IV pilus assembly protein PilA
4	hyd	Electron transport	OD814_000135	FPK	0	Ni,Fe-hydrogenase maturation factor (HyaD) (PDB:1CFZ) (PUBMED:15294295)	Hydrogenase maturation protease	hydrogenase maturation protease [EC:3.4.23.-]
4	hyd	Electron transport	OD814_000508	FPK	0	Ni,Fe-hydrogenase III small subunit (HycG) (PDB:6CFW)	NADH ubiquinone oxidoreductase, 20 Kd subunit	membrane-bound hydrogenase subunit mbhJ [EC:1.12.7.2]
4	hyd	Electron transport	OD814_000513	FPK	0	Ni,Fe-hydrogenase III large subunit (HycE2) (PDB:6CFW)	Respiratory-chain NADH dehydrogenase, 49 Kd subunit	ech hydrogenase subunit E
4	hyd	Electron transport	OD814_001039	FPK	0	Ni,Fe-hydrogenase I small subunit (HyaA) (PDB:6FPI)	NiFe/NiFeSe hydrogenase small subunit C-terminal	hydrogenase small subunit [EC:1.12.99.6]
4	hyd	Electron transport	OD814_001040	FPK	0	Ni,Fe-hydrogenase I large subunit (HyaB) (PDB:6FPI) (PUBMED:25905665)	Nickel-dependent hydrogenase	hydrogenase large subunit [EC:1.12.99.6]
4	hyd	Electron transport	OD814_001041	FPK	0	Ni,Fe-hydrogenase maturation factor (HyaD) (PDB:1CFZ) (PUBMED:15294295)	Hydrogenase maturation protease	hydrogenase maturation protease [EC:3.4.23.-]
4	hyd	Electron transport	OD814_001610	FPK	0	Ni,Fe-hydrogenase maturation factor (HyaD) (PDB:1CFZ) (PUBMED:15294295)	Hydrogenase maturation protease	hydrogenase 3 maturation protease [EC:3.4.23.51]
4	fdh	Electron transport	OD814_000499	FPK	0	Coenzyme F420-reducing hydrogenase, beta subunit (FrhB) (PDB:3ZFS)!!!L-lactate utilization protein LutB, contains a ferredoxin-type domain (LutB)	4Fe-4S dicluster domain	formate dehydrogenase (coenzyme F420) beta subunit [EC:1.17.98.3 1.8.98.6]
4	fdh	Electron transport	OD814_000500	FPK	0	Predicted molibdopterin-dependent oxidoreductase YjgC (YjgC) (PDB:1AA6)	Molybdopterin oxidoreductase	formate dehydrogenase major subunit [EC:1.17.1.9]
24	sat	Sulfate reduction	OD816_001308	FPK	59.081	ATP sulfurylase (sulfate adenylyltransferase) (MET3) (PDB:1G8F)	ATP-sulfurylase	sulfate adenylyltransferase [EC:2.7.7.4]
24	apr	Sulfate reduction	OD816_001305	FPK	148.426	Succinate dehydrogenase/fumarate reductase, flavoprotein subunit (SdhA) (PDB:1KF6)	FAD binding domain	adenylylsulfate reductase, subunit A [EC:1.8.99.2]
24	apr	Sulfate reduction	OD816_001306	FPK	197.605	NAD-dependent dihydropyrimidine dehydrogenase, PreA subunit (PreA)	Adenosine-5'-phosphosulfate reductase beta subunit	adenylylsulfate reductase, subunit B [EC:1.8.99.2]
24	dsr	Sulfate reduction	OD816_000701	FPK	105.919	Sulfur transfer complex TusBCD TusE component, DsrC family (tRNA 2-thiouridine synthesizing protein C) (TusE) (PDB:1JI8)	DsrC like protein	dissimilatory sulfite reductase related protein
24	dsr	Sulfate reduction	OD816_001430	FPK	70.8237	Dissimilatory sulfite reductase (desulfoviridin), alpha and beta subunits (DsrA)	Nitrite and sulphite reductase 4Fe-4S domain	dissimilatory sulfite reductase alpha subunit [EC:1.8.99.5]
24	dsr	Sulfate reduction	OD816_001431	FPK	99.3072	Dissimilatory sulfite reductase (desulfoviridin), alpha and beta subunits (DsrA)	4Fe-4S binding domain	dissimilatory sulfite reductase beta subunit [EC:1.8.99.5]
24	dsr	Sulfate reduction	OD816_001432	FPK	43.1373		Dissimilatory sulfite reductase D (DsrD)
24	dsr	Sulfate reduction	OD816_000174	FPK	26.4151	Dissimilatory sulfite reductase (desulfoviridin), alpha and beta subunits (DsrA)	4Fe-4S binding domain
24	pilA	Electron transport	OD816_000644	FPK	62.0155		Prokaryotic N-terminal methylation motif	type IV pilus assembly protein PilA
24	pilA	Electron transport	OD816_000645	FPK	13.7741	Type IV pilus assembly protein, major pilin PilA (PilA) (PDB:1AY2)	Prokaryotic N-terminal methylation motif
24	pilA	Electron transport	OD816_000818	FPK	1.87266	Type IV pilus assembly protein, major pilin PilA (PilA) (PDB:1AY2)	Type II transport protein GspH
24	cyt	Electron transport	OD816_000501	FPK	23.5727	Tetraheme cytochrome c subunit NapC of nitrate or TMAO reductase (NapC)	Cytochrome c7 and related cytochrome c	cytochrome c-type protein NrfB
24	cyt	Electron transport	OD816_001562	FPK	25.8621	DnaJ-class molecular chaperone with C-terminal Zn finger domain (DnaJ) (PDB:1BQ0)	Cytochrome c7 and related cytochrome c
24	cyt	Electron transport	OD816_000107	FPK	15.1947		Cytochrome c7 and related cytochrome c	nitrate reductase (cytochrome), electron transfer subunit
24	cyt	Electron transport	OD816_000988	FPK	8.85668	Cytochrome c, mono- and diheme variants (CccA) (PDB:1A2S)	Cytochrome c554 and c-prime	hydroxylamine dehydrogenase [EC:1.7.2.6]
24	cyt	Electron transport	OD816_000499	FPK	34.3915		Cytochrome c7 and related cytochrome c
24	cyt	Electron transport	OD816_000430	FPK	25.8398
24	hyd	Electron transport	OD816_000406	FPK	125.272	Ni,Fe-hydrogenase I small subunit (HyaA) (PDB:6FPI)	NiFe/NiFeSe hydrogenase small subunit C-terminal	[NiFe] hydrogenase small subunit [EC:1.12.2.1]
24	hyd	Electron transport	OD816_000407	FPK	121.393	Ni,Fe-hydrogenase I large subunit (HyaB) (PDB:6FPI) (PUBMED:25905665)	Nickel-dependent hydrogenase
24	hyd	Electron transport	OD816_000192	FPK	26.2626	Ni,Fe-hydrogenase maturation factor (HyaD) (PDB:1CFZ) (PUBMED:15294295)	Hydrogenase maturation protease	hydrogenase maturation protease [EC:3.4.23.-]
24	hyd	Electron transport	OD816_000428	FPK	18.4719	Ni/Fe-hydrogenase 2 integral membrane subunit HybB (HybB)	Polysulphide reductase, NrfD	dimethyl sulfoxide reductase membrane subunit
24	hyd	Electron transport	OD816_001129	FPK	22.3714	Ni,Fe-hydrogenase maturation factor (HyaD) (PDB:1CFZ) (PUBMED:15294295)	Hydrogenase maturation protease	hydrogenase maturation protease [EC:3.4.23.-]
24	hyd	Electron transport	OD816_001560	FPK	18.107	Ni/Fe-hydrogenase 2 integral membrane subunit HybB (HybB)	Polysulphide reductase, NrfD
24	hyd	Electron transport	OD816_000228	FPK	73.4876	Anaerobic selenocysteine-containing dehydrogenase (BisC) (PDB:1EU1)	Molybdopterin oxidoreductase	formate dehydrogenase major subunit [EC:1.17.1.9]
24	hyd	Electron transport	OD816_000229	FPK	75.3138	Fe-S-cluster-containing dehydrogenase component (DMSO reductase) (HybA) (PDB:2VPW)	4Fe-4S binding domain	formate dehydrogenase iron-sulfur subunit
24	hyd	Electron transport	OD816_000230	FPK	10.7527	Formate dehydrogenase maturation protein FdhE (FdhE) (PDB:2FIY)	Protein involved in formate dehydrogenase formation	FdhE protein
1	acr	Alkane activation	OD815_001019	FPK	217.949	Methyl coenzyme M reductase, beta subunit (McorB) (PDB:5N28)	Methyl-coenzyme M reductase beta subunit, C-terminal domain	methyl-coenzyme M reductase beta subunit [EC:2.8.4.1]
1	acr	Alkane activation	OD815_001020	FPK	151.952	Methyl coenzyme M reductase, alpha subunit (McorA) (PDB:1E6V)	Methyl-coenzyme M reductase alpha subunit, C-terminal domain	methyl-coenzyme M reductase alpha subunit [EC:2.8.4.1]
1	acr	Alkane activation	OD815_001021	FPK	139.208	Methyl coenzyme M reductase, gamma subunit (McorG) (PDB:5N1Q)	Methyl-coenzyme M reductase gamma subunit	methyl-coenzyme M reductase gamma subunit [EC:2.8.4.1]
1	acr	Alkane activation	OD815_001179	FPK	6002.1	Methyl coenzyme M reductase, alpha subunit (McorA) (PDB:1E6V)	Methyl-coenzyme M reductase alpha subunit, C-terminal domain
1	acr	Alkane activation	OD815_001209	FPK	111.475	Uncharacterized conserved protein related to methyl-CoM reductase subunit C, methanogenesis marker protein 7	Methyl-coenzyme M reductase operon protein C
1	acr	Alkane activation	OD815_001254	FPK	226.804	Methyl coenzyme M reductase, alpha subunit (McorA) (PDB:1E6V)	Methyl-coenzyme M reductase alpha subunit, N-terminal domain
1	acr	Alkane activation	OD815_001376	FPK	799.213	Methyl coenzyme M reductase, alpha subunit (McorA) (PDB:1E6V)	Methyl-coenzyme M reductase alpha subunit, C-terminal domain
1	acr	Alkane activation	OD815_001394	FPK	1451.45	Methyl coenzyme M reductase, beta subunit (McorB) (PDB:5N28)	Methyl-coenzyme M reductase beta subunit, C-terminal domain	methyl-coenzyme M reductase beta subunit [EC:2.8.4.1]
1	acr	Alkane activation	OD815_001395	FPK	1700	Methyl coenzyme M reductase, gamma subunit (McorG) (PDB:5N1Q)	Methyl-coenzyme M reductase gamma subunit	methyl-coenzyme M reductase gamma subunit [EC:2.8.4.1]
1	acr	Alkane activation	OD815_001407	FPK	319.048	Methyl coenzyme M reductase, subunit C (McorC)		methyl-coenzyme M reductase subunit C
1	acr	Alkane activation	OD815_001547	FPK	328.205	Methyl coenzyme M reductase, subunit D (McorD)	Methyl-coenzyme M reductase operon protein D
1	acr	Alkane activation	OD815_001695	FPK	393.939	Methyl coenzyme M reductase, beta subunit (McorB) (PDB:5N28)	Methyl-coenzyme M reductase beta subunit, C-terminal domain	methyl-coenzyme M reductase beta subunit [EC:2.8.4.1]
1	acr	Alkane activation	OD815_001696	FPK	720.93	Methyl coenzyme M reductase, gamma subunit (McorG) (PDB:5N1Q)	Methyl-coenzyme M reductase gamma subunit	methyl-coenzyme M reductase gamma subunit [EC:2.8.4.1]
1	acr	Alkane activation	OD815_001697	FPK	681.004	Methyl coenzyme M reductase, alpha subunit (McorA) (PDB:1E6V)	Methyl-coenzyme M reductase alpha subunit, N-terminal domain
1	acad	Beta-oxidation	OD815_000130	FPK	243.856	Acyl-CoA dehydrogenase related to the alkylation response protein AidB (CaiA) (PDB:1BUC)	Acyl-CoA dehydrogenase, C-terminal domain	acyl-CoA dehydrogenase [EC:1.3.8.7]
1	acad	Beta-oxidation	OD815_000236	FPK	516.213	Acyl-CoA dehydrogenase related to the alkylation response protein AidB (CaiA) (PDB:1BUC)	Acyl-CoA dehydrogenase, C-terminal domain	acyl-CoA dehydrogenase [EC:1.3.8.7]
1	acad	Beta-oxidation	OD815_000344	FPK	68.3983	Acyl-CoA dehydrogenase related to the alkylation response protein AidB (CaiA) (PDB:1BUC)	Acyl-CoA dehydrogenase, C-terminal domain	acyl-CoA dehydrogenase [EC:1.3.8.7]
1	acad	Beta-oxidation	OD815_000406	FPK	180.227	Acyl-CoA dehydrogenase related to the alkylation response protein AidB (CaiA) (PDB:1BUC)	Acyl-CoA dehydrogenase, C-terminal domain	acyl-CoA dehydrogenase [EC:1.3.8.7]
1	acad	Beta-oxidation	OD815_000506	FPK	1890.64	Acyl-CoA dehydrogenase related to the alkylation response protein AidB (CaiA) (PDB:1BUC)	Acyl-CoA dehydrogenase, C-terminal domain	acyl-CoA dehydrogenase [EC:1.3.8.7]
1	acad	Beta-oxidation	OD815_000618	FPK	223.673	Acyl-CoA dehydrogenase related to the alkylation response protein AidB (CaiA) (PDB:1BUC)	Acyl-CoA dehydrogenase, C-terminal domain	acyl-CoA dehydrogenase [EC:1.3.8.7]
1	acad	Beta-oxidation	OD815_000669	FPK	105.943	Acyl-CoA dehydrogenase related to the alkylation response protein AidB (CaiA) (PDB:1BUC)	Acyl-CoA dehydrogenase, C-terminal domain	acyl-CoA dehydrogenase [EC:1.3.8.7]
1	acad	Beta-oxidation	OD815_000838	FPK	1521.55	Acyl-CoA dehydrogenase related to the alkylation response protein AidB (CaiA) (PDB:1BUC)	Acyl-CoA dehydrogenase, C-terminal domain	acyl-CoA dehydrogenase [EC:1.3.8.7]
1	acad	Beta-oxidation	OD815_001238	FPK	62.3932	Acyl-CoA dehydrogenase related to the alkylation response protein AidB (CaiA) (PDB:1BUC)	Acyl-CoA dehydrogenase, C-terminal domain	acyl-CoA dehydrogenase [EC:1.3.8.7]
1	ech	Beta-oxidation	OD815_000458	FPK	84.6847	Enoyl-CoA hydratase/carnithine racemase (CaiD) (PDB:1DCI)	Enoyl-CoA hydratase/isomerase
1	ech	Beta-oxidation	OD815_001347	FPK	89.9873	Enoyl-CoA hydratase/carnithine racemase (CaiD) (PDB:1DCI)	Enoyl-CoA hydratase/isomerase	enoyl-CoA hydratase [EC:4.2.1.17]
1	ech	Beta-oxidation	OD815_001496	FPK	996.198	Enoyl-CoA hydratase/carnithine racemase (CaiD) (PDB:1DCI)	Enoyl-CoA hydratase/isomerase	enoyl-CoA hydratase [EC:4.2.1.17]
1	ech	Beta-oxidation	OD815_001644	FPK	100.509	Enoyl-CoA hydratase/carnithine racemase (CaiD) (PDB:1DCI)	Enoyl-CoA hydratase/isomerase	enoyl-CoA hydratase [EC:4.2.1.17]
1	ech	Beta-oxidation	OD815_001692	FPK	80.2005	Enoyl-CoA hydratase/carnithine racemase (CaiD) (PDB:1DCI)	Enoyl-CoA hydratase/isomerase	enoyl-CoA hydratase [EC:4.2.1.17]
1	hadh	Beta-oxidation	OD815_000133	FPK	146.269	Dihydrolipoamide dehydrogenase (E3) component of pyruvate/2-oxoglutarate dehydrogenase complex or glutathione oxidoreductase (Lpd) (PDB:6QKG)!!!2,4-dienoyl-CoA reductase or related NADH-dependent reductase, Old Yellow Enzyme (OYE) family (FadH) (PDB:1BWK)	3-hydroxyacyl-CoA dehydrogenase, NAD binding domain	2,4-dienoyl-CoA reductase (NADPH2) [EC:1.3.1.34]
1	hadh	Beta-oxidation	OD815_000178	FPK	1278.47	Enoyl-CoA hydratase/carnithine racemase (CaiD) (PDB:1DCI)!!!3-hydroxyacyl-CoA dehydrogenase (FadB) (PDB:5ZQZ)	3-hydroxyacyl-CoA dehydrogenase, C-terminal domain	enoyl-CoA hydratase / 3-hydroxyacyl-CoA dehydrogenase [EC:4.2.1.17 1.1.1.35]
1	hadh	Beta-oxidation	OD815_000457	FPK	73.3333	3-hydroxyacyl-CoA dehydrogenase (FadB) (PDB:5ZQZ)	3-hydroxyacyl-CoA dehydrogenase, C-terminal domain	3-hydroxybutyryl-CoA dehydrogenase [EC:1.1.1.157]
1	hadh	Beta-oxidation	OD815_001453	FPK	740.741	3-hydroxyacyl-CoA dehydrogenase (FadB) (PDB:5ZQZ)	3-hydroxyacyl-CoA dehydrogenase, C-terminal domain	3-hydroxyacyl-CoA dehydrogenase [EC:1.1.1.35]
1	hadh	Beta-oxidation	OD815_001871	FPK	54.6335	NADPH-dependent glutamate synthase beta chain or related oxidoreductase (GltD) (PDB:1H7X)!!!Heterodisulfide reductase, subunit A (polyferredoxin) (HdrA) (PDB:5ODC)	3-hydroxyacyl-CoA dehydrogenase, NAD binding domain
1	acat	Beta-oxidation	OD815_000268	FPK	170.94	Acetyl-CoA acetyltransferase (PaaJ) (PDB:1AFW)	Beta-ketoacyl synthase, N-terminal domain	acetyl-CoA C-acetyltransferase [EC:2.3.1.9]
1	acat	Beta-oxidation	OD815_000480	FPK	64.1667	Acetyl-CoA acetyltransferase (PaaJ) (PDB:1AFW)	Beta-ketoacyl synthase, N-terminal domain	acetyl-CoA C-acetyltransferase [EC:2.3.1.9]
1	acat	Beta-oxidation	OD815_000864	FPK	56.8475	Acetyl-CoA acetyltransferase (PaaJ) (PDB:1AFW)	Thiolase, C-terminal domain	acetyl-CoA C-acetyltransferase [EC:2.3.1.9]
1	acat	Beta-oxidation	OD815_001265	FPK	273.927	Acetyl-CoA acetyltransferase (PaaJ) (PDB:1AFW)	Beta-ketoacyl synthase, N-terminal domain	acetyl-CoA C-acetyltransferase [EC:2.3.1.9]
1	acat	Beta-oxidation	OD815_001494	FPK	871.537	Acetyl-CoA acetyltransferase (PaaJ) (PDB:1AFW)	Beta-ketoacyl synthase, N-terminal domain	acetyl-CoA C-acetyltransferase [EC:2.3.1.9]
1	acat	Beta-oxidation	OD815_001758	FPK	866.501	Acetyl-CoA acetyltransferase (PaaJ) (PDB:1AFW)	Beta-ketoacyl synthase, N-terminal domain	acetyl-CoA C-acetyltransferase [EC:2.3.1.9]
1	acat	Beta-oxidation	OD815_001891	FPK	58.7219	Acetyl-CoA acetyltransferase (PaaJ) (PDB:1AFW)	Thiolase, C-terminal domain
1	mcm	Beta-oxidation	OD815_000341	FPK	480.375	Methylmalonyl-CoA mutase, N-terminal domain/subunit (Sbm) (PDB:6OXC)	Methylmalonyl-CoA mutase	methylmalonyl-CoA mutase, N-terminal domain [EC:5.4.99.2]
1	mcm	Beta-oxidation	OD815_000780	FPK	170.316	Methylmalonyl-CoA mutase, C-terminal domain/subunit (cobalamin-binding) (Sbm) (PDB:1B1A)	B12 binding domain	methylmalonyl-CoA mutase, C-terminal domain [EC:5.4.99.2]
1	acds	Wood-Ljungdahl	OD815_000428	FPK	112.388	CO dehydrogenase nickel-insertion accessory protein CooC1 (CooC) (PUBMED:15466042)	AAA domain	CO dehydrogenase maturation factor
1	acds	Wood-Ljungdahl	OD815_000649	FPK	587.002	CO dehydrogenase/acetyl-CoA synthase gamma subunit (corrinoid Fe-S protein) (CdhE) (PDB:2H9A)	CO dehydrogenase/acetyl-CoA synthase delta subunit	acetyl-CoA decarbonylase/synthase, CODH/ACS complex subunit gamma [EC:2.1.1.245]
1	acds	Wood-Ljungdahl	OD815_000650	FPK	678.571	CO dehydrogenase/acetyl-CoA synthase delta subunit (corrinoid Fe-S protein) (CdhD)	CO dehydrogenase/acetyl-CoA synthase delta subunit	acetyl-CoA decarbonylase/synthase, CODH/ACS complex subunit delta [EC:2.1.1.245]
1	acds	Wood-Ljungdahl	OD815_000652	FPK	1209.83	CO dehydrogenase/acetyl-CoA synthase beta subunit (CdhC)	ACS/CODH beta subunit C-terminal
1	acds	Wood-Ljungdahl	OD815_000653	FPK	372.881	CO dehydrogenase/acetyl-CoA synthase epsilon subunit (CdhB) (PDB:1YTL)	CO dehydrogenase beta subunit/acetyl-CoA synthase epsilon subunit	anaerobic carbon-monoxide dehydrogenase, CODH/ACS complex subunit epsilon
1	acds	Wood-Ljungdahl	OD815_000654	FPK	556.799	CO dehydrogenase/acetyl-CoA synthase alpha subunit (CdhA) (PDB:3CF4)	4Fe-4S binding domain	anaerobic carbon-monoxide dehydrogenase, CODH/ACS complex subunit alpha [EC:1.2.7.4]
1	acds	Wood-Ljungdahl	OD815_000719	FPK	82.3373	CO dehydrogenase nickel-insertion accessory protein CooC1 (CooC) (PUBMED:15466042)	AAA domain	CO dehydrogenase maturation factor
1	acds	Wood-Ljungdahl	OD815_000917	FPK	95.2381		CO dehydrogenase accessory protein CooT	uncharacterized protein
1	acds	Wood-Ljungdahl	OD815_001261	FPK	495.453	CO dehydrogenase/acetyl-CoA synthase alpha subunit (CdhA) (PDB:3CF4)	4Fe-4S dicluster domain	anaerobic carbon-monoxide dehydrogenase, CODH/ACS complex subunit alpha [EC:1.2.7.4]
1	acds	Wood-Ljungdahl	OD815_001263	FPK	554.87	CO dehydrogenase/acetyl-CoA synthase beta subunit (CdhC)	ACS/CODH beta subunit C-terminal
1	acds	Wood-Ljungdahl	OD815_001303	FPK	129.333	CO dehydrogenase nickel-insertion accessory protein CooC1 (CooC) (PUBMED:15466042)	Adenylylsulphate kinase	CO dehydrogenase maturation factor
1	acds	Wood-Ljungdahl	OD815_001432	FPK	435.789	CO dehydrogenase/acetyl-CoA synthase gamma subunit (corrinoid Fe-S protein) (CdhE) (PDB:2H9A)	CO dehydrogenase/acetyl-CoA synthase delta subunit	acetyl-CoA decarbonylase/synthase, CODH/ACS complex subunit gamma [EC:2.1.1.245]
1	acds	Wood-Ljungdahl	OD815_001433	FPK	497.845	CO dehydrogenase/acetyl-CoA synthase delta subunit (corrinoid Fe-S protein) (CdhD)	CO dehydrogenase/acetyl-CoA synthase delta subunit	acetyl-CoA decarbonylase/synthase, CODH/ACS complex subunit delta [EC:2.1.1.245]
1	acds	Wood-Ljungdahl	OD815_001435	FPK	351.926	CO dehydrogenase nickel-insertion accessory protein CooC1 (CooC) (PUBMED:15466042)	AAA domain	CO dehydrogenase maturation factor
1	acds	Wood-Ljungdahl	OD815_001436	FPK	778.223	CO dehydrogenase/acetyl-CoA synthase beta subunit (CdhC)	ACS/CODH beta subunit C-terminal	acetyl-CoA decarbonylase/synthase, CODH/ACS complex subunit beta [EC:2.3.1.169]
1	acds	Wood-Ljungdahl	OD815_001437	FPK	498.148	CO dehydrogenase/acetyl-CoA synthase epsilon subunit (CdhB) (PDB:1YTL)	CO dehydrogenase beta subunit/acetyl-CoA synthase epsilon subunit	anaerobic carbon-monoxide dehydrogenase, CODH/ACS complex subunit epsilon
1	acds	Wood-Ljungdahl	OD815_001438	FPK	467.078	CO dehydrogenase/acetyl-CoA synthase alpha subunit (CdhA) (PDB:3CF4)	4Fe-4S dicluster domain	anaerobic carbon-monoxide dehydrogenase, CODH/ACS complex subunit alpha [EC:1.2.7.4]
1	acds	Wood-Ljungdahl	OD815_001642	FPK	117.371	Pyruvate:ferredoxin oxidoreductase or related 2-oxoacid:ferredoxin oxidoreductase, delta subunit (PorD) (PDB:5C4I)!!!CO dehydrogenase/acetyl-CoA synthase gamma subunit (corrinoid Fe-S protein) (CdhE) (PDB:2H9A)	4Fe-4S binding domain	4Fe-4S ferredoxin
1	acds	Wood-Ljungdahl	OD815_001673	FPK	130.896	CO dehydrogenase/acetyl-CoA synthase alpha subunit (CdhA) (PDB:3CF4)	Prismane/CO dehydrogenase family	anaerobic carbon-monoxide dehydrogenase, CODH/ACS complex subunit alpha [EC:1.2.7.4]
1	acds	Wood-Ljungdahl	OD815_001674	FPK	134.228		CO dehydrogenase beta subunit/acetyl-CoA synthase epsilon subunit
1	acds	Wood-Ljungdahl	OD815_001675	FPK	113.506	CO dehydrogenase/acetyl-CoA synthase beta subunit (CdhC)	ACS/CODH beta subunit C-terminal
1	acds	Wood-Ljungdahl	OD815_001678	FPK	146.31	CO dehydrogenase nickel-insertion accessory protein CooC1 (CooC) (PUBMED:15466042)	AAA domain	CO dehydrogenase maturation factor
1	acds	Wood-Ljungdahl	OD815_001825	FPK	307.692	CO dehydrogenase/acetyl-CoA synthase gamma subunit (corrinoid Fe-S protein) (CdhE) (PDB:2H9A)	4Fe-4S binding domain	4Fe-4S ferredoxin
1	met	Wood-Ljungdahl	OD815_001169	FPK	354.565	5,10-methylenetetrahydrofolate reductase (MetF) (PDB:1B5T)!!!CO dehydrogenase/acetyl-CoA synthase delta subunit (corrinoid Fe-S protein) (CdhD)	Methylenetetrahydrofolate reductase	methylenetetrahydrofolate reductase (NADPH) [EC:1.5.1.20]
1	mer	Wood-Ljungdahl	OD815_000385	FPK	3384.07	Flavin-dependent oxidoreductase, luciferase family (includes alkanesulfonate monooxygenase SsuD and methylene tetrahydromethanopterin reductase) (SsuD) (PDB:1BRL)	Luciferase-like monooxygenase	5,10-methylenetetrahydromethanopterin reductase [EC:1.5.98.2]
1	mer	Wood-Ljungdahl	OD815_000613	FPK	43.6847	Flavin-dependent oxidoreductase, luciferase family (includes alkanesulfonate monooxygenase SsuD and methylene tetrahydromethanopterin reductase) (SsuD) (PDB:1BRL)	Luciferase-like monooxygenase	5,10-methylenetetrahydromethanopterin reductase [EC:1.5.98.2]
1	mtd	Wood-Ljungdahl	OD815_000254	FPK	307.879	F420-dependent methylenetetrahydromethanopterin dehydrogenase (Mtd) (PDB:1QV9)	methylene-5,6,7,8-tetrahydromethanopterin dehydrogenase	methylenetetrahydromethanopterin dehydrogenase [EC:1.5.98.1]
1	mch	Wood-Ljungdahl	OD815_000561	FPK	124.744	Methenyltetrahydromethanopterin cyclohydrolase (Mch) (PDB:1QLM)	Cyclohydrolase (MCH)	methenyltetrahydromethanopterin cyclohydrolase [EC:3.5.4.27]
1	ftr	Wood-Ljungdahl	OD815_000474	FPK	171.141	Formylmethanofuran:tetrahydromethanopterin formyltransferase (Ftr) (PDB:1FTR)	Formylmethanofuran-tetrahydromethanopterin formyltransferase	formylmethanofuran--tetrahydromethanopterin N-formyltransferase [EC:2.3.1.101]
1	ftr	Wood-Ljungdahl	OD815_001451	FPK	75.8082	Formylmethanofuran:tetrahydromethanopterin formyltransferase (Ftr) (PDB:1FTR)	Formylmethanofuran-tetrahydromethanopterin formyltransferase	formylmethanofuran--tetrahydromethanopterin N-formyltransferase [EC:2.3.1.101]
1	fwd	Wood-Ljungdahl	OD815_000441	FPK	101.852	Formylmethanofuran dehydrogenase subunit D (FwdD) (PDB:2KI8)	Molydopterin dinucleotide binding domain
1	fwd	Wood-Ljungdahl	OD815_000582	FPK	125.49	Formylmethanofuran dehydrogenase subunit B (FwdB) (PDB:5T5I)		formylmethanofuran dehydrogenase subunit B [EC:1.2.7.12]
1	fwd	Wood-Ljungdahl	OD815_000870	FPK	500.639	Formylmethanofuran dehydrogenase subunit C (FwdC) (PDB:5T5I)	GXGXG motif	formylmethanofuran dehydrogenase subunit C [EC:1.2.7.12]
1	fwd	Wood-Ljungdahl	OD815_000871	FPK	509.145	Formylmethanofuran dehydrogenase subunit A (FwdA) (PDB:5T5I)	Amidohydrolase family	formylmethanofuran dehydrogenase subunit A [EC:1.2.7.12]
1	fwd	Wood-Ljungdahl	OD815_000872	FPK	482.318	Formylmethanofuran dehydrogenase subunit B (FwdB) (PDB:5T5I)	Molybdopterin oxidoreductase	formylmethanofuran dehydrogenase subunit B [EC:1.2.7.12]
1	fwd	Wood-Ljungdahl	OD815_000873	FPK	417.989	Formylmethanofuran dehydrogenase subunit D (FwdD) (PDB:2KI8)	Molydopterin dinucleotide binding domain	formylmethanofuran dehydrogenase subunit D [EC:1.2.7.12]
1	fwd	Wood-Ljungdahl	OD815_001231	FPK	111.111	Formylmethanofuran dehydrogenase subunit E (FwdE) (PDB:2GLZ)	FmdE, Molybdenum formylmethanofuran dehydrogenase operon	formylmethanofuran dehydrogenase subunit E [EC:1.2.7.12]
1	fwd	Wood-Ljungdahl	OD815_001253	FPK	51.4905	Formylmethanofuran dehydrogenase subunit A (FwdA) (PDB:5T5I)	Amidohydrolase family	formylmethanofuran dehydrogenase subunit A [EC:1.2.7.12]
1	fwd	Wood-Ljungdahl	OD815_001374	FPK	75.5886	Formylmethanofuran dehydrogenase subunit E (FwdE) (PDB:2GLZ)	FmdE, Molybdenum formylmethanofuran dehydrogenase operon	formylmethanofuran dehydrogenase subunit E [EC:1.2.7.12]
1	fwd	Wood-Ljungdahl	OD815_001703	FPK	71.6049	Formylmethanofuran dehydrogenase subunit B (FwdB) (PDB:5T5I)		formylmethanofuran dehydrogenase subunit B [EC:1.2.7.12]
1	fwd	Wood-Ljungdahl	OD815_001985	FPK	94.0171	Formylmethanofuran dehydrogenase subunit B (FwdB) (PDB:5T5I)
1	hdr	Cofactor recycling	OD815_000180	FPK	77.9874	NAD(P)H-flavin reductase (Mcr1) (PDB:3A1F)!!!Heterodisulfide reductase, subunit C (HdrC) (PDB:5ODC)	4Fe-4S dicluster domain	sulfhydrogenase subunit beta (sulfur reductase) [EC:1.12.98.4]
1	hdr	Cofactor recycling	OD815_000276	FPK	171.545	Fe-S cluster-containing oxidoreductase, includes glycolate oxidase subunit GlcF (GlpC)	Cysteine-rich domain	heterodisulfide reductase subunit D [EC:1.8.98.1]
1	hdr	Cofactor recycling	OD815_000622	FPK	215.899	Fe-S cluster-containing oxidoreductase, includes glycolate oxidase subunit GlcF (GlpC)	Cysteine-rich domain	heterodisulfide reductase subunit D [EC:1.8.98.1]
1	hdr	Cofactor recycling	OD815_000624	FPK	388.889	Heterodisulfide reductase, subunit A (polyferredoxin) (HdrA) (PDB:5ODC)	FAD dependent oxidoreductase
1	hdr	Cofactor recycling	OD815_000625	FPK	202.671	Heterodisulfide reductase, subunit A (polyferredoxin) (HdrA) (PDB:5ODC)	Flavin containing amine oxidoreductase
1	hdr	Cofactor recycling	OD815_000855	FPK	287.948	Heterodisulfide reductase, subunit A (polyferredoxin) (HdrA) (PDB:5ODC)	FAD dependent oxidoreductase	heterodisulfide reductase subunit A2 [EC:1.8.7.3 1.8.98.4 1.8.98.5 1.8.98.6]
1	hdr	Cofactor recycling	OD815_000939	FPK	120.476	Fe-S-cluster-containing dehydrogenase component (DMSO reductase) (HybA) (PDB:2VPW)!!!Heterodisulfide reductase, subunit A (polyferredoxin) (HdrA) (PDB:5ODC)!!!Coenzyme F420-reducing hydrogenase, delta subunit (FrhD) (PDB:5ODC)	4Fe-4S binding domain	ferredoxin
1	hdr	Cofactor recycling	OD815_001160	FPK	166.667	Heterodisulfide reductase, subunit C (HdrC) (PDB:5ODC)	4Fe-4S dicluster domain	heterodisulfide reductase subunit C2 [EC:1.8.7.3 1.8.98.4 1.8.98.5 1.8.98.6]
1	hdr	Cofactor recycling	OD815_001161	FPK	100.457	Heterodisulfide reductase, subunit B (HdrB) (PDB:5ODC)	Cysteine-rich domain	heterodisulfide reductase subunit B2 [EC:1.8.7.3 1.8.98.4 1.8.98.5 1.8.98.6]
1	hdr	Cofactor recycling	OD815_001177	FPK	170.256	Heterodisulfide reductase, subunit A (polyferredoxin) (HdrA) (PDB:5ODC)!!!Coenzyme F420-reducing hydrogenase, delta subunit (FrhD) (PDB:5ODC)	4Fe-4S binding domain
1	hdr	Cofactor recycling	OD815_001240	FPK	517.101	Heterodisulfide reductase, subunit A (polyferredoxin) (HdrA) (PDB:5ODC)	FAD binding domain	heterodisulfide reductase subunit A2 [EC:1.8.7.3 1.8.98.4 1.8.98.5 1.8.98.6]
1	hdr	Cofactor recycling	OD815_001721	FPK	145.719	Fe-S cluster-containing oxidoreductase, includes glycolate oxidase subunit GlcF (GlpC)	Cysteine-rich domain	heterodisulfide reductase subunit D [EC:1.8.98.1]
1	hdr	Cofactor recycling	OD815_001724	FPK	106.599	Heterodisulfide reductase, subunit C (HdrC) (PDB:5ODC)	4Fe-4S binding domain	heterodisulfide reductase subunit C2 [EC:1.8.7.3 1.8.98.4 1.8.98.5 1.8.98.6]
1	hdr	Cofactor recycling	OD815_001725	FPK	141.667	Heterodisulfide reductase, subunit B (HdrB) (PDB:5ODC)	Cysteine-rich domain	heterodisulfide reductase subunit B2 [EC:1.8.7.3 1.8.98.4 1.8.98.5 1.8.98.6]
1	hdr	Cofactor recycling	OD815_001726	FPK	145.149	Heterodisulfide reductase, subunit A (polyferredoxin) (HdrA) (PDB:5ODC)	Alanine dehydrogenase/PNT, C-terminal domain
1	hdr	Cofactor recycling	OD815_001768	FPK	148.614	Heterodisulfide reductase, subunit A (polyferredoxin) (HdrA) (PDB:5ODC)	Alanine dehydrogenase/PNT, C-terminal domain	heterodisulfide reductase subunit A2 [EC:1.8.7.3 1.8.98.4 1.8.98.5 1.8.98.6]
1	hdr	Cofactor recycling	OD815_001771	FPK	109.531	NADPH-dependent glutamate synthase beta chain or related oxidoreductase (GltD) (PDB:1H7X)!!!Heterodisulfide reductase, subunit A (polyferredoxin) (HdrA) (PDB:5ODC)	4Fe-4S binding domain
1	hdr	Cofactor recycling	OD815_001871	FPK	54.6335	NADPH-dependent glutamate synthase beta chain or related oxidoreductase (GltD) (PDB:1H7X)!!!Heterodisulfide reductase, subunit A (polyferredoxin) (HdrA) (PDB:5ODC)	3-hydroxyacyl-CoA dehydrogenase, NAD binding domain
1	FeS-or	Cofactor recycling	OD815_001159	FPK	244.268	Fe-S cluster-containing oxidoreductase, includes glycolate oxidase subunit GlcF (GlpC)!!!Nitrate reductase gamma subunit (NarI) (PDB:1Y5L)	Cysteine-rich domain	dimethylglycine catabolism B
1	FeS-or	Cofactor recycling	OD815_000276	FPK	171.545	Fe-S cluster-containing oxidoreductase, includes glycolate oxidase subunit GlcF (GlpC)	Cysteine-rich domain	heterodisulfide reductase subunit D [EC:1.8.98.1]
1	FeS-or	Cofactor recycling	OD815_000619	FPK	40.3397	Fe-S cluster-containing oxidoreductase, includes glycolate oxidase subunit GlcF (GlpC)	Cysteine-rich domain
1	FeS-or	Cofactor recycling	OD815_000622	FPK	215.899	Fe-S cluster-containing oxidoreductase, includes glycolate oxidase subunit GlcF (GlpC)	Cysteine-rich domain	heterodisulfide reductase subunit D [EC:1.8.98.1]
1	FeS-or	Cofactor recycling	OD815_000623	FPK	297.499	Fe-S cluster-containing oxidoreductase, includes glycolate oxidase subunit GlcF (GlpC)!!!NADPH-dependent glutamate synthase beta chain or related oxidoreductase (GltD) (PDB:1H7X)	Flavin containing amine oxidoreductase
1	FeS-or	Cofactor recycling	OD815_001721	FPK	145.719	Fe-S cluster-containing oxidoreductase, includes glycolate oxidase subunit GlcF (GlpC)	Cysteine-rich domain	heterodisulfide reductase subunit D [EC:1.8.98.1]
1	FeS-or	Cofactor recycling	OD815_001770	FPK	82.1256	Fe-S cluster-containing oxidoreductase, includes glycolate oxidase subunit GlcF (GlpC)!!!Coenzyme F420-reducing hydrogenase, delta subunit (FrhD) (PDB:5ODC)	Cysteine-rich domain	F420-non-reducing hydrogenase iron-sulfur subunit [EC:1.12.99.- 1.8.98.5 1.8.98.6]
1	FeS-or	Cofactor recycling	OD815_001877	FPK	47.619	Fe-S cluster-containing oxidoreductase, includes glycolate oxidase subunit GlcF (GlpC)	Cysteine-rich domain
1	FeS-or	Cofactor recycling	OD815_001879	FPK	42.9553	Fe-S cluster-containing oxidoreductase, includes glycolate oxidase subunit GlcF (GlpC)	4Fe-4S dicluster domain
1	ndh	Cofactor recycling	OD815_000184	FPK	115.036	NADH dehydrogenase, FAD-containing subunit (Ndh) (PDB:5NA4)	L-lysine 6-monooxygenase/L-ornithine 5-monooxygenase	NADH:ubiquinone reductase (H+-translocating) [EC:7.1.1.2]
1	ndh	Cofactor recycling	OD815_000193	FPK	83.8574	NADH:ubiquinone oxidoreductase 27 kD subunit (chain C) (NuoC)!!!Ni,Fe-hydrogenase III large subunit (HycE2) (PDB:6CFW)	Respiratory-chain NADH dehydrogenase, 30 Kd subunit
1	ndh	Cofactor recycling	OD815_000194	FPK	60.5187	Ni,Fe-hydrogenase III large subunit (HycE2) (PDB:6CFW)	Respiratory-chain NADH dehydrogenase, 49 Kd subunit
1	ndh	Cofactor recycling	OD815_000195	FPK	41.0095	Formate hydrogenlyase subunit HyfC (HyfC) (PDB:6CFW)	NADH dehydrogenase
1	ndh	Cofactor recycling	OD815_000541	FPK	158.273	NADH dehydrogenase, FAD-containing subunit (Ndh) (PDB:5NA4)	FAD dependent oxidoreductase	NADH:ubiquinone reductase (H+-translocating) [EC:7.1.1.2]
1	ndh	Cofactor recycling	OD815_000949	FPK	70.1754	NADH:ubiquinone oxidoreductase subunit 1 (chain H) (NuoH) (PDB:6HUM)	NADH dehydrogenase	F420H2:quinone oxidoreductase subunit H [EC:1.1.98.4]
1	ndh	Cofactor recycling	OD815_000950	FPK	103.268	NADH:ubiquinone oxidoreductase 49 kD subunit (chain D) (NuoD) (PDB:2FUG)	Respiratory-chain NADH dehydrogenase, 30 Kd subunit
1	ndh	Cofactor recycling	OD815_001134	FPK	291.139	NADH dehydrogenase, FAD-containing subunit (Ndh) (PDB:5NA4)	Pyridine nucleotide-disulphide oxidoreductase	sulfide:quinone oxidoreductase [EC:1.8.5.4]
1	ndh	Cofactor recycling	OD815_001175	FPK	212.276	Ni,Fe-hydrogenase III large subunit (HycE2) (PDB:6CFW)	Respiratory-chain NADH dehydrogenase, 49 Kd subunit	ech hydrogenase subunit E
1	ndh	Cofactor recycling	OD815_001176	FPK	246.285	Formate hydrogenlyase subunit HyfC (HyfC) (PDB:6CFW)	NADH dehydrogenase
1	fqo	Cofactor recycling	OD815_000948	FPK	61.5797	Formate hydrogenlyase subunit 6/NADH:ubiquinone oxidoreductase 23 kD subunit (chain I) (NuoI) (PDB:1B0P)	4Fe-4S binding domain	F420H2:quinone oxidoreductase subunit I [EC:1.1.98.4]
1	fqo	Cofactor recycling	OD815_000949	FPK	70.1754	NADH:ubiquinone oxidoreductase subunit 1 (chain H) (NuoH) (PDB:6HUM)	NADH dehydrogenase	F420H2:quinone oxidoreductase subunit H [EC:1.1.98.4]
1	fqo	Cofactor recycling	OD815_000950	FPK	103.268	NADH:ubiquinone oxidoreductase 49 kD subunit (chain D) (NuoD) (PDB:2FUG)	Respiratory-chain NADH dehydrogenase, 30 Kd subunit
1	fqo	Cofactor recycling	OD815_000951	FPK	41.868	GTPase-interacting Yip1 domain (Yip1) (PUBMED:25702751;31417902)	Yip1 domain
1	fqo	Cofactor recycling	OD815_000952	FPK	34.188	NADH:ubiquinone oxidoreductase subunit 3 (chain A) (NuoA) (PDB:3RKO)	NADH-ubiquinone/plastoquinone oxidoreductase, chain 3	F420H2:quinone oxidoreductase subunit A [EC:1.1.98.4]
1	fqo	Cofactor recycling	OD815_000953	FPK	40.7498	NADH:ubiquinone oxidoreductase subunit 2 (chain N) (NuoN) (PDB:4HE8)	Proton-conducting membrane transporter	F420H2:quinone oxidoreductase subunit N [EC:1.1.98.4]
1	fqo	Cofactor recycling	OD815_000954	FPK	83.2041	Membrane H+-translocase/NADH:ubiquinone oxidoreductase subunit 5 (chain L)/Multisubunit Na+/H+ antiporter, MnhA subunit (NuoL) (PDB:3RKO)	Proton-conducting membrane transporter	F420H2:quinone oxidoreductase subunit L [EC:1.1.98.4]
1	fqo	Cofactor recycling	OD815_000955	FPK	47.9124	Formate hydrogenlyase subunit 3/Multisubunit Na+/H+ antiporter, MnhD subunit (HyfB) (PDB:6CFW)	Proton-conducting membrane transporter	F420H2:quinone oxidoreductase subunit M [EC:1.1.98.4]
1	fqo	Cofactor recycling	OD815_000956	FPK	37.037			F420H2:quinone oxidoreductase subunit K [EC:1.1.98.4]
1	fqo	Cofactor recycling	OD815_000957	FPK	60	NADH:ubiquinone oxidoreductase subunit 6 (chain J) (NuoJ) (PDB:4HE8)		F420H2:quinone oxidoreductase subunit J [EC:1.1.98.4]
1	etf	Electron transport	OD815_000400	FPK	115.672	Electron transfer flavoprotein, alpha and beta subunits (FixA) (PDB:5OL2)	Electron transfer flavoprotein domain	electron transfer flavoprotein beta subunit
1	etf	Electron transport	OD815_000908	FPK	69.4444	Electron transfer flavoprotein, alpha subunit FixB (FixB) (PDB:1EFP)	Electron transfer flavoprotein domain	electron transfer flavoprotein alpha subunit
1	etf	Electron transport	OD815_001157	FPK	392.097	Electron transfer flavoprotein, alpha subunit FixB (FixB) (PDB:1EFP)	Electron transfer flavoprotein domain	electron transfer flavoprotein alpha subunit
1	etf	Electron transport	OD815_001158	FPK	558.491	Electron transfer flavoprotein, alpha and beta subunits (FixA) (PDB:5OL2)	Electron transfer flavoprotein domain	electron transfer flavoprotein beta subunit
1	flaB	Electron transport	OD815_000169	FPK	1226.73	Archaellin (archaeal flagellin) (FlaB) (PDB:5O4U)	Archaebacterial flagellin	archaeal flagellin FlaB
1	flaB	Electron transport	OD815_000170	FPK	1260.93	Archaellin (archaeal flagellin) (FlaB) (PDB:5O4U)	Archaebacterial flagellin	archaeal flagellin FlaB
1	flaB	Electron transport	OD815_000171	FPK	1121.86	Archaellin (archaeal flagellin) (FlaB) (PDB:5O4U)	Archaebacterial flagellin	archaeal flagellin FlaB
1	pilA	Electron transport	OD815_001333	FPK	2061.9	Archaeal flagellin (archaellin), FlaG/FlaF family	Archaeal Type IV pilin, N-terminal	archaeal type IV pilus assembly protein PilA
1	pilA	Electron transport	OD815_001500	FPK	595.238	Archaeal flagellin (archaellin), FlaG/FlaF family	Archaeal Type IV pilin, N-terminal	archaeal type IV pilus assembly protein PilA
1	pilA	Electron transport	OD815_001802	FPK	61.0329		Archaeal Type IV pilin, N-terminal	archaeal type IV pilus assembly protein PilA
1	pilA	Electron transport	OD815_001805	FPK	60.4167	Archaeal flagellin (archaellin), FlaG/FlaF family	Archaeal Type IV pilin, N-terminal	archaeal type IV pilus assembly protein PilA
1	pilA	Electron transport	OD815_001806	FPK	42.9293	Archaeal flagellin (archaellin), FlaG/FlaF family	Archaeal Type IV pilin, N-terminal	archaeal type IV pilus assembly protein PilA
1	pilA	Electron transport	OD815_001873	FPK	7982.59		Archaeal Type IV pilin, N-terminal	archaeal type IV pilus assembly protein PilA
1	hyd	Electron transport	OD815_000190	FPK	19.1257	Ni,Fe-hydrogenase III small subunit (HycG) (PDB:6CFW)	NADH ubiquinone oxidoreductase, 20 Kd subunit
1	hyd	Electron transport	OD815_000194	FPK	60.5187	Ni,Fe-hydrogenase III large subunit (HycE2) (PDB:6CFW)	Respiratory-chain NADH dehydrogenase, 49 Kd subunit
1	hyd	Electron transport	OD815_000837	FPK	55.8559	Ni,Fe-hydrogenase maturation factor (HyaD) (PDB:1CFZ) (PUBMED:15294295)	Hydrogenase maturation protease	hydrogenase maturation protease [EC:3.4.23.-]
1	hyd	Electron transport	OD815_001003	FPK	273.585	Ni,Fe-hydrogenase I small subunit (HyaA) (PDB:6FPI)	NiFe/NiFeSe hydrogenase small subunit C-terminal	hydrogenase small subunit [EC:1.12.99.6]
1	hyd	Electron transport	OD815_001004	FPK	464.12	Ni,Fe-hydrogenase I large subunit (HyaB) (PDB:6FPI) (PUBMED:25905665)	Nickel-dependent hydrogenase	hydrogenase large subunit [EC:1.12.99.6]
1	hyd	Electron transport	OD815_001006	FPK	84.8861	Ni,Fe-hydrogenase maturation factor (HyaD) (PDB:1CFZ) (PUBMED:15294295)	Hydrogenase maturation protease	hydrogenase maturation protease [EC:3.4.23.-]
1	hyd	Electron transport	OD815_001170	FPK	679.57	Ni,Fe-hydrogenase III small subunit (HycG) (PDB:6CFW)	NADH ubiquinone oxidoreductase, 20 Kd subunit	membrane-bound hydrogenase subunit mbhJ [EC:1.12.7.2]
1	hyd	Electron transport	OD815_001175	FPK	212.276	Ni,Fe-hydrogenase III large subunit (HycE2) (PDB:6CFW)	Respiratory-chain NADH dehydrogenase, 49 Kd subunit	ech hydrogenase subunit E
1	hyd	Electron transport	OD815_001645	FPK	65.8915	Ni,Fe-hydrogenase maturation factor (HyaD) (PDB:1CFZ) (PUBMED:15294295)	Hydrogenase maturation protease	hydrogenase 3 maturation protease [EC:3.4.23.51]
1	fdh	Electron transport	OD815_000519	FPK	175.775	Predicted molibdopterin-dependent oxidoreductase YjgC (YjgC) (PDB:1AA6)	Molybdopterin oxidoreductase	formate dehydrogenase major subunit [EC:1.17.1.9]
1	fdh	Electron transport	OD815_000520	FPK	165.854	Coenzyme F420-reducing hydrogenase, beta subunit (FrhB) (PDB:3ZFS)!!!L-lactate utilization protein LutB, contains a ferredoxin-type domain (LutB)	4Fe-4S dicluster domain	formate dehydrogenase (coenzyme F420) beta subunit [EC:1.17.98.3 1.8.98.6]
1	fdh	Electron transport	OD815_000927	FPK	338.822	Predicted molibdopterin-dependent oxidoreductase YjgC (YjgC) (PDB:1AA6)	Molybdopterin oxidoreductase	formate dehydrogenase major subunit [EC:1.17.1.9]
1	fdh	Electron transport	OD815_000928	FPK	400	Fe-S-cluster-containing dehydrogenase component (DMSO reductase) (HybA) (PDB:2VPW)	4Fe-4S binding domain	formate dehydrogenase iron-sulfur subunit
1	fdh	Electron transport	OD815_000930	FPK	68.2415	Formate dehydrogenase assembly factor FdhD, a sulfurtransferase (FdhD) (PDB:2PW9)	FdhD/NarQ family	FdhD protein
1	fdh	Electron transport	OD815_001540	FPK	230.64	Coenzyme F420-reducing hydrogenase, beta subunit (FrhB) (PDB:3ZFS)!!!L-lactate utilization protein LutB, contains a ferredoxin-type domain (LutB)	4Fe-4S binding domain	formate dehydrogenase (coenzyme F420) beta subunit [EC:1.17.98.3 1.8.98.6]

## Sheet: ED_Fig_7_g
mag	gene	category	locus_tag	measure	pentane_value	COG20_function	Pfam_function	KOfam_function
4	acr	Alkane activation	OD814_000157	CLR	1.13086	Methyl coenzyme M reductase, gamma subunit (McorG) (PDB:5N1Q)	Methyl-coenzyme M reductase gamma subunit	methyl-coenzyme M reductase gamma subunit [EC:2.8.4.1]
4	acr	Alkane activation	OD814_000158	CLR	1.22378	Methyl coenzyme M reductase, beta subunit (McorB) (PDB:5N28)	Methyl-coenzyme M reductase beta subunit, C-terminal domain	methyl-coenzyme M reductase beta subunit [EC:2.8.4.1]
4	acr	Alkane activation	OD814_000175	CLR	0.721033	Methyl coenzyme M reductase, alpha subunit (McorA) (PDB:1E6V)	Methyl-coenzyme M reductase alpha subunit, C-terminal domain	methyl-coenzyme M reductase alpha subunit [EC:2.8.4.1]
4	acr	Alkane activation	OD814_000176	CLR	0.553241	Methyl coenzyme M reductase, gamma subunit (McorG) (PDB:5N1Q)	Methyl-coenzyme M reductase gamma subunit	methyl-coenzyme M reductase gamma subunit [EC:2.8.4.1]
4	acr	Alkane activation	OD814_000177	CLR	0.334448	Methyl coenzyme M reductase, beta subunit (McorB) (PDB:5N28)	Methyl-coenzyme M reductase beta subunit, C-terminal domain	methyl-coenzyme M reductase beta subunit [EC:2.8.4.1]
4	acr	Alkane activation	OD814_000380	CLR	0.428292	Methyl coenzyme M reductase, subunit C (McorC)		methyl-coenzyme M reductase subunit C
4	acr	Alkane activation	OD814_000515	CLR	1.72438	Methyl coenzyme M reductase, alpha subunit (McorA) (PDB:1E6V)	Methyl-coenzyme M reductase alpha subunit, C-terminal domain
4	acr	Alkane activation	OD814_000784	CLR	0.451831	Methyl coenzyme M reductase, subunit D (McorD)	Methyl-coenzyme M reductase operon protein D
4	acr	Alkane activation	OD814_000814	CLR	0.717676	Methyl coenzyme M reductase, gamma subunit (McorG) (PDB:5N1Q)	Methyl-coenzyme M reductase gamma subunit	methyl-coenzyme M reductase gamma subunit [EC:2.8.4.1]
4	acr	Alkane activation	OD814_000815	CLR	0.852311	Methyl coenzyme M reductase, alpha subunit (McorA) (PDB:1E6V)	Methyl-coenzyme M reductase alpha subunit, C-terminal domain	methyl-coenzyme M reductase alpha subunit [EC:2.8.4.1]
4	acr	Alkane activation	OD814_000816	CLR	0.780566	Methyl coenzyme M reductase, beta subunit (McorB) (PDB:5N28)	Methyl-coenzyme M reductase beta subunit, C-terminal domain	methyl-coenzyme M reductase beta subunit [EC:2.8.4.1]
4	acr	Alkane activation	OD814_001882	CLR	-1.46235	Methyl coenzyme M reductase, alpha subunit (McorA) (PDB:1E6V)
4	acad	Beta-oxidation	OD814_000030	CLR	0.543004	Acyl-CoA dehydrogenase related to the alkylation response protein AidB (CaiA) (PDB:1BUC)	Acyl-CoA dehydrogenase, C-terminal domain	acyl-CoA dehydrogenase [EC:1.3.8.7]
4	acad	Beta-oxidation	OD814_000134	CLR	0.212035	Acyl-CoA dehydrogenase related to the alkylation response protein AidB (CaiA) (PDB:1BUC)	Acyl-CoA dehydrogenase, C-terminal domain	acyl-CoA dehydrogenase [EC:1.3.8.7]
4	acad	Beta-oxidation	OD814_000410	CLR	0.233552	Acyl-CoA dehydrogenase related to the alkylation response protein AidB (CaiA) (PDB:1BUC)	Acyl-CoA dehydrogenase, N-terminal domain
4	acad	Beta-oxidation	OD814_000411	CLR	0.103521	Acyl-CoA dehydrogenase related to the alkylation response protein AidB (CaiA) (PDB:1BUC)	Acyl-CoA dehydrogenase, middle domain
4	acad	Beta-oxidation	OD814_000412	CLR	0.0927168	Acyl-CoA dehydrogenase related to the alkylation response protein AidB (CaiA) (PDB:1BUC)	Acyl-CoA dehydrogenase, C-terminal domain
4	acad	Beta-oxidation	OD814_000557	CLR	0.222338	Acyl-CoA dehydrogenase related to the alkylation response protein AidB (CaiA) (PDB:1BUC)	Acyl-CoA dehydrogenase, C-terminal domain	acyl-CoA dehydrogenase [EC:1.3.8.7]
4	acad	Beta-oxidation	OD814_000678	CLR	0.152356	Acyl-CoA dehydrogenase related to the alkylation response protein AidB (CaiA) (PDB:1BUC)	Acyl-CoA dehydrogenase, C-terminal domain	acyl-CoA dehydrogenase [EC:1.3.8.7]
4	acad	Beta-oxidation	OD814_000887	CLR	0.450973	Acyl-CoA dehydrogenase related to the alkylation response protein AidB (CaiA) (PDB:1BUC)	Acyl-CoA dehydrogenase, C-terminal domain	acyl-CoA dehydrogenase [EC:1.3.8.7]
4	acad	Beta-oxidation	OD814_000948	CLR	0.171544	Acyl-CoA dehydrogenase related to the alkylation response protein AidB (CaiA) (PDB:1BUC)	Acyl-CoA dehydrogenase, C-terminal domain
4	acad	Beta-oxidation	OD814_001174	CLR	0.586651	Acyl-CoA dehydrogenase related to the alkylation response protein AidB (CaiA) (PDB:1BUC)	Acyl-CoA dehydrogenase, C-terminal domain	acyl-CoA dehydrogenase [EC:1.3.8.7]
4	acad	Beta-oxidation	OD814_001489	CLR	0.199449	Acyl-CoA dehydrogenase related to the alkylation response protein AidB (CaiA) (PDB:1BUC)	Acyl-CoA dehydrogenase, C-terminal domain	acyl-CoA dehydrogenase [EC:1.3.8.7]
4	ech	Beta-oxidation	OD814_000043	CLR	0.699174	Enoyl-CoA hydratase/carnithine racemase (CaiD) (PDB:1DCI)!!!3-hydroxyacyl-CoA dehydrogenase (FadB) (PDB:5ZQZ)	3-hydroxyacyl-CoA dehydrogenase, C-terminal domain	enoyl-CoA hydratase / 3-hydroxyacyl-CoA dehydrogenase [EC:4.2.1.17 1.1.1.35]
4	ech	Beta-oxidation	OD814_000181	CLR	-1.1366		Enoyl-CoA hydratase/isomerase
4	ech	Beta-oxidation	OD814_000336	CLR	0.503312	Enoyl-CoA hydratase/carnithine racemase (CaiD) (PDB:1DCI)	Enoyl-CoA hydratase/isomerase	enoyl-CoA hydratase [EC:4.2.1.17]
4	ech	Beta-oxidation	OD814_000492	CLR	0.219545	Enoyl-CoA hydratase/carnithine racemase (CaiD) (PDB:1DCI)	Enoyl-CoA hydratase/isomerase	enoyl-CoA hydratase [EC:4.2.1.17]
4	ech	Beta-oxidation	OD814_000977	CLR	-0.395236	Enoyl-CoA hydratase/carnithine racemase (CaiD) (PDB:1DCI)	Enoyl-CoA hydratase/isomerase	enoyl-CoA hydratase [EC:4.2.1.17]
4	ech	Beta-oxidation	OD814_000978	CLR	0.120227	Enoyl-CoA hydratase/carnithine racemase (CaiD) (PDB:1DCI)	Enoyl-CoA hydratase/isomerase
4	ech	Beta-oxidation	OD814_001101	CLR	0.0716573	Enoyl-CoA hydratase/carnithine racemase (CaiD) (PDB:1DCI)!!!3-hydroxyacyl-CoA dehydrogenase (FadB) (PDB:5ZQZ)	Enoyl-CoA hydratase/isomerase	enoyl-CoA hydratase [EC:4.2.1.17]
4	ech	Beta-oxidation	OD814_001611	CLR	0.0946436	Enoyl-CoA hydratase/carnithine racemase (CaiD) (PDB:1DCI)	Enoyl-CoA hydratase/isomerase	enoyl-CoA hydratase [EC:4.2.1.17]
4	hadh	Beta-oxidation	OD814_000043	CLR	0.699174	Enoyl-CoA hydratase/carnithine racemase (CaiD) (PDB:1DCI)!!!3-hydroxyacyl-CoA dehydrogenase (FadB) (PDB:5ZQZ)	3-hydroxyacyl-CoA dehydrogenase, C-terminal domain	enoyl-CoA hydratase / 3-hydroxyacyl-CoA dehydrogenase [EC:4.2.1.17 1.1.1.35]
4	hadh	Beta-oxidation	OD814_000263	CLR	0.473812	3-hydroxyacyl-CoA dehydrogenase (FadB) (PDB:5ZQZ)	3-hydroxyacyl-CoA dehydrogenase, C-terminal domain	3-hydroxyacyl-CoA dehydrogenase [EC:1.1.1.35]
4	hadh	Beta-oxidation	OD814_000976	CLR	0.247869		3-hydroxyacyl-CoA dehydrogenase, NAD binding domain
4	hadh	Beta-oxidation	OD814_001213	CLR	0.149727	Dihydrolipoamide dehydrogenase (E3) component of pyruvate/2-oxoglutarate dehydrogenase complex or glutathione oxidoreductase (Lpd) (PDB:6QKG)!!!2,4-dienoyl-CoA reductase or related NADH-dependent reductase, Old Yellow Enzyme (OYE) family (FadH) (PDB:1BWK)	3-hydroxyacyl-CoA dehydrogenase, NAD binding domain	2,4-dienoyl-CoA reductase (NADPH2) [EC:1.3.1.34]
4	acat	Beta-oxidation	OD814_000246	CLR	-0.024656	Acetyl-CoA acetyltransferase (PaaJ) (PDB:1AFW)
4	acat	Beta-oxidation	OD814_000265	CLR	0.226139	Acetyl-CoA acetyltransferase (PaaJ) (PDB:1AFW)	Beta-ketoacyl synthase, N-terminal domain	acetyl-CoA C-acetyltransferase [EC:2.3.1.9]
4	acat	Beta-oxidation	OD814_000566	CLR	0.793325	Acetyl-CoA acetyltransferase (PaaJ) (PDB:1AFW)	Beta-ketoacyl synthase, N-terminal domain	acetyl-CoA C-acetyltransferase [EC:2.3.1.9]
4	acat	Beta-oxidation	OD814_000567	CLR	-0.242005	Acetyl-CoA acetyltransferase (PaaJ) (PDB:1AFW)	Beta-ketoacyl synthase, N-terminal domain	acetyl-CoA C-acetyltransferase [EC:2.3.1.9]
4	acat	Beta-oxidation	OD814_000897	CLR	-0.00743367	Acetyl-CoA acetyltransferase (PaaJ) (PDB:1AFW)	Thiolase, C-terminal domain	acetyl-CoA C-acetyltransferase [EC:2.3.1.9]
4	acat	Beta-oxidation	OD814_001238	CLR	-0.19444	Acetyl-CoA acetyltransferase (PaaJ) (PDB:1AFW)	Beta-ketoacyl synthase, N-terminal domain
4	acat	Beta-oxidation	OD814_001239	CLR	-0.23458	Acetyl-CoA acetyltransferase (PaaJ) (PDB:1AFW)
4	acat	Beta-oxidation	OD814_001881	CLR	-2.35845	Acetyl-CoA acetyltransferase (PaaJ) (PDB:1AFW)	Thiolase, C-terminal domain	acetyl-CoA C-acetyltransferase [EC:2.3.1.9]
4	mcm	Beta-oxidation	OD814_000790	CLR	0.252944	Methylmalonyl-CoA mutase, C-terminal domain/subunit (cobalamin-binding) (Sbm) (PDB:1B1A)	B12 binding domain	methylmalonyl-CoA mutase, C-terminal domain [EC:5.4.99.2]
4	mcm	Beta-oxidation	OD814_001486	CLR	0.737711	Methylmalonyl-CoA mutase, N-terminal domain/subunit (Sbm) (PDB:6OXC)	Methylmalonyl-CoA mutase	methylmalonyl-CoA mutase, N-terminal domain [EC:5.4.99.2]
4	acds	Wood-Ljungdahl	OD814_000122	CLR	0.395022	CO dehydrogenase/acetyl-CoA synthase gamma subunit (corrinoid Fe-S protein) (CdhE) (PDB:2H9A)	4Fe-4S binding domain	4Fe-4S ferredoxin
4	acds	Wood-Ljungdahl	OD814_000198	CLR	0.772613	CO dehydrogenase/acetyl-CoA synthase alpha subunit (CdhA) (PDB:3CF4)	4Fe-4S dicluster domain	anaerobic carbon-monoxide dehydrogenase, CODH/ACS complex subunit alpha [EC:1.2.7.4]
4	acds	Wood-Ljungdahl	OD814_000200	CLR	0.771591	CO dehydrogenase/acetyl-CoA synthase beta subunit (CdhC)	ACS/CODH beta subunit C-terminal
4	acds	Wood-Ljungdahl	OD814_000279	CLR	0.0665852	CO dehydrogenase/acetyl-CoA synthase alpha subunit (CdhA) (PDB:3CF4)	Prismane/CO dehydrogenase family
4	acds	Wood-Ljungdahl	OD814_000280	CLR	-0.267372	CO dehydrogenase/acetyl-CoA synthase alpha subunit (CdhA) (PDB:3CF4)	4Fe-4S binding domain
[truncated: 118 more rows]

## Sheet: ED_Fig_7_h
mag	gene	category	locus_tag	measure	heptane_value	COG20_function	Pfam_function	KOfam_function
[truncated: 168 more rows]

[truncated: 4 more sheets: ED_Fig_7_i, ED_Fig_7_j, ED_Fig_7_k, ED_Fig_7_l]
