# Supplementary material for: Candidatus Alkanophaga archaea from Guaymas Basin hydrothermal vent sediment oxidize petroleum alkanes
Source: Nat Microbiol. 2023 Jun 1;8(7):1199–212. doi: 10.1038/s41564-023-01400-3 (PMC10322722; doi:10.1038/s41564-023-01400-3)
Supplement: Source Data Extended Data Fig. 8 — Alignments of mer (Extended Data Fig. 8a mer) and metF (Extended Data Fig. 8b metF) sequences used for phylogenetic tree calculation. [file 41564_2023_1400_MOESM14_ESM.xlsx]

## Sheet: ED_Fig_8_a_mer
>17623729
------------------------------------------------------------
--------------------------------------ISF-GIEF---LA-NEPAEKLA
ELVKFSEDNGLKYAWITDH--------YNNRD-------AYALLTHIGANTSKIS--IGP
GVTNP-YTRTPPQLASSIATVNEVSGGRAIFGIGPGDKV-TFDGLGIE-------WVK--
-----PLSMVRETVELMRKLLTGKKISY-DG--KVCHIKSAKL-DYQ-KGEN--IPVYIG
AQGPKMLKLAGEIAEGALVNGSHPRDFETAVKLLKEGCEGAG-KNFNDFDVAAYTSFSIA
DTKEEAEKTAKPVTAFIVAGSPDTVFEKHGIPIEDVNKVRDGF--------KESFGAAIK
A-VTPEMLDAFSICGSPDECIEQIDSLFKVG--------VTQMITGSPL---GPSKVKSI
ELIGKQLIPHFVK-
>17627617
------------------------------------------------------------
------------------------------------VEISF-GIEF---LA-NEPAEKLA
ELVKFSEDNGLKYAWITDH--------YNNRD-------AYALLTHIGANTSKIS--IGP
GVTNP-YTRTPPQLASSIATVNEVSGGRAIFGIGPGDKV-TFDGLGIE-------WVK--
-----PLSMVRETVELMRKLLTGKKISY-DG--KVCHIKSAKL-DYQ-KGEN--IPVYIG
AQGPKMLKLAGEIAEGALVNGSHPRDFETAVKLLKEGCEGAG-KNFNDFDVAAYTSFSIA
DTKEEAEKTAKPVTAFIVAGSPDTVFEKHGIPIEDVNKVRDGF--------KESFGAAIK
A-VTPEMLDAFSICGSPDECIEQIDSLFKVG--------VTQMITGSPL---GPSKVKSI
ELIGKQLIPHFVK-
>3971979
------------------------------------------------------------
-------------------------------------MVHF-GIEF---LA-NETADTLA
DMIRFSEENGIEYAWITDH--------YNNRD-------SFSLLTYIAARTTSIK--LGT
GVTNP-YTRTAPQLASAIATVDETSGGRAVFGIGPGDKM-TFENLGVK-------WTK--
-----PLQTVRETVEVVRRLTLGEPVSF-DG--NVISIKKAKL-DLG-SRS---VPVYIG
AQGPGMLRLAGEIGDGALVNASHPRDFEFAVKLLKEGA--AG-RDFSQFDVGAYTSFSVA
GNKDEAVAAARPVVAFITAGSPPDVIKRHDIPEEDYSRLTSAFK-------DG-FKQAVR
A-VTDDMISAFSICGTPDDCIGQIHDLTGAG--------VTQVIPGSPL---GPDKKKSI
QLIGKEIIPEFKEE
>17653885
------------------------------------------------------------
-------------------------------------MVTF-GIEF---LA-NEPAEKLS
EIVRLSEENGLSYAWITDH--------YNNRD-------AFSLLTYIAARTDSIK--LGP
GVTNP-YTRTAPQLASAIATLHEISDGRAVLGIGPGDRI-TFEKLGIE-------WTR--
-----PVRTVRETVSIIRQLLACKKVSY-NG--EIFKTKEAKLDFATDLSDLPDVPVYIG
AQGQKMLHLAGEVGDGVLVNASHPLDFAEAVPALKTG----G-ADLATFDVAAYTSFSIA
ERKSDAISAAKPVVAFIVAGSPPGVLERHEIPQEDVEAVRNGFK-------KS-FSDAIH
A-VTDDMIDSFSICGTPVECMDRIEELVTAG--------VTQIIPGSPI---GPDRVRAI
RLIGEDIIPNWR--
>17488679
------------------------------------------------------------
-------------------------------------MVTF-GIEF---LA-NEPAEKLS
EIVRLSEENGLSYAWITDH--------YNNRD-------AFSLLTYIAARTDSIK--LGP
GVTNP-YTRTAPQLASAIATLHGVSDGRAVLGIGPGDRI-TFEKLGIE-------WTR--
-----PVRTVRETVSIIRQLLACKKVSY-NG--EIFKTREAKLDFATDLSDLPDVPVYIG
AQGPKMLHLAGEVGDGVLVNASHPLDFAEAIPALKTG----G-ADLATFDVAAYTSFSIA
DRKDDAISAAKPVVAFIVAGSPPGVLERHDIPPDDVEAVRNGFK-------KS-FSDAIR
A-VTGDMIDAFAICGTPVECMDRIEELVTAR--------VTQIIPGSPI---GPDRVRAI
RLIGEDIIPNWR--
>17491347
------------------------------------------------------------
-------------------------------------MVTF-GIEF---LA-NEPAEKLS
EIVRLSEENGLSYAWITDH--------YNNRD-------AFSLLTYIAARTDSIK--LGP
GVTNP-YTRTAPQLASAIATLHEISDGRAVLGIGPGDRI-TFDKLGIE-------WTR--
-----PVRTVRETVSIIRQLLACKKVSY-NG--EIFKTEGAKLDFATDMSDLPDVPVYIG
AQGQKMLHLAGEVGDGVLVNASHPLDFAEAIPALKAG----G-ADLATFDVAAYTSFSIA
DHKDDAISAAKPVVAFIVAGSPLGVLERHEIPPDDVEAVRNGFK-------KS-FSDAIH
A-VTGDMIDAFAICGTPAECMDRIEELVNAG--------VTQIIPGSPI---GPDRIHAI
RLIGEDIIPNWR--
>17618116
------------------------------------------------------------
-------------------------------------MVTF-GIEF---LA-NEPAEKLS
EIVRLSEENGLSYAWITDH--------YNNRD-------AFSLLTYIAARTDSIK--LGP
GVTNP-YTRTAPQLASAIATLHEVSDGCGVLGIGPGDRI-TFEKLGIE-------WTR--
-----PVRAVRETVSIIRQLLACKKVSY-SG--EIFKTQDAKLDFATDLSDLPDVPVYIG
AQGSKMLHLAGEVGDGVLVNASHPLDFAEAIPALKAG----G-ADLATFDVAAYTSFSIA
DRKDDAISAAKPVVAFIVAGSPPGVLERHEIPPGDVEAVRNGFK-------KS-FSDAIR
A-VTGDMIDAFAICGTPAECMDRIEELVNAG--------VTQVIPGSPI---GPDRIRAI
RSIGEDIIPNWR--
>17432461
------------------------------------------------------------
--------------------------------------MRF-GIEF---VP-NVRYYELE
YYSKLAEDNGFGYVWITDH--------YNNRN-------VYAMLTLIALKTQNMR--IGA
GVANP-YHTHPAIIASAIATVNEISGGRAVLGIAAGDRV-TLERIGVK-------WEK--
-----PLSKIKEAVEVIKALHTGKPVNY-DG--DFFRMQGARL-DFK-AGR---IPIYVG
AQGPKMLKLAAEIGDGVLINASHPKDFEVARQNIEEGLKDKN-K---DFDVVAYASLSVD
KNGEKAKDAAKIVVAFIVAGSPDIVFERHGISQEDVMRVKTALNN---AFTKGDWKSVHE
A-VTEEMVDIFSISGTPDEVIERIEELSKVG--------VTQVVAGSPL---GPNKAKAI
KIMGREIIPGFPDG
>17441450
------------------------------------------------------------
--------------------------------------MKF-GIEF---VP-NMKYYELE
YYVKLAEDSGFEYTWITDH--------YNNRN-------VYAMLAILALKTSKIK--LGP
GVTNP-YHISPALTASAIATINELSEGRAVLGIGAGDKV-TFERIGIT-------WEK--
-----PLKRMREAVEIIRALHSGKPVNY-DG--EIFKMNGAKL-DFK-AGN---IPIYIG
AQGPKMLQLAAELGDGVLINASHPRDFEAAKENIEAGLSKAG-KSKEEFDVVAYASMSVD
KDREKARNAARIVVAFIVAGSPEVIFERHGISMDDVNKVREALNN---AFTKGDWAGVGK
A-VTDEMIDCFSISGTPEDVIERIKELSKAG--------VTQVVAGSPI---GPDKKKSI
QLIGKEIIPAFS--
>17418222
------------------------------------------------------------
--------------------------------------MKF-GIEF---VP-NMKYYELE
YYVKLAEDSGFEYTWITDH--------YNNRN-------VYSMLTILALKTNSIK--LGP
GVTNP-YHISPALTASAIATVNELSNGRAVLGIGAGDKV-TFDRIGIS-------WKK--
-----PLRRMREAVEIIRALHSGKPVNY-DG--EIFKFNGARM-DFK-AGN---IPIYIG
AQGPKMLQLAAELGDGVLINASHPRDFEAARENIDAGLDKAG-KSRDQFDTVAYASMSVD
KDAEKAKNAAKIVVAFIVAGSPDVIFERHGISMDDVNKVREALNN---AFTKGDWPGVSK
A-VTDEMIESFSISGSPDMVIERIRELSKSG--------VTQVVAGSPI---GPDKKKSI
KLIGKEIIPAFKE-
>17447419
------------------------------------------------------------
--------------------------------------MKF-GIEF---VP-NMKYYELE
YYVKLAEDSGFEYTWITDH--------YNNRN-------VYSMLTILALKTSKIK--LGP
GVTNP-YHISPALTASAIATINELSNGRAVLGIGAGDKV-TFDRIGIS-------WTK--
-----PLRRMREAVEIIRALHRGKSVSY-DG--EIFKFNGARL-DFK-AGN---IPIYIG
AQGPKMLQLAAELGDGVLINASHPRDFEAAKENIDAGLNKAG-KSRDEFDVVAYASMSVD
KDATKARNASKIVVAFIVAGSPDVIFERHGISMDDVNKVREALNN---AFTKGDWPGVSK
A-VTDEMIDCFSISGSPDEVIERIKELSKSG--------VTQVVAGSPI---GPDKKKSI
QLIGKEIIPAFKE-
>17436256
------------------------------------------------------------
--------------------------------------MKF-GIEF---VP-NMKYYELE
YYVKLAEDNKFDFVWITDH--------YNNRN-------VYSMLTILALKTNTIK--LGP
GVTNP-YHISPAVTASAIATINEISNGRAVLGIGAGDKV-TFERIGID-------WVK--
-----PLKRMREAVEIIRALHAGKPVKY-DG--EIFKFNGARM-DFK-AGS---IPIYIG
AQGPKMLQLAAELGDGVLINASHPKDFEVAKENIDAGLSKAG-KSRDAFDTVAYASMSVD
KDRDKARNAAKIVVAFIVAGSPEVIFERHGIAAEDVQKVRDALNA---AFTKGDWPGVSK
A-VTDEMIDTFSISGTPDDVIERINELSKAG--------VTQVVAGSPI---GPDKKKSI
GLIGKEIIPKL---
>17424069
------------------------------------------------------------
--------------------------------------MKF-GIEF---VP-DMKYYELE
YYVKLAEDSGFDYTWITDH--------YNNRN-------VYSMLTILALKTRTIK--LGP
GVTNP-YHISPALTASAIGTINEISGGRAVLGIGAGDKV-TFERIGIT-------WEK--
-----PLKRMREAVEIIRQLTEGKAVKY-DG--EIFKFNGAKL-GFK-PGS---IPIYIG
AQGPKMLQLAAELGDGVLINASHPKDFEVAKENIDAGLAKAG-KSRDAFDTVAYASMSVD
KDRDKARNAARIVVAFIVAGSPPTVLERHGLSEDAVNAVREALNN---AFTKGDWGGVAK
S-VTDEMIDIFSISGTPDDVIERINELSKAG--------VTQVVAGSPI---GPDKKKSI
QLIGKEIIPKLK--
>3795846
------------------------------------------------------------
--------------------------------------MKF-GIEF---VP-NEPITKLA
YYVKMAEDNGFEFCWITDH--------YNNRN-------VYMTLGNLAAATNKIK--LGP
GVTNP-YVRSPAIAASAMATVDELSGGRATFGIGPGDKA-TFDALGIE-------WTK--
-----PVGTIKKAIADFKELTAGKRMA-----------EGAQL-AIK-PSAK--IPIYMG
AQGPKMLETAGEIADGVLINASNPKDFEAAVPLIKKGAEAAG-RSMSEIDVAAYACMSVD
KKAEKAKQAAIPVVAFIAAGSPPMILERHGIDPAKVDAIRAGLK-------EGNFGAAFG
N-VDEAMLEGFALYGTPEEVVEKVKALEAMG--------VTQIVAGSPI---GPNKETSI
KLIGK-IIKEFQ--
>3720935
------------------------------------------------------------
--------------------------------------MKF-GIEF---VP-NEPITKLA
YYVKLAEDNGFEFCWITDH--------YNNRN-------VYMTLGNLAAATNKIK--LGP
GVTNP-YVRSPAIAASAMATVDELSGGRATFGIGPGDKA-TFDALGIE-------WTK--
-----PVGTIKKAIADFKELTAGKRMA-----------EGAQL-AVK-PSAK--IPIYMG
AQGPKMLETAGEIADGVLINASNPKDFEAAVPLIKKGAEAAG-RSMSEIDVAAYACMSVD
KKAEKAKQAAIPVVAFIAAGSPPMILERHGIDPAKVDAIRAGLK-------EGNFGAAFG
N-VDENMLEGFALYGTPEEVVEKVKALEKMG--------VTQVVAGSPI---GPNKDTSI
KLIGK-IIKEFQ--
>3839058
------------------------------------------------------------
--------------------------------------MKF-GIEF---VP-NESIQKLC
YYVKLAEDNGFEYCWITDH--------YNNRN-------VYMALTAIAAATNKIK--LGP
GVTNP-YVRSPAITASAIATLDELSGGRAVLGIGPGDKA-TFDALGIE-------WVK--
-----PVTTLKESIEVMRKLLAGERVSF-EG--NVVKVAGAGL-AIK-PLQEK-VPVYMG
AQGPKMLETAGMIADGVLINASNPKDFEAAIPLIKKGAEAAG-RSMDEIDVAAYACMSVD
KKAEKAKQAAVPVVAFIAAGSPPVVLERHGIDMEKVEKIRNALK-------SGDFGTAFG
T-VDDAMLEAFSIYGTPEEVAEKCKKLAEMG--------VTQIVAGSPI---GPSKDTAI
KLIGKKVIPALKE-
>3843970
------------------------------------------------------------
--------------------------------------VKF-GIEF---VP-NEPIQKLC
YYVKLAEDNGFEYCWITDH--------YNNRN-------VYMALTAIAMNTNKIK--LGP
GVTNP-YVRSPAITASAIATLDELSGGRAVLGIGPGDKA-TFDALGIE-------WVK--
-----PVTTLKESIEVIRKLLAGERVSY-EG--KVVKIAGAAL-AVK-PIQKA-VPVYMG
AQGPKMLETAGMIADGVLINASNPKDFEAAIPLIKKGAEAAG-RSMDEIDVAAYACMSVD
KNADKAKQAAVPVVAFIAAGSPPVVLERHGIDMEKVEAIRNALK-------SGNFPEAFK
N-VDDTMLEAFSIYGTPEDVVEKCKKLAEMG--------VTQIVAGSPI---GPNKETAI
KLIGKKVIPALKE-
>3780096
------------------------------------------------------------
--------------------------------------VKF-GIEF---VP-NEPIQKLC
YYVKLAEDNGFEYCWITDH--------YNNRN-------VYMALTAIAMNTNKIK--LGP
GVTNP-YVRSPAITASAIATLDELSGGRAVLGIGPGDKA-TFDSLGIE-------WVK--
-----PVTTLKESIEVIRKLLAGERVSF-NG--NVVKLAGAAL-AVK-PIQKK-VPVYMG
AQGPKMLETAGMIADGVLINASNPKDFEAAIPLIKKGAEAAG-RSMDEIDVAAYACMSVD
KKADKAKQAAVPVVAFIAAGSPPVVLERHGIDVEKVEKIREALK-------KGDFGTAFG
A-VDDDMLEAFSIYGTPDDVVEKCKELAKMG--------VTQIVAGSPI---GPNKETAI
KLIGKNIIPALKE-
>3796901
------------------------------------------------------------
--------------------------------------MKF-GIEF---VP-NEPITKLS
YYVKLAEDNGFEYCWITDH--------YNNRN-------VYMALTAIAAATNKIK--IGP
GVTNP-YVRSPAVTASAMITLDEVSTGRAVLGIGPGDKA-TFDALGIE-------WTK--
-----PVSTIKKAIADMKALMDGERLE-----------EGAVL-AIK-PSTK--IPIYMG
AQGPKMLETAGMISDGVLINASNPKDFEAAVPLIRKGAEAAG-RSMDEVDVAAYACMSVD
KNADKAKGAASPVVAFIAAGSPPMVLERHGIDQEKVATISAALK-------KGDFGTAFG
T-VDDTMLEAFSLYGTPDEVVEKIAALGKMG--------VTQIVAGSPI---GPNKDTSI
KLIGKKVVPAVKDL
>3836959
------------------------------------------------------------
--------------------------------------MKF-GIEF---VP-NEPITKIC
YYVKLAEDNGFEYCWITDH--------YNNRN-------VYMTLTSIAGVTNKIK--MGP
GVTNP-YVRSPAITASAIATLDEISGGRATLGIGPGDKA-TFDALGIE-------WTK--
-----PVATIKKSIADMRTLLKGGRLE-----------TGAQL-AVK-PLTE--VPIYMG
AQGPKMLETAGMIADGVLINASNPKDFEAAVPLIKKGAEAGG-RSMDEVDVAAYACMSVD
KKTEKAKQAAIPVVAFISAGSPAIVLERHGIDAEKVETIRGALK-------KGDFGTAFG
T-VDDTMMEAFSLYGTPDEVVEKIAALAKMG--------VTQVVSGSPI---GPNKETSI
KLIGKKVIPALKEL
>3775452
------------------------------------------------------------
--------------------------------------MKF-GIEF---VP-QIPLDELV
RLVKIAEDVGFEYAWITDH--------YNNKN-------VYETLALIAANTETIK--MGP
GVTNP-YVRSPAISASAIATIDEISNGRATFGIGPGDKA-TFDALGIA-------WEK--
-----PVSTIKAAIADITTLLDGGKTE-----------AGAALGGAK-KVQDA-IPIYMG
AQGPKMLETAGEIADGVLINASNPKDYEAAMPMIKKGIGDQD-K---DFDVAAYTATSIG
TDSEAAKNAAKIVVAFIAAGSPPPVIARHGLPEGFNEQMGEFLA-------QGNFGGAIG
A-VTPEALDAFSVCGTPDEFIPKIEALADMG--------VTQYVAGSPV---GKNVEESI
KLLG-DVIASF---
>3773305
------------------------------------------------------------
--------------------------------------MKF-GIEF---VP-DKDLNKIV
EHVKLAEEVGFEYAWITDH--------YNNKN-------VYETLALIAKETETIK--MGP
GVTNP-YVRSPAISASAIATIDELSDGRATFGIGPGDKA-TFDALGIP-------WEK--
-----PVSTIKAAIADINTLLAGEKTE-----------TGAALGGVK-AVQEH-LPIYMG
AQGPKMLETAGEIADGVLINASNPKDYEAALPLIKKGIENAG-KNVADFDVGAYTATSIG
TDSEKAKAAAKIVVAFIAAGSPPMVIERHGLPEGINEKIGACLG-------KGDFGGASG
L-VDDDLLHAFSVAGTPDEFIPKVEGLAEMG--------VTQYVAGSPI---GKDVEESI
KLLG-EVIASF---
>3760886
------------------------------------------------------------
--------------------------------------MKF-GIEF---LP-NEPVNKIV
KLVKLAEDVGFEYAWVTDH--------YDNKN-------VYVTLGLVAEGTETIK--IGP
GVTNP-YVRNPAITASAIATIDELSNGRVTLGIGPGDKA-SFDALGIE-------WTK--
-----PVSTLKESIATMETLLSKEKTE-----------SGAFLKGVK-AVQEK-VPIYMG
AQGPMMLKTAGEISEGVLINASNPKDFEAAIPLIKEGAEAGG-KSIKDVDVAAYTCCSID
DDAGKAVGAAKIVVAFIARGSPAPVLKRHGIDDAVAGKIAELLG-------KGDFGGAIG
A-VDNKLMDAFSVCGAPDDFIPKIEALGEMG--------VTQFVAGSPI---GPDKEKSI
KLLG-DVISTF---
>3763509
------------------------------------------------------------
--------------------------------------MKF-GIEF---VP-NEPLDKIV
KLVKLAEDVGFEYTWITDH--------YNNKN-------VYETLALIAAGTETIK--MGP
GVTNP-YVRSPAITASAVATLDEISNGRATLGIGPGDKA-TFDALGIE-------WTK--
-----PVSTIKSAITMMSTLMSGGKTE-----------TGASLMGAK-AVQEK-IPIYMG
AQGPMMLKTAGGFSDGALINASNPKDFEAAVPLIKEGAEAEG-KSLSDVDVAAYTCCSID
DDAKKALNAAKIVVAFIAAGSPPPVFARHGLPTDTGAKFGAFLG-------KGDFGGAIG
A-VTDDLMDAFSVVGTPKEFVPKIEALGEMG--------VTQYVAGSPI---GPDKEKSI
KLLG-EVIASF---
>3833523
------------------------------------------------------------
--------------------------------------MKF-GIEF---VP-NEPIEKIV
KLVKLAEDVGFEYAWITDH--------YNNKN-------VYETLALIAEGTETIK--LGP
GVTNP-YVRSPAITASAIATLDELSNGRATLGIGPGDKA-TFDALGIE-------WVK--
-----PVSTIRDAIAMMRTLLAGEKTE-----------SGAQLMGVK-AVQEK-IPIYMG
AQGPMMLKTAGEISDGALINASNPKDFEAAVPLIKEGAEAAG-KSIADIDVAAYTCCSID
EDAAAAANAAKIVVAFIAAGSPPPVFERHGLPADTGKKFGELLG-------KGDFGGAIG
A-VDDALMEAFSVVGTPDEFIPKIEALGEMG--------VTQYVAGSPI---GPDKEKSI
KLLG-EVIASF---
>17487049
------------------------------------------------------------
--------------------------------------MAY-GIEF---VP-SDPVLKIA
HYSKMAEQNGFDNVWITDH--------YNNRD-------VYTTLAMLATNTNTIK--LGS
GVTNP-YTRNVAVTASSIAAVNEISGGRAILGMGPGDKA-TFDKMGIE-------WVK--
-----PLTTTRETVSAVRGLFAGKPVNQ-KG--ELVSLAGAQM-AFA-AGN---IPIYLG
VQGPKMLQLAGEIADGALINASHPKDFEVAVKEIKKGAESAG-RSMKDIDVTAYACFSID
KKVDKALNAAKIVVAFIVAGSPPMVLERHGIDPSVIGTIGGAIA-------KGDFGTLMG
GAVTNEMMEAFSIYGTPADCVARIDELTKMG--------VTQIVAGSPI---GPDKEKAI
KLIGKEIIGG----
>4010606
------------------------------------------------------------
--------------------------------------MAY-GIEF---VP-SDPVLKIA
HYTKMAEQNGFDNVWITDH--------YNNRD-------VYTTLAVLAANTNTIK--LGS
GVTNP-YTRNVAVAASSIAAVNEISGGRAILGLGPGDKA-TFDKMGIE-------WVK--
-----PLTMTKETVSALRELFAGKPVNQ-KG--NLVSLSGAQM-AFS-AGN---IPIYLG
VQGPKMLELAGTIADGALINASHPKDFEVAVKEIKKGAKSAG-RSMKDVDVTAYACFSID
KKVDKALNAAKIVVAFIVAGSPPMVLERHGIDPSVIGTIGGAIA-------KGDFGTLMG
GAVTNEMMEAFSIYGTPADCVARIDELTKMG--------VTQIVAGSPI---GPDKEKAI
KLIGKEIIGG----
>17651244
------------------------------------------------------------
--------------------------------------MAY-GIEF---VP-NDPVLKIA
HYTKMAEQNGFDNVWVTDH--------YNNRD-------VYTTLAALAANTNTIK--LGS
GVTNP-YTRNVAVAASSIAAVNEISGGRAILGMGPGDKA-TFDKMGIE-------WVK--
-----PLTMTKETVSALRELFAGKPVNQ-KG--ELVSLSGAQM-AFP-AGD---IPIYLG
VQGPKMLELAGKIADGALINASHPKDFEVAVKEIKKGAKSAG-RSMKEIDVTAYACFSID
KKVDKALNAAKIVVAFIVAGSPPMVLERHGIDPSVIGTIGGAIA-------KGDFGTLMG
GAVTNEMMEAFSIYGTPADCVARIDELTKMG--------VTQVVAGSPI---GPDKEKAI
KLIGKEIIGG----
>17616450
------------------------------------------------------------
--------------------------------------MAY-GIEF---VP-NEPVLKMA
HYTKMAEQNGFDNVWITDH--------YNNRD-------VYTTLAALAANTNTIK--LGS
GVTNP-YTRNVAVAASSIAAVNEISGGRAILGMGPGDKA-TFDKMGIE-------WVK--
-----PLTMTKETVSALRELFAGKPVNQ-KG--ELVSLSGAQM-AFP-AGD---IPIYLG
VQGPKMLELAGKIADGALINASHPKDFEVAVKEIKKGAESAG-RSMKDIDVTAYACFSID
KKVDKALSAAKIVVAFIVAGSPPMVLERHGIDPSAIGTIGGAIA-------KGDFGTLMG
GAVTNEMMEAFSIYGTPADCVARIDELTKMG--------VTQIVAGSPI---GPDKEKAI
KLIGKEIIGG----
>17648329
------------------------------------------------------------
--------------------------------------MAY-GIEF---VP-NDPVLKIA
HYAKMAEQNGFDNVWITDH--------YNNRD-------VYTTLAMLATNTNTIK--LGS
GVTNP-YTRNVAVAASSIAAVNEISGGRAILGMGPGDKA-TFDKMGIE-------WVK--
-----PLTMTKESVSAMRELFAGKPVSQ-KG--ELVSLSGAQM-AFP-AGN---IPIYLG
VQGPKMLQLAGEIADGALINASHPEDFKVAVKEIKKGAESAG-RSMKDIDVTAYACFSID
KKVDKALNAAKIVVAFIVAGSPPMVLERHGIDPSVIGTIGGAIA-------KGDFGALMG
GAVTNEMMEAFSIYGTPADCVARIDELTKMG--------VTQVVAGSPI---GPDKEKAI
KLIGKEIIGG----
>17637807
------------------------------------------------------------
--------------------------------------MAY-GIEF---VP-NDPVLKIA
HYAKMAEQNGFDNVWITDH--------YNNRD-------VYTTLAALAANTNTIK--LGS
GVTNP-YTRNVAVAASSIAAVNEISGGRAIFGLGPGDKA-TFDKMGIE-------WVK--
-----PLTMTKETVSAMRELFAGKPVNQ-KG--ELVSLSGAQM-AFA-AGN---IPIYLG
VQGPKMLQLAGEIADGALINASHPEDFKVAVKEIKKGAESAG-RSMKDIDVTAYACFSID
KKVDKALNAAKIVVAFIVAGSPPMVLERHGIDPSVIGTIGGAIA-------KGDFGTLMG
GAVTNEMMEAFSIYGTPADCVARIDELTKMG--------VTQIVAGSPI---GPDKEKAI
KLIGKEIIGG----
>17490622
------------------------------------------------------------
--------------------------------------MAY-GIEF---VP-NDPVLKIA
HYAKMAEQNGFDNVWITDH--------YNNRD-------VYTTLAMLATNTNTIK--LGS
GVTNP-YTRNVAVAASSIAAVNEISGGRAILGMGPGDKA-TFDKMGIE-------WVK--
-----PLTMTKESVSALRELFAGKPVNQ-KG--ELVSLSGAQM-AFA-AGD---IPIYLG
VQGPKMLQLAGEIADGALINASHPKDFEVAVNEIKKGAKSAG-RNMKDIDVTAYACFSID
KKVDKALNAAKIVVAFIVAGSPPMVLERHGIDPSVIGTIGGAIA-------KGDFGTLMG
GAVTTEMMDAFAIYGTPADCVARIDELTKMG--------VTQVVAGSPI---GPDKEKAI
KLIGKEIIGG----
>3954933
------------------------------------------------------------
---------------------------------------MF-GIEF---VP-ADPVLKLA
YYTKLAEENGFDNVWITDH--------YNNRD-------VYTTLAVLALNTNRIK--LGT
GVTNP-YTRNIAITAQSIAAINEISGGRAVLGIGPGDKA-TFDAMGIE-------WVE--
-----PMTTISESITALRGFLSGKKVSQ-QG--KRVKIGGAKM-AFK-TGN---IPIYMG
AQGPKMLELAGKVADGVLINASHPKDFEFAIKQIAAGANAAG-RDPKSIDVGAYACFSIH
KDAQKAKGAAKVVVAFIVAGSPDTVLERHNIDIGAKKSIGDAIA-------KGDFAGLNN
L-VTDSMIDAFSICGTPDDCKAKVEALKKIG--------VTQIVAGSPI---GPDKEAAI
KLIGKEIIGGK---
>3948035
------------------------------------------------------------
---------------------------------------MF-GIEF---VP-ADPVVKLA
YYTKLAEENGFDNVWITDH--------YNNRD-------VYTTLAVLAMNTNRIK--LGT
GVTNP-YTRNIAITAQSIGAINEISGGRAVLGIGPGDKA-TFDAMGIE-------WVE--
-----PMTTIAESITALRGFFGGKKVAQ-DG--KRVKIGGAKL-AFK-TGN---IPIYMG
AQGPKMLELAGKVADGVLINASHPKDFEFAIKQIALGAKAAG-RDPKSVDVGAYACFSIH
KDAEKAKNAAKVVVAFIVAGSPDTVLQRHEIDVGAKKNIGDAIA-------KGDFPGLNA
L-VTDKMIDAFSICGTPADCKAKVQALQKIG--------VTQIVAGSPI---GPDKETAI
KLIGKEIIGGK---
>3733542
------------------------------------------------------------
--------------------------------------LTF-GIEF---VP-SDPVLKIA
HYAKLAEQSGFDNVWVTDH--------FNNRD-------VYTTLAVLANNTNSIK--LGT
GVTNP-YTRNIGITASSIGAINEISGGRAILGIGPGDKA-TFDSMGIS-------WEK--
-----PLTTTKESVTALRGYFAGENVSL-DG--EMVKVGGAKM-AFK-TGD---IPIYLG
AQGPKMLQLAGEVADGILINGSHPRDFDVALDKIKEGAENAG-RDMNDIDIAAYTCFSID
KDAEKAKQEAKVVVAFIVAGSPDVVLERHGIDPEAKKNISDAIS-------KGDFKSLMG
DMVTDDMVNAFSVCGTPEDCKQRVDELFNTG--------VTQIVVGSPI---GPKKEKAI
KLIGKEIIGGK---
>3822186
------------------------------------------------------------
--------------------------------------MTF-GIEF---VP-SDPVHKIA
YYAKLAEDQGFSNVWITDH--------FNNRD-------VYTTLATLAMNTNTIK--LGT
GVTNP-YTRNVAITASSIGSINDISGGRAILGIGPGDKA-TFDSMGIS-------WDK--
-----PLTMTKETIAALREYFAGNKVSM-DG--EMVKVGGAKM-AFK-TGD---IPIYMG
AQGPKMLELAGEVADGVLINASHPKDFEVAMEKISAGAKKAG-RSMDEIDVGAYTCFSVD
KDAGKAIGAAKVVVAFIVAGSPDMVLERHGIDVEAKKKIGEAIS-------KGDFGALMG
GLVTDGMMDAFSICGTPDECKQRINDLLDIG--------VTQIVVGSPI---GPNKEKAI
KLIGKEIIGGN---
>3735402
------------------------------------------------------------
--------------------------------------MSF-GIEF---VP-GDPVLKIA
HYAKLAEQQGFDNVWVTDH--------YNNRD-------VYTTLAVLAINTNSIK--LGT
GVTNP-YTRNAAITASSIGSINEISGGRAILGLGPGDKA-TFDAMGIP-------WDK--
-----PLTTTKESIEALRGFLGGEKVEM-DG--EMIKFGGAKM-AFK-TGD---VPIYMG
AQGPKMLELSGQVADGVLINASHPRDFEVAMEKIKAGADKAG-RSMDEIDVAAYACFSID
KDAAKAKSAAKVVVAFIVAGSPDMVLERHGIDPAAKKDIGAAIS-------KGDFGALMG
DLVTDEMMDAFCICGTPEDCKQRINDLKDIG--------VTQIVAGSPL---GPNKEKAI
KLIGKEIIGGN---
>17494548
------------------------------------------------------------
--------------------------------------MTF-GIEF---VP-NDPVLKVS
HYAKLAEQQGFDYVWITDH--------YNNRD-------VYTTMAVLALNTNSIK--LGT
GVTNP-YTRNAAIAASSIGAINEISGGRAILGIGPGDKA-TFDAMGIS-------WDK--
-----PLTMTKETIAAIRAYFTGKTVNQ-TG--DMVNISGAKM-AFN-TGN---VPIYMG
AQGPKMLELAGEVADGVLINASHPKDFKVAVTQIAAGAKKAG-RDPKEVDVAAYACFSID
KDAKKAQNAAQIVVAFIVAGSPDMVLERHGIDVAVKADIGGAIA-------KGDFGALMG
GMITGDMMDAFSICGTPDDCKARINDLLDIG--------VTQIVAGSPI---GPNKEKAI
KLIGKEIIGGN---
>17500127
------------------------------------------------------------
--------------------------------------MTF-GIEF---VP-SDPVLKIS
HYAKLAEQQGFDNVWITDH--------YNNRD-------VYTTLAVLAMNTNTIK--LGS
GVTNP-YTRNAAIAASSIGAINEISGGRAIMGIGPGDKV-TFDAMGIE-------WEK--
-----PLTMTKETIEAFRGYFSGKKVSM-DG--DMVKVGGAKM-AFN-TGN---VPIYMG
AQGPKMLELAGEVADGVLINASHPKDFKVAVTQIAAGAKKVG-RDPKEVDVAAYACFSID
KDAKKAASAAQIVVAFIVSGSPDMVLERHGIDVAAKGAIGGAIA-------KGDFGALMG
GMITNDMMDAFSICGTPDDCKARINDLLDIG--------VTQIVAGSPI---GPNKEKAI
KLIGKEIIGGN---
>3808130
------------------------------------------------------------
--------------------------------------MTF-GIEF---VP-SDPVLKIA
HYAKLAEQQGFDNVWITDH--------YNNRD-------VYSTLTVLAMNTNSIK--LGT
GVTNP-YTRNAAITASSIGSLNEISGGRAILGLGPGDKA-TFDAMGIS-------WDK--
-----PLTTTKESIAAIRGFLAGEKVTM-DG--DMIKFGGAKM-AFK-AGD---VPIYMG
AQGPKMLELAGEVSDGVLINASHPKDFEVAVKQIAAGAKKAG-RDPKEVDVAAYACFSID
KDAAKAKSAAQIVVAFIVAGSPDMVLERHGIDPAAKADIGGAIA-------KGDFGALMG
GMVTDSMMDAFSICGTPDDCKARINELLDIG--------VTQIVAGSPI---GPNKEKAI
KLIGKEIIG-----
>3846431
------------------------------------------------------------
--------------------------------------MTF-GIEF---VP-NDPVLKIA
HYAKLAEQQGFDNVWITDH--------YNNRD-------VYSTLAVLAMNTNSIK--IGT
GVTNP-YTRNAAITASSIGAINEISGGRAILGLGPGDKA-TFDAMGIE-------WEK--
-----PLTTTKENISALRSFFAGEKVTM-DG--DMVQFSGAKL-AFK-TGD---VPIYMG
AQGPKMLELAGEVADGVLINASHPNDFEVAVKQITSGAKKAG-RDPKDVDVAAYACFSID
KDAAKARSAAKVVVAFIVAGSPDMVLERHGIDVAAKADIGGAIA-------KGDFGALMG
DMVTNNMMESFSISGTPDDCKARINELLDIG--------VTQIVAGSPI---GPNKEKAI
KLIGKEIIGGN---
>17655942
------------------------------------------------------------
--------------------------------------MTF-GIEF---VP-NDPVLKIA
HYAKLAEQQGFDNVWITDH--------YNNRD-------VYSTLAVLAMNTNSIK--LGT
GVTNP-YTRNAAITASSIGAINEISGGRAILGLGPGDKA-TFDAMGIS-------WDK--
-----PLTTTKENISALRSFFAGEKVTM-DG--DMVQFGGAKM-AFK-TGD---VPIYMG
AQGPKMLELAGEVADGVLINASHPKDFEVAVKQITAGAQKAG-RDPKDVDVAAYACFSID
KDAAKARSAAKIVVAFIVAGSPDMVLERHGIDVAAKADIGGAIA-------KGDFGALMG
DMVTNDMMDAFSISGTPDDCKARINELLDIG--------VTQIVAGSPI---GPNKEKAI
KLIGKEIIGGN---
>17663386
------------------------------------------------------------
--------------------------------------MTF-GIEF---VP-NDPVLKIA
HYAKLAEQQGFDNVWITDH--------YNNRD-------VYSTLAVLAMNTNSIK--LGT
GVTNP-YTRNAAITASSIGAINEISGGRAILGLGPGDKA-TFDAMGIS-------WDK--
-----PLTTTKENISALRSFFAGEKVTM-DG--DMVQFGGAKL-AFK-TGD---VPIYMG
AQGPKMLELAGEVADGVLINASHPKDFEVAVKQIASGAKKAG-RDPKDVDVAAYACFSID
KDAAKAKSAAKVVVAFIVAGSPDMVLERHGIDVAAKGDIGGAIA-------KGDFGALMG
DMVTSDMMDAFSISGTPDDCKARINELLDIG--------VTQIVAGSPI---GPNKEKAI
KLIGKEIIGGN---
>3812500
------------------------------------------------------------
--------------------------------------MTF-GIEF---VP-SDPVLKIA
HYAKLAEEQGFDNVWITDH--------YNNRD-------VYSTLAVLAMNTNSIK--LGT
GVTNP-YTRNIAVTASSIASINEISGGRAIIGLGPGDKA-TFDAMGIE-------WEK--
-----PLTTTKESIQALRSFFEGKKVTM-SG--EIVKFGGAKM-AFK-AGN---IPIYMG
AQGPKMLELAGEVADGVLINASHPRDFEEAVKQIAAGANKAG-RDPKDVDVAAYACFSID
KDAAKAVNAAKVVVAFIVAGSPDMVLERHGIDIASKASIGGAIA-------KGDFGSLMG
GMVTNEMMDAFSISGTPEDCKARINELLDIG--------VTQIVAGSPI---GPDKEKAI
KLIGKEIIG-----
>3738052
------------------------------------------------------------
--------------------------------------MTF-GIEF---VP-SDPVLKIA
HYAKLAETQGFDNVWITDH--------YNNRD-------VYSTLAVLAMNTNSIK--LGT
GVTNP-YTRNVAVTASSIASINEISGGRAILGLGPGDKA-TFDAMGIS-------WDK--
-----PLTMTKESISALRAFFTGKKVNQ-DG--EMVKISGAKM-AFK-AGN---VPIYMG
AQGPKMLELAGEVADGVLINASHPKDFEVAVQQIASGAKKAG-RDPKEVDVAAYACFSID
EKPEKAVNAAKVVVAFIVAGSPDMVLERHGIDVAAKADIGGAIA-------KGDFGSLMG
GMVTTEMIDAFSICGTPADCKARINDLLDIG--------VTQIVAGSPI---GPDKEKAI
KLIGKEIIGQK---
>3857044
------------------------------------------------------------
--------------------------------------MKF-GIEF---VP-SDPALKIA
YYAKLSEQQGFDHVWITDH--------YNNRD-------VYSTLTVLALNTNSIK--IGP
GVTNS-YTRNPAITASSIASIAEISGGRAVLGLGPGDKA-TFDAMGIA-------WKK--
-----PLATTKEAIQAIRDFISGKKVSM-DG--EMIKFAGAKL-AFK-AGN---IPIYMG
AQGPKMLELAGEIADGVLINASHPKDFEVAVEQIKKGAEKAG-RDPSEVDVTAYACFSID
KDPVKAVNAAKVVVAFIVAGSPDLVLERHGIPVEAKSQIGAAIA-------KGDFGALMG
GLVTPQMIEAFSICGTPDDCMKRIKDLEAIG--------VTQIVAGSPI---GPAKEKAI
KLIGKEIIAKM---
>3852289
------------------------------------------------------------
--------------------------------------MKF-GIEF---VP-SDPALKIA
YYAKLSEQQGFDYVWITDH--------YNNRD-------VYSTLTVLALNTNSIK--IGS
GVTNS-YTRNPAITASSIASIAEISGGRAVLGLGPGDKA-TFDAMGIA-------WEK--
-----PLATTKEAIQAIRDFIAGKKVSM-DG--EMVKFAGAKL-AFK-AGN---VPIYMG
AQGPKMLELAGEVADGVLINASHPKDFEVAVEQIRKGAEKVG-RDPSEVDVTAYACFSID
KDPAKAINAAKVVVAFIVAGSPDLVLERHGIPVDAKKQIGDAIA-------KGDFGALMG
GLVTPQMIEAFAICGTPEDCMKRIKDLEAIG--------VTQIVAGSPI---GPEKEKAI
KLIGKEIIAKM---
>3853967
------------------------------------------------------------
--------------------------------------MKF-GIEF---VP-ADPALKIA
YYAKLSEQQGFDYVWITDH--------YNNRD-------VYSTLTVLALNTNSIK--IGS
GVTNS-YTRNPAITASSIASIAEISGGRAVLGLGPGDKA-TFDAMGIA-------WEK--
-----PLATTKEAIQAIRDFIDGKKVSM-DG--EMVKFAGAKL-AFK-AGK---IPIYMG
AQGPKMLELAGEVADGVLINASHPKDFEVAVEQIRKGAEKVG-RDPSEVDVTAYACFSID
KDPVKAVNAAKVVVAFIVAGSPDLVLERHGISVEAKKQIGDAIA-------KGDFGSLMG
GLVTPQMIEAFSICGTPEDCMKRIKDLEAIG--------VTQIVAGSPI---GPDKEKAI
KLIGKEIIAKM---
>17382330
------------------------------------------------------------
---------------------------------------MF-GIEF---VP-SDPVQKLA
AYTKLAEDQGFDNVWITDH--------YNNRD-------VYTTLAVLALNTNTIK--LGT
GVTNP-YTRNIAMTASSIAAINDISGGRAILGIGPGDKA-TFDAMGIA-------WEK--
-----PLLTSRESIQALRAFLSGKKVNQ-AG--EMVKIAGAKM-AFK-AGD---IPIYLG
AQGPKMLELAGEVADGVLINASHPKDFEVAIKAIKAGAKKAG-RDPKEVDVGAYACFSID
KKEDKAVNAAKIVVAFIVSGSPPAVLERHGIDVEAANTIGAAIG-------KGDFGTVMG
A-VTNEMMDAFSICGTPESCAEKVANLQKIG--------VTQIVCGSPI---GPDKDKSI
KLFGKEIIGGN---
>17331758
------------------------------------------------------------
---------------------------------------MF-GIEF---VP-SDPVQKLA
AYTKLAEDQGFDNVWITDH--------YNNRD-------VYTTLAVLALNTNTIK--LGT
GVTNP-YTRNIAMTASSIAAINDISGGRAILGIGPGDKA-TFDAMGIA-------WEK--
-----PLLTSRESIQALRAFLSGKKVNQ-AG--EMVKIAGAKM-AFK-AGD---IPIYLG
AQGPKMLELAGEVADGVLINASHPKDFEVAIKAIKAGAKKAG-RDPKEVDVGAYACFSID
KKEDKAVNAAKIVVAFIVSGSPPAVLERHGIDVEAANTIGAAIG-------KGDFGTVMG
A-VTNEMMDAFSICGTPESCADKVANLQKIG--------VTQIVCGSPI---GPDKDKSI
KLFGKEIIGGN---
>17339638
------------------------------------------------------------
---------------------------------------MF-GIEF---VP-SDPVQKLA
AYTKLAEDQGFDNVWITDH--------YNNRD-------VYTTLAVLALNTNTIK--LGT
GVTNP-YTRNIAMTASSIAAINDISGGRAILGIGPGDKA-TFDAMGIA-------WEK--
-----PLLTSRESIQALRAFLSGKKVNQ-AG--EMVKIAGAKM-AFK-AGD---IPIYLG
AQGPKMLELAGEVADGVLINASHPKDFEVAIKAIKAGAKKAG-RDPKEVDVGAYACFSID
KKEDKAVNAAKIVVAFIVSGSPPAVLERHGIDVEAANTIGAAIG-------KGDFGTVMG
A-VTNEMMDAFSICGTPESCADKVANLQKIG--------VTQIVCGSPI---GPDKDKSI
KLFGKEIIGGN---
>3870079
------------------------------------------------------------
---------------------------------------MF-GIEF---VP-SDPVQKLA
AYTKLAEDQGFDNVWITDH--------YNNRD-------VYTTLAVLALNTNTIK--LGT
GVTNP-YTRNIAMTASSIAAINDISGGRAILGIGPGDKA-TFDAMGIA-------WEK--
-----PLLTSRESIQALRAFLSGKKVNQ-AG--EMVKIAGAKM-AFK-AGD---IPIYLG
AQGPKMLELAGEVADGVLINASHPKDFEVAIKAIKAGAKKAG-RDPKEVDVGAYACFSID
KKEDKAVNAAKIVVAFIVSGSPPAVLERHGIDVEAANTIGAAIG-------KGDFGTVMG
A-------------------------------------------XGS-------------
--------------
>3974642
------------------------------------------------------------
---------------------------------------MY-GIEF---VP-SDPVLKLA
EYTKLAEDQGFDNVWITDH--------YNNRD-------VYTTLAVLALSTNKIK--LGT
GVTNP-YTRNIAMTASSIAAINDISGGRAIMGIGPGDLA-TFDAMGIA-------WEK--
-----PLKTSRESVQALRDFFSGKKVNI-DG--ERVKIKGAKM-AFK-AGN---IPIYLG
AQGPKMLELAGEVADGVLINASHPKDFEIAIKAIEAGAKKVG-RDPKEVDVGAYACFSID
KNAEKAVGAAKIVVAFIVSGSPDTVLERHGIDVAAKGEIGAAIA-------KGDFGALMG
GLVTDTMMDSFSICGTPETCAEKVANLQKIG--------VTQIVCGSPI---GPNKEKSI
KLFGKEIIGGK---
>17324311
------------------------------------------------------------
---------------------------------------MY-GIEF---VP-SDPVLKLA
QYTKLAEDQGFDNVWITDH--------YNNRD-------VYTTLAVLALSTNKIK--LGT
GVTNP-YTRNIAMTASSIAAINDISGGRAIMGIGPGDKA-TFDAMGIA-------WEK--
-----PLLTSRESVQALRDFFSGKKVNI-DG--ERVKIAGAKM-AFK-AGN---IPIYLG
AQGPKMLELAGEVADGVLINASHPKDFEIAIKAIEAGAKKVG-RDPKEVDVGAYACFSID
KNAEKAVGAAKIVVAFIVAGSPDMVLERHGIDVAAKGEIGAAIA-------KGDFGALMG
GLVTDAMMDSFSICGTPETCAEKVANLQKIG--------VTQIVCGSPI---GPNKEKSI
KLFGKEIIGGK---
>17498811
------------------------------------------------------------
---------------------------------------MY-GIEF---VP-SDPVLKLA
QYTKLAEDQGFDNVWITDH--------YNNRD-------VYTTLAVLALSTNKIK--LGT
GVTNP-YTRNIAMTASSIAAINDISGGRAIMGIGPGDKA-TFDAMGIA-------WEK--
-----PLLTSRESVQALRDFFSGKKVNI-DG--ERVKIAGAKM-AFK-AGN---IPIYLG
AQGPKMLELAGEVADGVLINASHPKDFEIAIKAIEAGAKKVG-RDPKEVDVGAYACFSID
KNAEKAVGAAKIVVAFIVAGSPDMVLERHGIDVAAKGEIGAAIA-------KGDFGALMG
GLVTDAMMDSFSICGTPETCAEKVANLQKIG--------VTQIVCGSPI---GPNKEKSI
KLFGKEIIGGK---
>17641493
------------------------------------------------------------
---------------------------------------MY-GIEF---VP-SDPVLKLA
QYTKLAEDQGFDNVWITDH--------YNNRD-------VYTTLAVLALNTNKIK--LGT
GVTNP-YTRNIAMTASSIAAINDISGGRAIMGIGPGDKA-TFDAMGIA-------WEK--
-----PLKTSRESVQALRDFFSGKKVNI-DG--ERVKIAGAKM-AFK-AGN---IPIYLG
AQGPKMLELAGEVADGVLINASHPKDFEIAIKAIEAGAKKAG-RDPKEVDVGAYACFSID
KDAGKAVGAAKIVVAFIVAGSPDMVLERHGIDVAAKGEIGAAIA-------KGDFGALMG
GLVTDGMMDSFSICGTPETCAEKVANLQKIG--------VTQIVCGSPI---GPNKEKSI
KLFGKEIIGGK---
>17624820
------------------------------------------------------------
--------------------------------------MLY-GIEF---VP-SDPVLKIA
HYTKLAEENGFDNVWITDH--------YNNRD-------VYTTLAVLALNTNRIK--LGT
GVTNP-YTRNNAITASSIGAINELSGGRAILGIGPGDKA-TFDAMGIE-------WTK--
-----PLKMARESIETIQAFFSGKKVSY-AG--DCVSINGAKL-AFK-TGK---VPIYLG
AQGPKMLELAGEVADGVLINASHPKDFEFAVKQIKAGATKAG-RDPKEVDVCAYACFSVD
KKAEKAVNEAKIVVAFIVAGSPDSVLERHGIPTEAKGDIGAAIA-------KGDFGGLMG
L-VTSDMTDSFSICGTPEDCADKVEGLKKIG--------VTQVVAGSPI---GPNKETSI
KLIGKNIIG-----
>17628061
------------------------------------------------------------
--------------------------------------MLY-GIEF---VP-SDPVLKIA
HYTKLAEENGFDNVWITDH--------YNNRD-------VYTTLAVLALNTNRIK--LGT
GVTNP-YTRNNAITASSIGAINELSGGRAILGIGPGDKA-TFDAMGIE-------WTK--
-----PLKMARESIETIQAFFSGKKVSY-AG--DCVSINGAKL-AFK-TGK---VPIYLG
AQGPKMLELAGEVADGVLINASHPKDFEFAVKQIKAGATKAG-RDPKEVDVCAYACFSVD
KKAEKAVNEAKIVVAFIVAGSPDSVLERHGIPTEAKGDIGAAIA-------KGDFGGLMG
L-VTSDMTDSFSICGTPEDCADKVEGLKKIG--------VTQVVAGSPI---GPNKETSI
KLIGKNIIG-----
>3821078
------------------------------------------------------------
---------------------------------------LF-GIEF---VP-DESVLKIG
YMAKLAEDAGFGNIWITDH--------YNNRD-------VWTTLAVLSLLTNKIS--LGT
GVTNP-YTRNAAITASSIASINELSGGRAILGIGPGDKA-TFDKMGID-------WDK--
-----PLSRVRETVLAIRAFLAKEQVSQ-AG------FKGAQM-SFT-TSK---IPIYIG
AQGPKMLELAGAISDGVLINASHPDDFKFAVPMIRAGAEKAG-RKPEDVQVCAYASFSAD
KDPAKAVNASKIVVAFIVAGSPENVLERHGIGMDEAKAISDAIS-------RFDFKGAMD
G-VTPRMTEAFSISGAPADCRARIDELLSTG--------VTQIVVGSPI---GPNKESAI
KLIGKKVIGK----
>3748597
------------------------------------------------------------
---------------------------------------LF-GIEF---VP-NEPALKVG
YMAKLAEDAGFDTIWITDH--------YNNRD-------VYSTLAILALATSRVR--LGT
GVTNP-YTRNVAVTASSIASINEISGGRAILGIGPGDKA-TFDAMGIA-------WEK--
-----PLSAVRDSVAALRELLAKKRVEG-HG------MAGAQL-AFS-AGK---IPIYIG
AQGPKMLEMAGMIADGVLVNASHPDDFKYAVPLVRQGAEKAG-RDPKEVEISAYTSFSAD
KNPDKAANEAKIVVAFIVAGSPETVLSRHGIEAEEAAAVSRAIA-------KGDFGSALA
A-VTSTMIDVFSVSGTPVECRARVDELLATG--------VTQIVVGSPI---GPNKERSI
KLIGKEIL------
>3817524
------------------------------------------------------------
---------------------------------------LF-GIEF---VP-SDPALKIG
YLSKLAEDVGFETVWITDH--------YNNRD-------VYSTLAVLSMLTNRIR--LGT
GVTNP-YTRSPIITASSIASINELSGGRAILGIGPGDKA-TFDAMGIA-------WEK--
-----PLTRVRESVSVIRALLRKERVTQ-GG-------MNAQL-SFS-AGN---IPIYMG
AQGPKMLELAGEIADGVLINASHPEDFRAAIPLIRNGVQRAG-RDPEDVKVCAYTSFSVD
RDRSKAASEARKVVAFIAAGSPDAVLERHGIGVQERDAISKAIS-------KGDFASAMS
S-VTDKMLDVFSVTGTPDDCRARVDELLATG--------VNQIVVGSPI---GPDKERSI
RLIGKNIL------
>3847278
------------------------------------------------------------
-----------------------------------MAEVSF-GIEL---LP-DDKPTKIA
HLIKVAEDNGFEYAWICDH--------YNNYS-------YMGVLTLAAVITSKIK--LGP
GITNP-YTRHPLITASNIATLDWISGGRAIIGMGPGDKA-TFDKMGLPFPCKIPIWNPEA
EDEVGPATAIREVKEVIYQYLEGGPVEY-EG--KYVKTGTADVNARSIQGSD--IPFYMG
AQGPIMLKTAGEIADGVLVNASNPKDFEVAVPKIEEGAKEAG-RSLDEIDVAAYTCFSID
KDEDKAIEATKIVVAFIVMGSPDVVLERHGIDTEKAEQIAEAIG-------KGDFGTAIG
L-VDEDMIEAFSIAGDPDTVVDKIEELLKAG--------VTQVVVGSPI---GPDKEKAI
ELVGQEVIPHFKE-
>3791869
------------------------------------------------------------
-------------------------------------MPTF-GMEF---VP-NYPPKDLI
NYCKFAEDNGVNYLWITDH--------YNNRH-------VFEMLALIADKTTRIR--LGT
GITNT-FTHSPADTATAIATLDEISDGRATCGIGPGDLS-TLPKIGIN-------VET--
-----PIARLIEAVGIMRQFWSGQPVSTPNN--KIFKFDGAAL-AYK-PKQKS-IPVYIG
AQGEKMIETAGKIGDGSLINASNPKDFQIAVPIIKKAAGD------KKFDVAACVSISID
QDAKKAKGAVKPVVAFIAAGSPPPILQRHGLDAAKVGTIKAALN-------KGDFKTAFG
T-VDDAMIEAFSIYGTPDDINAKIDGLTALG--------VTQIVVGSPI---GPDRYNSI
RLIGKYVIK-----
>3787697
------------------------------------------------------------
-------------------------------------MATF-GIEF---VP-NVPYTELI
NYCKYAEDNGLDYLWITDH--------YNNRN-------VFEMLALIADKTSRIK--LGP
GITNA-FTASPAVTASAIASVDEISNGRATLGIGPGDLS-TLPKIGMA-------MET--
-----PVARLTEAVLICKKMWAGEAVSTPEN--KIFKFAGAQL-AYK-PKQKN-IPVYIG
AQGEKMLETAGKIGDGVLINASNPKDFAFAVPIIKKAAGE------KKFDIAAYTSFSID
TESKKAKSAVKPVVAFIAAGSPVPVLQRHGLDLAAVETIKGGLA-------KGDFKTAFG
A-VNDAMIDAFSIYGTPQEMNEKIAGLTAAG--------CTQIVAGSPI---GADKNRAI
RLIGKYIV------
>3791406
------------------------------------------------------------
-------------------------------------MATF-GIEF---VP-NVPIKELI
NYCKFAEDAGLNYLWITDH--------YNNRN-------VFESLALIADKTSRIK--LGP
GITNA-FTASPAVTASAICTVDEISDGRATLGIGPGDLS-TLPKIGIP-------MET--
-----PVARLTEGVAVIKALWTGAPVSTPDN--KVFKYAGAAL-AYK-PKQKA-IPVYIG
AQGEKMLETAGKIGDGALINASNPKDFAFAVPIIKKAAGE------KKFDIAAYTSFSID
NDSKKAKGAVRPVVAFIAAGAPVPVIQRHGLSLDAVNTIKGGLA-------KGDFKTAFG
A-VDDAMINAFSIYGTPAEMNAKIADLEKMG--------VTQIVAGSPI---GGDKNKSI
RLIGKYVIP-----
>3801516
------------------------------------------------------------
--------------------------------------MTY-GIEF---VPGNVNVKQVV
NFCQLAESKDIDFAWITNH--------YNNRH-------CYPVLTAVAQATTSLK--MGP
GIMNA-FTDTPAAMASFACTLNEISDGRATLGIGPGDLS-TLPKLAIQ-------PEK--
-----PVARLGEAIDQIRALCSGAEVKK-DG-KQFFDYDGAKLTGVTLPGKKG-IPIYVG
AQGPKVLELAGLKGDGALINASNPKDFAVAIPIIKAACDSVG-K--KGFDVGAYTALSID
KDEKKAKKAAKIVAAFIAAGSPEALLLRHGLDLANVAKIKDALS-------RFDFGAVGG
L-VTDKEIEAFTICGTPDTIRQKCDDLTAAG--------VTQIIFGSPL---GPDMTTSI
RLLGKIM-------
>3813855
------------------------------------------------------------
--------------------------------------LSY-GIEF---VPGNISVKEVV
KYCKLAESKDIDFAWITNH--------YNNRH-------CYPTLAAIAQATESLK--MGP
GIMNT-FTDTPAAIASFMCTLNEISDGRAALGIGPGDLS-TLPKLAIN-------PVK--
-----PVARLREGVLQFKALTAGEEVKK-NGKFEFFDYDGAKLTGVTLPAKKKQIPVYIG
AQGPKMLELAGEIGEGALINASNPKDYEVAIPTIKAACDKVDEKKFKKFDVGAYTATSID
RDEKKARNAAKIVAAFIAAGSPPALLQRHGLDEANVAKIKDALA-------RFDFGAVGG
L-VGDKEIDAFTIAGTPEMIKEKCDNLKKAG--------VTQIIFGSPL---GPDMTNSI
RLLGKYVV------
>3744536
------------------------------------------------------------
--------------------------------------LSY-GIEF---VPGNISVKQVV
KYCKLAENKDIDFAWITNH--------YNNRH-------CYPTLAAIAQATDSLK--MGP
GIMNT-FTDTPAAIASFMCTLNEISEGRAVLGIGPGDLS-TLPKLAID-------PVK--
-----PVARLKEGVQQIKALCSGQEVKK-SGNMEFFDYDGAKLTGVQLPGKKG-IPVYIG
AQGPKMLELAGEIGEGALINASNSKDFDIAIPLIKAACDKVDDKKFKKFDVGAYTAMSID
QSEKKARNAAKIVAAFIAAGSPPALLERHGLDLSNVAKIKDALS-------RFDFGAVGG
L-VGDGEIDAFTIAGTPEMVKEKCENLTASG--------VTQIIFGSPL---GPDMTNSI
RLLGKYIV------
>3742049
------------------------------------------------------------
--------------------------------------LSY-GIEF---VPGNISVKQVV
NYCKLAEQKDIDFAWITNH--------YNNRH-------CYPTLAAIAQATDSIK--MGP
GIMNT-FTDTPAAIASFMCTLNEISEGRAVLGIGPGDLS-TLPKLAIE-------ASK--
-----PVARLAEGVKQIKALCAGEEVKK-TGDMEFFDYDGAKLTGVQLPAKKKQIPTYIG
AQGPKMLALAGEIGDGALINASNSKDFDIAIPLIKAACDAVDEKKFKKFDVGAYTAMSID
QNEKKARNAAKIVAAFIAAGSPPALLERHGLDLNNVAKIKEALG-------RFDFGAVGG
L-VGDAEIDAFTIAGTPEMVKEKCENLTASG--------VTQIIFGSPL---GPDMTNSI
RLLGKYII------
>3806651
--VIS-----------QRFG--------------------EKKIIT--------------
----------------------YLNLRSILFHEVNGTLTTY-GIEF---VPGAVNVKQVV
NYCKLAESKDIDYAWITNH--------YNNRH-------CYPTLAMIAANTTTLK--MGP
GIMNA-FTDTPAAMASFVCTLNEISDGRAVLGIGPGDLS-TLPKLAIN-------PVK--
-----PVARLNEAVTQIRRLVAGEEVKK-SG-MEFFDYDGAKLTGVTLPGKKG-IPIYIG
AQGPKVLELAGTVGDGALINASNPKDFAVAIPIIKAACDKVG-K--KNFDVGAYTAMSID
MNEKKARNAAKIVAAFIAAGSPPELIQRHGLDANKVATIKAALA-------KFDFKTAGE
N-VDDKIIDAFTIAGTPDTVKQKCEDLAKAG--------VTQIIFGSPL---GPDMTNSI
RLLGKYIV------
>3864387
------------------------------------------------------------
--------------------------------------LSY-GIEF---VPGNITVKQVV
NYCKLAESKDIDFAWITNH--------YNNRH-------CYPTLAAIAQETTTLK--MGP
GIMNA-FTDTPAAMASFACTLNEISDGRAVMGIGPGDLS-TLPKLAIN-------PEK--
-----PVGRLEEAVVQMRKLWGGEEVKK-SG-MKFFDYDGAKLTGVSLPGKKG-IPVYIG
AQGPKVLELAGTIGDGALINASNPKDFDVAIPIIKAACEKVG-K--KGFDIGAYTAMSID
MNEKKARNAAKIVAAFIAAGSPEPLLQRHGLDLAKVANIKAALA-------KFDFKTAGE
N-VDDATIDAFTIAGNPDTVKQKCEDLLKSG--------VTQIIFGSPL---GPDMVNSI
RLLGKYVV------
>3745770
------------------------------------------------------------
--------------------------------------LTY-GIEF---VPGNVNVKQVV
NFCKLAESKDIDFAWITNH--------YNNRH-------CYAVLAAVAQATTTLK--MGP
GIMNS-FTDTPAAMASFMCTLNEISDGRAVLGIGPGDLS-TLPKIAIH-------PEK--
-----PVARLEEAVIQFRKLVAGEQVNK-SG-LHFFDYDGAKLTGVTLPGKKG-IPVYIG
AQGPKVLELAGKIGDGALINASNPKDFQVAIPIIQKAAEAVG-K--KGFDVGAYTAMSID
KSEKKARNAAKIVAAFIAAGSPPELLTRHGLDLNNVAKIKAALG-------KFDFKTVGE
L-VGDKEIDAFTIAGTPEMVKAKCEDLTKAG--------VTQIIFGSPL---GPDMTTSI
RLLGKYIV------
>3745770
------------------------------------------------------------
--------------------------------------LTY-GIEF---VPGNVNVKQVV
NFCKLAESKDIDFAWITNH--------YNNRH-------CYAVLAAVAQATTTLK--MGP
GIMNS-FTDTPAAMASFMCTLNEISDGRAVLGIGPGDLS-TLPKIAIH-------PEK--
-----PVARLEEAVIQFRKLVAGEQVNK-SG-LHFFDYDGAKLTGVTLPGKKG-IPVYIG
AQGPKVLELAGKIGDGALINASNPKDFQVAIPIIQKAAEAVG-K--KGFDVGAYTAMSID
KSEKKARNAAKIVAAFIAAGSPPELLTRHGLDLNNVAKIKAALG-------KFDFKTVGE
L-VGDKEIDAFTIAGTPEMVKAKCEDLTKAG--------VTQIIFGSPL---GPDMTTSI
RLLGKYIV------
>3830654
------------------------------------------------------------
--------------------------------------MTY-GIEF---VPGNVNVKQVV
KFCKLAESKDIDFAWITNH--------YNNRH-------CYPVLAAIAQATDSIK--MGP
GIMNS-FTDTPAAMASFMATLNEISDGRAVLGIGPGDLS-TLPKLAIQ-------ASK--
-----PVGHLEEAVVQIRKLLAGEEIKK-SG-MQFFDYDGAKLTGVTLPGKKG-IPVYIG
AQGPKVLELAGTIGDGALINASNPKDFAVAIPIIKAANEKVG-K--KKFDIGAYTAMSID
MNEKKARNAAKIVAAFIAAGSPEPLLTRHGLDLDNVAKIKAALG-------KFDFKSVGE
L-VGDKEIDAFTIAGTPDMVKQKCEDLTKAG--------VTQIIFGSPL---GPDMTTSI
RLLGKYVV------
>3729379
------------------------------------------------------------
--------------------------------------LSY-GIEF---VPGNINVKQVV
KYVKLAESKDIDYAWITNH--------YNNRH-------CYPTLAMIAANTDSIK--MGP
GIMNT-FTDTPAAIASFMCTLNEISDGRAVLGIGPGDLS-TLPKLAIQ-------GAK--
-----PVARLKEGVIQFRRLCAGEEIKK-TGEMEFFDYDGAKLTGVTLPGKKG-IPVYIG
AQGPKMLELAGEIGDGSLINASNPKDFEIAIPMIKKAEEAAG-K--KGHDVGAYTAMSID
QSEKKARNAAKIVAAFIAAGSPPALLQRHGLDEGNVAKIKDALA-------RFDFKAVGG
L-VGDAEIDAFTIAGTPDMVRQKCEDLKAAG--------VTQIIFGSPL---GPDMTNSI
RLLGKYVV------
>3726925
------------------------------------------------------------
--------------------------------MRCIALTTY-GIEF---VPGAINVKQVV
NYTKLAESKDIDYAWITNH--------YNNRH-------AYPTLAMIAANTDSIK--MGP
GIMNT-FTDTPAAIASFMATLNEISDGRAVLGIGPGDLS-TLPKLAID-------PVK--
-----PVGHLKEGVEQIRKLLAGEEVKK-SGNLEFFDYDGAKLTGVTLPGKKG-IPVYIG
AQGPKVLELAGTIGDGALINASNPKDFDVAIPIIKKAMEAVD-K--KKFDVGAYTAMSID
RDEKKARNAAKIVAAFIAAGSPPALLQRHNLNLDNVAKIKEALG-------RFDFKTVGG
L-VGDAEIDAFTIAGTPDMVKQKCEDLTKAG--------VTQIIFGSPL---GPDMTNSI
RLLGKYIV------
>17400805
------------------------------------------------------------
-------------------------------------MVKF-GIEF---VP-KEPYWKII
YYVIQAERRGFDYLWITDH--------FNNRN-------VYVTLTTAAIYTNKIT--FGP
GVTNP-YLINPVVTAQAIASLNELAPGRVVLGIGAGDKT-TLDCAGVE-------MLK--
-----PLTAVQESIKIIRRMMDGESVVF-KG--DVFRMTGARF-LFKPRGK---IPIYVG
AQGPKMLELAGRIGDGVLINACHPKDIKYAVDCVGKGVTEAD-KKLTDVDVAAYTSFSVH
EDLKKATKAAVPVVSFIVAGSPSVVLERHGINLKKAEEIREALK-------ASDWVRAFG
L-VSPEMIEAFSVCGVPDTCIERINQLLKSG--------ISQFVVGSPI---GPNVRQAI
NLIGEKIIPHVKL-
>Aph_volatiphilum_mer_OD814_001315
MAEITRNGVEKMLKRLEKFGKEAKDELLDDILAILTSEEVEKAALTPRERADIMALIKGR
YTPQAFFNALQVVARVLEDQRKALARREVL--KPAERRVKF-GVEL---VP-SMSLDKVV
DYARRFELGGADFVWITDH--------YTNRD-------PYVTLSLIARATDFIN--LGV
GVTNP-YTRHIASTASAVASLDEISEGRAALGLGPGDRS-TLAALNIE-------LEK--
-----PLTRVKETVLALRALWSGEAVKF-DG--ETVRLEGARL-GFR-PPKEM-IPIYIG
AQGPKMLRLAGEIGDGVLINASNEKDFDFASKSIKSGAEAAN-RKLSDIDIVAYTCFSVA
ESELDAKKAATPVVAFIAAGSPENVLERHGLDIEKANKMKDLIS-------KGKIPDAFA
L-VDDAFIEAFSVSGTPEQCISKIENLLKAG--------VTQFVFGSPL---GKKKKEAL
QLITEKIIPAFSA-
>Aph_liquidipilum_mer_OD815_000385
MAEITRNGVERMLKRLERFGKEAMDELLDDILAILTSEDVERAALTPRERADIIALIKGR
YTPQAFFNALQVAARILEDQRKALPAREVL--KPVERRVQF-GVEL---VP-SMSLDKVV
EYARRFELGGADFVWITDH--------YTNRD-------PYVTLSLIARATDVMN--LGV
GVTNP-YTRHIASTASAVASLDELSEGRAALGLGPGDRS-TLAALNIE-------LEK--
-----PLTRVKETVLALRALWSGEPVRF-DG--KTVRLEGARM-SFR-PPNE--IPIYIG
AQGPKMLRLAGEIGDGVLINASNEKDFELASKNIKSGVEAAN-RKLKDVDVVAYTCFSVA
ESEADAKKAATPVVAFIAAGSPENVLERHGLDVEKANKMKELIS-------KGKIPDAFA
L-VDDDFIEAFSVSGTPEQCINKIETLLKAG--------VTQFVFGSPL---GKKKKDAL
QLITEKVMPAFTA-

## Sheet: ED_Fig_8_b_metF
>WP_084066496.1 methylenetetrahydrofolate reductase [Desulfobacterium vacuolatum]
------------------------------------------------------------
------------------------------------------------------------
------------------------------------------------------------
------------------------------------------------------------
------MKSGSKLERTLEAGHFAFTGEVGPPR-GAN-VEALREKIKPLK--GMVDMANVT
DNQTAMVRMSSWAAS-MICLEEGVEPNFQMVCRDRNRLAMQADILGAYAHGLRNMLCLSG
DHQTFGDHPQAKGVFDIDSMQLISMVKKMRDEGKFLGGADID---EP-PKMFIGAAANPF
A--EPFEWRVHRLAKKIAAGADYVQTQCIYNMPKMREWVRQANEMGLTDK---VH-ILAG
VTPMKSIGMARYMQKKVP-GMDVPEELIKRLQGVDKK----------NVADEGIKIACEQ
IEEFKEMKGVAGVHLMAIEWEHKVPEIAERAGVLPRPEV-----
>RLB98141.1 methylenetetrahydrofolate reductase [Deltaproteobacteria bacterium]
------------------------------------------------------------
------------------------------------------------------------
------------------------------------------------------------
------------------------------------------------------------
------MKSGSNLEKILRAGHFAFTGELGPPR-GAN-DAAVREKAKFLR--GMVDSVNIT
DNQTAMVRMSSWAAS-LVALQEGLEPNYQMVCRDRNRLAMQSDVLGAYALGIRNMLCLSG
DHQQFGDHPRAKSAYDIDSTQLIQMVRKMRDEAKFQGGAEID---TP-PKMFIGAAANPF
A--DPFEWRVHRLAKKVKAGADFIQTQCIYNMDKFRRWIQQAND----MGLTDKVFILAG
GTPMKSVGMARYMKLKVP-GMDVPDEIIKRLQGVDKK----------KVADEGIRIACEQ
IAEFREMKGVAGVHLMAIEWEHKVPEIAERAGMLPRPQV-----
>OLS14546.1 methylenetetrahydrofolate reductase [Candidatus Lokiarchaeota archaeon CR_4]
------------------------------------------------------------
------------------------------------------------------------
------------------------------------------------------------
------------------------------------------------------------
---MAQKPAYSELMRNIYAGKFVFTGEIEPLK-TAN-MTPYIKEGKLLKDAG-CVAGNVT
HNPKADATVSSMAASYTIQKESGLECVYQLTCRDMNRMALISDILGAAHLGLHNCLALTG
DHPSVGDTPESKPVFDLDGQQLAMLVREIVDKHTAF-GKPLKEKLGQFPQMHVGCAGNPN
GKDDGFWAEIMKIQRKTGI-AEFCQTQVAFNIDQSIAWCKEVAK----SK---IP-ILIG
IFPMKNFPTAKGFNDFVP-GVNIPQAVLDDFKAVHKS-NMSEEEKAKTYEKKNVDFWVPF
LKELRSKNLVAGAHVMAVQYASCVGAITREMAK-----------
>TFG18745.1 hypothetical protein EU530_08360 [Candidatus Lokiarchaeota archaeon]
------------------------------------------------------------
------------------------------------------------------------
------------------------------------------------------------
------------------------------------------------------------
---MTELKTHSNLMKAIRSGEFVITGELEPER-TSN-IEPTVHEAIEIK--KYCVAANVT
DNPKSTVCLSSLAGSYLTQEKSGLEIVYQLTCRDQNRMGLGAAILGANALGLKNILALTG
DHNACGDMPKSKPVFDYDSTHLVKLVREMADK-RSIEGLALDDD-CPDITIHVGGAANPN
A--NPMGPEIMHIQRKAMAGVEFLQTQVVYDIDIAEPFLKEIKD---KTG---VP-VLLG
IFPMRGYGVAKGFDEMVP-GVSVPKDLLAKFKAVKKS-GFEKKEKNEAYRKLNIDFYVPM
LKELKKKNLVAGCHIMAVHYPKIFPPLLDALGLQPR--------
>TKJ25347.1 hypothetical protein CEE42_07705 [Candidatus Lokiarchaeota archaeon Loki_b31]
------------------------------------------------------------
------------------------------------------------------------
------------------------------------------------------------
---------------------------------------------------------MEV
DVKMTEAKSYSKLGEALAKGDFILTGELEPEK-TCD-LSHTIEEARQMA--PYVVAANVT
DSPLGIVTINSMAATHLIQKATGLECVWQMTVRDVNKLGIAGMIMGAQALGIHNILSLTG
DHTAMGDMPESKPVFDLDSATLIKLVREMVDKGS-INGYEIE---DP-PKLHVGGAANPN
S--DPMEPEILKIGRKAEAGCEFIQTQVVYDLDRTIEFLTGIRK----YK---VP-ILLG
IFPMKSYGIAKGFDTFVP-GVSVPKEILAKWKSVKKE-VTDKKQKKELYDQYNYELFKPF
IGELRKKGLIDGVHCMAVHYPRIFPKLMDIIGG-----------
>TFG23898.1 5,10-methylenetetrahydrofolate reductase [Candidatus Lokiarchaeota archaeon]
------------------------------------------------------------
------------------------------------------------------------
------------------------------------------------------------
------------------------------------------------------------
--MEGNQKYYSKLGEQLAKGEFILTGELEPEK-TTD-LSHTIHEAKEMS--PYVVAANVT
DSPLGIVTINSMAATHVIQQESGLECIWQLTVRDVNKLGIAGMMMGAHALGIRNVLSLTG
DHTALGDMPESKPVFDLDSATLIRLVREMVDKGS-INGYEIE---AP-PTLHVGGAANPN
A--NPVEAEILKIGRKAEAGAEFIQTQVVYDLDKTIEFLSEIKK----YK---VP-VLLG
IFPMKSYAIAKGFDEFVP-GVSVPKDILAQWKSIKKD-IPDKKMQKEAYDQANYEFFKPF
ISELKKKGLLAGVHCMAVHYPRIFPKLQEVIKG-----------
>TFF95068.1 hypothetical protein EU544_03575, partial [Candidatus Lokiarchaeota archaeon]
------------------------------------------------------------
------------------------------------------------------------
------------------------------------------------------------
------------------------------------------------------------
---MAEKKTYSKLGEALAKGEFVLTGELEPEK-TTD-LSHTIHEAKEMA--PYVIAANVT
DSPLGIVTINSMAATKIIQDASGLECVWQLTVRDVNKLGIAGMIMGAHALGIRNVLSLTG
DHPNMGDMPESKPVFDLDSATLVKLVREMVDTGK-VNGHEIE---QP-PTLHVGAAANPN
A--DPMGAETLKIGRKAEAGAEFIQTQVVYDLDRTIEFLTEIKK----YN---VP-VLLG
IFPMKSYGIAKGFDTFVP-GVDVPKDILAKWKAIKTDYKTDKAKQKEMYDQANYEFFKPF
ITEL----------------------------------------
>TKJ19484.1 hypothetical protein CEE43_15100 [Candidatus Lokiarchaeota archaeon Loki_b32]
------------------------------------------------------------
------------------------------------------------------------
------------------------------------------------------------
------------------------------------------------------------
---MAEKKVYSKLGEMLANGEFILTGELEPEK-TCD-LSHTIQEAKEIA--PYVVAANVT
DSPLGIVTINSMAASHIIQKEAGLEVIWQLTVRDVNKLGIAGMIMGGHALGLRNVLSLTG
DHPALGDMPESKPVFDLDSATLIRLVKDMVDKGT-INGHEIE---NP-PTLHVGAAANPN
S--DPMGAEILKIGRKAEAGCEFIQTQVVYDLDRTIEFLSEIKK----YN---VP-ILLG
IFPMKSYGMAKGFDTFVP-GVDVPKDILAKWKSIKTEFKDDKKEQKRLYDQANYEFFKPF
ISELKKKGLLAGVHCMAVHYPRIFPKLMEVIKA-----------
>TFG18029.1 5,10-methylenetetrahydrofolate reductase [Candidatus Lokiarchaeota archaeon]
------------------------------------------------------------
------------------------------------------------------------
------------------------------------------------------------
------------------------------------------------------------
---MESNHAYSKLGEALAKGDFILTGELEPEK-TCD-LSHLVQEAKEMA--PYVIAANVT
DSPLGIVTINSLAASYIVQRDAGLEAIWQMTVRDVNKLGIAGMLMGAQALGIHNILSLTG
DHPNMGDMPESKPVFDLDSATLVKLVREMVDTGK-INGHEIE---SP-PKIHVGAAANPN
A--EPMEAEVLKIGRKAEAGAEFIQTQVVYDLDRTIEFLTAIRK----YR---VP-VLLG
IFPMKSYGIAKGFDTFVP-GVSVPKDILGKWKGIKTDLKNDKKLQKEAYDQANYEFFKPF
ITELRKKNLLDGIHCMAVHYPRIFPKLEEVIKSTN---------
>TFG30778.1 hypothetical protein EU532_00365 [Candidatus Lokiarchaeota archaeon]
------------------------------------------------------------
------------------------------------------------------------
------------------------------------------------------------
------------------------------------------------------------
---MAEKKVYSRLGEALAKGDFVLTGELEPEK-TCD-LSHLVEEAKEMA--PYVVAANVT
DSPLGIVTINSLAASYIVQRDAGLECIWQLTVRDVNKLGIAGMIMGAQALGIHNVLSLTG
DHPNMGDMPESKPVFDLDSATLVKLVREMVDTGA-INGKEIE---HP-PKLHVGAAANPN
S--DPMEAEVLKIGRKAVAGAEFIQTQVVYDLDRTIEFLREINK----YK---VP-VLLG
LFPMKSYAIAKGFDMFVP-GVDVPKDILAKWKGIKTD-VTDKKAQKEAYDQANYEFFKPF
VTELKAKKLLAGIHCMAVHYPRIFPKLVEVIKG-----------
>KKK46480.1 Bifunctional homocysteine S-methyltransferase/5,10-methylenetetrahydrofolate reductase [Lokiarchaeum sp. GC14_75]
------------------------------------------------------------
------------------------------------------------------------
------------------------------------------------------------
------------------------------------------------------------
---MTENKVYSKLGELIAKGEFVLTGELEPEK-TCD-LTHTIQEAKEMA--PYVVAANVT
DSPLAIVTINSMAAAHIIQRETGLECVWQLTVRDCNKIGIAGQIMGAQALGLHNVLSLTG
DHTALGDCPESKPVFDLDSATLIKLVREMVDTGS-INGHEIE---YP-PKIHVGGAANPN
S--DPTEAEILKIGRKAEAGVEFIQTQVVYDIDMTADFLREIRK----YN---VP-VFLG
IFPMKSYGIAKGFDMFVP-GVDVPKDILTRWKRVKTD-VSDKKEQKETYDQLNYEFFKPF
ISELKSKGLLAGVHCMAVHYTRIFPKLIDVIKG-----------
>TFG19715.1 hypothetical protein EU529_15970 [Candidatus Lokiarchaeota archaeon]
------------------------------------------------------------
------------------------------------------------------------
------------------------------------------------------------
------------------------------------------------------------
---MGEKKIYSKLGEVIAKGDFVLTGELEPEK-TCD-LSHTIQEAKEMA--PYVVAANVT
DSPLGIVTINSMAVSHIIQKETGLECVWQLTVRDVNKLGIAGMIMGGHALGLRNILSLTG
DHPNMGDMPESKPVFDLDSATLIKLVREMVDKGS-INGHEIE---HP-PTLHVGGAANPN
A--DPMEAEILKIGRKAEAGAEFIQTQVVYDIDRTIEFLKGIQK----YK---VP-VMLG
IFPMKSYGMAKGFDMFVP-GVDVPKDILAKWKSVKTD-ITDKKEQKNVYDQLNYEFFKPF
ISELKSKNLLAGVHCMAVHYTRIFPKLVEVIGA-----------
>TFG18649.1 hypothetical protein EU529_17215 [Candidatus Lokiarchaeota archaeon]
------------------------------------------------------------
------------------------------------------------------------
------------------------------------------------------------
------------------------------------------------------------
---MAEKKVYSKLGELLAKGEFILTGELEPEK-TCD-LSHTIQEAKEMA--PYVVAANVT
DSPLGIVTINSMAASHIIQKETGLECIWQLTVRDVNKLGIAGMIMGAHALGIRNILSLTG
DHPNLGDMPETKPVFDLDSATLVKLVREMVDTGK-INGHEIE---HP-PTMHVGAAANPN
A--NPMEAEVLKIGRKAEAGAEFIQTQVVYDLDMTIEFLRAIQK----YK---VP-VFLG
IFPMKSYGIAKGFDMFVP-GVDVPKDILAKWKSVKTD-VSDKKEQKDVYDRLNYEFFKPF
ISELKKKGLLAGIHCMAVHYTRIFPKLVEVVKA-----------
>TFG02001.1 hypothetical protein EU540_02435 [Candidatus Lokiarchaeota archaeon]
------------------------------------------------------------
------------------------------------------------------------
------------------------------------------------------------
------------------------------------------------------------
---MAEKKIYSKLGEMISKGEFVLTGELEPEK-TCD-LSHTIQEAKEMA--PYVVAANVT
DSPLAIVTINSMAASHIIQRETGLECVWQLTVRDCNKIGLAGQIMGAQALGLRNVLSLTG
DHTNLGDVPEAKPVFDLDSATLVKLVREMVDTGK-INDNEIE---HP-PTMHVGAAANPN
A--DPMEAEILKIGRKAEAGAEFIQTQVVYDLDMTIEFLRAIQK----YK---VP-VFLG
IFPMKSYGIAKGFDMFVP-GVDVPKDILAKWKSVKTN-VSDKKEQKDTYDQLNYEFFKPF
ISELKSKNLLNGVHCMAVHYTRIFPKLNKVIKG-----------
>RWX72861.1 5,10-methylenetetrahydrofolate reductase [Candidatus Methanosuratus subterraneum]
------------------------------------------------------------
------------------------------------------------------------
------------------------------------------------------------
------------------------------------------------------------
-----MREAFSRLISEIRSGKFVYTGEIAPGK-TTR-VETLIESAKALG--RHVVACNVT
DNPRARANMSSLAASIAVQERAGVEAICQMTARDRNRIALTSDLLGASALGVRNVLVMSG
DHPSLGDNPSAMPVYDLDSAQMVELVRRMVDDGTDLAGNRID---GK-VRIHVGVTGNPN
A--DPLEVEIAKLERKAQLGAEFIQTQAVFDIEVAERFLEAVDG----FG---IP-VLIG
ILPCRSSRIAEQIAKNVP-GIRVPEEYLGMLRGAEDL--NDQASVEERVDLMNEEYFSGM
VSELRRTARLAGVHIMGVAYGRIVGRIADGVERKMSCRVR----
>TDA36715.1 methylenetetrahydrofolate reductase [Candidatus Verstraetearchaeota archaeon]
------------------------------------------------------------
------------------------------------------------------------
------------------------------------------------------------
------------------------------------------------------------
-----MKEAYSTFMRALSGGKFVFTSEIEPKK-TTK-FDEIVRAANILK--NHVVACNVT
DNPRAKAHLSSLVASYVIQRETGLETICQINVRDRNRLALISDLLGASALGIRNVLVISG
DHIAGGDNPGAMPVYDLDSTQFVQMVRGMVDNGTDLNGNPID---GD-VRLHVGVVGNPN
A--DPLEVEVCKVERKIRAGAEFIQTQVVFDVEKAKRFLKDLN-----LS---VP-VLIG
IFPCKSHRIAEFIVSKIP-CISVPKEYIDRLRSAECQ--GNATESRKRIDEVNVDYFSNL
IKELRETTRTSGIHIMTIGYESIVGKIADVVLG-----------
>RZN55805.1 methylenetetrahydrofolate reductase [Candidatus Verstraetearchaeota archaeon]
------------------------------------------------------------
------------------------------------------------------------
------------------------------------------------------------
------------------------------------------------------------
------MKIFSNFMKELYNGNFVFTSEIEPKK-SIK-IDYLINKANFLK--KYVIACNVT
DNPRANAYLNSIIASYIIQSHTGLETICHMTVRDRNRIALISDILGASVLGIKNILVITG
DHTTMGDNPNAMPVYDIDSTQFIKMLRKMIDEGKDINENPID---GK-IEMHIGAVGNPN
A--NPIEVELYKVERKIKAGAEFIQTQIVFDIEKIKNFIDYLKP-----S---PPFILIG
IFPCKSYRIAENIEKKLP-GVKIPEEYKDKLKKAEGN--------SEKIDEINIEYFSNL
IKEIKRNTKASGIHIMTIEYERIIGKIIDSL-------------
>RLE90770.1 hypothetical protein DRN04_14295 [Thermoprotei archaeon]
--------MIITEQKPFDKIKSMLEKFNKVFIIGCGECATLCQTGGEDQVKEMKEKLKGL
GKEVTGTAVPKTTCDKRILRRDLKKFKEAIEAAQAILVMACGNGVQAVAEFTSKLVVPAL
NTLFMGEIERIGRFYERCRACGDCVLFETGGVCPLTQCAKGLLNGPCGGYANGKCEVGGW
VKDCAWVKIFNALKEQGRLDLFLKFRPPKDHRKWFASGPRELVWKERKEAKAEEREVWIP
GERWPPKETYSELMKKLKDGEFVITGEVEPVK-TTR-VDKVLEVCRTIK--DYVVAVNVT
DNPTAFAYLNTLTTCYYIEKEVGLETIYQITVRDRNRLAITSDLLAAGLLGIKNVLALSG
DFISVGDNPQAKPVYDIDSTQLVWLVRKIVDKGEDIAGNKID---HP-PKLHVGIAANPN
A--EPLEPELYKVLRKQKVGAEFIQTQCVYDIEVLKKFLDEARS--IGIK---LP-VLVG
VTPFKSLKMMEWMVKFVP-GIKVPEEMQERLRKARER-------GKEAFREENLEIFGEL
CKEIKKTPGVAGIHMMAVGFEEIIPSLLKRAGLA----------
>OGD54483.1 hypothetical protein A3K80_08740 [Candidatus Bathyarchaeota archaeon RBG_13_38_9]
------------------------------------------------------------
------------------------------------------------------------
------------------------------------------------------------
------------------------------------------------------------
----MIREAFSELTKAIQAGTFVYTGEIEPLK-TTS-LEETLETAKILK--GHVIAANIT
DNPTAFAYMNALIPSYFIQKEIGLEAVYQVTVRDRNRLAITADLLAASALGIKNVLALSG
DHTTVGDDPGTKPVYDLDSTALVDLLRKMVDDGTDIKGNKID---QP-PKFNFGIAGNPN
A--DPLDPEILKIERKIELGADFIQTQAVYDIDLMKEFVKQVSR----LK---VP-VIVG
IAPFKSRGMMDWMVKNVP-GIVVPEDIQKSLLAAREK-------SKQAFLDENLKIFGDL
IKEIRNTPNVSGLHIMTIGFEWIVPKLIEKANQ-----------
>OYT52465.1 5,10-methylenetetrahydrofolate reductase [Candidatus Bathyarchaeota archaeon ex4484_135]
------------------------------------------------------------
------------------------------------------------------------
------------------------------------------------------------
------------------------------------------------------------
---MAEKPVYSLFMKNLRAGKFVYTGEAEPHK-TTD-ISDLIESFKALK--GYVIAINVT
DNPTAYAYISSLVASYLIQRETGIEAIYQVTCRDRNRLAITSDLLGAYALGIRNVLALTG
DHPCVGDNPQAKPVFDLDSTTLLYLIRRMVDEGVDLAGNKIE---HP-PKFHVGIAANPN
A--DPIEPELLKIERKVSLGAEFIQTQCIYDIEVAKAFLKEAER----WK---IP-VLIG
ITPFKSVGMMKYMIQYVP-GIKVPKEIQERIIEAKKR------GGKEAVYEENIEIFTEM
IKELKRTTRLAGCHMMAVGFEWIVPKIIERVEGGRPSYIEAL--
>TET63728.1 hypothetical protein E3J49_05775 [Candidatus Bathyarchaeota archaeon]
---MIIVEQKPLEIIFGMTGNFQSLLIVGCDGCAAIVQTGGEKQAEILKKLLEMHRKLVG
KDGSKIKAVSILRQCDRQIALSSLQLLIGEYDAIVSLACGVGVQTLADLYSNKVIIPAND
TMFIGMHDTKEGKFYEMCRACGDCILFETGGICPITRCAKSLLNGPCGGQASGKCEVEGW
KNDCAWILIYNRLKERNKLDLFRKFRIPRDYRISEHPRQLGGEVAQ---KKEKFGKVEEI
VGGAFKRETHSELMKQISAGKFVFTGELEPVK-TTS-LHEVLEGAKVLK--GHVVAANVT
DNPTSFGYMNALVPCYMIQREVGLEAVYQMTARDRNRLALLSDVLAAGALGIRNILVLTG
DYTTVGDTPGSKPVFDLDSATFTYMMRKVIDEGVDLKGNKIE---DP-PKFNIGIAAAPN
A--DPLEAELLKIERKVKLGVDFIQTQCVYSVEQAKRFADAAAY----LK---TP-ILFG
VAPFKSTSMMKWMIKFVP-GIKVPEDVKQRLRKAKEK-------SKDAFREENIEIFGEL
LREIRKTTNAAGIHMMAIGYEWIVPKIIERSGIA----------
>TET58051.1 methylenetetrahydrofolate reductase [Candidatus Bathyarchaeota archaeon]
------------------------------------------------------------
------------------------------------------------------------
------------------------------------------------------------
------------------------------------------------------------
----MTGEAYSELMKQINEGKFVFTGELEPVK-TTK-LDDVIEGAKTLK--DHVVAINIT
DNPTAFGYMNALVPSYMIQKEVGVEAVYQMTTRDRNRLALISDVLAAGALGIKNILALTG
DHTTVGDTPQAKPVFDLDSATFVYMLRKMMDEGVDLNNNEIE---NP-PKFNIGIAAAPN
A--NPLEPELLKIERKVRLGVDFVQTQCVYSVEQAKNFLDAASY----ID---VP-ILVG
IAPFKSISMMKWMVKYVP-GIKVPEEIQETLHKAKKT------GGKEAVYEVNIEIFGEL
LREIRKTTNAAGIHTMAIGFEWIVPKIIERARL-----------
>TET20208.1 methylenetetrahydrofolate reductase [Candidatus Bathyarchaeota archaeon]
------------------------------------------------------------
------------------------------------------------------------
------------------------------------------------------------
------------------------------------------------------------
-----MGEAYSELMKQIKAGKFVFTGELEPVK-STN-LQKVIEGAKILK--GHVVAINIT
DNPTAFGYMNALVPSYLIQKEAGVEAVYQMTTRDRNRLALISDVLAAGALGIKNILALTG
DHTTVGDTPQAKPVFDLDSATFVYMLRKMIDEGVDLNNNKIE---NP-PKFNIGIAAAPN
A--DPLEPEILKIERKVKIGVDFIQTQCVYSVEQAKNFLDAASH----LN---TP-ILLG
IAPFKSVGMMKWMVEFVP-GIKVPEEIQDRIRKAKER------GGKEAIFAENIEIFSQM
IREIRKTTNAAGLHMMAVGFEWIVPKIIEHTGLK----------
>RLE52732.1 methylenetetrahydrofolate reductase, partial [Candidatus Verstraetearchaeota archaeon]
------------------------------------------------------------
------------------------------------------------------------
------------------------------------------------------------
------------------------------------------------------------
--------YYSKLMKALREGKFVVTGELEPVK-TTD-LTKVIETAKMLK--PYVIAVNVT
DNPTSYAYMNSLVPCYIVQRDAGVEAIMQVTCRDRNRLAITADLLGAYALGIRNVLALTG
DHVSFGDNPQAKPVFDLDSTTLTLLLRKMVDEGVDLAGNKIE---NP-PKFCVGVAASPG
M--EPLEVEILRLKRKAKLKPDFIQTQSVYDMEVVKAFMKEVEK----LN---IP-VIIG
LTPIRSIGMLDYLVRNVP-GIKIPEEIQQRLRRAREV-------SKEKLYEENVEIFSDM
IREIRKTTKAAGIHLMAVYFEWIIPKILEAANIKSDWS------
>RLE49682.1 hypothetical protein DRJ31_04020 [Candidatus Verstraetearchaeota archaeon]
---MITAKRKPISEILSMVEGHKNVLLLACDGCVGIYDVGGLKQAEALKLELELAFRSKG
KEPPNFTTATVLRQCDTEILKDSISEHVAKIDAVLSLACGVGVQTVAHVFSEAHVYPANN
TAFLAMEDKKEGMLREWCMACGNCVLHLTGGICPIARCAKSLLNGPCGGFYQGKCEVDGR
TRDCAWVLIFNKLKERGKLDLFTAIRLPKDYRDVKNPRELKREELVLPEAKEAIK--ILE
EVEVKKRPAYSQLMKELSEGRFVVTGELEPVK-TTD-LTEVIEGAKLLR--DYVVAINIT
DNPTAFAYLNALVPSYIIQEKAGVEAVYQMVTRDRNRLALTADLLAAGALGIKNILALAG
DFTTVGDNPQAKKVWDIDSTLLIYLISRMVDEGVDLAGNPIH---NP-PKFNIGAAANPN
A--DPLEPELYKLLRKQKAGVDFLQTQSMYDIEKIKRFLDECRS--IGIK---VP-ILIG
ITPFKSIKMMEWFVKNVP-GVYVPEEMQERLRKARDR-------GKEAFMEENIIVFGEL
CKEIRKTTSAAGIHMMAVGMESLVPRILEMAGIGKYRSS-----
>RLE52738.1 hypothetical protein DRJ33_02960 [Candidatus Verstraetearchaeota archaeon]
---MITAKRKPLSEIISMIEGHKNVLLLACDGCVGIYDVGGLKQAEALKLELELAFRSKG
KEPPNFTTATVLRQCDTEILKDSISEQVSKVDAVLSLACGVGVQTVAHVFPEVCVYPANN
TAFLAMEDKKEGMLREWCMACGNCVLHLTGGICPIARCAKSLLNGPCGGFYQGKCEVDGR
TRDCAWVLIFNKLKERNRLDLFTAIRLPKDYRDVKNPRELKREELVLPEAKEAIK--ILE
EVEVKRRPAYSQLMKELSEGRFVVTGELEPVK-TTD-LTEVIEGAKLLR--DYVVAINIT
DNPTAFAYLNALVPSYIIQEKAGVEAVYQMVTRDRNRLALTADLLAAGALGIKNILALAG
DFTTVGDNPQAKKVWDIDSTLLIYLISKMVDEGVDLAGNPIH---NP-PKFNIGAAANPN
A--DPLEPELYKLLRKQKAGVDFLQTQSMYDIEKIKHFLDECKS----IG-IRVP-ILIG
ITPFKSIKMMEWFVKNVP-GVYVPEEMQERLRKARDR-------GKEAFIEENIVVFGEL
CREIRKTTSAAGIHMMAVGMESLVPRILEIAGIGKYRSS-----
>RLI25175.1 hypothetical protein DRO52_04435 [Candidatus Bathyarchaeota archaeon]
---MIVVRPKPLEEILEFLHGRRNILIVGCDGCTT--PPRGLREAQTYANLLELAGKLKG
-ENFNLKATTIPKTCDSRIAYSSLVGQLEGVEAIVSLACGIGVQVLNEVFPEVQTYPGND
TVFNGMEVREGGIFEERCMACGSCLLGETGGICPVTMCAKGLLNGPCGGFFDGKCEVGGW
VNDCGWVKIFDRLKQLGRLDLFTKIRLPKDYRDMQNPRRLSLEEAA---TKKAIPPLIDE
VKEPGKRPAYSQLMKKIRNGEFVVTGEVEPVK-TTD-LSEVLKAAETLK--EYVTAINVT
DNPTAFAYMNALIPSYYIQEKVGVEAVYQMVARDRNRLALTSDLLAAGALGIKNILALSG
DTTTMGDNPQSKRVWDLDVTQFIYMISKIVDEGVDLAGNEIH---NP-PKFNIGSSANPC
A--TPLEPEIYKLVRKQNAGAEFLQTNSLYDIEIIKHFLDECRA--AGLK---IP-ILIG
ITPFKSVKMMDWLVKYVP-GVVVPDEIQEKLRKAREK-------SKEAFVEMNIEIFSEL
CREIRKTTRAAGIHMMAIGFEWVVPKILEGAGLK----------
>KYH38485.1 putative 5,10-methylenetetrahydrofolate reductase [Candidatus Bathyarchaeota archaeon B25]
------------------------------------------------------------
---------------------------------MVSLACGIGVQVLNEVFPQVQTFPGND
TVFNGMQPKEGGVFEERCLSCGSCMLGETGGICPVTMCAKGLLNGPCGGFFEGKCEVGGW
VNDCGWVKIFDRLKELGKLDIFTKIRLPKDYRDMQNPRKLSLAEVA---TKKAIPEVIDE
VKEPGKRPAYSELMKKIRRGEFVVTGEVEPVK-TTD-LTEVLEAAESLK--DYVTAINVT
DNPTAFAYMNALIPSYTIQEKTGVEAVYQMVARDRNRLALVSDLLAAGALGIKNILALSG
DTTTMGDNPGARKVWDLDVTQFIYMISRIVDEGVDLAENKIQ---NP-PKFNIGSSANPC
A--TPLEPEIYKLVRKQNAGAEFLQTNSLYDIEIIKHFLSECRS--AGLK---IP-ILIG
ITPFKSVKMMDWLVKYVP-GVVVPDEIQEKLRKAREK-------SKEAFVDKNIEIFSEL
CREIRKTTPAAGIHMMAIGFEWVVPRILKEAGL-----------
>RLI15002.1 hypothetical protein DRO43_02500 [Candidatus Bathyarchaeota archaeon]
MGRMIVVRPKPLDELLGYLRGRRKVLIVGCDGCTT--PPRGLREAQTYANLLELAGKLKG
-ENFSLKATTLPKTCDSHIVYSSLAGQLEDVEAMVSLACGIGVQVLNEVFPQIQTFPGND
TVFNGMQPKEGGVFEERCLSCGSCLLGETGGICPVTMCAKGLLNGPCGGFFEGKCEVGNW
VNDCGWVKIFDRLKELGKLDIFTKIRLPKDYRDMQNPRKLSIAEVA---TKKAIPEVIDE
VKEPGKRPAYSELMKKIRNGEFVVTGEVEPVK-TTD-LTEVLEAAESLK--DYVTAINVT
DNPTAFAYMNALIPSYIIQEKTGVEAVYQMVARDRNRLALVSDLLAAGALGIKNILALSG
DTTTMGDNPEAKKVWDLDVTQFIYMISKIVDEGVDLAGNKIQ---NP-PKFNVGSSANPC
A--TPLEPEIYKLVRKQNAGAEFLQTNSLYDIEIIKHFLSECRS--AGLK---IP-ILIG
ITPFKSVKMMDWLVKYVP-GVVVPDEIQEKLRKAREK-------SKEAFVDKNIEIFSEL
CREIRKTTSAVGIHMMAIGFEWVVPKILEEAGL-----------
>RLF23726.1 methylenetetrahydrofolate reductase [Thermoprotei archaeon]
------------------------------------------------------------
------------------------------------------------------------
------------------------------------------------------------
------------------------------------------------------------
-----MKRIYSRLMEELLSGKFVFTAEIEAGK-TTS-LDKVIEAAKMLK--NYVTAINIT
DNPGACAHMNPLVPAYVIQRDVGVEAVYQITCRDRNRIAIISDLLAAAALGIRNVLALTG
DHVTMGDNPEAKPVFDLDSASLVYLIRRMVDEGVDLAGNKIE---GE-VKFHVGIAANPN
A--MPLELEILKIERKVRLGIDFIQTQCVFDMELTKEFLREVKK----FN---VP-VLVG
ICPIRSIGMMKWYIKECPGGIKIPMEIQERLLTARER------RGKKGVLEESIEISAEL
IKEIRKTTSAAGVHIMAIGFEWVIPQIIERTGLKC---------
>RLG74246.1 methylenetetrahydrofolate reductase [Thermoprotei archaeon]
------------------------------------------------------------
------------------------------------------------------------
------------------------------------------------------------
-----------------------------------------------------------M
AGRVVVRKIYSKLMENLLSGKFVYTAEIEAGK-TTN-LEEIVEKGRMLK--NYVTAINVT
DNPGACAHMNPLIPSYVIQRDVGVESVYQITCRDRNRLAIISDLLAAAALGIRNVLVITG
DHVIFGDNPEAKPVFDLDSATLVYLIRKMVDEGVDLAGNKIE---GE-VKFHVGIAANPN
A--VPLELEILKIARKVRLGIDFIQTQCVFDIDVAKEFLREVRK----FN---IP-VLIG
ICPVRSIGMMKWYIKECPGGIKIPADMQERLIAARKQ------KGKKAVLEKSIEISAEL
IKELRKTTNAAGVHIMAIGFEHVIPKIIEHSS------------
>RLE49390.1 5,10-methylenetetrahydrofolate reductase [Candidatus Verstraetearchaeota archaeon]
------------------------------------------------------------
------------------------------------------------------------
------------------------------------------------------------
------------------------------------------------------------
---MSSGRIFSNLMKELSEGKFVFTGELEPGK-EGD-IESTVEAARKLL--GHVTACNVT
DNPQSFGYVDSLTAAYVVQTKTGMECICQLRCADKNRLALLSDVLAAGVLGIKNVLAITG
DYVSLGDAKGAKPVFDLDATLLTYMIRKVVDEGKDLQGNPIR---NP-PKLHVGVAANPG
S--AFLDMEVYKLKRKVKAGAEFVQTQVVFSTEVIDRFFNKVKE--VGVN---IP-ILIG
IFPAKSYAEAKFFHENVP-GVKVPEDYLNKLKEAKEI--KDKEKKKERIDQINIEFFTKL
LEHL-KGTPAAGCHIMAVGYSEIIPQLKKVVK------------
>RLI14408.1 hypothetical protein DRO43_04070 [Candidatus Bathyarchaeota archaeon]
------------------------------------------------------------
------------------------------------------------------------
------------------------------------------------------------
------------------------------------------------------------
---MAGEKVYSNLMRELKAGKFVFTGELEPGK-EGD-IDSTIEAAKSLM--GHVVACNVT
DNPQSFGCVNSLAAAYTVQTKTGMECICQLRCSDKNRLALLSDVLAAGLLGIKNILSITG
DYVSLGDTPDVRPVYDLDSTLLTYMIRRVVDEGKDLRGGEIR---NP-PKLHVGVAANPG
S--EFLDMEAYKLKRKVLAGAEFVQTQVVYLPEVVDRFFNKVKE--VGVD---IP-ILIG
IFPAKSYAEAKFFHEQVS-GVTVPEDFLSKLKQSKEI--KDKEKRKELIDQINIEYFTGF
LEHL-KSTPAAGCHIMAVGYPEIIPELKKVVG------------
>RLI25172.1 5,10-methylenetetrahydrofolate reductase [Candidatus Bathyarchaeota archaeon]
------------------------------------------------------------
------------------------------------------------------------
------------------------------------------------------------
------------------------------------------------------------
----MAERVYSNLMRELKAGKFVFTGELEPGK-EGS-IEGTIEAARKLL--GHVTACNVT
DNPQSFGCVDSLAAAHKIQAETGMECICQLRCSDKNRLALLSSVLAAGVLGIKNILAITG
DYVSLGDTPDVKPVYDLDATLLTRMIRRVVDEGKDLRGGEIR---NP-PKLHVGVAANPG
S--AFLDMEVYKLKRKVLAGAEFVQTQVVYLPEVVDNFFAKVKE--VGVE---IP-ILIG
IFPAKSYAEAKFFHEQVS-GVTVPEDYLAKLKETKEI--KDKEKRKERIDQINIDYFTGF
LEHL-KSTPAAGCHIMAVGYPEIIPELKKVVG------------
>RLI33547.1 methylenetetrahydrofolate reductase, partial [Candidatus Bathyarchaeota archaeon]
------------------------------------------------------------
------------------------------------------------------------
------------------------------------------------------------
------------------------------------------------------------
----MAERVYSNLMRELKAGKFVFTGELEPGK-EGS-IEGTIEAARKLL--GHVTACNVT
DNPQSFGCVDSLAAAHKIQAETGMECICQLRCSDKNRLALLSSVLAAGVLGIKNILAITG
DYVSLGDTPDVKPVYDLDATLLTRMIRRVVDEGKDLRGGEIR---NP-PKLHVGVAANPG
S--AFLDMEVYKLKRKVLAGAEFVQTQVVYLPEVVDNFFAKVKE----------------
------------------------------------------------------------
--------------------------------------------
>RLI34791.1 5,10-methylenetetrahydrofolate reductase [Candidatus Bathyarchaeota archaeon]
------------------------------------------------------------
------------------------------------------------------------
------------------------------------------------------------
------------------------------------------------------------
---MAEERIFSNLMRELKAGKFVFTGELEPGK-EGS-IETTIEAARKLL--GQVTACNVT
DNPQSFGCVNSLAAAFVVQKETGMECICQLRCSDKNRLALLSDVLAAGLLGIKNILAITG
DYVSLGDTPDVKPVYDLDSTLLTRMIRMIVDEGKDFRGNEIR---NP-PKLHVGVAANPG
S--EFLDMEVYKLKRKVKAGAEFVQTQVVFLPEVVDRFFAKVKE----VGGIDIP-ILIG
IFPAKSYAEAKFFHEQVS-GVIVPEDYMAKLKETKEI--KDKEKRKERIDQINIEYFTGF
LEHL-KSTPAAGCHIMAVGYPEIIPELRKVVA------------
>RLI30392.1 5,10-methylenetetrahydrofolate reductase [Candidatus Bathyarchaeota archaeon]
------------------------------------------------------------
------------------------------------------------------------
------------------------------------------------------------
------------------------------------------------------------
---MVEERIFSNLMRELKAGKFVFTGELEPGK-EGS-IETTIEAARKLL--GQVTACNVT
DNPQSFGCVNSLAAAFMVQKETGMECICQLRCSDKNRLALLSDVLAAGLLGIKNILAITG
DYVSLGDTPDVKPVYDLDSTLLTRMIRMIVDEGKDFRGNEIR---NP-PKLHVGVAANPG
S--EFLDMEVYKLKRKVKAGAEFVQTQVVFLPEVVDRFFAKVKE----VGGIDIP-ILIG
IFPAKSYAEAKFFHEQVS-GVIVPEDYMAKLKETKEI--KDKEKRKERIDQINIEYFTGF
LEHL-KSTPAAGCHIMAVGYPEIIPELRKVVA------------
>RZN34780.1 5,10-methylenetetrahydrofolate reductase [Methanophagales archaeon ANME-1-THS]
------------------------------------------------------------
------------------------------------------------------------
------------------------------------------------------------
------------------------------------------------------------
---MPKGEVYSQLMKEISEGKYVFTGELEPEK-AGD-VDEQIHAAKELV--GLVTACNVT
DNPQSFAYVSSLAAAYKIQKESGMECVYQLRCADRNRMALLSDLLGASVLGIKNVLALAG
DHVSLGDTPDTKPVFDLDSTTLIYMIRKMVDEGKDLVGKEIH---NP-PKLHVGGAAAPG
A--AHLKAEVAKVKRKIKVGVEYIQTQVVYYPEVLDKFFKELGK----VD---VP-ILVG
IFPAKSFGAADFFDKYVA-GVDVPPDYLKSLEATKDI--KDKEKKKDEIDRINVEYFTNF
LEYL-KGTPAAGCHMMAVGYPRIIGPLRKVMK------------
>17607960
------------------------------------------------------------
------------------------------------------------------------
------------------------------------------------------------
------------------------------------------------------------
----MAKEVYSQMMKELGEGKYVFTGELEPEK-AGN-VDAPIKAAKEMM--GLVCACNVT
DNPQSFAYVSSLAAAYKIQLETGMECVYQLRCSDRNRMALLSDVLGAGTLGLKSILALAG
DHVALGDTPDAKPVFDLDSTTLIHMIRKIVDEGKDLGGNEIE---DP-PKLNVGGAAAPG
A--AHLPSEVAKVKRKIKVGVDYIQTQVVYYQDVLDKFFKELGP----TD---VP-ILVG
IYPAKSFGSADFFDKYVA-GVDVPPDYLVAMKETKAI--KDKEKKREEVDRINLEFFTDF
LEHL-KGTPAAGCHMMAVGYPRIVGPLKKVMD------------
>17619561
------------------------------------------------------------
------------------------------------------------------------
------------------------------------------------------------
------------------------------------------------------------
----MGDEVYSQLMKELKEGKYVFTGELEPEK-AGD-VEEPIKAARELV--GLVTACNVT
DNPQSFAYVSSLAASYKIQQETGMECIYQLRCADRNRNALLSDILGAGVLGLRNILALTG
DHVSLGDTPDAKPVYDLDSTTLIALIRKVVDEGKDLAGNEIH---NP-PKLHVGAAAAPG
A--AVLKAEIAKVKRKIKVGAEFIQTQVVYYPEVLDRFFKELGK----VD---IP-VLVG
IFPAKTYAQADFFDKYVA-GVDVPPDYLQNMKATKQI--KDKEKRKEEVDRVNIEFFTSF
LEHL-KDTPAAGCHIMAVGYPRIIPELKKVME------------
>PXF53083.1 5,10-methylenetetrahydrofolate reductase [Methanophagales archaeon]
------------------------------------------------------------
------------------------------------------------------------
------------------------------------------------------------
------------------------------------------------------------
----MGDEVYSQLMKELKEGKYVFTGELEPEK-AGD-VEEPIKAARELV--GLVTACNVT
DNPQSFAYVSSLAASYKIQQETGMECIYQLRCADRNRNALLSDILGAGVLGLRNILALTG
DHVSLGDTPDAKPVYDLDSTTLIALIRKVVDEGKDLAGNEIH---NP-PKLHVGAAAAPG
A--AVLKAEIAKVKRKIKVGAEFIQTQVVYYPEVLDRFFKELGK----VD---IP-VLVG
IFPAKTYAQADFFDKYVA-GVDVPPDYLQNMKATKQI--KDKEKRKEEVDRVNIEFFTSF
LEHL-KDTPAAGCHIMAVGYPRIIPELKKVME------------
>RJS74482.1 5,10-methylenetetrahydrofolate reductase [Methanophagales archaeon]
------------------------------------------------------------
------------------------------------------------------------
------------------------------------------------------------
------------------------------------------------------------
----MGDEVYSDLMKELVEGKYVFTGELEPEK-AGD-VHEPIEMARDLK--GLVVACNVT
DNPQSFAYVNSMAASYLIQKETGMECVYQLRCADRNRMALLSDVLGAGALGLKNILALTG
DHVSLGDTPNAKPVFDLDSTTLIAMIRKVVDEGKDLEGNEIH---NP-PKLHVGGAAAPG
A--ANLKAEVAKVKRKIKVGVEYIQTQVVYYTDVLDRFFKELGK----VD---IP-VLVG
IFPARTFGQADFFDKYVA-GVDVPPDYLEAMRKTKEI--KDKEKRKEEVDRVNVEFFTEF
LEHL-KDTPAAGCHMMAVGYPRIIAPLKKVME------------
>RLG32776.1 5,10-methylenetetrahydrofolate reductase [Methanosarcinales archaeon]
------------------------------------------------------------
------------------------------------------------------------
------------------------------------------------------------
------------------------------------------------------------
----MGDEVYSDLMKELVEGKYVFTGELEPEK-AGD-VHEPIEMARDLK--GLVVACNVT
DNPQSFAYVNSMAASYLIQKETGMECVYQLRCADRNRMALLSDVLGAGALGLKNILALTG
DHVSLGDTPNAKPVFDLDSTTLIAMIRKVVDEGKDLEGNEIH---NP-PKLHVGGAAAPG
A--ANLKAEVAKVKRKIKVGAEYIQTQVVYYTEVLDRFFKELGK----VD---VP-VLVG
IFPARTFGQADFFDKYVA-GVDVPPDYLEAMRKTKEI--KDKEKRKEEVDRVNVEFFTAF
LEHL-KDTPAAGCHMMAVGYPRIIAPLKKVIE------------
>RJS79073.1 hypothetical protein CW713_08800 [Methanophagales archaeon]
------------------------------------------------------------
------------------------------------------------------------
------------------------------------------------------------
------------------------------------------------------------
----MGDEVYSDLMRELKEGEYVFTGELEPEK-AGN-VNEPIRMAKELK--GLVVACNVT
DNPQSFAYVNSMAASYKIQEEAGMECVYQLRCADRNRMALLSDVLGAGTLGLKNILALAG
DHVSLGDTPDAKPVFDLDSTTLIKMIRTVVDEGKDLGGNEIE---DP-PKLHVGGAAAPG
A--AHLKAEVAKVRRKIKAGVEYLQTQVVYYTDVLDKFFDELGN----VD---TP-VLVG
IFPARTFGQADFFDKFVA-GVDVPPDYLEAMRKTKEI--KDKEKRKEEVDRVNVEFFTGF
LEHL-KGTPAAGCHMMAVGYPRIIPELKKIME------------
>10668979
------------------------------------------------------------
------------------------------------------------------------
------------------------------------------------------------
------------------------------------------------------------
----MGDEVYSDLMRELKEGKYVFTGELEPEK-AGD-VNEPIEMAKELV--GMVVACNVT
DNPQSFAYVNSMAASYLIQKEAGMECVYQLRCSDRNRMALLSDVLGAGALGLKNILALAG
DHVSLGDTKDAKPVFDLDSTTLIKLIRTMVDEGKDLGGNEIH---NP-PKLHVGGAAAPG
A--AHLKAEVGKVKRKINAGVEYLQTQVVYYTDVLDKFFNELGK----VD---VP-ILVG
IFPARTFGQADFFDKYVA-GVDVPPDYLEAMRATKAI--KDKEKKKEEVDRVNIEFFTGF
LEHL-KGTPAAGCHMMAVGYPRIIPPLKKLME------------
>RCV64068.1 5,10-methylenetetrahydrofolate reductase [Methanophagales archaeon]
------------------------------------------------------------
------------------------------------------------------------
------------------------------------------------------------
------------------------------------------------------------
----MGDEVYSDLMRELKEGKYVFTGELEPEK-AGD-VNEPIEMAKELV--GMVVACNVT
DNPQSFAYVNSMAASYLIQKEAGMECVYQLRCSDRNRMALLSDVLGAGALGLKNILALAG
DHVSLGDTKDAKPVFDLDSTTLIKLIRTMVDEGKDLGGNEIH---NP-PKLHVGGAAAPG
A--AHLKAEVGKVKRKINAGVEYLQTQVVYYTDVLDKFFNELGK----VD---VP-ILVG
IFPARTFGQADFFDKYVA-GVDVPPDYLEAMRATKAI--KDKEKKKEEVDRVNIEFFTGF
LEHL-KGTPAAGCHMMAVGYPRIIPPLKKLME------------
>4015068
------------------------------------------------------------
------------------------------------------------------------
------------------------------------------------------------
------------------------------------------------------------
----MGDEVYSDLMRELREGEYVFTGELEPEK-AGD-VNEPIEMARELV--GMVVACNVT
DNPQSFAYVNSMAASYLIQKETGMECVYQLRCSDRNRMALLSDVLGAGALGLKNILALAG
DHVSLGDTPDAKPVFDLDSTTLIKLIRTMVDEGKDLGGNEIH---NP-PKLHVGGAAAPG
A--AHLKAEVGKVKRKINAGVEYLQTQVVYYTDVLDKFFDELGK----VD---VP-ILVG
IFPARTFGQADFFDKYVA-GVDVPPDYLEAMRKTKEI--KDKDKKKEEVDRVNIEFFTGF
LEHL-KGTPAAGCHMMAVGYPRIIPPLKKIME------------
>4006310
------------------------------------------------------------
------------------------------------------------------------
------------------------------------------------------------
------------------------------------------------------------
----MGDEVYSDLMRELKEGKYVFTGELEPEK-AGD-VNEPIEMARELV--GMVVACNVT
DNPQSFAYVNSMAASYLIQKETGMECVYQLRCSDRNRMALLSDVLGAGALGLKNILALAG
DHVSLGDTPDAKPVFDLDSTTLIKLIRTMVDEGKDLGGNEIH---NP-PKLHVGGAAAPG
A--AHLKAEVGKVKRKINAGVEYLQTQVVYYTDVLDKFFDELGK----VD---VP-ILVG
IFPARTFGQADFFDKYVA-GVDVPPDYLEAMRATKAI--KDKDKKKEEVDRVNIEFFTGF
LEHL-KGTPAAGCHMMAVGYPRIIPPLKKLME------------
>4006360
------------------------------------------------------------
------------------------------------------------------------
------------------------------------------------------------
------------------------------------------------------------
----MGDEVYSDLMRELKEGKYVFTGELEPEK-AGD-VNEPIEMARELV--GMVVACNVT
DNPQSFAYVNSMAASYLIQKETGMECVYQLRCSDRNRMALLSDVLGAGALGLKNILALAG
DHVSLGDTPDAKPVFDLDSTTLIKLIRTMVDEGKDLGGNEIH---NP-PKLHVGGAAAPG
A--AHLKAEVGKVKRKINAGVEYLQTQVVYYTDVLDKFFDELGK----VD---VP-ILVG
IFPARTFGQADFFDKYVA-GVDVPPDYLEAMRATKAI--KDKDKKKEEVDRVNIEFFTGF
LEHL-KGTPAAGCHMMAVGYPRIIPPLKKLME------------
>AAU82951.1 5-10-methylenetetrahydrofolate reductase [uncultured archaeon GZfos23H9]
------------------------------------------------------------
------------------------------------------------------------
------------------------------------------------------------
------------------------------------------------------------
----MGDEVYSDLMRELKEGKYVFTGELEPEK-AGD-VNEPIEMARELV--GMVVACNVT
DNPQSFAYVNSMAASYLIQKETGMECVYQLRCSDRNRMALLSDVLGAGALGLKNILALAG
DHVSLGDTPDAKPVFDLDSTTLIKLIRTMVDEGKDLGGNEIH---NP-PKLHVGGAAAPG
A--AHLKAEVGKVKRKINAGVEYLQTQVVYYTDVLDKFFDELGK----VD---VP-ILVG
IFPARTFGQADFFDKYVA-GVDVPPDYLEAMRATKAI--KDKDKKKEEVDRVNIEFFTGF
LEHL-KGTPAAGCHMMAVGYPRIIPPLKKLME------------
>17683629
------------------------------------------------------------
------------------------------------------------------------
------------------------------------------------------------
------------------------------------------------------------
----MGDEVYSDLMRELKEGEYVFTGELEPEK-AGD-VNEPIEMARELV--GMVVACNVT
DNPQSFAYVNSMAASYLIQKETGMECVYQLRCSDRNRMALLSDVLGAGALGLKNILALAG
DHVSLGDTPDAKPVFDLDSTTLIKLIRSMVDDGKDLGGNEIH---NP-PKLHVGGAAAPG
A--AHLKAEVGKVKRKINAGVEYLQTQVVYYTDVLDKFFDELGK----VD---VP-ILVG
IFPARTFGQADFFDKYVA-GVDVPPDYLEAMRATKAI--KDKEKKKEEVDRVNIEFFTGF
LEHL-KGTPAAGCHMMAVGYPRIIPPLKKLME------------
>17686726
------------------------------------------------------------
------------------------------------------------------------
------------------------------------------------------------
------------------------------------------------------------
----MGDEVYSDLMRELKEGEYVFTGELEPEK-AGD-VNEPIEMARELV--GMVVACNVT
DNPQSFAYVNSMAASYLIQKETGMECVYQLRCSDRNRMALLSDVLGAGALGLKNILALAG
DHVSLGDTPDAKPVFDLDSTTLIKLIRSMVDDGKDLGGNEIH---NP-PKLHVGGAAAPG
A--AHLKAEVGKVKRKINAGVEYLQTQVVYYTDVLDKFFDELGK----VD---VP-ILVG
IFPARTFGQADFFDKYVA-GVDVPPDYLEAMRATKAI--KDKEKKKEEVDRVNIEFFTGF
LEHL-KGTPAAGCHMMAVGYPRIIPPLKKLME------------
>3966874
------------------------------------------------------------
------------------------------------------------------------
------------------------------------------------------------
------------------------------------------------------------
----MGDEVYSDLMRELREGEYVFTGELEPEK-AGD-VNEPIEMARELV--GMVVACNVT
DNPQSFAYVNSMAASYLIQKETGMECVYQLRCSDRNRMALLSDVLGAGALGLKNILALAG
DHVSLGDTPDAKPVFDLDSTTLIKLIRTMVDEGKDLGGNEIH---NP-PKLHVGGAAAPG
A--AHLKAEVGKVKRKINAGVEYLQTQVVYYTDVLDKFFDELGK----VD---VP-ILVG
IFPARTFGQADFFDKYVA-GVDVPPDYLEAMRATKAI--KDKEKKKEEVDRVNIEFFTGF
LEHL-KGTPAAGCHMMAVGYPRIIPPLKKLME------------
>3971535
------------------------------------------------------------
------------------------------------------------------------
------------------------------------------------------------
------------------------------------------------------------
----MGDEVYSDLMRELREGEYVFTGELEPEK-AGD-VNEPIEMARELV--GMVVACNVT
DNPQSFAYVNSMAASYLIQKETGMECVYQLRCSDRNRMALLSDVLGAGALGLKNILALAG
DHVSLGDTPDAKPVFDLDSTTLIKLIRTMVDEGKDLGGNEIH---NP-PKLHVGGAAAPG
A--AHLKAEVGKVKRKINAGVEYLQTQVVYYTDVLDKFFDELGK----VD---VP-ILVG
IFPARTFGQADFFDKYVA-GVDVPPDYLEAMRATKAI--KDKEKKKEEVDRVNIEFFTGF
LEHL-KGTPAAGCHMMAVGYPRIIPPLKKLME------------
>CBH37703.1 putative 5,10-methylenetetrahydrofolate reductase [uncultured archaeon]
------------------------------------------------------------
------------------------------------------------------------
------------------------------------------------------------
------------------------------------------------------------
----MGDEVYSDLMRELREGEYVFTGELEPEK-AGD-VNEPIEMARELV--GMVVACNVT
DNPQSFAYVNSMAASYLIQKETGMECVYQLRCSDRNRMALLSDVLGAGALGLKNILALAG
DHVSLGDTPDAKPVFDLDSTTLIKLIRTMVDEGKDLGGNEIH---NP-PKLHVGGAAAPG
A--AHLKAEVGKVKRKINAGVEYLQTQVVYYTDVLDKFFDELGK----VD---VP-ILVG
IFPARTFGQADFFDKYVA-GVDVPPDYLEAMRATKAI--KDKEKKKEEVDRVNIEFFTGF
LEHL-KGTPAAGCHMMAVGYPRIIPPLKKLME------------
>4003912
------------------------------------------------------------
------------------------------------------------------------
------------------------------------------------------------
------------------------------------------------------------
----MGDEIYSDLMRELREGEYVFTGELEPEK-AGD-VNEPIEMARELV--GMVVACNVT
DNPQSFAYVNSMAASYLIQKETGMECVYQLRCSDRNRMALLSDVLGAGALGLKNILALAG
DHVSLGDTPDAKPVFDLDSTTLIKLIRTMVDDGKDLGGNEIH---NP-PKLHVGGAAAPG
A--AHLKAEVGKVKRKINAGVEYLQTQVVYYTDVLDKFFDELGK----VD---VP-ILVG
IFPARTFGQADFFDKYVA-GVDVPPDYLEAMRATKAI--KDKEKKKEEVDRVNIEFFTGF
LEHL-KGTPAAGCHMMAVGYPRIIPPLKKLME------------
>4003872
------------------------------------------------------------
------------------------------------------------------------
------------------------------------------------------------
------------------------------------------------------------
----MGDEIYSDLMRELREGEYVFTGELEPEK-AGD-VNEPIEMARELV--GMVVACNVT
DNPQSFAYVNSMAASYLIQKETGMECVYQLRCSDRNRMALLSDVLGAGALGLKNILALAG
DHVSLGDTPDAKPVFDLDSTTLIKLIRTMVDDGKDLGGNEIH---NP-PKLHVGGAAAPG
A--AHLKAEVGKVKRKINAGVEYLQTQVVYYTDVLDKFFDELGK----VD---VP-ILVG
IFPARTFGQADFFDKYVA-GVDVPPDYLEAMRATKAI--KDKEKKKEEVDRVNIEFFTGF
LEHL-KGTPAAGCHMMAVGYPRIIPPLKKLME------------
>AAU82490.1 5-10-methylenetetrahydrofolate reductase [uncultured archaeon GZfos17G11]
------------------------------------------------------------
------------------------------------------------------------
------------------------------------------------------------
------------------------------------------------------------
----MGDEIYSDLMRELREGEYVFTGELEPEK-AGD-VNEPIEMARELV--GMVVACNVT
DNPQSFAYVNSMAASYLIQKETGMECVYQLRCSDRNRMALLSDVLGAGALGLKNILALAG
DHVSLGDTPDAKPVFDLDSTTLIKLIRTMVDDGKDLGGNEIH---NP-PKLHVGGAAAPG
A--AHLKAEVGKVKRKINAGVEYLQTQVVYYTDVLDKFFDELGK----VD---VP-ILVG
IFPARTFGQADFFDKYVA-GVDVPPDYLEAMRATKAI--KDKEKKKEEVDRVNIEFFTGF
LEHL-KGTPAAGCHMMAVGYPRIIPPLKKLME------------
>17609785
------------------------------------------------------------
------------------------------------------------------------
------------------------------------------------------------
------------------------------------------------------------
----MGDEVYSDLMRELREGEYVFTGELEPEK-AGD-VNEPIEMARELV--GMVVACNVT
DNPQSFAYVNSMAASYLIQKETGMECVYQLRCSDRNRMALLSDVLGAGALGLKNILALAG
DHVSLGDTPDAKPVFDLDSTTLIKLIRTMVDDGKDLGGNEIH---NP-PKLHVGGAAAPG
A--AHLKAEVGKVKRKINAGVEYLQTQVVYYTDVLDKFFDELGK----VD---VP-ILVG
IFPARTFGQADFFDKYVA-GVDVPPDYLEAMRATKAI--KDKEKKKEEVDRVNIEFFTGF
LEHL-KGTPAAGCHMMAVGYPRIIPPLKKLME------------
>17373172
------------------------------------------------------------
------------------------------------------------------------
------------------------------------------------------------
------------------------------------------------------------
----MGDEVYSDLMRELKTGKYVFTGELEPEK-AGD-VNEPIEMARELK--GMVVACNVT
DNPQSFAYVNSMAASYLIQKEAGMECVYQLRCSDRNRMALLSDVLGAGALGLKNVLALAG
DHVSLGDTPDAKPVFDLDSTTLIKLIRTMVDEGKDLGGNEIH---NP-PKLHVGGAAAPG
A--AHLKAEVGKVKRKINVGVEYLQTQVVYYTDVLDKFFDELGK----VD---VP-ILVG
IFPARTFGQADFFDKYVA-GVDVPPDYLEAMKKTKEI--KDKEKKKEEVDRVNIEFFTGF
LEHL-KGTPAAGCHMMAVGYPRIIPPLKKLME------------
>17387689
------------------------------------------------------------
------------------------------------------------------------
------------------------------------------------------------
------------------------------------------------------------
----MGDEIYSDLMRDLETGNYVFTGELEPEK-AGD-VNEPIEMARELK--GMVVACNVT
DNPQSFAYVNSMAASYLIQKETGMECVYQLRCSDRNRMALLSDVLGAGALGLKNILALAG
DHVSLGDTPDAKPVFDLDSTTLIKLIRTMVDEGKDLGGNEIH---NP-PKLHVGGAAAPG
A--AHLKAEVGKVKRKINVGVEYLQTQVVYYTDVLDRFFDELGK----VD---VP-ILVG
IFPARTFGQADFFDKYVA-GVDVPPDYLEAMRKTKAI--KDKEKKKEEVDRVNIEFFTGF
LEHL-KGTPAAGCHMMAVGYPRIIPPLKKLME------------
>10660055
------------------------------------------------------------
------------------------------------------------------------
------------------------------------------------------------
------------------------------------------------------------
----MGDEVYSDLMRDLKSGNYVFTGELEPEK-AGD-VNEPIEMARELK--GMVVACNVT
DNPQSFAYVNSMAASYLIQKETGMECVYQLRCSDRNRMALLSDVLGAGALGLKNVLALAG
DHVSLGDTPDAKPVFDLDSTTLIKLIRTMVDEGKDLGGNEIH---NP-PKLHVGGAAAPG
A--AHLKAEVGKVKRKINVGVEYLQTQVVYYTDVLDRFFDELGK----VD---VP-ILVG
IFPARTFGQADFFDKYVA-GVDVPPDYLEAMRKTKAI--KDKEKKKEEVDRVNIEFFTGF
LEHL-KGTPAAGCHMMAVGYPRIIPPLKKLME------------
>VUT27015.1 5,10-methylenetetrahydrofolate reductase [Candidatus Methanolliviera sp. GoM_asphalt]
------------------------------------------------------------
------------------------------------------------------------
------------------------------------------------------------
------------------------------------------------------------
----MTDEVYSDLMREFKEGKYVFTGELEPEK-AGN-VNEPIEMAKELL--GLVVACNVT
DNPQSFAYVSSLAASYKIQKETGMECVYQLRCSDRNRMALLSDVLGAGTLGIKNILALAG
DHVSLGDTPDAKPVFDLDSTTLIHMIRKMVDEGKDLGGNDIE---DP-PKLHVGGAAAPG
A--AHLKAEVGKVKRKVNAGVEYLQTQVVYYTDVLDKFFNELGK----ID---VP-ILVG
IFPARTFGQADFFDKYVA-GVDVPPDYLENMRATKQI--KDKEKKKEEVDRVNIEFFTGF
LEHL-KGTPAAGCHMMAVGYPRIIPPLKKLME------------
>4006900
------------------------------------------------------------
------------------------------------------------------------
------------------------------------------------------------
------------------------------------------------------------
----MTDEVYSDLMREFKEGKYVFTGELEPEK-AGN-VNEPIEMAKELK--GLVVACNVT
DNPQSFAYVNSMAASYLIQKEAGMECVYQLRCSDRNRMALLSDVLGAGALGLKNILALAG
DHVSLGDTPDAKPVFDLDSTTLIAMIRKMVDEGKDLGGNEIA---DP-PKLHVGGAAAPG
A--AHLKAEVGKVKRKINAGVEYLQTQVVYYTDVLDKFFNELGE----TD---VP-ILVG
IFPARTFGQADFFDKYVA-GVDVPPDYLEAMRATKQI--KDKEKKKEEVDRVNIEFFTGF
LEHL-KGTPAAGCHMMAVGYPRIIAPLKKVME------------
>17621997
------------------------------------------------------------
------------------------------------------------------------
------------------------------------------------------------
------------------------------------------------------------
-MKRRSDEIYSDLMRELEEGRYVFTGELEPEK-AGD-VNEPIEMARELL--DLVVACNVT
DNPQSFAYVSSLAASYQIQKETGMECVYQLRCADRNRMALLSDVLGAGVLGIKNILALAG
DHVSLGDTPDAKPVFDLDSTTLIKLIRTVVSEGKDLAGNEIH---NP-PKLHVGGAAAPG
A--AHLKAEVAKVKRKIKAGVEYLQTQVVYFTDVLDRFFKELGP----VD---VP-ILVG
IFPARTFGQADFFDKFVA-GVDVPPDYLENMRATKQI--KDKEKRKEEVDRVNVEFFTGF
LEHL-KGTPAAGCHMMAVGYPRVIPALKKIME------------
>PXF51077.1 5,10-methylenetetrahydrofolate reductase [Methanophagales archaeon]
------------------------------------------------------------
------------------------------------------------------------
------------------------------------------------------------
------------------------------------------------------------
-MKRRSDEIYSDLMRELEEGRYVFTGELEPEK-AGD-VNEPIEMARELL--DLVVACNVT
DNPQSFAYVSSLAASYQIQKETGMECVYQLRCADRNRMALLSDVLGAGVLGIKNILALAG
DHVSLGDTPDAKPVFDLDSTTLIKLIRTVVSEGKDLAGNEIH---NP-PKLHVGGAAAPG
A--AHLKAEVAKVKRKIKAGVEYLQTQVVYFTDVLDRFFKELGP----VD---VP-ILVG
IFPARTFGQADFFDKFVA-GVDVPPDYLENMRATKQI--KDKEKRKEEVDRVNVEFFTGF
LEHL-KGTPAAGCHMMAVGYPRVIPALKKIME------------
>17625447
------------------------------------------------------------
------------------------------------------------------------
------------------------------------------------------------
------------------------------------------------------------
-MKRRSDEIYSDLMRELEEGRYVFTGELEPEK-AGD-VNEPIEMARELL--DLVVACNVT
DNPQSFAYVSSLAASYQIQKETGMECVYQLRCADRNRMALLSDVLGAGVLGIKNILALAG
DHVSLGDTPDAKPVFDLDSTTLIKLIRTVVSEGKDLAGNEIH---NP-PKLHVGGAAAPG
A--AHLKAEVAKVKRKIKAGVEYLQTQVVYFTDVLDKFFKELGP----VD---VP-ILVG
IFPARTFGQADFFDKFVA-GVDVPPDYLENMRATKQI--KDKEKRKEEVDRVNVEFFTGF
LEHL-KGTPAAGCHMMAVGYPRVIPALKKIME------------
>OYT65828.1 5,10-methylenetetrahydrofolate reductase [ANME-1 cluster archaeon ex4572_4]
------------------------------------------------------------
------------------------------------------------------------
------------------------------------------------------------
------------------------------------------------------------
-MKRRSDEIYSDLMRELEEGRYVFTGELEPEK-AGD-VNEPIEMARELL--DLVVACNVT
DNPQSFAYVSSLAASYQIQKETGMECVYQLRCADRNRMALLSDVLGAGVLGIKNILALAG
DHVSLGDTPDAKPVFDLDSTTLIKLIRTVVSEGKDLAGNEIH---NP-PKLHVGGAAAPG
A--AHLKAEVAKVKRKIKAGVEYLQTQVVYFTDVLDKFFKELGP----VD---VP-ILVG
IFPARTFGQADFFDKFVA-GVDVPPDYLENMRATKQI--KDKEKRKEEVDRVNVEFFTGF
LEHL-KGTPAAGCHMMAVGYPRVIPALKKIME------------
>RLG38566.1 5,10-methylenetetrahydrofolate reductase [Methanosarcinales archaeon]
------------------------------------------------------------
------------------------------------------------------------
------------------------------------------------------------
------------------------------------------------------------
---MAAKEAYSRFMEELLSGKFVWTGELEPGK---D-IKESLEAARELK--GLVTACNVT
DNPQSFASISSLAAAHVIQRETGMECIYQLRCSDRNRLALMSEVMGAGILGLKNVLALTG
DYVMLGDTPAAKPVYDLDSTTLTYMIHRLVHEGKDIAGNDVP---NP-PKMHVGVAAGPG
V--DPIEPEMYKLKRKVKAGAEFVQTQVIYKTEVVDRFFKWVKE--LQID---VP-ILIG
IFPAKSYGAAKFFDENVT-GVDVPTEFLAELEQTVKI--KDKEKRREETDRINIEYFTKF
LEHL-KGTPAAGCHIMAVGYPRIIPELKKIVE------------
>RJS79071.1 5,10-methylenetetrahydrofolate reductase, partial [Methanophagales archaeon]
------------------------------------------------------------
------------------------------------------------------------
------------------------------------------------------------
------------------------------------------------------------
---------------------------------------------SELK--GLVTACNVT
DNPQSFAAINSLAASYKIQEETGMECIYQLRCSDRNRMALCSDVMGAGILGLKNVLTLTG
DYVSLGDTPMAKPVYDLDSTTLTRMIHTLVHEGKDISGTEIP---NP-PKLHVGAAAGPG
M--DPLEPELYKLKRKAIAGAEFFQTQVVYLPETIDRFFKGVKD--LNIE---TP-ILVG
IFPAKTYGAAKFFDENVT-GVDVPPDFLKNLEATKQI--KDKEKRKEEVDRVNIEYFTGF
LEHL-KGTPAVGCHIMAVGYPRIIPELKKVVE------------
>RLG35665.1 5,10-methylenetetrahydrofolate reductase [Methanosarcinales archaeon]
------------------------------------------------------------
------------------------------------------------------------
------------------------------------------------------------
------------------------------------------------------------
-MKKMAEEVYSDLMREIQSGRFVWTGELEPAK---D-IGEAIEAASELK--GLVTACNVT
DNPQSFAAINSLAAAYKIQQETGMECIYQLRCADRNRLALFSDVMAAGVLGLKNILALTG
DYVSLGDTPRAKPVYDLDSTTLTRMIHTLVHEGKDISRTEIP---NP-PKLHVGTAAGPG
V--DPLEPELYKMKRKALAGAEFFQTQVVYLPEVLDQFFKGVKE--LNIE---TP-ILVG
IFPAKSYGAAKFFDEYVT-GVDVPPDFLKELEATKQI--KDKEKRKEEVDRVNVEYFTGF
LEHL-KDTPAVGCHIMAVGYPRIIPELKKVME------------
>17619563
------------------------------------------------------------
------------------------------------------------------------
------------------------------------------------------------
------------------------------------------------------------
------------------------------------------------------------
-----------------------MECIYQLRCADRNRLALCSDVMAAGILGLKNILALTG
DYVSLGDTPRAKPVYDLDSTTLTRMIHTLVHEGKDISGTEIP---NP-PKLHVGAAAGPG
V--DPLEPELYKMKRKALAGAEFFQTQVVYLPEVLDRFFKGVKE--LNIE---TP-ILVG
IFPAKSYGAAKFFDEYVT-GVDVPPDFLKELEATKQI--KDKEKRKEEVDRVNIEYFTGF
LEHL-KDTPAVGCHIMAVGYPRIIPELKKVME------------
>PXF53081.1 5,10-methylenetetrahydrofolate reductase [Methanophagales archaeon]
------------------------------------------------------------
------------------------------------------------------------
------------------------------------------------------------
------------------------------------------------------------
----MAEEVYSDLMREIKSGRFVWTGELEPAK---D-IGEAIEAARELK--GLVTACNVT
DNPQSFAAINSLAAAYKIQQETGMECIYQLRCADRNRLALCSDVMAAGILGLKNILALTG
DYVSLGDTPRAKPVYDLDSTTLTRMIHTLVHEGKDISGTEIP---NP-PKLHVGAAAGPG
V--DPLEPELYKMKRKALAGAEFFQTQVVYLPEVLDRFFKGVKE----LN-IETP-ILVG
IFPAKSYGAAKFFDEYVT-GVDVPPDFLKELEATKQI--KDKEKRKEEVDRVNIEYFTGF
LEHL-KDTPAVGCHIMAVGYPRIIPELKKVME------------
>OGD52778.1 hypothetical protein A3K81_06785 [Candidatus Bathyarchaeota archaeon RBG_13_60_20]
------------------------------------------------------------
------------------------------------------------------------
------------------------------------------------------------
------------------------------------------------------------
---MTNRPAYSQLVKDLRSGKFVLTGELEPEK-VTS-LDEIIISAKAMK--PYVVAANVT
DNPLAFAYMNSLVPSWVIQKEVGLEAVYQMTIRDRNRLAIVSDVLAASYLGIKNILAISG
DHTVLGDNRGALSVYDLDSAQFVYLLHKMIDEGVDLAGNEIH---GK-VGINVGIAANPN
A--DPLMPEVLKIGRKTKIGADFIQTQTMFDIDKTKTFLKEVEK----YN---CP-VLVG
VFPLKSFGIADFFDKNIP-GVKVPPELLASMAKAKEE--PDKERRSALYDEVNLEFFVPF
IKEIRKTTKASGIHIMAVLYERIFGPLLENF-------------
>TRZ68419.1 methylenetetrahydrofolate reductase [Methanothrix sp.]
------------------------------------------------------------
------------------------------------------------------------
------------------------------------------------------------
-----------------------------------------------------------M
VKMADKRPAYSQLVKDIRAGKFVLTGELEPEK-VTA-LEEVLVSARAMK--PYVVAANVT
DNPLAYAYMNSLVPSWLVQKEVGLETVYQMTVRDRNRLALTSDVLAASYLGIKNILAISG
DHTVLGDNKGAVSVYDLDSAQFVYMLHKMIDEGVDVAGNEIH---GN-VDINVGIAANPN
A--DPLMPEVLKVGRKTKIGADFIQTQTMFDIDKTKEFLKEAEK----YK---CP-TLIG
VFPLKSYGIADFFDRFIP-GVSVPTELLTNMKKAKKE--PDKEKRKQLYDEVNLEFFRPF
IKEVRKTTSAAGIHVMAVMYVRIFEPLLEAF-------------
>KON30646.1 hypothetical protein AC482_03355 [miscellaneous Crenarchaeota group-15 archaeon DG-45]
------------------------------------------------------------
------------------------------------------------------------
------------------------------------------------------------
------------------------------------------------------------
--MVNKRPAHSNLVKELRSGRFVLTGELEPEK-TTG-LEEILASARAMK--PYVVAANVT
DNPLSMAFMNSLVPAYIVQREVGLETVYQMVSRDRNRIALVSDILAAAHLGIRNILALSG
DHTVLGDNKGALPVYDLDSAQFVYLISKMVDEGVDLAGNEIH---GD-VDINIGIAANPN
A--DPLEPEVLKIGRKVGLGVDFIQTQTMFDIDLVKEFLGEIER----FN---CP-CLVG
IFPLKSFGIADFFDKYIP-GVSVPEDLLEEMRRCKEE--PDKDKRQGRYDEVNIEFFEPF
IKEVRKTTKAAGIHVMAVFYERIFEPLLRTMA------------
>RLI09653.1 hypothetical protein DRO42_03730 [Candidatus Bathyarchaeota archaeon]
------------------------------------------------------------
------------------------------------------------------------
------------------------------------------------------------
------------------------------------------------------------
--MVAKRPAYSNLVKEIRSGKFVLTGELEPEK-TTG-LEEILASARAMK--PYVVAANVT
DNPLSMAFMNSLVPSYIVQREIGLETVYQVTVRDRNRNALISDILAAAHLGIRNVLALSG
DHTVLGDNKGAMPVYDLDSAQFVYLLSKMIDEGVDLAGNEIH---GK-VEMNVGIAANPN
A--DPLEPEVLKIGRKVGLGVDFIQTQTMFDIDLVKEFLREIER----FN---CP-TLVG
IFPLKSFGIADFFDKYIP-GVHVPKELLEGMRRCKDE--PDKEKRKALYDQVNIDFFEPF
IKEIRKTTKAAGIHVMAVFYERIFEPLLRTTM------------
>TRO48084.1 hypothetical protein E2P65_03460, partial [Candidatus Bathyarchaeota archaeon]
------------------------------------------------------------
------------------------------------------------------------
------------------------------------------------------------
------------------------------------------------------------
------------------------------------------------------------
---LAMAYMNSLVPSYVVQRDVGLETVYQVVVRDRNRLALTSDILAAAYLGIKNVLAISG
DHTVLGDNKGGRAVYDLDSAQFVYLLKKMIDEGTDLQGNEIH---GK-VEINVGIAANPN
A--NPLDPEILKIGRKVKIGADFIQTQTMFDIDLTKEFLKETER----FS---CP-TLVG
IFPLKSFGIADFFDKYIP-GVSVPRDLLEAMEKCKEE--PDKEKRKDRYDEVNMEFFSPF
IKEIRKTTSAAGIHVMAVLYERILDPLLRETM------------
>TET72173.1 hypothetical protein E3J39_03155 [Candidatus Bathyarchaeota archaeon]
------------------------------------------------------------
------------------------------------------------------------
------------------------------------------------------------
----------------------------------------------------MLCDPLEF
SEMGKKRPAYSDLMKEIEAGRFVLTGELEPEK-TTG-LEEILDSARAMK--PYVVAANVT
DNPLAMAFMNSLVPSYIVQRDVGLETVYQMVIRDRNRLALTSDVLAAAYLGIKNILAISG
DHTVLGDNKGGLSVYDLDSAQFVYLLHKMIDEGTDLEGNEIH---GK-VPINVAIAANPN
A--NPLEPEILKIGRKVKLGTDFIQTQTMFDIDLTKEFLKETEK----FN---CP-TLVG
IFPLKSFGIADFFDKYIP-GVSVPKDLLESMRKCKDE--PDKEKRKDLYDEVNIEFFAPF
IKEIKKTTKAAGIHMMAVLYERIFEPLLAETM------------
>TEU10447.1 hypothetical protein E3J20_04240 [Candidatus Bathyarchaeota archaeon]
------------------------------------------------------------
------------------------------------------------------------
------------------------------------------------------------
------------------------------------------------------------
--MGKKRPAYSNLMKEIEAGRFVLTGELEPEK-TTG-LEEVLASARAMK--PYVVAANVT
DNPLAMAFMNSLVPSYIVQRDVGLETVYQMVIRDRNRLALTSDVLAAAHLGIKNILAISG
DHTVLGDNKGGLPVYDLDSAQFVYLLHKMIDEGTDLEGNEIH---GE-VPINVAIAANPN
A--NPLEPEILKVGRKVKLGTDFIQTQTMFDIDLTKEFLKETEK----FN---CP-TLVG
VFPLKSFGIADFFDKYIP-GVSVPKDLLDSLRKCKEE--PDKEKRKPLYDEVNMEFFAPF
IKEIRKTTKAAGVHVMAVLYERILEPLLAETM------------
>RLG93772.1 hypothetical protein DRO27_05730, partial [Candidatus Bathyarchaeota archaeon]
------------------------------------------------------------
------------------------------------------------------------
------------------------------------------------------------
------------------------------------------------------------
--MGKKRPAYSNLMKEIEASRFVLTGELEPEK-TTS-LEEVLASARAMK--PYVVAANVT
DNPLAMAFMNSLVPSYIVQRDVGLETVYQMVIRDRNRLALTSDVLAAAHLGIKNILAISG
DHTVLGDNKGGLPVYDLDSAQFVYLLHKMIDEGTDLEGNEIH---GE-VPINVAIAANPN
A--NPLEPEILKIGRKVKLGTDFIQTQTMFDIDLTKEFLKETEK----FN---CP-TLVG
VFPLKSFGIADFFDKYIP-GVSVPKDLLDSLRKCKEE--PDKEKRKPLYDEVNMEFFAPF
IKEIKKTTKAAGVHVMAVLYERILEPLLA---------------
>TKJ20979.1 hypothetical protein CEE43_10950 [Candidatus Lokiarchaeota archaeon Loki_b32]
------------------------------------------------------------
------------------------------------------------------------
------------------------------------------------------------
----------------------------------------------MNLYQVRKNQKRRK
RYKMPQRPAYSNLVKAIREGKFVFTGELEPEK-DFD-LKHVLHSAEEMKKTGKIIAANVT
DGPQGDAYTCSMVPCYLVQEKVGLEAIWQMTVRDRNRIALFGDILGGSILGLKNLLALTG
DHSALGDHGNARAVYDLDSTQLIELVSKMVDEGTDLEGNEIQ---GGKPQINVGCAANPN
S--NPRDPEILKVGRKVDVGADFIQTQTSFDVDDAKEFLKELEK----YN---IP-VLLG
LFPIKNYGIAWYFNEYIP-GVSVPKDFLDALKATKKI--KDKQQKYAAIDKINLEFYEPF
IKEIKKTTKAAGIHCMAVHYERLFEPLLKDF-------------
>TES99127.1 hypothetical protein E3J90_05085 [Candidatus Lokiarchaeota archaeon]
------------------------------------------------------------
------------------------------------------------------------
------------------------------------------------------------
------------------------------------------------------------
---MTKRPAYSNLVKTMREGKFLFTGELEPKK-MID-LSSILHSAEEMKKTGKIVAANVT
DGPQGDAYTCSMVPCYLVQEKVGLEAIWQMTVRDRNRIALFGDILGGAILGLKNILALTG
DHTALGDHQNARPVFDLDSTQLIDLVSKMVDDGTDLKGNEIE---GGKIEMNVGCAANPN
S--NPREPEILKVGRKVEVGADFIQTQTSFDIDDAKEFLKELEK----FN---VP-VLLG
LFPIKNYGIAWYFNEYIP-GVSVPKDLLKALKTAKKEYKDDKKKRNEVIDKINIDFYEPF
IKEIQKTTKAAGIHCMAVHYERLFEPLLKNF-------------
>TFG22539.1 hypothetical protein EU529_10185 [Candidatus Lokiarchaeota archaeon]
------------------------------------------------------------
------------------------------------------------------------
------------------------------------------------------------
------------------------------------------------------------
---MANRTAYSNLVKTMREGKFLFTGELEPKK-MFD-LSSVLHSAEEMKKTGKIVAANVT
DGPQGDAYTCSMVPSYLVQEKVGLEAIWQMTVRDRNRIALFGDILGGSILGLKNLLALTG
DHSALGDNKNARAVYDLDSTQLIDLVSKMVDDGTDLEGNEIE---GGKVEMNVGCAANPN
S--DPREPEILKVGRKVEVGADFIQTQTSFDIDEAKEFLKDLEK----FN---IP-VLLG
LFPIKNYGIAWYFNEYIP-GVSVPKDFLNDLKATKKI--KDKKEKYAKIDQINIDFYVPF
IKEIKKTTKAAGVHCMAVHYERLFEPLLKEF-------------
>TFG30768.1 hypothetical protein EU532_00315 [Candidatus Lokiarchaeota archaeon]
------------------------------------------------------------
------------------------------------------------------------
------------------------------------------------------------
------------------------------------------------------------
---MAKRPAYSKLCKAIEAGHFVFTGELEPKK-IMD-LSEIVHSAKEMKKTNRIIAANVT
DGPQGDAYMSSLIPSYVVQRDAEIEAVWQVAVRDRNRVALFGDVIAGGFMGLKNILVLTG
DHTALGDNKKARPVYDIDSTQFCELLSKIIDDGTDYEGNEIT---GGKVEMNYGCVANPN
AIGEYMEPELLKVGRKVEQGIDFIQTQTAFDIDVAKNFINELAK----YK---VP-ILLG
VFPMKSYGIAWYFDQYIP-GVSVPKDLLDALKKAEKENKQDKKAKYAALDKVNVEFFVPF
IEEIKKNSKASGIHCMAVEYERLFAPLLNKYPDYAKEFY-----
>TFG11413.1 hypothetical protein EU535_07270 [Candidatus Lokiarchaeota archaeon]
------------------------------------------------------------
------------------------------------------------------------
------------------------------------------------------------
------------------------------------------------------------
---MAKRPAYSKLCKALADGHFVFTGELEPKKILADGMEEVIESAKEMKKTGRIIAANVT
DGPQGDAYMCSLVPSFVVQRDAGIEAVWQVAVRDRNRVALFGDILGGALLGLKNILVLTG
DHTALGDNKQGRISYDLDSTQFCELLKKMIDEGTDYAGNEIT---DGKIEMNYGCVANPN
AVGEYMEPEILKVGRKVEQRVDFIQTQTAFDIDVAKNFINELAR----YN---VP-ILLG
VFPMKSYGIAWYFDKYIP-GVSVPKDLLDALKKAEKDNKGDKQGKYAALDKVNVEFFVPF
IEEIKKSSKASGIHCMAVEYERLFAPLLNKSPDYAKKYY-----
>TFF90588.1 hypothetical protein EU548_02255 [Candidatus Lokiarchaeota archaeon]
------------------------------------------------------------
------------------------------------------------------------
------------------------------------------------------------
------------------------------------------------------------
---MAKRPAYSKLCKALADGHFVFTGELEPKKILADGMEEVIHSAKEMKKTDRIIAANVT
DGPQGDAYMCSLVPSFVVQRDAEIEAVWQVAVRDRNRVALFGDVLGGALLGLKNVLVLTG
DHTALGDNKQGRISYDLDSTQFCELLKKMIDEGTDYSGNEIT---DGKIEMNYGCVANPN
AVGEYMEPEILKVGRKVEQGIDFIQTQTAFDIDVAKNFINELAR----YN---VP-ILLG
VFPMKSYGIAWYFDKYIP-GVSVPKDLLNALKKAEKDNKGNKPAKYAALDKVNVEFFVPF
IEEIKKNSKASGIHCMAVEYERLFAPLLDKYPDYAKNYY-----
>TFF90835.1 hypothetical protein EU548_00990 [Candidatus Lokiarchaeota archaeon]
------------------------------------------------------------
------------------------------------------------------------
------------------------------------------------------------
----------------------------------------------------MKKKKRRR
KVKMSNRPAYSTLCQKIKEGHFVFTGELEPKK-ILN-LDEIVDSAKEMKRTKKIVAANVT
DGPQGDAYMCSMVPSYKVQEEADIEAVWQVTVRDRNRVALFADVLGASQLGIKNILTLTG
DHTALGDHKKGRAVYDIDSTQFCEMLSIMIDEGTDLNGNELK---GGKIEMNYGCVANPN
S--DPREPEILKVGRKVEQGVDFIQTQTAFDIDQAIEFLKELER----YN---VP-VLLG
VFPLKSYGIAWYFDNYIP-GVSVPKDLLKSLKNAEKENKGNKPAKYEAIDKINIEFFKPF
IEEIKKSTKAAGIHCMAVEYERLFEPLLSEFPEYVD--------
>KKK46469.1 Bifunctional homocysteine S-methyltransferase/5,10-methylenetetrahydrofolate reductase [Lokiarchaeum sp. GC14_75]
------------------------------------------------------------
------------------------------------------------------------
------------------------------------------------------------
------------------------------------------------------------
---MVKRPAYSNLIKAIQDGHFVFTGELEPKK-ILN-LDKIIHSAKEMKKTGRIIAANVT
DGPQGDAYMSSMVPSYMVQEKANIEAVWQVTVRDRNRIALFGDVIAGAVLGLKNILTLTG
DHTALGDHKKSRPVYDIDSTQFAEMLSMMIDDGTDYEGNEIK---GGKIEMNFGCVANPN
S--DPREPEILKVGRKVEQGIDFIQTQTAFDIDQAKEFLKELEQ----FN---VP-VLLG
VFPLKSHGIAWYFDNYIP-GVSVPKDLLKSLKTAEKENKGNKPGKYAAIDKINIEFFKPF
IEEIKKTTKAAGIHCMAVEYERLFESLLGGFPEYVK--------
>TFG06913.1 hypothetical protein EU539_06360 [Candidatus Lokiarchaeota archaeon]
------------------------------------------------------------
------------------------------------------------------------
------------------------------------------------------------
--------------------------------------------------MQPKKKKRGR
KLKMAKRPAYSNLCKAVQEGQFVITGELEPKK-ILD-LSEILHGAEEMKKTGKIVAANVT
DGPQGDAYMSSLVPSYLVQDKVGLEAVWQVTVRDRNRVALFGDVIAGAVLGLKNILTLTG
DHTALGDHKKGRAVYDIDSTQFCEMLSKMIDEGTDYEGNELE---GGKIEMNYGCVANPN
S--NPREPEILKVGRKVEQGIDFIQTQTAFDIDEAKAFLKDLEQ----FN---VP-VLLG
IFPLKSHGIAWYFDNFIP-GVSVPKDLLKSLKTAEKENKGDKKGKYAAIDKINIEFFEPF
IKEIKKTTKAAGIHCMAVEYERLFDPLLKDF-------------
>TKJ25358.1 hypothetical protein CEE42_07760 [Candidatus Lokiarchaeota archaeon Loki_b31]
------------------------------------------------------------
------------------------------------------------------------
------------------------------------------------------------
------------------------------------------------------------
---MAKRKAYSQLCKAIEAGHFVFTGELEPKK-ILD-LSEIIHSAKEMKKTKRIVAANVT
DGPQGDAYMASLVPSYKIQEEAGIEAVWQVTVRDRNRVALFGDVVAGAVLGLKNILTLTG
DHTALGDHKKARAVYDIDSTQFCEMLSIMIDEGTDYEGNELK---GGKIEMNFGCVANPN
S--NPREPEILKVGRKVDRGVDFIQTQTAFDIDDAKDFLKDLEQ----YN---VP-VLLG
LFPLKSHGIAWYFDNYIP-GVSVPKDLLKALKKAEKDNKGNKPGKYAAIDKINIDFFKPF
IAEIKKSTKAAGIHCMAVEYERLFAPLLGDYPEYVKYSM-----
>TFG25932.1 hypothetical protein EU533_00365 [Candidatus Lokiarchaeota archaeon]
------------------------------------------------------------
------------------------------------------------------------
------------------------------------------------------------
----------------------------------------------------MKNKLRRR
KNKMAKRPAYSKLCKAIEAGHFVFTGELEPKK-ILD-LDEIFHSAGEMKKTGKIIAANVT
DGPQGDAYMSSLAPSYLIQENVGIEAVWQVTVRDRNRVALFGDVVAGAVLGLKNILTLTG
DHTALGDHKRGRAVYDIDSTQFCEMLSTMIDKGTDYEGNELL---GGKIEMNFGCVANPN
S--NPREPEIFKVGRKVEQGVDFIQTQTAFEIDQAKEFLKELEQ----FN---VP-VLLG
VFPLKSYGIAWYFDNYIP-GVSVPKDLLKALKKAEKDNKGNKQGKYDALDKINIEFFEPF
IKEIKKTTKAAGIHCMAVEYERLFEPLLKDYPKYAEKIS-----
>TFG18020.1 hypothetical protein EU531_01440 [Candidatus Lokiarchaeota archaeon]
------------------------------------------------------------
------------------------------------------------------------
------------------------------------------------------------
------------------------------------------------------------
---MAKRPAYSQLCKAIEEGHFVFTGELEPKK-ILD-LSEIFHSAEEMKKTGRIVAANVT
DGPQGDAYMSSLVPSYLIQEKVGIEAVWQVTVRDRNRVALFGDVVAGAVLGLKNILTLTG
DHTALGDHKKGRAVYDIDSTQFCEMLSIMIDEGTDYEGNELE---GGKIEMNFGCVANPN
S--NPREPEILKVGRKVEQGVDFIQTQTAFDIDEAKDFLKELEQ----FN---VS-VLLG
VFPLKSYGIAWYFDKFIP-GVSVPKDLLKALKKAEKDNKGNKQGKYAALDKINIEFFNPF
IEEIKKTTKAAGIHCMAVEYERLFEPLLKKYPKYV---------
>RJS71984.1 5,10-methylenetetrahydrofolate reductase [Candidatus Syntrophoarchaeum sp. WYZ-LMO15]
------------------------------------------------------------
------------------------------------------------------------
------------------------------------------------------------
------------------------------------------------------------
-------------MRNIKEGKFVFTGELEPEK-TTD-LTELVESAKKLL--GHCVACNVT
DNPQSMAYMSSLVASYVVQRDAGMECVYQLRCSDRNSIALTSDLLGAGALGIKNVLALTG
DHTTLGDYPGAKPVFDLDSGQLVYLIRKMVDEGVDLYGRPIH---NP-PKFHVGVAGNPN
A--DPLESEILKLKRKIDAGAEFIQTQVIFDIEVAKTFLKEMER----FK---VP-VLIG
IFPLKNYGTADYFDKYIP-GVHVPKDLLSEMKKASEI--SDKEKRNERYDEINLEYYGDF
VHEIAHTTSAAGIHVMAVAYERITPALIERAKI-----------
>VUT28219.1 5,10-methylenetetrahydrofolate reductase [Candidatus Syntrophoarchaeum sp. GoM_oil]
------------------------------------------------------------
------------------------------------------------------------
------------------------------------------------------------
------------------------------------------------------------
-------------MQNIRDGKFVFTGELEPEK-TTD-LTELIEGAKKLL--GQCVACNVT
DNPQSMAYMSSLVASHIIQRDSGMECVYQLRCSDRNSIALTSDLLGAGALGIKNVLALTG
DHTALGDYPGSMPVFDIDSGQLTYLIRRMVDEGLDLNGKPIE---VP-PKYHVGVAGNPN
A--DPLDSEVLKLKRKVDAGAEFVQTQVIFDVEIAKTFLKEMEK----YK---VP-ILIG
IFPLKNYGTADYFDKYIP-GVRVPKDLLTTMKEASEI--GDKEKKKARYDEINLDYYGDF
VYEIAHNTSAAGIHVMAVAYERITPPLIERAKI-----------
>RLG33882.1 hypothetical protein DRN98_03305, partial [Methanosarcinales archaeon]
------------------------------------------------------------
------------------------------------------------------------
------------------------------------------------------------
------------------------------------------------------------
-------------MKKIKEGKFVFTGELEPEK-TTD-LTELVESAKKLL--GHCVACNVT
DNPQSMAYMSSLVASYIVQRDSGMECVYQLRCSDRNSIALTSDLLGAGALGIRNVLALTG
DHTSLGDYPGSMPVFDLDSGQLVYLIRRMVDEGVDLNGKPIE---HP-PRFHVGVAGNPN
A--DPLDSEILKLKRKVEAGAEFVQTQVIFDIEIAKTFLKEMEK----YK---VP-VLIG
IFPLKNYGTADYFDKYIP-GVHVPKDLLAKMKEASEI--GDKKKKMERYDEINLDYYGDF
VHEIAHNTSAA---------------------------------
>RJS84875.1 methylenetetrahydrofolate reductase [Candidatus Bathyarchaeota archaeon]
------------------------------------------------------------
------------------------------------------------------------
------------------------------------------------------------
--------------------------------------------------------MGLR
EGVKLSRRVYSELMSQIRSGKFVFTGELEPEK-TTD-LKEVIEATLRMK--GYVTACNVT
DNPQSFAYISSLAAAYLIQEKTGVETIYQLTCRDRNRIALTSDLLGAGALGIKNVLALTG
DHSTLGDMPQAKPVFDLDSVQLISMIRRMVDEGVDISGNEIE---KP-PKFHVGAGANPN
A--KPLEPEIIKFIKKVEAGAEFFQTQVVFDVETVKRFFNEIGN----CN---VP-VLIG
IFPLRSYGVAEYFDKTVP-GVKVPEELMTALAKAKKI--SDKKRRREKYNEINLEYFTNL
LREIKKTTPAAGCHLMSVGYEEIIPDLVKAVKP-----------
>KYH41654.1 5-10-methylenetetrahydrofolate reductase, partial [Candidatus Bathyarchaeota archaeon B26-1]
------------------------------------------------------------
------------------------------------------------------------
------------------------------------------------------------
----------------------------------------------------------ME
GCKPVSRPVFSELMAQIRAGKFVFTGELEPEK-TID-LTETLEAARRLK--GYVTACNVT
DNPQAFAYISSLAASYIVQKETGVETIYQITCRDRNRIAITSDLLGAGALGIKNVLALTG
DHTTLGDIPQAKPVFDLDSVQLIRTARMMVDEGVDVSGNEIK---DP-PKFHVGGGANPN
A--DPLEPELIKFGKKVSAGAEFFQTQVVFDIETVKRFFDEIKG----YN---VP-VLIG
IFPLRSYGVAKYFDETVP-GVKVPEELMKALAEAKRI--SDKKRRRQRYNEINLEYFTNL
LKEIKKTTPAAGCHLMSVGYE-----------------------
>RJS77115.1 5,10-methylenetetrahydrofolate reductase [Candidatus Bathyarchaeota archaeon]
------------------------------------------------------------
------------------------------------------------------------
------------------------------------------------------------
------------------------------------------------------------
-------------MAQIRAGKFVFTGELEPEK-TID-LTETLEAARRLK--GYVTACNVT
DNPQAFAYISSLAASYIVQKETGVETIYQIR--DRNRIAITSDLLGAGALGIKNVLALTG
DHTTLGDMPQAKPVFDLDSVQLIHMARMMVDEGVDVSGNEIK---DP-PKFHVGGGANPN
A--DPLEPELIKFGKKVSAGAEFFQTQVVFDIETVKRFFDEIKG----YN---VP-VLIG
IFPLRSYGVAKYFDETVP-GVKVPEELMKALAEAKRI--PDKKRRRQRYNEINLEYFTNL
LKEIKKTTPAAGCHLMSVGYEEIIPSLVEAVK------------
>RJS75059.1 5,10-methylenetetrahydrofolate reductase [Candidatus Bathyarchaeota archaeon]
------------------------------------------------------------
------------------------------------------------------------
------------------------------------------------------------
------------------------------------------------------------
----MATQTVSNLMADLKDGKFVFTGELEPEK-TTT-LEHALEAARKLK--GYVVACNVT
DNPQSFAYISSLAASYLIQQKVEMEVIYQITCRDRNRIALFSDLLGAGALGIKNVLALTG
DHPTLGDTPQAKPVFDLDSVQLLYLIRKMVDEGKDLNDNPIE---SP-PQFFVGAGANPN
A--DPIEPELIKCAKKVQAGAQFFQTQVVFDLDIAKNFLKETSR----YN---VP-VLIG
IFPLRSYGVAEYFDKNVP-GVKVPEELLEALKKAKKT--PDKKERKQKYNEINLNYFANF
IKELKKTTSAAGCHVMSVGYESIIPSLAEMVK------------
>RJS91911.1 5,10-methylenetetrahydrofolate reductase [Candidatus Bathyarchaeota archaeon]
------------------------------------------------------------
------------------------------------------------------------
------------------------------------------------------------
------------------------------------------------------------
----MTGEIISDLMKNLKSGKFTFTGELEPKK-TTN-LEHIFESVQRLK--GYVTACNVT
DNPQSFACISSLAASYLIQKETGMETIYQVTCRDRNRIGLLSDLLGAGALGIKNILALTG
DYTTLGDTPQAKPVFDLDSVQLISMIRRIVDEGKDINGQPIE---SP-PKFFVGAAANPN
A--DPLEPELIKFAKKVSAGAQFFQTQVVFDIETAKRFLGETER----YG---VP-VLIG
IFPLKSYGIAKYFDKTVP-GVKVPEELMEKLRAAKKI--SDKKEKRERYNSINLEYFSDF
IKELKKTTSAAGCHVMSVGYEELIPSLVEAAK------------
>RLG60260.1 5,10-methylenetetrahydrofolate reductase [Candidatus Hydrothermarchaeota archaeon]
------------------------------------------------------------
------------------------------------------------------------
------------------------------------------------------------
------------------------------------------------------------
--------MNSRLMNELKEGKFVFTGELEPRK-ITD-LAEIVEEAKSLK--GYVTACNVT
DNPGSNACFSSLVCSYIVQRDAGVETIYQLTCRDRNRLALFSDLLGACALGIKNVLALTG
DHPSLGDFPEAKPVFDLDSAQLVYMIRRMIDKGEDLKGNKIK---GE-VKLHVGVAVNPN
A--DPLEPELLKFERKIKVGAEFAQTQVVFDIATIEKFFETLDS----LSIPEIP-ILIG
IFPLKSYGVAQFFDKHVP-GVKVPEELMERMKKASEI--SDKKKRREKYDEINLEYFSEL
IKEI-KKTKARGCHVMAVHYVSMIKALIEETRG-----------
>RLI34135.1 5,10-methylenetetrahydrofolate reductase [Candidatus Bathyarchaeota archaeon]
------------------------------------------------------------
------------------------------------------------------------
------------------------------------------------------------
------------------------------------------------------------
-----MTEAFSNLMKEITKGKFVFTGELEPHK-STD-LSDVLAWAKILKATGRIVAANVT
DNPQSVCTASSLVASYIVQKETGLETVYQLRASDRNRLALTSDLLGAAILGLKNVLALTG
DHIKKGDMVEAKPVFDLDGTQLIELIHRMVYEGKDISGNKIH---GTPPQFNIGAAGNPN
F--KPLEIEVLKLERKAEVGVDFIQTQVVFDVNTALQFLDAVKH----IN---VP-ILIG
VFPPKSYGQANYFDKHVP-GVRVPEELLEQFRRIKKI--TDKSERRKKINAYNIEYFTDF
IKQVKKKQACKGIHLMAVGYPEVVAPIIEKS-------------
>RLI50827.1 hypothetical protein DRP09_19725 [Candidatus Thorarchaeota archaeon]
------------------------------------------------------------
------------------------------------------------------------
------------------------------------------------------------
------------------------------------------------------------
-----MGEAFSELMKKIKAGEFVYTGELEPHNLSTE-IGDVVEWAKTLKGIGKITAANVT
DNPQSFSAMSSLAASFIIQRDSGLEMVYQLRTADKNRLALASDILAAAAFGLKNILALTG
DHTHMGNTPDAKPVFDLDSAQLVDLIHHMVYEGTDLSGNEVQ---GPRPEINIGVAGNPN
Q--EPLEIEVLKMERKAEVGADFIQTQVVFDVDIALTYLESIEH----IG---IP-SFIG
IFPPRSYGQAEFFDKFVS-GVTVPPEFLKTFKEFKAI--SDKAERKKKIDEFNIDYFVNF
VKEIRKKKNCAGCHIMAVGYPDVIAPIIEGAEK-----------
>VUT27658.1 5,10-methylenetetrahydrofolate reductase [Candidatus Syntrophoarchaeum sp. GoM_oil]
------------------------------------------------------------
------------------------------------------------------------
------------------------------------------------------------
------------------------------------------------------------
-----MQEAFSELAKKIKAGEFVYTGELEPHNMSTE-IADVVDWAKTLKGIGRITAANVT
DNPQSFSAMSSLAASYIIQRDSGLEMVYQLRTADQNRLALASVILGAAAFGLKNILALTG
DHTHMGNTPDAMPVFDLDSAQLVDLIHHMVYEGTDLSGNEVQ---GPRPEINVAVAGNPS
Q--EPLEIEVLKMERKAEVGADFIQTQVVFDLDIALTYLDSIAH----IG---IP-SFIG
IFPPRSYGQAEFFDKFVS-GVTVPPEFLKTFKDFKAI--PDKADRKKKVDEFNVEYFVNF
VKEIKKKKNCAGCHIMAVGYPDVIAPIIEGAEK-----------
>17485049
------------------------------------------------------------
------------------------------------------------------------
------------------------------------------------------------
------------------------------------------------------------
----MEKKAFSELAKKIEAKEFVFTGELEPHR-SID-LTEVKEWATTLKEIGKIIAANVT
DNPRSDSAISSLVAAYLIQRDTGLECVYQLRVTDRNRLALVSDILGAGALGLKNILALAG
DHTRVGTTPKAKPVFDLDSANLIDLIHRMVYEGKDLDGNEIH---GPRPEINVGTAGGIM
A--EPLEMEVFKLKRKAKVGADFIQTQAVFDVNLAVRYLKAVKE----VG---IP-TLIG
IFPPRSYAQAEFFGKFVP-GVIVPKEFMDDFKKMSEI--TDKAVRKEKIKEYNVNYFVDF
IKEV-RKEGAAGCHIMAVGYPDPIAPIIEGVIGK----------
>RLG37444.1 5,10-methylenetetrahydrofolate reductase [Methanosarcinales archaeon]
------------------------------------------------------------
------------------------------------------------------------
------------------------------------------------------------
------------------------------------------------------------
-MKMAERKAFSELMKKIEAGEFVYTGELEPHR-SID-ISDVVSWAKTLKETGRIVAANVT
DNPRSDSAISSLVASYLIQKETGLEMIYQLRTADRNRLALISDILGAAALGLKNILALTG
DHTKTGTTPSAKPVFDLDGTNLIRLVRSLVDEGKDLWGNEIH---GPRPELNVGGAGNPG
M--EPLEAEVFKLERKAEAGADFFQTQVVFDAEVARRFLRAIEH----IG---VP-TLIG
IFPPRTYAQAEFFDKFVP-GVSVPREFMEKFAKLKEL---PKEKRKEKINEFNVDYFVSF
IKEIKKEKACAGCHIMAVGYPDVIGPIIEGVEK-----------
>RLG36758.1 5,10-methylenetetrahydrofolate reductase [Methanosarcinales archaeon]
------------------------------------------------------------
------------------------------------------------------------
------------------------------------------------------------
------------------------------------------------------------
--MAKERKAFSNLMKAIERGEFVYTGELEPHR-SID-LSDVKDWATTLKNTGKIIAANVT
DNPRSDSAISSLVAAYIVQRDTGLETVYQLRTADRNRLALLSDILGAAALGLRNILALTG
DHTKIGTTPAAKPVFDFDSAHLVALIHNLVYEGKDLDGNEVH---GPKPEINVGVAGNPN
M--DPLEAEVLKLERKAEVGADFVQTQVIFDVEVARRFLKAVEH----IG---IP-VLIG
IFPPRSYGQASFFDKYVP-GVTVPEEFLEAFKKFKEI--EDKERRKEKINEYNVEYFVNF
IKEVKKEKACAGIHIMAVGYPDVIGPIIEGVEK-----------
>Alkanophaga_liquidiphilum_met_OD815_001169
------------------------------------------------------------
------------------------------------------------------------
------------------------------------------------------------
------------------------------------------------------------
--MAKERKAFSNLMKAIERGEFVYTGELEPHR-SID-LSDVKDWATTLKNTGKIIAANVT
DNPRSDSAISSLVAAYIVQRDTGLETVYQLRTADRNRLALLSDILGAAALGLRNILALTG
DHTKIGTTPAAKPVFDFDSAHLVALIHNLVYEGKDLDGNEVH---GPKPEINVGVAGNPN
M--DPLEAEVLKLERKAEVGADFVQTQVIFDVEVARRFLKAVEH----IG---IP-VLIG
IFPPRSYGQASFFDKYVP-GVTVPEEFLEAFKKFKEI--EDKERRKEKINEYNVEYFVNF
IKEVKKEKACAGIHIMAVGYPDVIGPIIEGVEK-----------
>Alkanophaga_volatiphilum_met_OD814_000507
------------------------------------------------------------
------------------------------------------------------------
------------------------------------------------------------
------------------------------------------------------------
--MAKERKAFSNLMKAIERGEFVYTGELEPHR-SID-LSDVKDWATTLKNTGKIVAANVT
DNPRSDSAISSLVAAYLIQRDVGLETIYQLRTADRNRLALLSDILGAAALGLKNILALTG
DHTKIGTTPAAKPVFDLDGTQLVALIHSLVYEGKDLDGNEIH---GPKPEINVGVAGNPN
M--DPLEAEVLKLERKAEVGADFVQTQVVFDVEIARKYLRAVEH----IG---IP-VLIG
IFPPRSYGQASFFDKYVP-GVTVPKEFIEAFKKFNEI--EDKARRKEKINEYNVEYFVNF
IKEVKKEKACAGIHIMAVGYPDVIGPIIEGVEK-----------
>TDA31250.1 5,10-methylenetetrahydrofolate reductase [Hadesarchaea archaeon]
------------------------------------------------------------
------------------------------------------------------------
------------------------------------------------------------
------------------------------------------------------------
-----MKKAFSNLMKAISEGKFVYTGELEPHR-SID-LSEVESWARTLKEAG-IVAANVT
DNPRSDSAISSMVASYLIQRNTGLETIYQLRTADRNRLALLSDVLGGAALGLRNILALTG
DHTRIGTTPSSKPVFDLDSTGLIALIHKLVYEGKDLDGNELK---GPRPEINVGAAANPN
M--DPLEIEILKLERKAEAGADFFQTQVVFDVEVARRFLREIEH----IK---VP-TLVG
IFPPRSYGQAEFFDKYVP-GVRVPKEFMEAFARFRTI--EDKQKRSEKINEYNVEYFSNF
IREVKKERACAGIHIMAVGYPEVIRPLMESVK------------
>TDA31261.1 5,10-methylenetetrahydrofolate reductase [Hadesarchaea archaeon]
------------------------------------------------------------
------------------------------------------------------------
------------------------------------------------------------
------------------------------------------------------------
------MKPFSHLMKAISEGKFVYTGELEPHR-SLD-LSEVESWARTLKEAG-ILAANVT
DNPRSDSAISSLVASYLIQRNTGLETIYQLRTADRNRLALLSDVLGAAALGLKNILALTG
DHTRTGTTPSSKPVFDLDSTGLIALIHRMVHEGKDLDGNEIK---GPRPEINVGGAANPN
M--DPLEIEVLKLERKAEAGAEFFQTQVVFDVEVARRFLREIEH----LK---VP-TLIG
IFPPRSYGQAEFFDKYVP-GVRVPRPFMEAFARFKEI--GDKQKRSEKINEYNVEYFSSF
IREVKREKACAGIHIMAVGYPEVIRPLMESVK------------
>RLI34795.1 5,10-methylenetetrahydrofolate reductase [Candidatus Bathyarchaeota archaeon]
------------------------------------------------------------
------------------------------------------------------------
------------------------------------------------------------
------------------------------------------------------------
--MKGKFTPFSELMKKIAAGEFVYTGELEPHK-TTD-ISETIEWARTLKATGKVTAANVT
DNPSSTACISSLVAAYIIQRETGLETIYQLRTADRNRLALVSDVLGAGALGLKNILALTG
DHTMLGDNPQSKPVFDLDGTQLIAMIKQMVYEGKDPAGNEIA---NP-PKINVGAAAQPG
A--DPLEMEILKMERKVEAGAEFFQTQVVFDVEVALKFLDEASH----LN---VP-ILIG
IFPPKNYGQAEYFSKYVP-GVTVPDQFLADLKKLSEI--SDKAERKRKINEYNVEYFSNF
IREIKKKPVCKGCHIMAVGYPEVIGPIVERVEKGA---------
>RLI27651.1 5,10-methylenetetrahydrofolate reductase [Candidatus Bathyarchaeota archaeon]
------------------------------------------------------------
------------------------------------------------------------
------------------------------------------------------------
------------------------------------------------------------
-------------MKKIAAGEFVYTGELEPHK-TTD-ISETIEWARTLKATGKVTAANVT
DNPSSTACISSLVAAYIIQRETGLETIYQLRTADRNRLALVSDVLGAGALGLKNILALTG
DHTMLGDNPQSKPVFDLDGTQLIAMIKQMVYEGKDPAGNEIA---NP-PKINVGAAAQPG
A--DPLEMEILKMERKVEAGAEFFQTQVVFDVEVALKFLDEASH----LN---VP-ILIG
IFPPKNYGQAEYFSKYVP-GVTVPDQFLADLKKLSEI--SDKAERKRKINEYNVEYFSNF
IREIKKKPVCKGCHIMAVGYPEVIGPIVERVEKGA---------
>KON30446.1 hypothetical protein AC480_01080 [miscellaneous Crenarchaeota group archaeon SMTZ1-55]
------------------------------------------------------------
------------------------------------------------------------
------------------------------------------------------------
------------------------------------------------------------
-------------MKELQTNKFVFTGELEPVK-TAD-LSDVIQEAQALK--GYVTACNVT
DNPGSCASISSLVASHVVQKTTGMEVVYQLRCTDRNRIALTSDLLGAAALGIRNVLALTG
DHTLLGDMPNAKPVFDLDSTVLVGMIRRMVDEGKDLNGNEIL---GSRPRFNIGVAANPN
A--NPIEPEILKLVRKIECGAQFIQTQVCYDIDKTIEFLRMFKV----FK---TP-VLVG
IFPMKNYGTADFFNAHIA-GVSVPKNLMEQFAEVKKG-GYSKQEKREKYDQINLDFFVPF
VKELMKSNLCKGCHIMSVHYTELIPKLLKEVQVLPEPAVSVVST
>RLI45950.1 5,10-methylenetetrahydrofolate reductase [Candidatus Bathyarchaeota archaeon]
------------------------------------------------------------
------------------------------------------------------------
------------------------------------------------------------
------------------------------------------------------------
------MSYISSLEKSLATSKFTITGELTPPK-SAS-IEDLLDGAKLIK--DDVVATNVT
DNPTSRVVMSTLATCHLIEKQTGLETIYQITCRDRNRLALQSDILAANALGIKNILVLTG
DYITMGDHPEAKPVFDLDSVQLLWAIKRMQEEGVDLAGKQLK---TP-PKLFVGAAVNPG
I--DPLEPEIIRLEKKVAMGAKFAQTQCLYDPAVLEKFMDQISH----LD---VK-ILVG
ITPLLSAGMAKWMVKNCP-GVIIHDEMIKRLKGAEDK------------VKEGIKMIVEV
VSEI-ASMGVAGIHVMVPERADLVAETVKAIKASGVV-------
>GCC10537.1 bifunctional homocysteine S-methyltransferase/5,10-methylenetetrahydrofolate reductase [archaeon]
------------------------------------------------------------
------------------------------------------------------------
------------------------------------------------------------
------------------------------------------------------------
------MKYYSEFMRSLKSSEFTISGEIDPPK-DVN-PDEVKEQVKHLK--GTVVAANVT
DNPIGDVIMNTLAPC-VIMQDLGLEAIYQQTCRDRNRIALQSDIIGATALGIKNVLALTG
DHPKMGNHPQAKPVFDLDSVQLTGMLRKM-REGSTLAGTELE---NP-PEFHIGVGISPG
V--EPLEPEIIKLEKKVKAGAEFAQTQVIYDVKILERLKDEASH----LD---LP-ILPG
FAPLKSIGMAKFMIKYVP-GIRIPEETMKKLEESKNR------------VETSIEIVAEL
IAAA-RDMNFSGVHIMPVGMDVHVREMVERAGEI----------
>GBE55576.1 bifunctional homocysteine S-methyltransferase/5,10-methylenetetrahydrofolate reductase [archaeon BMS3Bbin15]
------------------------------------------------------------
------------------------------------------------------------
------------------------------------------------------------
------------------------------------------------------------
------MKHYSELMRSLKSSEFTISGEIDPPK-DVN-PDEVKEQVKHLK--DTVVAANVT
DNPIGDVIMNTLAPC-VIMQDLGLEAIYQQTCRDRNRIALQSDIIGAAALGIKNVLALTG
DHPKMGNHPQAKPVFDLDSVQLTGMLRKM-REGSTLAGTELE---NP-PEFHIGVGISPG
I--EPLEPEIIKLEKKVEAGAEFAQTQVIYDVKILERLKDEAFH----LD---LP-ILPG
FAPLKSVGMAKFMLKYVP-GIRIPEETMKKLEESKNR------------VETSIEIVAEL
IAAA-RDLNFPGVHIMPVGMDAHVREMVERAGEI----------
>OGS21453.1 5,10-methylenetetrahydrofolate reductase [Elusimicrobia bacterium RIFOXYA2_FULL_39_19]
------------------------------------------------------------
------------------------------------------------------------
------------------------------------------------------------
------------------------------------------------------------
----------MKLKELFNSGKFVLTSEVGPPK-GWN-IDKTIHEAESLK--GIVDAINVT
DNQSSVMRFGSLAACHLI-KDKGIEPVFQVTCRDRNRLALQSDILSAAGLGIENMLLLTG
DHTTLGDHKDAKPVFDLDSVSLIHTIKKL-ESGVDLANNKLD---GEPPKFCIGAVVSPC
A--EPLEPQLMKMDRKIKAGVEFFQTQAVYETDKFAKFMEKAKN----SG---IP-VMAG
IVILKSVGMAKFMNENVA-GIHVPDNLIEELKKDKEK---------TKSGQTGIEIAARL
IKDL--KPYCQGIHLMPLGWDDKVPQILKLSGLI----------
>17492664
------------------------------------------------------------
------------------------------------------------------------
------------------------------------------------------------
------------------------------------------------------------
-------MMQSTFGEKLNSNKFIITAEITPPK-GVD-ASAALADAKILK--GLVDALNIT
DNQRAIMRMSPLALGKLL-LERGYEVIMQMTCRDRNRLSIQSDILGAAALGIGNICLMSG
DHTTNGDHPGAKPVYDLDSVQLLSMVQKM-QNGFDISGNELE---GV-PELVVGAVSNTD
P--SQV-MQMMKLEKKVRMGARFIQTQAVYDVGQFEEFTGSVSH----LD---IP-IIAG
LIPLKSANAARFMNENIP-GINVDDEIIARMESAGNP------------VQEGLMICSET
IGML--KKTCRGIHLMPIGQHLNTPKLLEMAGLPVRR-------
>17500571
------------------------------------------------------------
------------------------------------------------------------
------------------------------------------------------------
------------------------------------------------------------
--------MQLTFGEKLNSNKFIVTAEITPPK-GVD-TSAAITDAQILK--GLVDAVNIT
DNQRAVMRICPLALGKLLLDE-GHEVIMQMTCRDRNRLAIQSDILGAAALGIKNVCLMSG
DHTTKGDHPGAKPVYDLDSVQLISVVKKM-KDGFDFSGNKLE---GV-PELIVGAVSNTD
S--SQL-MQMIKLEKKIKMGAQFIQTQAVYDVGQFEEFIESVAH----LD---VP-IIAG
VIPLRSANAACFMNGNIP-GINVNDEIIARMEYADDP------------VHEGLMICAET
IGMV--KKICRGVHLMPIGQHLNTPKLLEMAGLSVR--------
>10649267
------------------------------------------------------------
------------------------------------------------------------
------------------------------------------------------------
------------------------------------------------------------
----------MGLEEAIRSGKFIVTAEICPPK-GTD-ISGLFSEAALLQ--GIVDAVNVT
DCPRAMVRMSPLVLSSELIK-MNIDTIMHLTCRDRNRIAIQSDLLAAHALGIRNVLAMSG
DFTTMGDHPYAKPVFDLDSVQMLQVITKM-NRGFDLMDNPLG---GA-TSLYAGAVVNPG
A--RPLGFVRIKLQKKISAGARFIQTQAVFDADLFNEFMDEFKS----LN---IP-VIAG
IIPLRSAKSAGFMIENIP-GVKIPQAAINRMESASDP------------VTEGLKIAAET
IDRI--KENCQGVHIMPIGNHDHTKRLLEMCSLL----------
>17338734
------------------------------------------------------------
------------------------------------------------------------
------------------------------------------------------------
------------------------------------------------------------
----------MGLEEAIRSGKFIVTAEICPPK-GTD-ISGLFSEAALLQ--GIVDAVNVT
DCPRAMVRMSPLVLSSELIK-MNIDTIMHLTCRDRNRIAIQSDLLAAHALGIRNVLAMSG
DFTTMGDHPYAKPVFDLDSVQMLQVITKM-NRGFDLMDNPLG---GA-TSLYAGAVVNPG
A--RPLGFVRIKLQKKISAGARFIQTQAVFDADLFNEFMDEFKS----LN---IP-VIAG
IIPLRSAKSAGFMIENIP-GVKIPQAAINRMESASDP------------VTEGLKIAAET
IDRI--KENCQGVHIMPIGNHDHTKRLLEMCSLL----------
>3870260
------------------------------------------------------------
------------------------------------------------------------
------------------------------------------------------------
------------------------------------------------------------
----------MGLEEAIRSGKFIVTAEICPPK-GTD-ISGLFSEAALLQ--GIVDAVNVT
DCPRAMVRMSPLVLSSELIK-MNIDTIMHLTCRDRNRIAIQSDLLAAHALGIRNVLAMSG
DFTTMGDHPYAKPVFDLDSVQMLQVITKM-NRGFDLMDNPLG---GA-TSLYAGAVVNPG
A--RPLGFVRIKLQKKISAGARFIQTQAVFDADLFNEFMDEFKS----LN---IP-VIAG
IIPLRSAKSAGFMIENIP-GVKIPQAAINRMESASDP------------VTEGLKIAAET
IDRI--KENCQGVHIMPIGNHDHTKRLLEMCSLL----------
>17645436
------------------------------------------------------------
------------------------------------------------------------
------------------------------------------------------------
------------------------------------------------------------
----------MGFADALDSGKFIVTAEVSPPR-GTD-LLDILSEAGQLQ--GLVDAVNVT
DNQRAMMRMSPLVLCHKL-AETGFDTIMHMTCRDRNRLALQSDLLAAHALGIHNILAMSG
DYPTMGDQPSSKPVFDLDSVQLLQLIEKM-NSGFDFQDGPLD---SP-TSLCAGTVANPG
A--RPLALQLLKLNKKVSAKARFIQTQAVFDAAVFNEFADAIKS----IG---IP-IIAG
IIPLRSARGARFMNDKIP-GVNIPEDDIKRMETAADP------------VSEGLEIAAET
IANI--RPTCRGIHIMPIGGHGNTRRLLEICGLD----------
>17324955
------------------------------------------------------------
------------------------------------------------------------
------------------------------------------------------------
------------------------------------------------------------
----MTGGCKMGFADVLGSGKFVVTAEVSPPR-GTD-ISGTLAGARLLQ--GLVDAVNVT
DNQRSMMRMSPIVLCHKL-GEMGFETIMHMTCRDRNRLALQSDLLAAHALGVHNILAMSG
DYPTMGDMPSTKPVFDLDSVQLLQLIEKM-NNGSDFKDKPLD---SP-TSLCAGAVANPG
A--RPLGPQLFKLNKKVSAKARFIQTQAVFDAAVFNEFADAARH----TG---IP-IIAG
IIPLRSAQNARFMNEKIP-GVNIPDEAISRMEAATDP------------ALEGMKIAAET
IADI--RTNCQGIHIMPIGGHGNTRRLLEMCGLD----------
>17498181
------------------------------------------------------------
------------------------------------------------------------
------------------------------------------------------------
------------------------------------------------------------
----------MGFADVLGSGKFVVTAEVSPPR-GTD-ISGALAGARLLQ--GLVDAVNVT
DNQRSMMRMSPIVLCHKL-GEMGFETIMHMTCRDRNRLALQSDLLAAHALGIHNILAMSG
DYPTMGDMPSTKPVFDLDSVQLLQLIEKM-NNGSDFQDKPLD---SP-TSLCAGAVANPG
A--RPLGPQLFKLNKKVLAKARFIQTQAVFDAAVFNEFADAARH----TG---IP-IIAG
IIPLRSAQNARFMNEKIP-GVKIPDEAISRMEAAADP------------ALEGMRIAAKT
IADI--RTNCQGIHIMPIGGHGNTRRLLEMCGLD----------
