# Supplementary material for: Candidatus Alkanophaga archaea from Guaymas Basin hydrothermal vent sediment oxidize petroleum alkanes
Source: Nat Microbiol. 2023 Jun 1;8(7):1199–212. doi: 10.1038/s41564-023-01400-3 (PMC10322722; doi:10.1038/s41564-023-01400-3)
Supplement: Source Data Extended Data Fig. 9 — Alignment of single-copy core genes used for bacterial phylogenomic tree calculation. [file 41564_2023_1400_MOESM15_ESM.xlsx]

## Sheet: Sheet1
>Candidatus_Acetothermia_bacterium_JdFR_49 num_genes:71|genes:ADK,AICARFT_IMPCHas,ATP-synt,ATP-synt_A,Adenylsucc_synt,Chorismate_synt,EF_TS,Exonuc_VII_L,GrpE,Ham1p_like,IPPT,OSCP,PGK,Pept_tRNA_hydro,RBFA,RNA_pol_L,RNA_pol_Rpb6,RRF,RecO_C,Ribonuclease_P,Ribosom_S12_S23,Ribosomal_L1,Ribosomal_L13,Ribosomal_L14,Ribosomal_L16,Ribosomal_L17,Ribosomal_L18p,Ribosomal_L19,Ribosomal_L2,Ribosomal_L20,Ribos…
--------------------MNLVLLGPPGAGKGTLAARLVEE----FGLVHLSTGDILRE----EVARGSKLGKLAEDYMDRGELVPDE---VILGMVQERV--DGETD--GFLFDGFP
RTIAQAEGLERI-------LPVHLVVYLDLPEEEVVRRLSARRVCKQCGANYNLLTQPPG--VPG----KCDRCGGELYQRPDDREE-VIRNRFRVYLEQSA-PLVGYYEKKGLLRR---
-----VDASLSPDEIFRKVAEVLRG-----------------------XXX---------------------------------------------------------------------
------------------------------------------------------------------------------------------------------------------------
------------------------------------------------------------------------------------------------------------------------
------------------------------------------------------------------------------------------------------------------------
------------------------------------------------------------------------------------------------------------------------
-----------------------------------------------------------------------------------------------XXXMAKKTRQILRRIRNVRHVRQIT
HAMYTIAATQVIQRKKALVSARPFGQGAREALGALLS-------AA-RAGGISHPLFE----PG-QGEGVGVLVISSDRGLCGRYVIEVNQAAWRFAGEY----PTAAFFAVGEKAVRFL
------R-R--RKLHIEREYVRAY-ERP-NLDFAQVLLEDLLEHF-PTGLREIHVIYTRFLGELVQRVAVERLLPLEV--------------------------EGIPAGE-LVVEP-EL
PRVLGHAARLYLLGQIYRILAEAKTSEHAVRRQAMKAATDNADELLEKLTLLYHKARQQGITREILDIMGGAEALREEG--XXX------------------------------------
------------------------------------------------------------------------------------------------------------------------
---------------------------------------------------------------------------------------------------------------WLSV--IPR
-------------AQSPTQNLNVTMGLALMVYALSHVYAIRVK---------------------------------------------GAGRHLRSYLEP----YP--------FLLP--
------MNMIGDFGRTLSHGFRLFGNIFGGAILTTIVVSLAAKMF-ESL-SFFTPFGLVL------------------------------------------------GVGIG------T
FLNFWFGVFIGAIQALVFALLASVYIRLVTT------XXX--------------------------------------------------------------------------------
MSGIAIIGA--QWGDEGKGKLSH-----LLS--ERADL--VVRFNGGPNAGH----TVVDSFGEIHLHHLPAGALR-EGCLGILAHGMVIDPWVLREELQEIERQGRPI-P-QFLISERA
HVILPYHKE----MELGSGIAKAIGTTRRGIGPAYADRALRLGIRFADLADQDIVRDRLAHMEAAH-----RNPVRPPMDPERVAQELFEFYAVFKEQI-GDSQGTVVQALDAGRTVLFE
GAQGTLLDIDFGTYPYVTSSHTTVHGIPWGVGVPTARVERVIGVLKAYTTRVGEGPFPSEDVGRL-GELLRERGGEYGATTGRPRRCGWLDLVALRYAQRVNGFTELAVTKLDVLSGLPE
ILVCTAYRIGSERREEFP-ALLSEVSTARPIYERLPGWREEIRGARTEEELPEEARAYIRYIEDALGIPVRIVGVGPKPEETIFR--------------------XXX------------
------------------------------------------------------------------------------------------------------------------------
------------------------------------------------------------------------------------------------------------------------
------------------------------------------------------------------------------------------------------------------------
------------------------------------------------------------------------------------------------------------------------
-------------XXX----------------------MEITLDLIKKLREETGIGIMECKQALIEAEGDLEKAKKILREKGKEFLSHK-GRETKEGRV---------------------
------------------------------------------------------------------EAYIHHSGKVGVLVEVNTVTDFAANSQEFRDFIKNLAMHIAASKPRWISPEDVP
EDVVEEEKEILRTQAEKEGKPSHIVEKIVEGRIQKFFEENCLLKQPYVKDPS--LTVEDVLGELRHKISEQIVIKRFARFEVGEE------------XXX--------------------
------MKMPERKVYEKGGFLHIRFEYDKRLVDLVRGFPERRWDKSSRTWTVPKQYVVTVVDLLKEEGFSFDEATLKLYEEERTRDSAGLTVSQLNLQVRNALQT--AFPGPVWVVGEIL
GFQKNAH------KEVVDFLLSERADDGSIVAEVTAVLFPEVRALIERKLAQAGN-------PFR---LEDEIKVRLLVQVDLKVDWGQYRVIVQDLDIEYTLGEVARRKEEILRKLAKE
GLLERNRSLAFPALPLRVGLITSLGSDAENDVLKTLRESGFAFQVVVHGARVQGPHTEPSVLNALDW----FREHV----D--EFDVVLICRGGGSRTDLAWFDSEVLGRAVATFPIPVV
IGIGHEQDFSVLDYVG-WRAK--TPTAAAQLLVQQVRETLQGLEDALTQLLQRVKTHLSEARQRQGEWTRRLLQA----------------------VENRLRAAERDFV-RLSQALPRA
-VGLALGGQRNYLSQVQGRLLRATARG-------------------------------------------LTDSKRRLLELSR-----------------------RLGPQAMALVSREL
ERLKSREKRLHAMDPRWVVERGYAILR---L-PGGQVVVDPSQAPPGTRLAAEIRE---------------GILKLLSEGGERRDGSGTD-------------------------XXX--
------------------------------------------------------------------------------------------------------------------------
------------------------------------------------------------------------------------------------------------------------
----------------------------------------------------------------------------------------------------------------------XX
X------------------MARKVVLASKNPYKVGEALAILGDI----PGVEWLTFRNIA----LPEVEEIGETLEDNAILKATAAARETGLPALAEDTGLEVEVLGGVPGVRSARFAGE
------GKDYRANNEKLLKLLSGA------MDRRARFRTVAVLALP--DGRTWMAEGVLAGRIVDTPRGKYGFGYDPLFVPNGEV--RTLAEMLPTEKNAISHRRRALEAMRPILLDLVR
GALD--------------------------XXX----------------------------------MKIPLIVGPTAVGKSEIAVELAEMIGGEVISADARAVYHDLDVGTAKPSCELR
ARVPHHLLDFVPWWER-YDAVRFRRDCERVTQQILGR--------GKVPVIVGGSTLYVRALTVG--LFGGPGASREIRAELSQRP----VEELYMELRRIDPQAAAKIRPNDRVRIVRA
LEVYYL-TGKPISHFW--GKEKPF----P-WPLLVVGIVTDRSELYRRIVARVEEMFSRGLLNEARILLRTK-LPADVPILRTIGYE---------------------------------
-------------------------------------------------XXX---MREVEVAERYAEALYSLAQDE--G--ILDRVGQDLALLRELWNSLP-ELAR-FLEHPLVPAKSKE
EFFDHAL--ADTLHPYTLNFLKLLARKKRLDYLPLIQRAYLKVAEKEGRLVSVLVRAALPLVEEEFARLRETLEKALG-KPVVLEVEEVPELIAGAEIRLLGRRYDLSLSGRLQALAAEL
KG-----XXX------------------------MIRLHDVKEADVKTKRVLLRADFNVPLRD-GKVAEDFRIRKTLPTINWLRKQGAKVIIVSHLGRP-KGKVVPEL------SLAPVA
ERLGELL-GCEVPLVP---------DCVGDVVAEAAENMGAGEV--ILLENVRFHLGEEANDP---EFAGELASPFDLYVNDAFAVCHRAHASTVGVTKFLRP-YAGFLLQEEVRVLLKV
R-DDPDRPYYLLIGGKKAKDKLGVLEELLPKVDGILIGGGAAFTFLKAKGYEIGKSVLEEELLPKVKEIAERAYKNGVLLLLPRDVVVAK--ELSDSA--ETTVVPAEKIPPDM---MGL
DIGPETVR--AFSKKLRDAATVVWAGPMGAFEYKPFSRGTAAIARALAEAP---GFTVVGGGETGEAVIQFG--------LEDNFDHLSTGGGATLAFLQGKSMPALEPLMVGGLF----
------XXX---------------------------------------------------------------------------------------------------------------
------------------------------------------------------------------------------------------------------------------------
-------------------------------------------------------XXX-----------------MNPRAKARIEAEIQRELSDIIATEAKDPVL------KQALPDIVG
VELSHNGQRATVYVFA--GDEGTREEVLAAFAKDAGFLRTELAHRIRLRRVPALRFAWKDPLERRPR----------------------------------XXX---------------M
EFIYPEKIAW-EEHDD-RYGRLVVEPLERGYATTLGNSLRRILLSSIPGAAVVRVSFAGKYHEYDTIEGVREDLLNIILNIRGLAIRV----DGDELRRLYLNVQGPGEVRAKDIEAPNG
-VEIVNPDHYIATLNE-DGQLEVEMEVEVGRGFRSADDNKR--EDAPVTLIPIDSDFSPIEKVNFQVEETRVGGRSGYERLILEIWTNGSVTPKEALEEAVSIFQEHLARLSQGTVEEAV
E-----EAPGEELPEEL--EK------PLTELGFEARACNLLKEAGVITLKDLLSRTKEELLDIHGFGEKTLEKVEEKLKEMGYRLRSEKEA--QDAAPA---------------XXX--
------------------------------------------------------------------------------------------------------------------------
------------------------------------------------------------------------------------------------------XXX---------------
------------------------------------------------------------------------------------------------------------------------
------------------------------------------------------------------------------------------------------------------------
------------------------------------------------------------------------------------------------------------------------
------------------------------------------------------------------------------------------------------------------------
-MEHELLRECRKRMDKTIAALEADLAKVQTGRANPALLEDIKVDYYGTPTPLKHIAHITAPDPDLLVVRPFDRTQIGAMEKAIVAADLGLNPQSDGNVIRIKVPRLSEERREELVKLVKR
RGEEAKVALRNIRRDYKERFDDMKDEGQLPED-------DHRRLREQLDKITQEYTEKVDQVVEAKA-----------------------------------------------------
-----------------------------------------------------QQMRTLXXX-----------MAKLRRDRGIVLTARDVQETDRLIQVLSEREGKIAILVKRARRMESP
YGAILEPT--NYVELIYYVR---DGPYLLKEASLVRLFSQLRGDAAALEAALMGLAFTAEHLPEGNPE---------PEVLRLVREFLLEL----ERGLS-PRVG--LLAFELKLLSLAG
HGPHL-TGCVRC--G----GE-----------------EGLTW-SPDEG-LICRTC----GGK--G----------NE------VPPSLWRGMRMLTRL-PLRATGRVK------VVKED
LEVALKLLRQFPSSTART---RP------------------------------------XXX-----------------------------------------------------MV--T
DQ----RFRPIHRLRLRKEIDRVFREGKRFEG-RWFRFILLPKEEE--IPRILVVVGRK-VGKAVTRNRVKRAVREGFRKNKDLF-AGLDLVVIAKPPLGE--IKKAGEIERIFLREFEE
VRDASGNTAHQRGLREEEAAT------------XXXMPTINQLVRYGRKKPTWKTKSPAL--------------EGCPQKRGVCLRVFTQTPKKPNSALRKVARVRLSNGNEITAYIPGE
GHNLQEHSIVLVRGGRVKDLPGVKYHIVRGALDAAGVEGRRQGRSKYGAKRPKE----XXX-----------------------------------------------------------
------------------------------------------------------------------------------------------------------------------------
----------------------------------------------------------------XXX-----------------------------MKTYMAKKEDAGITFKREWYVVDA
TDQPLGRLASKIAMILQGKHKSTYTPHFDVGDYVIVINAEKVKLTGKKWEQKLYRHHTGYVGHLREIPYEELVKKHPDWPIKLAVKRMLPKNNLGRRMLRKLKVYAGSEHPHLAQKPKPL
--SL------XXX----------------MIRPETKLVVADNSGARVIKCIQVLG--KKRVGKIGDIIVGSVQKRVPTADLEKGDIVRCVIVRTRAAYRRPDGSYIRFDDNAVVLVDKNL
QPIGTRVFGPVARELRDLGMMRIISLAPEVVXXXMALLFPKRTKYRKQQRKRGA-FKRKATRGCEVAFGDYGIQALEAAWLTQQQIESARTALSRAIGRG--------------------
-------------------------------------------------------------XXXMRHRRKVKKLSMEKSRREAVLKNQAKALIIHGKVDTTPARAKATQQLVERLVTWAK
RGD--------QAARRMAFAVLQDKEATTKLXEEIGPRYKDRP-----GGYTRVLKMG-PRHGDGAETARLMWT----------------------------------------------
---------------------------------------------------------------------------------------------------------XXX------------
-MKTRGLSRNERRKIRHRRVRKKVSGTPERPRLFVFKSLRHIYAQIIDDSPPQGSRTLVAASTLDPELRE-RINS--------DNVEAAREVGKLIARRALEKGIRRVVFDRGGYPYHGK
VKALAEAAREEGLEFXXX------------------------------------------------------------------------------------------------------
------------------------------------------------------------------------------------------------------------------------
--XXX--------------------------------------------------------------------------------------------------MIRVGLKKWKPATPGLR
HAVWPDYSELTK-KEPEKSLIEPLHRRFGRNNRGRITSRHRGGGHKRMYRIIDFNRKDKAGVPAKVAALEYDPNRTAWIALLHYADGEKRYILAPEGLKVGDMVMSG------EQAEPRV
GNAMPLRAIPVGTTIHNIELYPGSRGKMVRSAGAEAKLMA-KEGKWAIVRLPSGEVRKFHIECWATIGQVSNPDHKNVKHGKAGRRRHLGWRPHVRGVAMNAVDHPHGGGEGRTGEGRP-
PKSPWGWLTKGGRKTRKPRKPSDKLII---KR----RK------XXX-MRVRGGIVHARRRRKILKLAKGFQGKRKSCWRIAKQAVIKARLHMYVSRKLRKRNMRRLWQIRIGAAAREYG
LSYSKFIGGLRKAGVAIN-------RKVLADLAIHDPEAFAEL--CEVAKNV--------------------------------------------------------------------
------------------------------------------------------------------------------------------------------------------------
-------------------------------------------------------------------------------------------------------XXX--------------
---MYAIVEIQGHQYKVEEGAVVEHELIRGVQPGERVIFDRVLLLRN-----GEGIEIGRPYVERVQVVGEVEAVGKRPKVLIQRFRPKKGYRRLRGHRQPFMRTRIVSI-------ERA
XXX--------------MEAVARARFVRISPKKARLVIDRIRGKHVDEARRILALSPKKAALIIKKVLDSAVANAVNNFEMDEDSLWVMKAYVDEGPRMRRLKPRAFGRADIIQRRMSHI
TIVVA-----EK-----ED--XXX----------MAPRLSPEDIIIRPVLTERS-WRAMEEGKYTFEVHPDASKPQIRQAVEELFGVVVEKVWTMRVKGKPRRTRLDRRHGRTKSWK---
--------------------KAIVKLAPGHK-----------------------------------------------------------------------------------------
----------------------------------------IEIVG---------------------------------------------------------------------------
-----------------------------------------------------XXX--------MAHKSSQGSTQNTRDSPGKRLGIKRFGGELVWPGCIIVRQRGTRFWPGKNVGMGRD
FTIYAKVKGFVQFA--GRKRR---YVNVIPREEVSKA-----------------XXX---------------------------------------------------MRPTFEGGQTPF
WMRFP----K-RGFKNP-LRI---EYAIVNVGTLEKYFEAGDQVTPEVLVERGIVKDLKDGLKVL-GDGELTKALTVRAHKFSKQAVEKIEAAGGK-------------AE---EV----
------XXX-------------------------------------------------------------------------------------------XXX-----------------
------------------------------------------------------------------------------------------------XXX---MLALIGRKVGMTQWFDEE
GRAVPATVIHVEPSVVVQVRRPEVEGYAAIQLGHEAVPERKITKPLLGHFKRAGVEP-RRHLYEVRVDDPGQFEVGQEIKVDIF--APGDVVDVTGTSKGRGFQGTIKRWDFSYRPKSHG
HKW-IKRPGTSGP-MGLNKVMKGKKMPGHMGADRITVKRLMVLHVDPENNIMVVKGSVPGHKKGLLLIRKS------------HAQSETVSVGXXX------------------------
------------------------------------------------------------------------------------------------------------------------
------------------------------------------------------------------------------------------------------------------------
---------------------------------------------------------------------XXX--------MKYKKKTHKAAAKRLKVNAAGKVFRMR--ARYQHKLTKKR
PQYKRQARRKVEVSGAERKRLIKVLNMP-XXX---MPKAKLYRWDNLDAGPEEVEIPTDLFGAEVNEDLLWRAVRTYLYNQRQWTASTKTRAEVRGGGRKPWPQKRTGRARHGSIRSPIW
RGGGVIFGPKPIKRRLELPRKMRRKALISALSARAREGNLLLIDRFGF-ERPRTKGAAEVLGKLGCPE--KTLVVIATDEYRVPVYKSFSNIPGVECVRTDGLSVWHVLAHEGLLMTQKA
VEELQRRVRSGAKAVAXXX-----------------------------------------------------------------------------------------------------
----------------------MEKYKKETVPQLMKGLGYKNILQVPEIEKVVINMGVG----KHDDPKVLEGAMKNLAQIAGQWPVVTRAKRSISDFKIRKGDPIGCKVTLRGERAYEF
LNKLFNVVLPGLRDFKGVSPDSFDGRGNYSLGIPDQLAFPEVSYDDVVQPQGMDIIIVTTAETDREAYALLKALGCPFREN--------XXX-------------------------MSK
IGKRPISIPEGVKVKVEGDH--VIVEGPLGKLETRYEPEFVEIEVADGEVRVH----RKGDRAVFRARHGLYRALIANMVHGVKEKWEQRLLIQGLGYRARMEG-KTLVMELGFSHPVKF
PVPEDVEIEV----PD-NNTIVVRGIDKQRVGQVAADIRKFRPPDPYHGKGIRYADEVVIKKPGKAGVKAG----XXX------------------------------------------
------------------------------------------------------------------------------------------------------------------------
------------------------------------------------------------------------------------------------------------------------
----------------------------------------------------------XXX-----------------------------------------------------------
----------------MPRDKIRIKLKSYDHELVDLAVRKIVERALSTRAKVVGPIPLPTERRLYTVLRSPHVDKRSMEHFERKIHKRLIDI-VEPTAETINALMEIELPTGIDVEIKL-
--XXX----MARRATRRK-KKSIKLERARVHIHSTFNNTILTLTDLDGNVVTWKSPGTVGFSGSRKGTPYAAQVACQALVKEMKEFGIKSVIVTVNGAGPGRQAVIQTLKSAGIQVEEVK
NVTPTPHS----------XXXMARIAGVNLPAKKRVDIALTYIYGIGRSRAKEILERTGIDPAKRVIDLTDQEVAALQRAVE-EYKVEGDLRREIQMNIKRLIDINCYRGIRHRVGLPVR
GQRTRSNARTWKGPRPDKAG---RRKRK------XXX---------------------------------------------------------------MALTQEKKREIIDQFAQRPG
DTGSVEVQVALLTERIKQLTEHLKIHRKDFHSRVGLYKMVGQRRRLLRYLQRTDPKRYKELIERLGIRGVXXXMAVKIRLQRVGKKKQPSYRIVVVEATEKRDGKVISKIGHVNPLTDPW
EITVDMEEALEWLRQGARPTHAAKRVLSKAGVM-KLWHEERFGKKDA-SE--------EGGKSAEPRPAEGAEDATG-------------------------------------------
XXX---------------------------------------------------------------------------------------------------------------------
---XXX---MGRSRAKGPYVDPKLLKKIEKFRR-GEIKEIVTWARSSMIIPEMVGLTIKVHNGRTHIPVHITEAMIGHRLGEFAPTRTFRGHGGMKKKKPP--A---PKXXX--------
--------------------------------------------MAIVTMKELLEAGVHFGHRTRKWNPKMKPFIYTERKGIHIIDLAKTIEHLEKAYFFVRERAA--------------
--A--------------------------------------------------------------------------------------------------------GDEILFVGTKKQV
QATIEEEAKRCGAHYVNRRWLGGTLTNFETIRKRVLYMVELERNFEEGKYERLPLKERVKLQRELVKLRRNLDGLREMTRLPGVVYVVDPTVEVHAVREANILGIPVIAICDTNCDPDLI
DYPIPGNDDAIKATRLISKKIADAVIEGREGLQVTEP----------------------------------------------------TPVEEELPSMEEALPAIGEVPLKDE------
-------------------ELEAHYGEMLKELLEEEGKE------------------------------------------------------XXX------------------------
---------------------------------------------MKI-FPNYQKAVDK-AATHGTIHRNKADRLKARMWNKILAA------------XXX--------MGQKTHPVGFR
IGVLRKWRSNWYAPDKKVPEYVVEDAKIRKY-IKKNYRGAGIAEVLIERAVEERVAITIRAARPGVVIGRGGSEIQKLQEGLSGSTG-REVRIGVLEVEKPELEAPLVAQDVAFQIENRI
NPYRAMKETIRRVMAAGAQGVKIRVSGRLGGAEIARSVEMKEGRVPLSTLRADVDYGLAEAWTKYGIIGVKAWVFRGEV----------WSPKERTKPEAEE-----XXX----------
-------------------------------------------MAPELKSYEVVYIIRPDLDEQRRKEKIERINQLIQENGGQIQNVDEWGTRIMAYEIDDFREGYYVLVNFALPPDRVS
SFEERLRV-DDELLRYQIVRTDGD-------------------------------------------------------------------------------XXX-------MPVEAHD
IVIPGRDVPPDVRYGSKLVEKLINYVMWDGKKSLARRIVYGAFDLIDKWGEGPA-LETFIRAVKNCMPKMEVRSRRVGGATYQVPFEVPPHRQTMLALRWIVQAARERPEYTMVERLARE
IVDAAKGQGGAYQRKEETHRMAEANRAFAHYRWXXX---MVSEVRTMVNDPIADMLARIRNAIMRRKESVEIPSSKMLEAIARILKEEGFIQDYEVMD-AGSYPVLRIVLKYKREGTRKW
IPAITGLRRVSKPSRRVYVGADEIVPVRSGLGVAILSTSQGVMTDREARKRHIGGELICEVWXXXMTKGKVKAKIAPVNGGDKALTQQVARLPKRTGPYIHAVGRRKESVARVYL-KE-G
EGRIWVNGRPAAEYFAGFAFSKDYVQRHLLTPFYITGTLGRYDVKARVEGGGITGQLEAVRLGIARALVGVDPEFKKRLKDAGLLTRDA-----------------------XXX-----
------------------------------------------------------------------------------------------------------------------------
------------------------------------------------------------------------------------------------------------------------
------------------------------------------------------------------------------------------------------------------------
--------------XXX-------------------------------------------------------------------------------------------------------
-----------------------------------------------------------XXX----------------------------------------------------------
------------------------------MIQKIKGYFRAVIAEARKVSWPSWQQVAAFTALILLMVVALALYLGLVDTVVKAILSALLKR-----XXX--------------------
------------------------MKTFLMVLFFLDSLALIGLVLWHMSEHAALGGGFGGGM-STTVFGRDTSKDP---RKIAIGVLGALFFLLGLAVAMV-------------------
---P--------------------------------------------------------------------------------------------------------------------
---XXX------------------------------------------------------------------------------------------------------------------
----------------------------------------------------------------------------------------GIGNGISMIIMAGIIARYPAYIGQLFA-----
DISA-GELSPL-----------------------------------WLIVFLALFVAMIAA--ASILQQGQRKLTVQYAK-RTAGRRIYGGHTAQLPIRVNQGGVIPIIFALAVLQLPSV
VLRAVP--VTEP----------YAR---FFT-------PPHPIYLGLYALLIIFFAYFY------ASIIF--------------------------------------------------
-----DPNDIAKNLRDAGGFIPGVRPG-NPTATYLQEVSNRILLVGALFLTAIAILPYVVGAV-SGVGAGTLLWLGGTSLLIVVGVGIDTIMQIEAHLVMHHYESLIKGAGAAFLGRRR-
--XXX-----------------------MEKRKVVARNKKAKRDYEIEETYEAGIVLTGSEVKSLRSGKASLDGAYAKIVD-GEIFLYDMHIAPYDKSSAHTGHDPERPRKLLLKKREIA
RLAGKVAAAGYTLIPLSVYFNERGYAKVELALARGRTKADKRRKLIEEEEERRAREAMKRYRF----XXX-----MERVVITEGPEETVALGVELAAGLRSG---DVVALVGGLGAGKTT
LVQGIARGLFVTEN--VSSASFVLARTYR-GK--MSLHHLDAYRIESL-EELFEVGLDRYLPPDEG-VTVVEWADKIYDLIPR-GALWVTIEFLDG-D------RRKFTLRR---RPAGS
PRS---------------------------XXX---------------------------------------------------------------------------------------
------------------------------------------------------------------------------------------------------------------------
------------------------------------------------------------------------------------------------------------------------
------------------------------------------------------------------------------------------------------------------------
--------------------------XXX----------------------------MP------PEQG-NQLISLIILIVV-FGAIFYFLIIRPQKKREREHRKLLQSLKRGDRVVTAG
GIYGTIDKI-DDDTVILSLEE-GAKVRIAKSSIVEKVRK--------------------XXX----------------------------------------------------------
----------------------------------------------XXX-----------------MMKVKKGDRVKVIAGDDKGKIGKVLKVFPDDHRVLVEGVNIITKHQRPTLTIRE
-PGIIKREAPIHVSNVKVICPE---------------------------------CGIPTRIGYTFV-EG------------------------RKRRQCKHCKAAFD------------
------------------------------------------------------------------------------------------------------------------------
--XXX-----------------------------------------MRLEALARAAIADA-----LRRL----SFPSPSGE--IPLERPEKAEYGDISSRVAFLLAKELKRPPQEIAGDL
AAAFSHPA--------FSHV-----EAVGGFLNLTLRPEAIRE-VLRQILAEGERYGEWELGKRRPLQVEFVSSNPTGPLTVGHGRQAALGDALANLFSALGWEVTREYYLNDEGRQIEL
LAQSLWARYRQALGAD--VPVPEDGYHGDYLVAIGEELASEWGD-----RYPEWTP--EAVEAFRGVAVKRMMGMIHEDLAAIGVSF-------DVWTRE------GDLH------RRGL
V-REVFEALKDRG----VVYEKDGA-HWMKSTEFGLARDPVLIRSDGTPTYLMVDIAYHVDKY-RRGFVRVVDVQGADHIEEQQQVKLALRILGYPEEFLHYCVHQFVTLKGREGIERMS
TRAGRFLRLKDLIEE----------------------------LGRDVVRYFMVRRKPEAHLIFDMELAKKTSVENPVYYVQYAHTRIASIFREAEKAGEPVT-------RHALRVTDLS
PLTDRDELALIKELDRFPDVVRRAAESYGPHLLCEYMEELAGMFHPYY---NRVRIL--GQGGATPARLALLYALRAVLQKGLSLLGVTAPEVM---------------XXX--------
-----------------------------------MRFDIVTIYPDMLTPFFAYGVLWSAVEKGLIEIYVHDLRAFAPDPRGIVDDRPYGGGAGMVMRPEPFFRAVDAITR---------
-------------EIGGRP------------YVVLLSAQGKAFHQGLAREL-AKKGALALLCGRYEGVDERVAE-MADLELSIGDYVLAGGELPAAVVVEVVARMVPGVVGRYRSAATDS
FFAGPRLGYPQ-------------------------------------------------------------------------------------------------------------
------------------------------------------------------------------------------------------------------------------------
-----------------------------------------------
>Candidatus_Bipolaricaulota_bacterium_2 num_genes:71|genes:ADK,AICARFT_IMPCHas,ATP-synt,ATP-synt_A,Adenylsucc_synt,Chorismate_synt,EF_TS,Exonuc_VII_L,GrpE,Ham1p_like,IPPT,OSCP,PGK,Pept_tRNA_hydro,RBFA,RNA_pol_L,RNA_pol_Rpb6,RRF,RecO_C,Ribonuclease_P,Ribosom_S12_S23,Ribosomal_L1,Ribosomal_L13,Ribosomal_L14,Ribosomal_L16,Ribosomal_L17,Ribosomal_L18p,Ribosomal_L19,Ribosomal_L2,Ribosomal_L20,Ribosoma…
-------------------MKNLILLGPPGAGKGTIAKRLAAE----LGYLHLSTGDILRE----EVARGSELGKKAKAYMDAGELVPDE---LILAMVKERVAGKD-----GILFDGFP
RTLAQARGLEEI-------APVQLVLLLELDRDTVVRRLSARRVCPQCGALYNLITSPPK--EDE----RCDSCGEKLIQREDDRPE-VIARRFQVYMRDSV-PLVDYYQGKGILVR---
-----LDAARPPGEVYAAALHAIGDDLP--------------------XXX---------------------------------------------------------------------
------------------------------------------------------------------------------------------------------------------------
------------------------------------------------------------------------------------------------------------------------
------------------------------------------------------------------------------------------------------------------------
------------------------------------------------------------------------------------------------------------------------
-----------------------------------------------------------------------------------------------XXX----------------------
-----------------------------------------------------------------------------EKGIEG-----------------------------GQPIAKIF
------R------------------QQP--------------------------------EGFHRFLPGLERLLPLEV--------------------------PEARGEE-LIHEP-AL
PELLDHTARLYLLGRVFGILLEAKASEQAIRRQTMKAATDNADDLIEKLTLLYNKARQHGITAELADIMGGAEAL-REGR-XXX-----------MLENLGKKLILH----LQVGPLRIS
F----------------------------------------------------------------------------------------------------------------------D
---------------------------LVTVLVALAVTGFLAWGAWWLRRGL---S-RDPEAPLSRRAAFLIAVLELAETQLLGG-F-PKRLARDLLPLILTLFLYVLFCNWVSVLPIPY
-------------IVSPTQNLNVTFSLALLVYALAHYYGARER---------------------------------------------GLAAHLRGYLEP----YP--------FLLP--
------MNLIGDFGRTLSHAFRLFGNVLGGAILTTIVAV------------------KFA------------------------------------------------PLVVP------A
GLNLWFGLFVGAIQALVFALLASAYIHIAVE------XXX--------------------------------------------------------------------------------
-----------------------------------------------PNAGH----TVEDRYGKVQLHLIPAGALQ-PGAVGVIAHGVVVDPWILNQEFSQLSTQGRPR-P-ELYLSDRA
QLILPHHRL----REELEGTAGRLGTTRRGIGPAYQERVARRGLRLGDLAERELVEGRLASAHAELK----RLFGRADFDPTQMAEELSRFHREWAARI-VDTQALVWQALREGKTVIFE
GAQGTLLDLNLGTYPYVTSSTTTVHGIGWGAGVRLPDSARGIGGVKAYTTRVGAGPFPTEEPGEL-GAWLREAGAEYGATTGRPRRCGWLDLVALRYAQRINGFTELAVTKLDVLSGLSE
LKICVSYDIGGGRTEEFP-CSVGKLAAVQPVYETLPGWEEDIHSARRWEDLPKRAREYLAFIEGALGIPVTLIGVGPREEELIHRRVG-----------------XXX------------
--------------------------------------------------------------MAR-----LRWLTAGESHGPCLIGILEGIPAGLPLRPEDIDRELARRQRGH-GRGGRM
EIERDRAEVLAGVRGGVTTGAPIAIRIANRDWENWREEMAPFGMPPEGYRPVT-VPRPGHADLPGALKY-GHRDLRDVIERASARETAMRVALGAVARVLL-AEL-------GIGIASHV
VRIHEAEAPLDVLALGLAAEEINA-RAD-----------------RSPVRCLDPGAGQEMIARIDAARARGDSVGGAFEVLATGVPPGLGSYVHWDRRLDGRIAQALMSVPAIKGVEFGL
GFSAAERWGSEVQDEIAWE-----EGKGLFRPTNRAGGLEGGVTTGQPILVRAAMKPIPTLSRPLRSVDL-KTGKPALAHRERADVCAVPAASIVGEAMLALVLADAVLE-RFGGDSLEM
IRKSL-DERGRPHXXX--------------------------MELIKRLREETGVGIMDCKTALAKAGGDLEKAKQILRTEGKEFLAHG-GREAKEGRI---------------------
------------------------------------------------------------------EAYVHHSGKVGVLIEVNTNTDFAANSQDFREFIKNLAMQIAAAKPRWVSPEDVP
EEVLEEERKILRHQAEKEGKPPHIVEKIVEGRLNKFFEENCLLKQPYVRDPSGKTKVEDLLADLGAKLGETVVIRRFVRFEVGEG------------XXX--------------------
-------MAKREVAYDSGDLLRIRFEYDRRLVDLVKGLPERRWDGARRCWVVPAQHVVAVVELLQGEGFTFDDATLRMYARAK-DQLQHLTVSQLNLQVKSAIQK--AFPNLVWLVGEIS
GLERARRRTQQRASQLLHFQLVEKNEQGKVISQVEAVLTEEDRLRVEEKLARAGD-------PFR---LEDEVTVRVLVQVDIFVPWGAYRVLVKDLDISYTLGEVARRREEIIRRLTKE
GLIDRNKSLPFPLVPLRVGLITSLGSDAERDVLKTLRESGFAFQVTVHGARVQGPYTEPSVLNALDW----FRAHA----G--EFDVVLICRGGGSR-----------------------
------------------------------------------------------------------------------------------------------------------------
------------------------------------------------------------------------------------------------------------------------
-------------------------------------------------------------------------------------------------------------------XXX--
-----------------------MTEEEKQRTEIAAQA-----------EAEETETIVEEPEEEQDQLE------KLRGELEEAKAQ------AAENLDG--------------------
----------------------------------------------WQRAQAEFSNYKKR----QEAERAQMMTFANATQLRKL-----------------LPIVDDFERAFA--TLP--
---ASL--SRLTWCEGILLVKHKLDAILESEGVKPIE-TDGQEFDPRYHEAVTHEEVSGYEDGRIIGEVQRGYMLDERVLRPALVRVAKAPA------VPESESPKE-----------XX
X-----------------------------------------------------------------------------------------------------------------------
------------------------------------------------------------------------------------------------------------------------
------------------------------XXX---------------------------------------------------------------------------------------
------------------------------------------------------------------------------------------------------------------------
------------------------------------------------------------------------------------------------------------------------
-------------------------------------------------XXX---MPESAVAKRYAEALYEVASAE--G--LEDRIGAELAELGRLWQKLP-ELPQ-FLAHPLIGVEEKE
RVLQEL---GRDLHPYTLNLLRLLVRKRRTGLFPAIRGEFLTAAEEAGKLIHVILRTAREVTPEELSALREKLERVWQ-RPVALTVEQAPELLAGAELLIRGRRLDASARGRLARLVAGL
RG-----XXX-------------------------MKLRTVQEADLAGKLVLLRADFNVPLSQ-GKVADDFRIRAALPTIRWLLEKRARVAICSHLGRP-KGKPVPEL------SLAPVA
RRLGELL-GQQVPLLP---------DCIGPEVDRKLEELGERGL--VLLENVRFHPGEEANDP---EFARALAAPFDLYVNDAFGTAHRAHASTQGVTKHL-PAYAGLLLAREVEVLSEL
T-EAPRRPYYILVGGKKAKDKLGVLTDLLSQVDGFLIGGGVSFTFLAAQGKQVGDSIVDEELLPTIKELLQRAADGGTAIHLPVDVVAAR--ELAEVA--EAKVFPAEAIPAGW---MGL
DIGPATRA--AFAGVVANAGTVVWAGPMGAFEYPPFAEGTAALARALADSP---AFTVVGGGETGEAVVRLG--------LEKRFSHLSTGGGATLAFLRGKPMPALEPLLAR-------
------XXX---------------------------------------------------------------------------------------------------------------
------------------------------------------------------------------------------------------------------------------------
-------------------------------------------------------XXX----------------MKSEKTRRRLAAEIRRLLAEILEFEVKDPAL------REAPPTVME
VVLTADAQRATVYVYVD-GEAQTRQAALAALNHDKGYLRTQLARRLHVRRVPELLFQLDDTLDRALRLEELFD--EHSE----------------------XXX--------------MP
SFVYPDTLTW-QERDD-RYGRLAVEPLERGYATTLGNSLRRVLLSSIPGAAIVRVNFAGKYHEYDTIEGVREDLLTIILNLRGVVFRT----QDEELHRLYLDVTGPAEVRARDIQTPAG
-VEIVNPDHYIATLNE-EGRLEAEMELEVGRGFRPAEENKR--EDAPLSLIPIDSDFSPVEKVNFQIEETRVGGRPGYERLVLEVWTNGAITPQAAVAQAVEILQRHLGFVAGAAPEEPE
E--------AEEVPEEL--------LQPLTELGFEARACNLLREEGIVTLGDLLARSREELLDIHGFGEKTLKRLEEQLAQLGHKLSSEKEA-----------------------XXX--
------------------------------------------------------------------------------------------------------------------------
------------------------------------------------------------------------------------------------------XXX---------------
------------------------------------------------------------------------------------------------------------------------
------------------------------------------------------------------------------------------------------------------------
------------------------------------------------------------------------------------------------------------------------
------------------------------------------------------------------------------------------------------------------------
-MEHELLVDAKAHMDKTMEVLRSELGKVHTGRANPALLEDVLVDYYGTPTPLKHLANIVAPDPDLIVVRPFDKSQIQAIEKAIMAADLGLNPQNDGQMVRVKVPRLTEERRNELIKLVRG
KGEEAKVALRNIRRDARERLEAQKKEGAISED-------DFFHLREELDKLTQEYTKRVDELVEKKS-----------------------------------------------------
-----------------------------------------------------EEMRTLXXX-----------MAQLSRAVGIVLRTQNHAETDRIAVLLTPSQGRLDVLAKGARRLGRP
GGAALDVS--NLVEVIYYRRR---GLALLKDVDLRRAFPRIKGELPRLEAALTGLTWALRLVPKGQPD---------PTPFRLTWQFLEGL----ETGTP-PGPL--KVGYLLKLLAVSG
HAPHL-RGCLRC--G----GE-----------------GELTW-SSREGGFLCRAC----GGK--G----------EP------LGIKLVRTMQGLARL-PLPALGRLQ------VAEAL
LEEIERLLLEFREVQLSR-----------------------------------------XXX-----------------------------------------------MVEYGANA--D
Q-----GFTRTHRLRRKRDIDRVFREGVRRNG-RAFGFRILWKDDP--TPRLLVVTSRK-LGKAVVRNRIRRGVREAFRTHKGLF-AHCDVVVIPRSELAG--L-PAREIGRRFIQEFRE
VWDASGDTPDQRGLRAEEGGA------------XXXMPTFNQLVRYGRKPKLSKSKSVAL--------------EECPQRRGVCVRVFTRTPKKPNSALRKVARVRLSNGREVTAYIPGE
GHNLQEHSIVLVRGGRVKDLPGVKYHIIRGALDAAGVEGRRQARSRYGVRRPKED---XXX--MKRSRRYRELATTLDRERVYPVREAIELMKRLATAKFPETAEAAFNLGINP--SQHM
VRGSVSLPHGTGKTVRVLVFARGEKIREAEEAGADYVGGEELAERIR-EGWLEFDRVAATPDMMPLVGRLGKILGPRGLMPSPKSGTVSQDIGKLVQELKAGMIEFRADRYGIIHAPFGR
VDFEVDKLRENLLALTRAILERKP-EGTKGKYIQRVTISSTMGPGIHVDEAELIQAAQSL----XXX-----------------------------------------------------
-----------------------------------------------------------------------LVERHPERPIKLAVKRMLPKNKLGRRMLRKLKVYAGPDHPHQAQQPLPL
--NL------XXX-----------------------------------------------------------------------------------------------------------
-------------------------------XXX--------------------------------------------------------------------------------------
-------------------------------------------------------------XXXMRHRRKVPKLSMTRSRRRSVLAGQAKALILHGKVDTTPARAKATQQLVERLVTWAR
RGD--------QAARRLAFAVLQDKEATHKLFEEIGPKYKDRP-----GGYTRVLKLG-PRRGDGAEEARLTWV----------------------------------------------
---------------------------------------------------------------------------------------------------------XXXDRTQGWKAWGEV
ITVMGKLSRNEMRKRRHRRIRRKVVGTPERPRLCVYKSLRHIYAQLVDDSR---GHTLVAASTLDPEIRG-QVKS--------PDVEAAKLVGQLLARRAVERGIREVVFDRSGYPYHGK
VRALAEAAREGGLVFXXX--------------------------------------------MTGMDDLIHALEQEHV-----R-EWPEFRPGDIIRIYERV----SEGA-RERLQPFEG
VVLRRSGSGTREMVTIRRIAAGVGVERTIPLHSPKLERIEVIKRH-EIRQARPYWLR----RITRLHKIQ--------------------------------------------------
--XXX-------------------------------------------------------------------------------------------------------------------
---------------------------------------------------IDFAR-EKHGVPAKVVSVEYDPNRSAWITLLHYADGEKRYILAPVELKVGDVVEAG------ENAEPRP
GNALPLRKIPVGSFIHNLELTPGSGGKIARAAGTAAQLLG-REEDRAVVRLPSGEVRLFRVECMATIGRVSNPDHKNIRHGKAGRSRHLGRRPRVRGVAMNAVDHPHGGGEGRTGEGGP-
PKSIWGWLTKGGRKTRKKRKPSDSLIL---KR----RK------XXX-MRVPGGVKHAKRRRKILKLSKGFKGKRKNCYRIAKQAVIKALMHQYTSRKLRKRDMRRLWIIRIGAAAKAQG
LSYSKLMGGLRKAQVRVN-------RKMLADLAVHDPEAFAEL--VKVAKEAMGA-----------------------------------------------------------------
------------------------------------------------------------------------------------------------------------------------
-------------------------------------------------------------------------------------------------------XXX--------------
---MYAVIEIGGKQYRVQPGESVVHELVPGHEPGDPITFDHVLLVKN-----GEGVVVGRPYVESAKVIGEVVEIGRLPKVIVQRFKPKKGYRRKKGHRQPYMKTVIQAI-------EKG
XXX--------------MEAMARARFVRVSPLKARLVIDEIRGKPVAEAQRILAFSPKKAARIIKKVLDSAVANAQHNFELDPDRLWVVKAFVDEGPRLKRLKPRAFGRADIIRRRLAHI
TVVVA-----EK-----EE--XXX------------------------------------------------------------------------------------------------
------------------------------------------------------------------------------------------------------------------------
------------------------------------------------------------------------------------------------------------------------
-----------------------------------------------------XXX--------MAHKSSQGSTQNVHDSPGQRLGIKRFGGELVWPGCIIVRQRGTKFHPGRNVGMGRD
FTIFAKVRGHVEFA--GEKRK---YVNVIPLEDR--------------------XXX----MLRLSDLKPTPGSVRRRKRVGRGYSSGHGGHESGRGTKGQGSRSGIKVRPGFEGGQTPF
WMRFP----K-RGFKNP-ART---EYAIVNLAQLEAHFQAGDVVTLEELMARGIVKDPQAGLKVL-GEGELTKALTVKANKFSRSAREKILAAGGQ-------------VE---EV----
------XXX-----MMAKVCEICGKRPEFGKQVSHSGRHSMRIRQPNLQRVRV-VYK-GVRRRMRVCTRCLKA-------------GKVQKA--------XXX-----------------
------------------------------------------------------------------------------------------------XXX--MALTLMGRKVGMTQWFNGD
GRAVAATVVQIEPSVVVQVKKPDTDGYAAIQLGWGTVKERRLPKPVLGHFRRAGVEP-RRVLYEARVEDPTAFEVGQELGVDAF--SEGEKVDVTGTSKGRGFTGTIKRWGFSYRPKSHG
HKL-IRRPGTAGP-MGLRKVMKGKKMPGHSGAETVTVRNLEILKVDAERGLLVLRGSVPGPRKGILKIRKH------------DA--------XXX------------------------
------------------------------------------------------------------------------------------------------------------------
------------------------------------------------------------------------------------------------------------------------
-----------RRSHREVRQRRAHWRAHMVPGTECPHCHELKLPHRVCPHCGYYNGMPVVAVEKE----XXX----------MKKKTHKSAAKRFKVKPNGKIFRRR--AGYVHKLTKKR
AQYRRQARKDVEVTGAEYRRLRELLSS--XXX---MPKAKLYRFDALDAGPEEVEVPEALFGGPIHQDLLYRAVRVFLTNQRQGTAKAKTRSEVAGGGRKPWRQKGTGRARHGSIR----
------------------------------------------------------------------------------------------------------------------------
----------------XXX-----------------------------------------------------------------------------------------------------
------------------------------------------------------------------------------------------------------------------------
-----------------------------------------------------------------------------------------XXX----------------------------
------------------------------------------------------------------------------------------------------------------------
---------------------------------------------------------------------------XXX-------------------------MKVLLIKEVPGLGIPGD
VVEV-----------------------------------------------------------------------------------------------------------------KDG
YARNYLLPRGLATKPTPHEMARYEKLRAQYQAELADRRTRAQMLAERLSGAELSFARKVHDEDKLYAMVRPQDVARAIEEQFGEKV--DPHRIVME-PIQALGEYEVEIGIYEDITATVK
VTV----------------------TA----AD-------------------------XXX-----------------------------------------------------------
----------------MAREKIRIRIQGYDHQIVDQAVRKIVETAKATRAKVAGPIPLPTERRLYTVLRSPHVDKRSMEHFERKVHRRLIDI-REPTSETINALMEVELPTGIDIEIKL-
--XXX-------------------------------------------------------FSGSRKGTPYAAQLAAQALAKEMKDYGIRSVVVTVNGTGPGRQAAVQTLRAAGIQVEEVK
NVTPVPHS----------XXXMARIAGVNLPAKKRIEVALTYIYGIGPSRAKEILAKTGVDPNTKVMDLTEQEVTALRREVE-SYPVEGDLRRQVRAHIQRLIDIGCYRGIRHKQGLPVR
GQKTRSNARTWKGPRPAKAG---KRK--------XXX---------------------------------------------------------------MALTQERKQEIIEKFARHPG
DTGSPEVQIALLTERISRLTEHLKTHKKDFHSRRGLYLLVGQRRRLLRYLKREDPKRYAKLLQELGIRGVXXXMAVKIRLKRMGKKRQPSYRIVVVEAASKRDGKTIDEIGHFNPLAEPE
EIQLDIEAALEWLRRGAQPTPAARRLLSRMGVM-KAFHEERFGRGAPEATAETPQAEEPGEEG---------------------------------------------------------
XXX---------------------------------------------------------------------------------------------------------------------
---XXX---MGRSKKKGPYVHPKLLKKVEKAKR-GEISEIRTWSRASMIVPDMVGLTIRVHNGRSFVPVRITEAMIGHRLGEFAPTRTFRGHGGTKKKGPP--P---LKXXX--------
-------------------------------MAPDHPFWKGGESLAILTMKELLECGVHFGHRTRKWNPKMARYIYTERKGIHIIDLGKTLELFERAYNFVREQAA--------------
--Q--------------------------------------------------------------------------------------------------------GKDILFVGTKKQV
QATIEEEARRCGAHWVNRRWLGGALTNFETIRRRVLYMLELERNLEEGAFERLPLKERIKLEKQLAKLRRNLDGLREMEKLPGVVYVVDPTIEVHAVREANILGIPIVAICDTNCDPDLI
DYPIPGNDDAIKATRLITSRIADAVIEGREGLQTAEA-----------------------------------------------PAAEQAPEEAKPEEPEATIPSMDEIPLDET------
-------------------ELEEHYEEMLEELIEEEDKEV-----------------------------------------------------XXX------------------------
------------------------------------MEAGQLDEAQRA-FPQFQKAVDK-AAQRRTIHPNRAARLKARMARRLRLA------------XXX-------------------
------------------------------------------------------------------------------------------------------------------------
-----------------------------------------------------------------------------------------------------------XXX----------
------------------------------------------------------------------------------------------------------------------------
-------------------------------------------------------------------------------------------------------XXX-------MP--TFD
IVIPGRDVPQDIRYGSKLVEKFINYVMWDGKKSLARRIVYQAFDILERRGEGPA-LETFIKAVQNCMPKLEVRSRRVGGATYQVPFEVPPHRQTMLALRWIVQAARNRSERTMPERLAAE
IADAARGEGAAVQKKLESHRMAEANRAFAHYRWXXX------------------------------------------------------------------------------------
--------------------------------------------------------------XXX-------------------------------------------------------
---------------------------------------------------------EALRLGIARALVGVAPEFKKPLKDAGLLTRDARAVERKKYGHRKARKKEQYSKR-XXX-----
------------------------------------------------------------------------------------------------------------------------
------------------------------------------------------------------------------------------------------------------------
------------------------------------------------------------------------------------------------------------------------
--------------XXX---------M-----DVGDRRIGVAVSDETGAVAQGRGVYLRRGEE-EDLDYFAALCA---REGVGRMVVGLPLNMNGSEGEQAAKVRAFARKLAARTGLEVE
FLDERLTTVEADRVLSQAGLSERHRRRVRDELAAVLILQAWLDRARGG-----------XXX----------------------------------------------------------
------------------------------MIERIRRYLTSVRAEVQRVSWPSRREVVTFTILIFMMVVVLGLYLGLVDLVLQRILSLLLG------XXX--------------------
------------------------MKIFLQVVFFLDCLALIGLILLQMSEHATLGGAFGAGM-SSTVFGRDVKRDP---KKIATGVLGALFIGLGLALAVL-------------------
------------------------------------------------------------------------------------------------------------------------
---XXX-----------MLERIHQVFTIEELRKRILYTLGMLLVFRIGSYIPVPGVDTKQLADVLSGAFG--QGLFGFINLFTGGALSRFSLFGLGVIPYINASIILSLLIPVFPKLKEL
-QQQGREGRRKLTQYTRWGTVFLAFFQAYAMSYLV-------IRYGLAQ-P-----TV---GFFLTSIIALTAGTIFLMWIGERITENGIGNGISMIIMAGIIARFPGQLQRTYI-----
EISA-GTVSPI-----------------------------------WAVGLLVLFVVVIAG--TVVIQQGQRKIPIQYAK-RTAGRRVYGGHSAHLPIRVNQGGVIPIIFASAILTLPSS
VAAWVP--GLNW----------LQS---YVA-------PGTLIYLIAYVLLIFFFTYFY------SSLVF--------------------------------------------------
-----DPHDLAKNLREAGGFIPGVRPG-EPTARYLTDVTGRLLLVGALFLAAIAVLPYVFQAI-SGITA---FSLGGTSLLILVGVGIDTIMQIEAHLVMRQYESLVKGAA--FLGRRRG
--XXX-------------------------------------------------------------------------------------------------------------------
-------------------------------------------------------------------XXX-----MERVVITEGPEETMRLGEALAQDLVAG---DVVALVGELGTGKTT
LVKGIARGLFVRGP--VISPSFLLARTYR-GR--MPLHHLDAYRVNS-------------------------------------------------------------------------
------------------------------XXX---------------------------------------------------------------------------------------
------------------------------------------------------------------------------------------------------------------------
------------------------------------------------------------------------------------------------------------------------
------------------------------------------------------------------------------------------------------------------------
--------------------------XXX--------------------MLAYAQVAGD-------AQAGQSLMSLVILLVV-FAAIFYFLLIRPQRRRQKEHQQLISSLKRGDRVITAG
GIYGTIDKI-DDATVILSVEE-GAKIRISKSSIVEKVKK--------------------XXX------------------MAKK-EVIRARGEVIEVLPDSMFRVRLD--NGHVALCKTS
GRMRKHFIRVVAGDRVVVEFSPYDLTRGRIVYRET-----------XXX-----------------------------------------------------------------------
------------------------------------------------------------------------------------------------------------------------
------------------------------------------------------------------------------------------------------------------------
--XXX-----------------------------------------MQLEARARAAISQA-----LRRL----GVDCPAD---LPLERP-RPEFGDLSTRVAFPLSRQLGRPPQEIASEL
AAALQGHPD-------FAAV-----EAVGGFLNLQFTPAALHE-VLQEILRQGGDYGRQDLGRGRHLQVEFVSSNPTGPLTVGHGRQAALGDVIAALFSELGWRVTREYYLNDEGKQIDL
LAQSLWARYRQALGEE--AAIPEGGYQGDYLIPIGEELAQGWGD-----RYPQFDE--AARVAFRKAAVGRMMRLIEEDLEAFGVRF-------DVWTRE------GDLH------RRGL
V-RETLEELRRRG----ATYEKEGA-VWLRSTDYGLSRDPVLIRSDGTPTYLMVDIAYHVDKF-RRGFVKVIDVQGADHAEEQQQVKLALRLLGLPEGFLEYCVHQFVTLKGREGVERMS
TRAGRFIRLGDLIRE----------------------------LGRDVVRYFMVRR----------------------------------------------------------------
-------------------------------------------------------------------------------------------------------------XXX--------
------------------------------------------------------------------------------------------------------------------------
------------------------------------------------------------------------------------------------------------------------
------------------------------------------------------------------------------------------------------------------------
------------------------------------------------------------------------------------------------------------------------
-----------------------------------------------
>Caldimicrobium_sp num_genes:71|genes:ADK,AICARFT_IMPCHas,ATP-synt,ATP-synt_A,Adenylsucc_synt,Chorismate_synt,EF_TS,Exonuc_VII_L,GrpE,Ham1p_like,IPPT,OSCP,PGK,Pept_tRNA_hydro,RBFA,RNA_pol_L,RNA_pol_Rpb6,RRF,RecO_C,Ribonuclease_P,Ribosom_S12_S23,Ribosomal_L1,Ribosomal_L13,Ribosomal_L14,Ribosomal_L16,Ribosomal_L17,Ribosomal_L18p,Ribosomal_L19,Ribosomal_L2,Ribosomal_L20,Ribosomal_L21p,Ribosomal_L22,…
--------------------MNIVFLGPPGAGKGTQAKILIER----YGIPQISTGDMLRE----HRAKGTELGKKAQEYMDKGQLVPDE---IILGMVKERLSQPDCQK--GFILDGFP
RTVAQAEALDKL--LSEMGKKLDFALALIVPDDLLVERLTGRRTCKNCGMMYHIKYKPPK--VEG----KCDVCGGELYQRPDDNEE-TVRNRLKVYHEQTA-PLIEYYKNKGILRE---
-----IDGSKSIEEITQQIISILEGKA---------------------XXX-------------------------MAEDLKKMYRTIVTDHFPNELRITFGD----QTLIYKKRTWDLE
VA-PGEVERRGLRYGENPDQEAALYELVAGNLILGECEFIKPGLGLVSSLKESDFIQFGKHPSKTNLTDVDNSLNIMRYLMEKPCCIIVKHNNPCGVAYGSTL-EEAFLRAFSADRVAAF
GGAITLNRAVDKATAEAIAKHYFEVLAA--PDFEEGAIDILTRRKDLRIIRIKRMDRLAE-YANYPVVEFKSLMDGGLVLQVSQRNRIRSKEDLKPAVAVK-------------------
------------------------------------------------------------------------------------------------------------------------
-----------------------------------------DGVEYRCLREPDEREVRDMIFGWAVELGVTSNSVLFVKDERTVAIGTGEQDRVGCTEIAIFKAYRNYSDWLCYQKHRIS
YKQLELEIEKGLRPREQKEEIDEETRKNKAGLIGAVMVSDGFLPFRDAADVAIRQGITAILQPGGSVRDWEVIQACNEAYPPVAMMFTGQRAFKHXXX-MPGLRDLRKKIDAVKKIGQIT
KAMNMVASAKLRGLQGRLEGFRPYRARFETVLGRILA-------SP-GLNKSRIALLQ----ERE-VKRVGIVLITADRGLCGAFNSNLIREAENLIKRFRREGKEVELITVGRKGYTYF
------N-R--KVP-IREAYPEVM-ARV-LVQDARRIARSATQAFLNGEWDEVYLIYGKFINIVKQVPVVEPFLPLRF------------S--KAE---EEK--EGSKITA-YLYEP-DE
EELLPVILPQYLNTLVFAAMLETAVSEQAARMTAMDNANRACTDMVKQLTLYYNKVRQASITKELMDIVGGAEAI--KG--XXX------------MEHPILFLTLI----LEKLGLPSG
F----------------------------------------------------------------------------------------------------------------------H
YYEHADKYG----VLAVLL--------APHMVHSYFVILLILLLAIFGTRKS---E-FIPSGVQNLLEIAIDSIYNFCKQNLPHD--KVDELMPTVFPLITAYAFYILFCNLLGL--IPG
-------------FMSPTANINVTLGLTLITIVYYHYLGLKYK---------------------------------------------GLA-YFKDFLGPIPWLIP--------LMLP--
------AEIFSHVGRILSLSFRLFGNLLSKEILLGILT-------------------MLG------------------------------------------------GKFFA------P
LPVMILGVAVGFIQTFIFVLLSLVYFAGAVEEH-H--XXX--------------------------------------------------------------------------------
MPAVVVVGA--QWGDEGKGKIVD-----LLT--EKAHY--VIRFQGGNNAGH----TLVVNGKKYIFHLIPSGILH-PHTVCVIGNGVVVDPEVLLGEIAKLKQEGVPIGPEKLIISERA
HLIMPYHKALDLAREAKAKG-GKIGTTGRGIGPCYEDKVGRRGFRMIDLLNPRYFKEKLEVVLEEKNQIL-RYLSAEPLSYEDIVEKYLSYGEALRPHI-KDVSFILYQAKREGKNLLFE
GAQGTFLDIDFGTYPYVTSSNTLAGNACCGSGLGPTEIDHVMGIVKAYTTRVGEGPFPTEQKNEI-GEYLRERGGEFGSTTGRPRRCGWLDLVMVKTAVRLNGLSSIAITKLDVLSGLRK
IKACVSYKIDDKEVDYFP-STIDELSRVEAKYEEFEGWDEDLSQISRFEDLPKNAQTYLQFIQSYLGIPIYLVSVGPDRGHQIKLGDFKLF--------------XXX------------
-------------------------------------------------------------MAGNTFGTLFRVTTFGESHGKALGCVVDGCPPGLSLSEEYIQAELDKRRPGK-SHLETQ
RKEKDRVQILSGVFEGLTTGHPIALIIFNED------------VQSKAYEPLKDVFRPGHADFTYFMKY-GIRDYRGG-GRASGRETVARVAAGAIAKRIL-EEY-------KIQVIGYT
LSLGGIKAQN--IDLE---------EIE-----------------KNPLFCPDKSVVPEMVELIEKTRKEGDSIGGVVEVVAKGVPAGLGEPVF--DKLSADLAKALCSIPAVKGFEIGA
GFKAAELKGSQNNDPISSS-----G-----FLKNDAGGMLGGISTGQDLVVRIAVKPIPSIAKPQKTVNT-KGEEVEIIVGGRHDVSAIPRIVPVATAMVRIVLADHLLR-QLAYLAFRA
RIPFPDFFKKD--XXX---------------------MSQISLDLIKQLRERTAAGFSDCKKALEEAGGDIEKAIDILRKKGLAIAAKRAGKEAKEGIV---------------------
------------------------------------------------------------------EAYIHANKKIGVLVEINCETDFVARTDEFREFAHNVAMQIAATNPISITREEVP
PEVLEREKRIYEEQLREAGKPENVIPKILEGKLEKFYKENVLLEQPFIKNPE--LTIQDLLNELISKTGEKIVIRRFARFQVGE-------------XXX--------------------
--------------------------------------------------------------------MELFGSREERQILSFDIQPLRFTVKEFTQKIKQILDF--GLP-YVWIEGEVA
NLSHS-Q------NGNLYFSLVEEE------ATIKALIFKTDKRSALG--------------DFE---LKNGQKVLAFGKVNFYPRSGEVHFIVKKVELL-GIGRLIAKKEALLKKYRD-
-LFAREKK-PIPTFPRVVGLVTSLFGAAIEDFLKVARESY-GAKVLVYPVKIQGEGAEKEILQAVRD----INEHF----P--EVEVIVIARGGGSFEDLAPFYSEELILGLSQSYVPIV
SAVGHEIDVTLCDLIADKRCS--TPTSAAKELFPEKDRILQHLDLLKRKLKKSVDIHLTAYERELAKTKVELIKRS---------------------PQHNLQKLETHIE-ALKSALRLT
-LMQRLNSLEKKAEELKRRLWVNSPQT---------------------------------------------------------------------------------------RLKLLE
ERVRSLRLLLLSLSPLKPLERGYALIK---SYPEGKVVRKAKEVSTEDRLEILFAD---------------GKIVVQVLSVDTNSGGSNE-------------------------XXX--
-------------------------------------------------MESVKEEVLEKEEAQT----------KEGEETKNLEEE------LKLWKER--------------------
----------------------------------------------ALRYAAEVENLKKA----FQREKEEYYKFALENVFREL-----------------LPSIDNLELALK--SFE--
---TTQ--NISALKEGVALSLKVLIQTLEKFGLKQFEPAIGEAFEPYLHEALQTEPHPEIENGKITRVFQKGYMLHNRVIRPALVCVCLGRQ---QEEAQEKTTVQEDNGTE------XX
X-----------------MKPKEILIATTNLGKVREIEPMLKDL----GFLEIKTLKNFPP---IPSPEEKGNTFLENALEKASYYAKHFNILTLADDSGLEVEALSGAPGIHSSRFAGD
------KATDEENIKKLLKLLEGVPF----EKRKARFVCVIVVYHP--SGKWIYAEGEWQGYIAEEPRGTQGFGYDPVFLVPEYNLERTAAELSKEEKNRISHRAKAIRAIIPKLKEFLE
KIED--------------------------XXX---------------------------------MKKVVALCGPTATGKSELAVELALRFNGEVINFDSQQFYQGLDIGTAKPTDEEK
RGVPHHLYSILSPDEE-MNAGKFLELVDPVVEDVWKR--------GKVPILVGGTGLYLRAFEYG--LFEV-NIPKEIRERVRAMVREN-LAFAYEELKRLDPEYAKKVSPKDFVRVSRA
LEVCLA-TGKPFSEF---HKSHSFALAKPRYSIFKIGLILEREELYNKINKRVLEMIDKGWVDEVKKLLDMG-YSPSAKAFKAIGYGHIISYLKGEISLDTAIKLIQRDTRRYAKRQITW
FKKEKNIHWFRPE-EREKIFTLVESFLKDC-------------------XXX---MRAITTALKYAKGLFEVAKEK--G--KIKEFWDELSAFRNFIKEVP-SAIS-VLQSPIYPPDLKQ
EILDEIFK-QIKLDPEIEKFLRLLVERRRMHLFNEIVEMYRALLDEELGILRGEVIAPIELSPEDVEEVKRVLREKFG-KEVYLDLRVDPSIIGGLMIKIGDFVWDATFKRQLRVMQEII
EKGVL--XXX---------------------------MKTLRELDLRGKKVFIRVDFNVPIED-GKITDDTRIVESLPTIDYAIKAGGKVILCSHLGRP-KGKRVPEL------SLKPVY
EYLKGVL-KTEVKFLE---------DYLGEEADRALAELKEGEV--LLLENVRFYEGETKNDP---EFVKALARMADVYINDAFSVCHRAHASVVGVPSLVKEKGMGFQLEKELKYLSKV
V-GKPERPLYAVVGGSKVSTKIGVLKNLLPRIDKLLIGGAMANTFLSALGYSVGKSLVEEEYREIAKDILRSAKELEVKIYLPVDVVVER------DG--EIYEADLLSIEEGD---VIY
DIGEETVA--LFSAALEGAHTVIWNGPLGYFEKDEYAFGTIAIARKIASLQ---ALTIAGGGDTIAALRKAG--------VITALSYVSTAGGAFLEYLEGKTLPGLKALEEV-------
------XXX------------------------------MWVFCGLGNPGKKYERTRHNFGFMVVSAFAER---------------HSLRFKYDELY-----PAEVASL---NRTCLLFK
PMTFINLSGVAVKK---LLKKEKIKPEKLLVIYDDMDLPLGRIKLLPKGGAGGHNGVKSIISELGVNTFPRLRLGI----GRPP----EGM-----DPKDYVLSPFTPDEASIVEKVIEI
ATQALEDLLQQDLLKVMTKYNSLKI------------------------------XXX------------------MSRRSERVASLLQDLLSEIIMFELNDPIF-------KKFISITE
IKIGDDLKKATVYFRVY---DADPAELESALSKAKGYIKKLLAERMTIKFLPDIEFKQDLREEEEKRLDELFA--RIKKS---------------------XXX-----------MKRPV
ELIKPESVKIDEDSKLPYYGKFIIEPLERGFGITLGNALRRVLLSSIPGYAITEARIEGAPHEFVSLPGVLEDGTEIVLNLKGVRFRL----KGEGPFLAKIEKKGPAEVKASDIKLPNG
AGEVVNPDHHILTLTT-DRSITIELKIEKGRGYAPAEYQKG----HEPGVILIDGIFSPITKVNFTVTQARVGKSSDYDRLTLEIWTDGTIDPKDALAYSAKVLIEQFSIFTGGMELPEI
S------RPVGDTSAIY--SVCNVLNMTIEELDLSGRAYNCLKSAGINYVGELVKYTEAELLKLRSFGKKSLDEIVEKLSQYNLRLGMKDIN--WKPPRPVS-------------XXX--
------------------------------------------------------MARVTVEDCLKVV--PSRFRLIHLVIKRVKQLREGAEPLIKS-DNREIVTALREVAAGLITPE---
------------------------------------------------------TIDRYAKK--EKPASPYDISEILKQKSPKL------------------XXX---------------
------------------------------------------------------------------------------------------------------------------------
------------------------------------------------------------------------------------------------------------------------
------------------------------------------------------------------------------------------------------------------------
------------------------------------------------------------------------------------------------------------------------
--MNQQLEDVKKRMDKALKTFKEELSHIRTSRASIALLEGIKVDCYGTKMSIPQIATVNVIEGKVLVIQPWDPNLLKEIEKAIQKSDLGLTPTSDGKSLKLVLPPLTEERRKELLKVAGK
LAEEARVAVRNIRRDVLEKFKAAKKNKEISED-------DYTRLEKEVQKITDEFIKKIDQALAEKE-----------------------------------------------------
-----------------------------------------------------KEILTVXXX------------MKLKSYPAIVLSVEPVSEIDLKVEFLTP-VGRVLAVAKGGRKSKRR
FLNLFSEI--NILRVNLRKSSR-TIFPIIDSADLIYQVKSPWFERQKFEFFSCLAELLSYLG-KGLLE---------EGSFSFWVSFIKVA----DANPI-SEKL--LFLLELKILKHLG
YAPMV-DECVKC--G----NI--------PK-------RIFYF-SVEQGGILCLNC----RDD--R----------TLP-----LSSAEVECLKNYLLL--KDPKGVFE------LS-SP
SSKLLRLVRQFLIYYLGLDYKAPCQGL--------------------------------XXX----------------------------------------------------------
------------------------------------MIIFLPNSLG--IRRFAVVASRK-VGKALKRNRAKRLLREFFRRNENIFPASADFILVASPKILS--F-KYSELEEKLKPKLSE
EFSNAVP--------------------------XXXMPTINQLVRYGREKKEKRSKAPAL--------------QGCPQKRGVCVRVYTVTPKKPNSALRKVARVRLTNGIEVTAYIPGI
GHNLQEHSVVLVRGGRVRDLPGVRYKIIRGALDAAGVQNRRKSRSKYGTPRPKS----XXX-MARRGKRYREALAKVDRTKKYTFEEAVKLALDTATAKFDETVEVAVNLGVDPRHADQM
VRGSVVLPHGTGKPVRVLVFAKGEKAKEALEAGADYVGDEDLIKKIQEEGWLEFDKVIATPDMMPQVSKIGKILGPRGLMPSAKTGTVTFDVAKAVRDIKAGKVDFKVDRGGVVHAPVGK
VSFGEKKLLENLAAFMDALIKAKP-PGAKGQYIKGITISTTMGPGIKVDVNDIRNLLQKYSGD-XXX-----------------------MLEGLTTQTPWVKKEE----VQRNWYLIDA
KGQVLGRLASKLAFLLQGKHRPDFTPHVDQADFFVIINADKIKLTGKKLDQKVYWRHSGYMGGLKLETARKLLEKKPEMLIHLAVKRMLPRNRMRPKLLKKLKIYAGPNHPHTAQNPQPI
--EI------XXX----------------MIRQQTYLNVADNSGAKELLCIRVLGGPGRQYGTVGDIIVASVKDALPNSKVKKGDVVKAVIVRTKKEVQRPDGTTIRFDENAAVLINQYK
EPIGTRIFGPVARELRAKGFMKIISLAPEVLXXX-MLLQPRKTKYRKQQ--KGR-VRGKASRGYTLAFGDYGLKVLEGGWLTAQQLEAGRVAIVRTARKGAKVWIRVFPDKPITKKPAET
RMGKGKGPVEGWVAVVKPGTIIYEISGVPAEVAKEALRLAGSKLPFKCKIVSREEL-----XXXMRHRKRSRRLTTTSEHRLALMRNQVRDLLTHGRIVTTLPKAKELRRYAERMITLAK
KGD--------LASRRRALAFIQDKVVVRKLFTELREKYLDRP-----GGYTRIVKLG-ERRGDGAFLAMVELVEEKLTFKKSKKISERLKKINEFIEKKKKELQ---------------
-------------------------------------PQPEPAEAKPAENQAEVEEERVQATEEASSSQGTQEVNT-----------------------------XXX------------
---MRPEKKLEARLRRKKRVRKKIFGYLERPRVSVFRSHKHIYAQIINDVE---GHTLVALSSLSPEVKT-KVEELKSKGEVKGKVDVARLVGRMLAEKAKAKGITKVVFDRGGYKYHGR
VKALAEGLREGGLEFXXX-----------------------------------------------MHPIIREVEAKYL-----RTDIPKISPGDTVRVHFKF----KEGEEKERVQVFEG
VVIRRRGSGTSATITVRKVSFGVGVERTFPLHSPRIEKIEIVKRA-KVRRARLYYLRERAGKSARLKERFDQKVME--------------------------------------------
--XXX-----------------------------------------------------------------------------------------------------MPIKKCKPTSPGRR
FMTILVNPDLAK-KEPEKGLVEPKKSTGGRNNYGRVTVRFRGGGHKRLYRVVDFKR-DKDNIPAKVVALEYDPNRSANIALLQYADGEKRYILAPEGLKVGDIVMSG------ENVEIKV
GNALPLKNIPVGTMVHNVELRPGKGGQLARSAGAFAQILG-KEGTYVIIRLPSGEIRKVHGDCRATIGQVGNLEWENIVIGKAGRSRWLGRRPHVRGVAMNPVDHPLGGGEGRTHGGRH-
PCSPWGQLCKGL-KTRGK-KPSDKFII---KR----RK-G----XXXMPRAKGGPKTRRRHKKLIKLAKGYWGQRKNVFRRVKETVERALVYAYRDRRQRKRDFRKLWQVRINAGARQHG
LNYSKFMGGLKKAGIELD-------RKVLAYLAMKEPETFAKL--AEIAKSKWQ------------------------------------------------------------------
------------------------------------------------------------------------------------------------------------------------
-------------------------------------------------------------------------------------------------------XXX--------------
---MFAVIKTGGKQYVVEPGMKLVIEKIEG-EVSQEIEFPEVLLVNK-----GDEVLIGQPKVEGAKVVAKILEHSRGPKVIVFKKKPKKGYKRKKGHRQWYTLVEIKEI-------VV-
XXX--------------MRAKATARYVLISPYKARLVIDTIRGKKVDEALNILNSLPKKGARIIKKVLLSAIANAENNYGMDPDKLYVVRAYVDEGPRLKRIWPRGWGRASRILRRMSHI
TVEVE-----EL--DIRGKRRXXX-------------MKDPRTIILAPIITEKSMLLKEKNNQVSFWVDPSANKIEIKKAVEDLFKVKVLDVQTIRVKGKPK--GSFRYQGRTSIRK---
--------------------KAIVKLAPGQT-----------------------------------------------------------------------------------------
----------------------------------------IEFFETL-------------------------------------------------------------------------
-----------------------------------------------------XXX--------MAHKKSGGASRNGRDSESKRLGVKRFDGQFVKAGEVIVRQRGTKVHPGFNVGLGRD
YTIFAKIPGVVKFETRHGKKV----VSVYPVSQA--------------------XXXMKDSIVDLSNLKPFYGAKHKEKRVGRGHGSGH-GKTSGRGHKGQKAREGLDIRPFFEGGQTPI
IRRLP----K-RGFKNI-FKV---EYAVVNVGALSKAFSPNEVVDENSLREKGLIKGKGKPIKLL-GNGEINIPLTIRVHAVSRSAKEKVEKAGGR-------------VE---LIKKVV
KS----XXX------MARRCEICGKGPTCGNQVSHSGKRASRWWYPNIQRVKVKLPD-GEIKRMKVCTRCIKA-------------GKIQKAVS------XXX------------MKAKE
----LRELSIPELKERVAKLREELMNLRFQKTIHKLENPMRIRQVRREIARVLTILKEK-----ER--------------SANQ------------XXX-MKIEGILGKKLGMTRVFDGE
GNAIPVTVLEVGPCAVVQVKTVEKDGYNAVQLGFKPKKLTKCTLPMIGHFLKAGLDTGFYLLREFKVEDPNQFKPGQVITLADLALEPGMKVDVTGTSKGRGFTGTIKRWNFQRQPMSHG
AKKVHRKRGSSGANTFPGRVIKGKKMAGHYGAETVTIKNLTVVDVIPDKNLLLVKGGVPGWPNGYVMVYFK----------------------XXX------------------------
------------------------------------------------------------------------------------------------------------------------
------------------------------------------------------------------------------------------------------------------------
---------------------------------------------------------------------XXX---------MPKMKTNRSATKRFKVTATGKIMHMP--SGKRHNLRKKS
TKAKRRLSRDKELFKGYYKHVAPIIADKFXXX---MSEVKVKLIDGQGKIVGDIGLPADIYGVEPKVGLLHEVVRWQMARWRAGTACTKTRGEVRGGGRKPWPQKHTGRARQGSIRAPQW
VGGGVVHGPKPRDYEFKLNKKVRRLGLKMSLATRALTGNLFVATEFPKLEKPKTKEILNYLSNLGTDS-----ALFIVPERDLVLEASARNLPKVKVLAVEGLNVYDVLNHEKLIIEQSA
LPKIEERLRR------XXX-----------------------------------------------------------------------------------------------------
-------------------MDLREHYQKVVKPKLVERFGYKNIHQIPKIEKIAVNMGLS---EATQNPKIVDQALEELAIITGQRPKVCRARKSIAGFKLRKGMPIGVMVTLRGKRMYDF
LARLINIAIPRLRDFKGLPRSGFDGRGNYTLGLADHTIFPELDASKVEKVKGMSITIVTTAKTDEEAYELLKEMGMPFRR---------XXX----------------------MADVSR
VGRKPIEIPPQVKVEIKDDG-VVRVEGPKGTLEKKMPP-LVKVVKEGNLLKVEMDAPQKKLLNKAKAFQGLARALLNNMIVGTTQGFTKALDIVGLGYKAELKGNDEIVFSLGYSHPINF
KLPQGISAKVERGTGEVQVRVTLSGIDKELLGQVAANIRRLRPPEPYKGKGIRYADEVILRKAGKSGKGGKGGKKXXX-------------------------MEVILRTDVPKLGKAGD
IVKV-----------------------------------------------------------------------------------------------------------------KDG
FARNYLLPKGLAIPANQKTIKALENQRKIILAKAERERKKAQSLAEKLTGLTLTFYRKVIEGDRIYGSISAQDIVKSLEEK-GLSL--ERRFVLLDEPIKQLGTYEIPIRLRPGVEVKIQ
VEV----------------------VE----EK-------------------------XXX-----------------------------------------------------------
---------------MLSSPKIRIKLKSYDHRVLDRSVIQIVNTAKETGAKVVGPIPLPTKISRWTVLRSPHIDKNSREQFEIREHKRLLEI-YEPTQQTIDALMQLELPAGVEVEIKT-
--XXX----MAKAKAKKK-KVKRTVSEGIIHIHSTFNNTIVTITDRQGNVIAWASGGTEGFKGTRKGTPYAAQLAMQSALKKAQPYGLKEVWVYVKGPGPGREAALRALQGSGLKVTLIK
DVTPIPHDGCRPPKRRRVXXXMPKIAGVDIPERKPVEIALTYIYGIGRTQAQVICTRAGIDWFKKVKDLTEEEINRIRQIVEKEYKVEGDLRKEVRQNIQRLISIGCYRGLRHQRGLPVR
GQRTRSNARTRKGPRPSSLR---RKK--------XXX---------------------------------------------------------------MPLDPEVKSKIIEEFKRHPS
DTGSPEVQIALLTARIKQLEEHLKVHRKDFHSRRGLMKLIGQRRALLNYLKRTDFLRYQSVINKLGLKK-XXXMPVRIRLMRFGRRKRPFYRVVVADSRAPRDGKYIDNLGYYDPLKEPY
EFKINEEKVKLWLSRGAEPTETVRALLRRAGIK----V----------------------------------------------------------------------------------
XXX---------------------MGKRKEFIGTVVSDKMDKTVVVLVETMVRHPLYEKFVRRRKKYMAHDENNECRIGDKVLIEETRPLSRRKRWRVKKILERAKVLSTEGTE------
---XXX---MPRSKKKGPFVDEHLMKKVLKARETGDKRPIKTWSRRSTIVPEMVGLTFAVHNGHKFIPVYVTENMVGHKLGEFAPTRTFKGHPADKGKVKG-VK---KKXXX--------
--------------------------------------------MSHITMKQLLEAGVHFGHKTSRWNPKMKPFIFGERNGIHIIDLQQTLKYFEIAYEFVVNLTS--------------
--N--------------------------------------------------------------------------------------------------------GGKILFVGTKKQA
RDAIREEAQRCGMPYVDYRWLGGTLTNFRTIRQSVEKLKRIEGWFADGTIERFPKKERLKLERLKAKLERNLAGIKDMETLPDALYIVDPVHEEIAVLEARKLKIPIVAIVDTNCDPDLI
DFIIPGNDDAIRAIKLITGKIADACLEGIELYKEKVA---------------------------------------------AETDKEVSLEEEFLKAEEKAEEILKEIIEEE-------
-------------------EKEISYEEAAEKFLAE----------------------------------------------------------XXX----------------------MP
QHKSAEKALRQSEKRRLRNKAFKTRVKTEIKKFLAYLEAKDFDKAEAQ-LRVCQSFLHR-GVSKGIFHWKKAANKISKLFEKLNKAKAQAQTQ-----XXX--------MGQKVNPIGLR
IGITRTWDSRWVAKPSEFSKFVYEDYLIRKY-LKEKYYHAGIPKIEIERAG-TNVRIIIHAARPGIVIGKKGAEIEKIKSELKKQFKDRDIEVTVEEVRRPELEAQLVAENIAQQIEKRV
SFRRAMKRAVALVMRYGAQGVKVECSGRLGGAEIARSEWYRVGRVPLTTLRADIDYGFAVAVTKYGTIGVKVWIFKGEV-----------LPEKAGQERIII-----XXX----------
--------------------------------------MFEIPKVKRFRRWETLFIIHPDRVEE-KQNILDKLQQIIESKEGKILKLEEWGMRKLAYPIAKRKTGYYVLAEFYGLSDLPK
ELENFFRI-DERVIRYIVVKLDDRYVPEAQAQA----------------------------------------------------------------------XXX-------MP---RK
GPVPKREIPPDPKYGSVLVAKFINNLMWDGKKSVARRIFYEALERLREKSGGEDPLKIFEAAVEKVKPLLETRSRRIGGANYQVPVEVRPERQVSLAIKWIIRAARERSERTMVERLAGE
LWDAYNEKGGAIKKRDDTHRMAESNRVFAHFRWXXX----------MMTDPISDMLMRIKNALMARHKTVVVPGSKLKLEIARILKDEGYIEDYRVVE-EKPQIKIEIVLKY----DEKK
RPVIAGIKRVSKPGRRIYRGYKELPRVLDGMGIAIISTSQGIMTDHEARKRRLGGEVICEIWXXX-------------------------------MERIYATGKRKTAVARVWL-MP-G
TGKVTVNGKDLKEYFSDHVVAED----VIYAPFKLTNLMGRFDVLTTVCGGGKSAQAEAIRHGIARALITYSPELKPILKKAGFVTRDPREKERKKYGLHGARRGQQYSKR-XXX-----
-----------------------------------------------------------------------MDVER--------------------------------------------
-----------------------------------------------------------------------------------------------------------------------L
KDLIIKLLEDKKGEEILPIDLRKKVDFADYFLLCSAHSTKHAQGLADYVTLELEKIGIIPLSVEGMEQGNWIVLDFGSIVVHIFYEPIRRLYNLEELWLD-LPQRRVKKMPQDQRDSLQS
SSGEVLN-------XXX-------------------------------------------------------------------------------------------------------
-----------------------------------------------------------XXX----------------------------------------------------------
----------------MEEKKIKVSP--TAFLDRAKLFLKEVKIEAKRITWPERKQVLISTATVVFLSLFIGAYLGLLDMIYNFIISIILR------XXX--------------------
------------------------METLLIVFQVILAILIVLIVLVNVTKGSEYGAVFRG---AEAIFGGAGPTSF---LNKVTMVLVVLFFLNSLILTKYVSLK--HR--P-ALPE---
---VKVQQKVPS------------------------PSQVP-IPP----SQPLIPQQP-------------QA--PEKR-----------------------------------------
---XXX---------MNGKEGLLSLANIPELKRRLFYLFLGLAIYRFAVHIPAPGVNSEAFFELFQRA-G--GTLFGFLDIFSGGALRRFSVCALGVMPYISASIIMQLLTVVFPNIKEY
-YKEGPEGRRKIAYYTRYLTVVICLIQGFGMAVGLERMTTP-SGLPIVAEP-----GM---TFRILTALTLTAGTLFLVWLGEQMTEHGIGNGISMIIFSGIVAGIFPAIARSLK-----
FVQT-GEFSFF-----------------------------------ALLLILVLLFGILAF--TCFMELAQRRIPVHYAR-RQVGRQLIGGQTSYLPLKVNTSGVIPPIFASSVLMFPAT
VASFV---PISF----------FQELSKIFI-------PSSLFYNLLFAALIIFFAYFY------TAVIF--------------------------------------------------
-----NPKEVADNLKKWGGFIPGIRPG-RQTEEFLEKVLTRITAIGAIYLAFICILPNFLVFN-LNIP----FYFGGTSLLIVVGVALDLIGQIEAHLLSRQYEAFIKHTK--LKTK---
--XXXMVLSLAFHGFKFSTLMLSLKSMGEAGKKVVCTNRKASHLYEVEETYEAGLLLEGWEVKSLREGRANLSDAFARVVD-GEVYLYNFHISPYPHSREAKLADPTRTRKLLLHKREIK
RLAGKVQLKGYTLIPLKVYFNSRGIAKVELALARGKKVHDRREDIKRRELERELNRKYKGKIK----XXX-MSNLISIEFITTSPEETKELARRLGKHLRPE---TLLLLYGDLGSGKTT
FIKGLCEALEVPEDTFVVSPTFSLINIYK-GR--YPIFHVDLYRLS-E-EEAFELGLWENL--EEG-IIVVEWADRLSFLPPKVEPLSIFFEHLDL-N------TRKIKLQG---SQQWL
YILKELERDAQSHR----------------XXX-------MKIYINYQG---INKFPAEIERQLKKHLQNAFKLLNI-----------------------KKKIVSLTFVGNEEILELNQ
RYLSRPYPTNVLAFPVE-------EGQ----------N--------MPFLGDVVIAVEKAEEEACLYGLNFYPYLLSLCFHGLLHLLGH-----DHEKGV--YSPWLMLRNEINLMEKI-
YPD----PEVLKFLRRREYMPAKLAVNVDHVATVREARKTYYPDPVHAAVLAELGGADGIVVHLRLDRRHIKERDVRLIREIIKTKLILEMAIDKDLIKFAKEVKPYQVTLVPERPEEIT
TEGGIELEDRVEEVKKAVKELNKSGI-KVSLFINPDEKALELAKKTGAQIVELHTGMYADAEEEEKRLSELTRLENAARFAKDLGFIVHAGHGLNYENIGPVAAIPEIEEFSIGHSIVSR
AIFVGLKEAVKEMKELILRARS----XXX-----------MKFYQAFILSQAFAMAPPP--QGQQGQGGLIGLIFTLLPLIL-IFVIFYFLLIRPQQKRLREHQKFLSELKVGQKVYTSG
GIVGRIVKI-EGDLVWLEVEK-DTLIPVIKGYIAGNYQA--------------------XXX------------------MAKE-DVIHLEGKVVEALPNAMFRVELE--TGHTVLAHIS
GKMRVHYIRILPGDTVVVELSPYDLTRGRIIYRGSKKDWEAGREK-XXX-MIKRGANKGLPKPHEAKVHVKKNDTVVVIAGRDKGKIGKVLQVFPRKGRAIVEGVNIVKRHMKPTPYS-S
-GGIVEKPAPIHVSNLMLYCGK---------------------------------CKRGVKVAKKILEDG------------------------TKVRVCKKCGEIIEPKE---------
------------------------------------------------------------------------------------------------------------------------
--XXX------------------------------------------MIKRIIRSKVKEV-----LESL-----YPEHKDTF-FEVEIPKNEAFGDYSTNVALVLKGKVGKSPREIAQSF
SEMLSQEEN-------FSKV----EIAGPGFINFWIAEEFYRK-NLKDLLKKGDEFFKLDLGRGQKVLVEFVSANPTGPLHIGHGRGAAYGDSIARILSQTGFSVVREYYINDQGTQMHT
LGKSVYLRAKELVGEK--IEFPEDGYQGAYIYDIAKLALERYPN------LLSVSE-DEAIALCRDLAVEVILEDIRMDLEKFRAHF-------DSWYSE------RSLF------ERGV
V-ARVLRLLEEKG----LIYEKDSA-LWFRAKDFGDEKDRVLRKSTGDYTYFASDIAYHYEKFFERGFDLCVNLWGADHHGYVPRLKSAMKALGVPEEKLRVILIQMVNLLEGTELKSMS
TRRGEFVELKELISE----------------------------VGTDAVRFIFLSRSSDSSLDFDVELTKKQSQENPVYYVQYAHARICSVFAKAEEKGI-KP---------NFLEANLA
LLQEKEELKLLKLIDSFDDVLESSALQLAPYKITYYLMDLASAFHDYY---TKYRII-QDDTELMQARLALCEGVRRVLKHGLELLGVSAPEKM---------------XXX--------
-----------------------------------MKFYILTIFPEYFSSPLKVGLLGKAIERGLIEVEVLNLRDFAQDKHRTVDDEPFGGGEGMVFKPEPLYQAIQKVK----------
-------------EKDPDT------------HVVYLSPQGKLFNQKVAESL-AKHKSILFICGRYEGIDERIRAHFVDEEVSIGDYVVFGGEVASLVVIEAISRLIPGVVGRKDSVDKES
FTSG-LLKYPCYTRPREFLGYKVPEVLISGDHAEIERFRRQSSLKITLERRPELLHSANLSQ--EDYAFLKSL-----LEKQRVYLFLLHYPVKNKEGETIASAITSLDLHDLSRLGRTY
GLKGVFVIQPLSDQREIAERICRHWTEGFGAKYNPTRKEAIKLVKLFETLDSAIAEVERECGEKPLLIATDASPKRSY---------ITVERLRELLWEKPIALILGTAWGLCDEVFDQC
DYFLEPIWGRLDAYNHLSVRSAGSILIDRILGIYSFWKK--------
>Thermosulfurimonas_marina num_genes:71|genes:ADK,AICARFT_IMPCHas,ATP-synt,ATP-synt_A,Adenylsucc_synt,Chorismate_synt,EF_TS,Exonuc_VII_L,GrpE,Ham1p_like,IPPT,OSCP,PGK,Pept_tRNA_hydro,RBFA,RNA_pol_L,RNA_pol_Rpb6,RRF,RecO_C,Ribonuclease_P,Ribosom_S12_S23,Ribosomal_L1,Ribosomal_L13,Ribosomal_L14,Ribosomal_L16,Ribosomal_L17,Ribosomal_L18p,Ribosomal_L19,Ribosomal_L2,Ribosomal_L20,Ribosomal_L21p,Riboso…
--------------------MNIVFLGPPGAGKGTQAKRITER----YGIPQISTGDMFRE----HLSKGTELGKKAKEYMEKGQLVPDE---IVLSMVEERLKQPDCEK--GFILDGFP
RTVPQAEALDEM--LARWGKKIDYAIAIEVPDEELVKRLTGRRTCKNCGMMYHVIFKPPK--VEG----KCDACGGELYQRPDDNEE-TVRNRLKVYHESTA-PLLDYYEKKGVLHR---
-----VDGLGSIDEIFERIVKILG------------------------XXX-------------------------MAEDLKKMYREIKGDHFPPEIRITFGD----QTLVYRKRTWKIE
VE-PGVIEERGLRYGENPDQEAALYELVNGNLVLGECEYIQPGWGLVSSLREEDMLQFGKHPSKTNLTDVDNALNILRYLSKKPCCVIVKHNNPCGVAYGESI-AEAFVRAFRADRIAAF
GGALALNRPVDKACAEAISEQYFEVVAA--PEYEEGAVEILKKRKNLRIIRIRRIDRLEE-YWGVPVVEFKSLIDGGLIVQQSQINRVRGPEDLKPAVAKKP------------------
------------------------------------------------------------------------------------------------------------------------
-----------------------------------------DGTEVRCRREPTEREIRDMLFGWAVEMGVTSNSVLFVKDECTVAIGTGEQDRVGVTEIAIFKAYTKYADLLCYDRYGIP
YKQLELEIRKGQRPESQKIEIDEETRAARAGLPGSVMVSDAFFPFRDAVDVAIREGISAIIQPGGSLRDWESIEACNEAEPPVAMVFTGQRVFKHXXX-MPNLRDIRRKIEAVKKIGQIT
RAMNMVAAAKLRGAQTRLEKFRPYGEKYREVIRELVA-------SG-AVLPSQFPLME----TR-EVRNVGLILVTADRGLCGAFNTNLIKEAEKFMAEQAREGRQVKLICVGKKGAQYF
------R-K--RAE-ILEAYTDVM-GRV-LMQDARTIARRAMRAFLDGEIDEAYLLYGYFINVVRQIPKREKLLPISV------------E---KG---EAE--EKAFRGA-PIYEP-SP
EELLDQILPMYVNTRVFAAMLETAVSEQASRMTAMDNATRACGDMVRDLTLLFNKTRQASITKELMDIVGGAEAL-KKA--XXX------------MEEPLYLLCLL----LQKLGLPSG
E----------------------------------------------------------------------------------------------------------------------H
FYVHAHPEG---SLFADLFHLKLEYLVAPHMVYGYLTLAIILVLALAGARRG---E-FIPSGLQNFWEFVMEILYNFTRENLPDPRHLKRDVFPLVFPLIVYFALFIGISNFMGL--IPG
-------------FACPTANINVTLGLTLITIVYYHILGIWFH---------------------------------------------GPG-YIKHFLGPIKWLAP--------LMFF--
------IEVFSHLGRVISLSVRLFANMYSKELLVGILL-------------------FLA------------------------------------------------GKYLA------P
LPILLLGVVVAFVQMLIFIALSLAYFAGAVEEA-H--XXX--------------------------------------------------------------------------------
MPSVVVVGT--QWGDEGKGKIVD-----LLA--ERADY--VVRFQGGNNAGH----TLVINGRKHILHLIPSGIFH-EDKVCLIGNGVVVDPAVLLQEIEELEKSGLPVPPGRLYVSERA
HLIMPYHKAIDLGREALKGK-TRIGTTGRGIGPCYEDKVARRGIRVGELLDPETFASKLREVLEEKNFYLEKYLGREPLSFEEIYETYLRYGERLAPYV-TNVSEILDRAHREGRNILFE
GAQGTQLDIDHGTYPFVTSSNTVAGNACAGAGLGPTRIDFVLGVAKAYTTRVGEGPFPTELRDET-GERLRECGGEYGATTGRPRRCGWLDGVILKEAARLNGLTGLAITKLDVLSGLPE
ILFCEAYEIEGRRLEQTP-VRMADFQKLKPLYRTFRGWPESLEGVKNFEDLPQAAREYLSFVENFLGVPIVMISTGPAREAHILLRDPFAP--------------XXX------------
-------------------------------------------------------------MSGNTWGRLFRVTTFGESHGRALGAVIDGCPPGIPLSEEDIQQDLERRRPGK-HRGESP
RKEPDRVEILSGVFEGLTLGTPIALVIWNKD------------PRPSAYEPLKDVFRPGHGDWSYYWKY-GRRDWRGG-GRASGRETVARVAAGAVARKVL-ATY-------GIEVRAYT
VALGGIRAEK--WDPA---------EAE-----------------RNHLFCPDPEAYERMCARIEEARREGDSLGGVVEIRATGVPPGLGEPVF--DKLDAELAKALMGIGAVKGVEIGA
GFAAAEKRGSENNDPLTPE-----G-----FLSNNAGGVLAGISSGQEIICRVAVKPIPSIAKEQKTINE-RGEPVTIRIGGRHDVSAIPRIVPVCEAMVRLVLTDFLLR-QLALKAFRT
HEPLP--------XXX---------------------MAEITMEMIKELRARTAAGFMDCKKALEEAGGDLEKAVDILRKRGLAIAAKRAGKTTSEGIV---------------------
------------------------------------------------------------------SAYIHANGKIGVLVEVNCETDFVARTEEFKEFAHNVAMQIAATNPIAVRREDVP
PEVLERERKLYEEQARESGKPENVIEKIVQGKLEKFYQEAVLLEQPYIKNPD--LTIQDLLNELIAKTGEKIVIRRFARFQVGEE------------XXX--------------------
-------------------------------------------------------------------------MHEISRAAERPPERTVFTVRELTQKIRDLLEE--RFL-LVWVEGEIS
QLKNH-D------SGHIFFSLKDEG------ALLKVVLFREEARRV----------------GFP---LKEGLRVLCFGRISVYAPRGEYRLIAQRIEPR-GLGALQAAFEALKEELRRR
GYFDPERKRPLPAFPRRVAVVTSLSGAALHDFLRVARSRW-AAHLLIYPVRVQGEGAAQEIVEALEG----LNLLP-------DLDLIVITRGGGSLEDLWTFNERAVAEAVYRSRVPVV
SAVGHEVDYTICDFVADHRAP--TPTAAAALVFPDRTALLEKLAGLRRRLEENLSRRLALAEREIHHLRRRLRD-----------------------PLALLQEREALVR-RLGREIHRK
-VAER--------------------------------------------------------------------------------------------------------------LLREE
GRFSALVRHLEALSPLAVLSRGYSVVR---KGPQGPVVCKASEVKPGDLLEILLAE---------------GKIAARVEKTSSPA------------------------------XXX--
-------------------------------MIPVEKD-----------EKETREAREAEAPKEEEKVE------VPRAEWERLQEE------CRLWQER--------------------
----------------------------------------------ALRFAAEVENLKKA----VKREKEEFYKYALEQVFREL-----------------LPSIDNLERALE--AAE--
---KSQ--DVKVLIEGVALTLKGLIQSMEKFGLQQFEAVLGENFNPHHHEALHLEETEEHPEGTVVRVYQKGYRLHDRVIRPALVAVAKRPA---KEEKETPSEGHSHKSET------XX
X-----------------MRKKTLVLATGNEGKIRELKALLEDL----P-LKILTARDFPE---VEPPREIGETFFDNAFLKARHWALATGHLALADDSGLEVDALGGAPGVHSARYAGP
------AASDEENIRKLLEALKDVPP----ERRTARFRCVIILYHP--AGRWLKAEGVWEGIIAREPRGSQGFGYDPVFLPVEFDLRKTAAELSPETKNRLSHRGKALAALREMLPEFLA
GL----------------------------XXX----------------------MNSTAVSAESEKPRVVAVVGPTGVGKSALAIELAERFGGEVVNFDSVQVYRGLDIGTAKPGPEER
SRVPHHLFDFLEPWEE-FNAAAYAEKAQRVVREIVAR--------GRLPVLAGGTGLYLKALLHG--LFPV-EVPREIREALRQRLEKAGLSALYAELSRVDPEAARRIHPHDRVRVLRA
LEVFYA-TGRPFSAL---AREHAFRES-R-FQALKIGLYLPREELYRRLEARVEEMLSRGLLEEVRGLLSRG-LSPELKPLQSIGYRHMIAYLTGKLPWEEAVRLMKRDTRRYAKRQLTW
FRADPEVHWFQPQ-EKEKIFRLVEKFLSS--------------------XXX---MIRTIIAQKYARGLFAVGKEQ--G--RFQEFGEELKRVGAFLAASP-EVLE-ALESPIYPPDLKM
EIVEEVIK-GLSLDEEVARFLRLLVEKKRIQYIQAIIEAYDQLVDEELGIVRAEVRAAFSLGEEEKGRLSETLKKLVG-KEVKLQVSEDPELIGGLVVRIGDLVLDGSVRTQLEAFKESI
IRGEVA-XXX---------------------------MRDLTALEVSGKRVLVRVDYNVPLAE-GRVADDTRIRASLSTIRWLKEKGAKIILCSHLGRP-KGVRVPEM------SLRPVA
ERLSELL-GSPVKFVE---------DCVGEAVEREVQNLKEGEV--LLLENLRFHEGETKNDP---AFAEALARLAEVYINDAFSVSHRAHASVVGVPERVAEKAAGFQLKREVDYLSRA
L-EAPERPLVAVVGGAKISGKIEVLRNLLSRVDKLLIGGAMANTFLASQGFSLGRSLVEETELETAREILLAAREQGVKVYLPVDLVVAA----SEEE--EGEEVPVSEVPEDK---AAY
DIGEETVA--LFVDALSGAGTIIWNGPLGLFERPAFAYGTIAVARAMAAEN---GLTLAGGGDTLAALKAAG--------VSSAFSYLSTGGGAFLEFLEGKKLPGLKALET--------
------XXX------------------------------MWLYAGLGNPGPKYARTRHNLGWIVLEALAEE---------------LGLSWREVPAL-----KALVGEW---PGRAWLLL
PLTYMNLSGEAVAP---ALEHFAIPRERLLVIHDDLDLPLGRIKFAPKGGAGGHRGVLSVISAVGSEEFPRLKLGI----GRPP----AGV-----PVRDYVLSEFEPEEWARVERMVHL
ALAALKDLPEKGLLKVMSLYNRREAPQNKKGPQGVGEFL----------------XXX------------------MHYRHLRVAELIREALAVILSEEVRDPDL-------QGFITVSE
VEVSPDLRRARVYYRVH-GEAEDWARAERGFRRARGYIRSLLAEHVYLKYIPELEFHPDHRPEETERLEELFE--RLKQGKDSGNL---------------XXX-------MLRPRVGNV
NLIRPEGIRTHKDSRPPYYGKFVIEPFERGFGVTIGNALRRILLSSIPGAAITAVRIEGAPHEFTSLPGVLEDVTDIILNLKGVRFRL----QGDGPYIFRLERRGEGEVKAGDIDTQGQ
-AKVANPEHHIATLTK-DGQLVMELQVERGRGYVPAEFSK---EAHQIGVIPVDAVFSPITRVNFSVTQTRVGKSSEFDRLVLEIWTDGTIDPEEAMLYAAGILRDQLVVF--GSEPLAL
E------ASEEEKKGGD---LAGVLNKSLEELDISSRTLNCLLSAGLKYVGDLVVRSEPEMLRLKNFGKKSLEEVRARLRELGLDFGMSVE---WQPPQS---------------XXX--
------------------------------------------------------MARVTIEDCLEKV--PNRFKLIHLAVERVRQLRKGAKPLVEC-DNKEIVTALREIAAGKVTFE---
------------------------------------------------------NIQELARE--AEEFSISDLLEGKAPGEES-------------------XXX---------------
------------------------------------------------------------------------------------------------------------------------
------------------------------------------------------------------------------------------------------------------------
------------------------------------------------------------------------------------------------------------------------
------------------------------------------------------------------------------------------------------------------------
--MKELLEDGRRRMQKSLKTFKEEMARVRTGRASVSLLEGIKVDYYGTKMPIPQMATVTVQEARYIVIQPWDASTVKAIEKAIMESDLGLTPTTDGQVIRITVPPLTEERRRDLVKLVRK
MAEEARVAIRHIRRELMDDLKKKKKEGEISED-------DFHRYQDQVQKLTDEFIKEIEKVLEEKE-----------------------------------------------------
-----------------------------------------------------KEILTVXXX---------------------------------------------MAVAKGGRRSLRR
FVNKLEAG--HLLRVYLRRGRA-GLAPILEAADLLWAPERVRADPRAFALAGYFLELAERSSPPAEGR----------EVFPLLLESLRFL----EDHGP-SGLL--AAFFELRLLGLLG
WAPEL-SRCLGC--G----AP--------LL-------EGGAF-FPEKGGVLCRKC----APE--G----------GRP-----LSARSLALLQGLRRL-TLAGLSRVK------ARPED
LFAVSQALRTFLQGVLDQ---DIKALKV--LEALESSGGVHEARDGGKAVCP-------XXX----------------------------------------------------------
------------------------------------------------------------------------------------------------------------------------
---------------------------------XXXMPTFNQLVRYGRKKRKSKSKSPAL--------------EGCPQKRGVCVRVYTTTPKKPNSALRKVARVRLTNGIEVTAYIPGI
GHNLQEHSVVLVRGGRVKDLPGVRYKIIRGALDAAGVQDRRKSRSKYGAPRPK-----XXX-MAKRGKKYREALSKIDRTKRYTFEEAVKLALENAYANFDETVDVAVVLGVDPRHADQM
VRGSVVLPHGTGKTARVVVFAKGDKAKEAEAAGADYVGAEDLIQKIQ-EGWLEFDKAVATPDMMPLVGRIGKILGPRGLMPSAKTGTVTFDVARAVKEIKAGKVDFKVDRAGVVHAPVGK
VSFGPQKILENLAAFFEALLRAKP-SAAKGQYIKSVTISTTMGPGIKVEPADVRNLVKEYQAE-XXX------------------------MEIFTPQTPMPTKEEA--LAKREWYVVDA
SGKTLGRLASEIAKRLRGKHRPEFAPHLDLGDFVVVINAEKVRLTGKKLDQKIYWRHSGYMGGLKLRTARQMLEKKPEEVIRLAVKRMLPKNRLGRKLLKKLKVYAGPEHPHQAQNPKPF
--EI------XXX----------------MIQQETMLNVADNSGAKRIMCIRVLGGSGRRYARIGDVIVASVKEALPNSKVKEGDVVRAVVVRTRKEQPRPDGTTIRFEENAAVLINQYG
EPIGTRIFGPVGRELRARNFMKIISLAPEVLXXX-MLLQPRKVKHRKMQ--KGR-VRGKATRGCAVEFGEFGLKALEGGWLTSQQIEAGRVAIVRCARKGAKIWIRVFPDKPITKKPAET
RMGKGKGSVEGWVAVIKPGRIIYEIEGVPEEVAREALRLAADKLPFKCKIVSREDRL----XXXMRHRKRSRRLVTKWEHRVSLMRNQVTDLLRHGRITTTLAKAKELRRVADRMITLAK
RGD--------LASRRRALAFIRDKAVVRKLFTELREKYMDRP-----GGYTRIVKIG-PRRGDAAMMAIVELVEEKLQHKRSRRKIEAERKAEKEIERALGRGK---------------
---------------EAEEVSTSGEGEASGVAEGPESPPAQEASGEVEAQEVSSAGGPEAAEEKEPPSESPPEEKSS----------------------------XXX------------
MLRRERLKKLERRLRRKRRVRKKVFGTPERPRLSVYRSVKHIYAQIIDDTR---GHTLVAASSLSPEIRA-RWEELKKEG---GKTAVARAVGELLGKRAVEAGIKKVVFDRGGFKYHGR
VKALAEGARAAGLEFXXX-----------------------------------------------MFPVIREIEERYM-----RKDLPDFRPGDTVRVHYRI----QEGEEKERVQVFEG
VVMRKRGSGTGATFTVRKVSFGIGVERTFPLHSPRIEKIEVVRRG-KVRRARLYYLRGRYGKAARIKERR--------------------------------------------------
--XXX-----------------------------------------------------------------------------------------------------MPIKTCKPTSPGRR
FQTYLVNPELSD-KEPEKSLVEPLKKTGGRNCYGRITVRHRGGGHKRLYRIIDFKR-DKDGVPAKVVALEYDPNRSANIALLQYADGEKRYILAPEGLKVGDVVMSG------ESVEVKV
GNCMPLKNIPVGTVVHNVELRPGKGGQLARAAGAFAQVLG-KDGHYVHLRLPSGEIRMVHERCRATIGQVGNLDWENITWGKAGRKRWLGRRPRVRGVAMNPVDHPMGGGEGRTHGGRH-
PCSPWGQLAKGL-KTRGK-KPSDKFII---RR----RK-G----XXXMPRAKGGFKTRRRHKKLIRMAKGYWGQRKNCFRRVRETVERALVYAYRDRKQKKRDFRRLWQVRINAAARLHG
MNYSRFMGGLKKAGIALD-------RKILANLAVTEPEVFAKL--VEKARAAWQ------------------------------------------------------------------
------------------------------------------------------------------------------------------------------------------------
-------------------------------------------------------------------------------------------------------XXX--------------
---MFAVIKTGGKQYKVAPGDTLRVEKLPG-EPGETVEIGEVLLVAD-----EEELKVGAPVVEGARVKATIVEQGRSRKIVVFKKKRRKNYRRKKGHRQYYTVLRIDEI-------QVQ
XXX--------------MEARATARYVRISPYKARPVIDLIRGKPVQEALQILEFTPKKAARIIKKVLESAIANAEHNYNMDPDRLYVKRAYVDEGPRWKRIWPRAWGRASRILKRTSHI
TVVVE-----EK------S--XXX------------MSKDPREIILAPVITEKSMWLKEKYNQVTFWVHPEANKIEIRKAVEDLFKVKVEKVQTVRVKGKPK--GRWPREGRRSLRK---
--------------------KAIVRLAPGHS-----------------------------------------------------------------------------------------
----------------------------------------IEFFETV-------------------------------------------------------------------------
-----------------------------------------------------XXX--------MAHKKSGGASRNGRDSQSKRLGVKRYDGQVVKAGNILVRQRGTKIRPGFNVGMGRD
FTLFAKIDGVVKYETRGGRRV----VSVYPLESAQAA-----------------XXXMSEGLITLSNLKPFAGSKHREKRVGRGPGSGH-GKTSCRGQKGQRSRSGGGVPPWFEGGQMPL
IRRLP----K-RGFKNP-FRV---EYAVVNVRDLARRFSAGAVIDVEALRQAGLVKGRAVRVKLL-GDGEIDFAVTVRVHAASKSAREKIERAGGS-------------VE---IVEA--
------XXX------MSRVCEICGKRPHTGHKISHSAKRSGRWWYPNLQRVRAKLPN-GQVRRLRVCTRCIKA-------------GKVQKAVR------XXX------------MKARE
----LRELSLPELKEKLRELREELFNLRFQKTIHQLENPMRIRQVKRDIARVLTVIREK-----EL--------------HIG-------------XXX-MMVEGLIGRKLGMTRIFNEA
GEVVPVTVLEVGPCTVVQVKTVETDGYNAVQLGFAPKKLTKFNKPMRGHFLRAGLDHGFYILREFRVEDPSQFHPGQVLTLESLGVEKGLRVDVTGKSKGRGFTGAIKRWGFSRQPMSHG
AKQVHRKPGSSGASTFPGRVIKGKKMPGHYGNETVTVKNLLVAEVVPEKNLLLVKGAVPGWPNGWVMVYFK----------------------XXX------------------------
------------------------------------------------------------------------------------------------------------------------
------------------------------------------------------------------------------------------------------------------------
---------------------------------------------------------------------XXX------MGKKNKMKTNRSAAKRFKVTGKGKLVHFR--AGRSHLNRKKT
AKRKRRLRQDKVLEGGYVKHVKRLVPYKFXXX-----MPVVDLYNSQREKVGEVELPDDLYAVPVKVGLLHEVVRWQRARWRAGTACTKTRGEVRGGGRKPWPQKHTGRARQGSIRAPHW
VGGGTVFGPKPRSYEFKLNKKVRRLALKMALSNRVSVGHCFVVTDFGLQERPRTKDMLAFLERFGTQN-----ALLVVPERDLVAEASARNLPKVKVLAVEGLNVYDILDHEYLILRQDA
LPKIEERLRRTR----XXX-----------------------------------------------------------------------------------------------------
------------------MAWLKEYYQETVVPKLKEKFGYRNPFEVPRLEKICVNMGLG---AATQEPKLIDEALKELAIITGQKPKVCRARKSIAAFKLRAGMPIGVMVTLRKDRMYDF
LARLIHVALPRVRDFRGLPPRGFDGRGNYTIGLEDHTIFPELDPNEVGRVKGMNITIVTSAETDEEAYELLKLLGVPFRR---------XXX----------------------MATESR
IGRRPVPLPKGVKVEIKDGR--IVVEGPKGRLEKPLPP-MVDVVIEGEAVRVKPQEVRKKLQRKAKAFQGLARSLINNMVLGVSQGFTRSLDIVGLGYRAELKG-EAIEFHLGYSHPILF
RLPEGIKAKVEKGSGDVQARVILEGIDKELLGETAARIRRLRPPEPYKGKGIRYTGEQIIRKAGKAGKAGKK---XXX-------------------------MEVILRTHVPKLGKPGD
VVRV-----------------------------------------------------------------------------------------------------------------KDG
YARNYLLPKGLAIPANRKNLAAMERERRIILAKAERERKKHMSVAEKIEALTLTIPQRVIEEDRLYGSVSAQDIVAELEKQ-GIQI--SRKQVLLEAPIKTLGEYEVPIRISPEVTATLK
IQV----------------------VP---LEE-------------------------XXX-----------------------------------------------------------
---------------MVPAQKIRIKLKAYDHKVLDRSVAEIVRTARDTGARVVGPIPLPTKISRWTVLRSPHIDKNSREQFEIRTHKRLLDI-LEPTQQTIDALMQLELPAGVEVEIKL-
--XXX----MARKARRKK-KVKKNVPEGIAHIHATFNNTIVTITDRQGNTIAWASGGTVGFKGTRKGTPYAAQLAAQDAAKKAMDQGMKKVWVYIKGPGPGREAALRALQASGLKITFIR
DVTPIPHDGCRPPKRRRVXXXMARVAGVEIPDHKPIEIALTYIYGIGRTSAQKILVKAGVDWFKKTRDLTEEELTRIRQIIEKEYKVEGDLRREVAQNIRRLMDIGCYRGLRHKMGLPVR
GQRTRSNARTRKGPRPSSLR---GRKKK------XXX---------------------------------------------------------------MPLDPEIKTEIIKKFQRHEN
DTGSPEVQIALLTARIKQLEEHFKVHKKDHHSRRGLLKLVGQRRKLLNYLRRTDFQRYQNLIRALGLRG-XXXMAVRIRLMRMGRRNRPFYRVVAAEASAPRDGKFLEILGYYDPLKEPF
EFKVDPEKVKKWLERGAEPTETVRALLKRTGIL------KQIGGQLS-------------------------------------------------------------------------
XXX---------------------MGRRKEYIGTVVSNKMDKTVVVVVERLVQHPLYKKYIRRRKKFMAHDERNECEIGDRVLIEETRPLSRHKRWRVKKILERAPKLEVVAEETSSGEV
S--XXX---MPRSKKKGPFVDEHLLKKVLKAKETGDKKPIKTWSRRSTIVPEMVGLTFAVHNGHKFIPVYVTENMVGHKLGEFAPTRTYRGHAGDKGKVKG--K---KKXXX--------
--------------------------------------------MSYVTMKQLLEAGVHFGHQTSRWNPKMKPFIFGERNGIHIIDLQQTLKYFDLAYEFVRDTVA--------------
--E--------------------------------------------------------------------------------------------------------GGKVLFVGTKRQA
QDTIREEATRCGMYYVDHRWLGGTLTNFRTIRKSVDKLKRIEQWMEDGTIERFPKKERLKLERLRQKLERNLGGIKDMEELPQVLYVVDPKKEEIAVLEARKLGIPVVAITDTNCDPDLI
DYIIPGNDDAIRAIRLLTSRIADAVLEGLEIWREKMA----------------------------------------------AETDKEVEGEEALSEEERAEAIIEEVLREE-------
-------------------EREAELEEEAQKIEEED---------------------------------------------------------XXX----------------------MP
LHKSAAKALRQSEKRRLRNKAIKTRVKTATKKFLRVLEEGDLARAEEA-FREAQSIIQR-AASKGTLHWRTAARKISRLAAKLNARRAALSGQA----XXX--------MGQKVNPIGLR
IGITRTWDSRWFGKGKEFAEAVKEDYEIRRH-IKERLKHAGIPRIEIERAP-GRVRIIIHAARPGIVIGKKGAEIERLKQELSRIVGQKEIAIDIQEVRRPELEAQLVAENIAVQLERRV
SFRRAMKRAVALALRFGAQGIRVQCKGRLGGAEIARKEWYREGRVPLHTLRADIDYGFAEALTKYGVIGVKVWIFKGEV-----------LPEKGGAEALTI-----XXX----------
--------------------------------------MLTYERPKRIRKYETLFIVHPDRVEE-RQEVLDKLTRLIEENDGGVLKVDEWGMRKLAYPIEKKRQGYYILMEFYGNAELPP
KLEYLFRV-DERVIRFIVVKLEDRYQPEAEVVAEAA-------------------------------------------------------------------XXX-------MP---RR
GPVPKREVLPDPKYGTVLVAKFINCLMRDGKKSVARKIFYGAMDLLAKKSGGEDPLQIFEKAVENVKPLMETRSRRVGGATYQVPMEVRPERQQSLAIRWIIQAARARSEKTMVERLANE
LWDAYNERGAAIKKKEDTHRMAESNRAFAHYRWXXX----------MMTDPIADMLARIRNALMARHKTVEIPASRMKREIARILKEEGYIEDYEWVA-EGPQGKIVITLKY----DEGR
RPVISGLKRVSKPGRRVYAGAKKLPRVLGGLGIAIISTSQGIMTDHEARRRGVGGEILCEVWXXX---------------------------MAETQERYYATGKRKTAIARVWL-RP-G
NGRIVVNQKDFDEYFYDHIVARY----IVEQPFRLTGTEGKFDVICTVKGGGKNAQAEAIRHGIAKALTEYHPDYRPPLKKAGLLTRDARVKERKKYGLRGARRGQQYSKR-XXX-----
---------------------------------------------------------------------MPLDSLE--------------------------------------------
-----------------------------------------------------------------------------------------------------------------------L
ARRLARFLSAKKAEDLVILDVRGRASYTDFILIASARSARHVQGLAEFLEAEAAREGLHPLGVEGLPQGHWVVLDYEDAVVHIFYEPVRRVYDLEGLWAD-APRIELPE--EEDGGG---
--------------XXX-------------------------------------------------------------------------------------------------------
-----------------------------------------------------------XXX----------------------------------------------MAKAAGAKRKVA
KP--AE---------GKVASLKELRE--RGKLAQAVQFLKEVRVEFKKITWASRRQTLATTAAVLSFTLFVAFYLGLVDLILSKIVQWLVY------XXX--------------------
------------------------MFTVLVVVQVILAIFLVAIVLVNVGKGSEVGAVFTG---SQAIFGGAGPGTF---LNKVTALLAVLFFANSLLLTYLSAKR--NR--ASLMEKPPA
---PVTAPAPEKSL----------------------PTPP---P------LPVPPTK---------------------------------------------------------------
---XXX---------MLRASGVESLANIPELRRRIFFLLAALAIYRIAVHIPTPGINAEALVALFNRA-G--GTIFGFIDMFSGGALRRLSVCALGVMPYISASIILELLTVVYPSLKEL
-RKEGPEGRRKMAYYTRYLTVAICLIQGFGIAVGLERMTAP-NGDPVVMFP-----GW---GFRFLTMLTLTTGSMFLVWLGEQITEHGIGNGISILIFAGIVARLPSALINTFR-----
FVKT-GELSGA-----------------------------------VLLFILVLVVAVFAF--TCFMEMAQRRIPVHYAR-RMVGRQMVGGQSTYLPIKVNTAGVIPPIFASSVLMFPAT
ISTFV---PLAF----------FQTLSTYLR-------PGHWLYEILYVILIIFFCYFY------TAIIF--------------------------------------------------
-----DPKDVAENLKKWGGFIPGIRPG-RATEEFLDRVLNRVTLIGALYVAAICVLPTLLIVK-FNVP----FYFGGTALLIVVGVAMDTMAQLEAHLLTRRYDSLVREGR--LRRRR--
--XXX-------------------------MEKTVATNKKARYLYEIEETYEAGLVLTGPEVKSLRMGRANLADSFARVVN-GEVYLYNLHISPYPFSREAQFEDPRRTRKLLLHKKEIE
RLAGKVAERGYTLVPLRVYFKD-GWAKVELALAKGKKLHDRRETIKRREEERALRRRFKGKIR----XXX-----MPEIYKSRSPEETRALAEALAQRLSAG---DLVALIGDLGSGKTT
FVQGLARGLGVPPEIYVTSPSFTLVNEYP-GR--VPLFHVDLYRIS-P-EEVEDLGLSEML--SQG-VVVVEWAERLPEGLSP--RFVVRFKYAGE-N------ERIIELEE---YDRKG
PPPEGPVKGA--------------------XXX-----------------------MKDY---LQKKLARALEILGL-----------------------PEKSLEIHLVNDEAIAEINR
RYLGRSGPTNVISFSYW-------EGK------RPP-Q--------APFLGEIFLSQETARREAEIYGLPYQAYLLALALHGLLHLLGH-----EHEGGG--LAAARMAALEAQLLEKL-
APKGH--KKVVEFLKRREFMPAKLAVNVDHVATVREARKVHYPDPVQAAVLAELGGAHGIVVHLRGDRRHIQERDVRLLREIVKTKLILEMAATEEMIQFALEVRPDQVTLVPERRTEIT
TEGGLAVKGRTKKVRQVVERLKEGGIFKVSLFINPDPAELKAAARTGADVVELHTGNYAEAPAGEERERELARLEEAARVARDLGFEVHAGHGLSYENIEPVAAIPEVEEFSIGHAIVGR
AIFVGMVEAVREMLRLIEKARR----XXX------------------MWDVVYAMGAPP----AEGAQGGGSLIAAFLPLIL-IFVVFYFLLIRPQQKRAREHQKFVESLKHGQKVVTAG
GLVGHVVKV-EGDEVVLEVSP-EVKVRVLKNYIAGPA----------------------XXX------------------MPKE-DHIEVEGTVVEALPNAMFRVELE--TGHKVLAHVS
GKMRMHYIRILPGDKVVVELSPYDLTRGRIVYRGSKKDRGGRS---XXX-MFFKRAKRKLPKPHEAKCHIRKGDKVVVIAGRDRGKIGKVLQVFPRRQRAIVEGVNIVKRHLRPTPYS-E
-GGIVEKPAPIHVSNLMLFCPK---------------------------------CNRGVRIGRKFLEDG------------------------TKVRVCKKCGEIIEAEE---------
------------------------------------------------------------------------------------------------------------------------
--XXX------------------------------------------MIVRKIRELLTEY--------------LPEGVS---FQVEPPPREEMGDLATNAALVAASRLGRKPRDLAEEL
AQRLAERKEL------FRRV----EVAGPGFLNFFVAPAYWQA-VVERVLTAGPDYGRSALGAGRKVQVEFVSANPTGPLHIGHGRGAAVGDSLARLLDFAGYRVVREYYINDRGRQMEV
LGRSVWLRARELSGEE--ITFPEDHYRGEYIIEIARKLLAQRPD------LLQLPE-KEAVSVAREFALSEILAEIRKDLEDFGVHY-------DVWYSE------RELY------ERGE
V-EEALSALREAG----YLYEKDGA-LWFRATAFGDEKDRVVFRANGEPTYFASDIAYHREKFLKRGFDLVVDVWGADHHGYVPRLKAALAALKIEPERLRVLLIQMVNLIEGGRLKSMS
TRAGEFVPLRELMEE----------------------------VGRDAVRFTFLTRKCDAPLDFDVELVKSQKSENPVYYVQYAHARLASVFRKAEEEGLSPE------------GYEPS
LLETPEDLRVLKLLDFFPQVVEEAAEALEPHRLTYYLLDLAEALHDYY---TKHRFL-SEDRALSRARLALARAVKQVLANGLNLLGVSAPERM---------------XXX--------
-----------------------------------MIFDILTIFPEYFESPLRVGLLGKALERGLLKVRVHNLRDFATDKHRTVDDKPFGGGEGMLFKPEPLYRALEALR----------
-------------AEPPSP------------WVIYLSPQGRRFNHRLAREL-SRKERLVLLCGRYEGIDERIRAHFVDEELSIGDYVLFGGEVAALVVLEAVARWVPGVVGCEDSVKRDS
FAEG-LLKHPQYTRPREFLGYRVPEVLLSGDHARVERWRRERSLEITFERRPDLLREARLSP--EDRAFLREL----FRKRVRLYLALVHYPVINKEGRKIASSFTNLDLHDIARLARTY
GVRIYYLVQPLADQRAIVEELLRFWLSGPGARHNPDRVEALKLVKLVRGLEEALADIEAAEGERPLLLATDAQVKRPP--------LSWEEAACLVRSGRPVLLLLGTAWGLAPEVLSRA
DYFLEPIFGPLDEYNHLSVRSAASIILDRLLREVVGHVSGHTRD---
>Candidatus_Acetothermia_bacterium num_genes:71|genes:ADK,AICARFT_IMPCHas,ATP-synt,ATP-synt_A,Adenylsucc_synt,Chorismate_synt,EF_TS,Exonuc_VII_L,GrpE,Ham1p_like,IPPT,OSCP,PGK,Pept_tRNA_hydro,RBFA,RNA_pol_L,RNA_pol_Rpb6,RRF,RecO_C,Ribonuclease_P,Ribosom_S12_S23,Ribosomal_L1,Ribosomal_L13,Ribosomal_L14,Ribosomal_L16,Ribosomal_L17,Ribosomal_L18p,Ribosomal_L19,Ribosomal_L2,Ribosomal_L20,Ribosomal_L21…
------------------MKRNLVLLGPPGAGKGTVAKRLAAE----HGYLHLSTGDVLRE----EVAAGSELGRRAKSYMDAGELVPDE---LILAMVRERVAGKS-----GVLFDGFP
RTLAQAQGLEGI-------APVEAVIFLELGREEVIRRLSARRVCPRCGALYNLITQPPK--EDA----RCDRCGAGLSQRDDDKPE-VISRRFEVYMRDST-PLVDYYRERGILVR---
-----VDASRPPEEVYAQVVRALCDDRP--------------------XXX---------------------------------------------------------------------
------------------------------------------------------------------------------------------------------------------------
------------------------------------------------------------------------------------------------------------------------
------------------------------------------------------------------------------------------------------------------------
------------------------------------------------------------------------------------------------------------------------
-----------------------------------------------------------------------------------------------XXXMAKKTRQILRRIQNVRHVRQIT
KAMYAIAATQVIQRKRALSSARPSGEGIGAVLARLWA-------AA-GVGGIEHPWFS----PS-GRPGAAILVVNSDRGLCGRYVGDINRAAAELAEEK----GGARILAGGDKAWRFF
------R-T--RPWPVVATYRHAY-ERP-TLEVARKISTDLEGEY--AEVGEVWAVYMDFRGELSQKVVRERLLPLEV--------------------------PRAEPQD-LILEP-AL
PRLLDHAARLYLLEKTFLILLSAKASEQAIRRQTMKAATDNADELIEKLTLVYNKARQHGITAELADIMGGAEAL-RSAE-XXX-----------MSGQLGKKLILH----LKVGGVDIA
F----------------------------------------------------------------------------------------------------------------------D
---------------------------LAVMAVAVGVTLLLLLLSWWLRRGL---P-HDPEAPPTRRAAFLAAAMELAETQLLGG-L-PGRLARDLLPFITTLFLYVLLCNWASILPIPY
-------------IASPTQDVNVTFSLAIMVYTMVHVYGARER---------------------------------------------GLKKHLRSYLEP----YP--------FLLP--
------MNLIGDFGRTLSHAFRLFGNILGGAILTAIVLELAGKAM-RY--LFLAPFALVG------------------------------------------------GVAVG------T
FLNLWFGLFVGAIQALVFALLASAYIQIAVE------XXX--------------------------------------------------------------------------------
MPETAVIGA--QWGDEAKGKIVH-----FLA--READL--AVRFNGGPNAGH----TVQDARGTIQLHLVPAGALQ-PGCQGVIAHGVAVDPRVLEQELDSILSQGRPC-P-VLYLSHRA
PLILPHHRL----VEELEGTAERIGTTRRGVGPAYQERVARRGLRVGDLAQPEAVLERLRELRLALEK---GY-GRAGFDPEALCQELSDFYRRWQERI-VDTRALVAGALAQGRSVVFE
GAQGTLLDLDLGTYPYVTSSTTTVHGIGWGVGVRLSGSPRVVGVAKAYTTRVGEGPFPTEDPGAG-GELLRARGREYGTTTGRPRRCGWLDLVALRYAQEVNQFTELAVTKLDVLSGLEE
IPVCTAYELSGRRVEDFP-GRVSELAAARPLYEPLPGWNEDIRPARTWEELPENARRYLLFIEEQLGVPVTLIGVGPGEEELIVRR-------------------XXX------------
-------------------------------------------------------------M-----------------------GILEGIPAGLPLRAGDIDRELARRKLGH-GRGGRM
RIEKDRAKVLSGVRHGRTTGAPIALLIENRDWENWRETMDPW-EAPAGYRPVT-VPRPGHADLAGAMKY-GHPDLRDVIERASARETAMRVALGAVAKGLL-SEL-------GIGIASHV
VRIKDVACQV--DALGLPPEELNA-RAD-----------------RSPVRCLDPKAEAEMIARIDEAAARGDSVGGTFEVVAAGVPPGLGSYVHWDRRLDGRIAQALMSIPGVKGVEIGL
GFQVAERWGSEVQDELLWE-----GGIR--RPTNRAGGLEGGVTNGEPILARAAMKPIPTLSRPLRSFDL-KTHRPVPAHRERADVCAVPAAAVVGEAMLALVLADALLE-AFPGDSLAQ
LREHLDKGRPLP-XXX----------------------MEITTDLIKRLREETGVGIMDCKAALTKAGGDLEKAKQILRTEGKEFLAHQ-TREAKEGRI---------------------
------------------------------------------------------------------EAYVHHSGKVGVLVEVNTNTDFAANSQDFRDFVRNLAMQIAAAKPRWISPEDVP
QEVIAEEREILKKQAEKEGKPPHIVEKIVEGRLAKFYEESCLLKQPYIRDPSGKTRVEDLLADLGAKLGEPVVIRRFVRFEVGEG------------XXX--------------------
-------MARREVTCGDGGVLYIRFDYDRRLVELVKGLPERKWHPAERLWTVPAGHVVAVVELLREEGFSFDETTQRLYAERRRETEDNLTVSQLNLKVKGALQS--AFPSPIWLVGEIA
GFGKGAH------RDVVTFKLVERREEGKIIAEVDAVLFPDVRQAIEYKLQREGA-------PFR---LEDEVTVRVLVQVDLYVPWGDYRVVIKDLDVAYTLGEVARRREEIIRKLIKA
GLLERNRSLPFPVIPLRVGLITSLGSDAERDVLKTLRESGYAFQVTVHGARVQGPYTEPSVLNALDW----FRAHA----D--QFDVVLICRGGGARTDLAWFDSEPLGRAVATFPLPVV
VGIGHEEDRSVLDEVG-WRAK--TPTAAAQLLVEQVRAAEKRLLEGLKEVLGGASSALLRADHRRKELARRLLSA----------------------TGGRLNEAKRELG-RLTGRLPQA
-VGTALGRHGKYLEEVQVRLARAARRE-------------------------------------------LGEAEKNLERALR-----------------------RLGPRSLALLARER
ERVKAQGKRLHGLDPRRVVERGFAILR---L-GEGRVVTDPVQAPPGTRLWAELKR---------------GTLRLLSEGGEDGGKGSG--------------------------XXX--
-------------------------------------M-----------SEELKEPQEQPQGL--------------------QEEE------IQRLKER--------------------
----------------------------------------------LVRLQADFDNYRKQ----VARESALLARRVQDQEILDF-----------------LPVYDALERAFR--AFK--
---RNE--DSESFIEGVERIFAQFSEILKRKGCEPFD-SVGKRFDPAYHEVLVTVEADV-ERNVIVEEFERGWLRDGAVLRPAKVKVSLGPK------GGEPDGGEGKGNRD------XX
X--------------------MKVLIGTRNPDKLAEIVRILGEI----PGISWVTFRELP----FPEVEEDGRTLEENAEKKARHLARLTGLATLAEDSGLEVAALGGAPGVRSARFAGE
------GRNFQANNEKLLALMKGE------WDRRARFRAVAALALP--DGRLWLREGALEGAIASEARGRGGFGYDPVFVPEGEA--RTLAEMAPEEKDRISHRRRALERLRPVLFALAR
GEPPPPGGDPGSA-----------------XXX---------------------------MTGKPSRKSVLLILGPTASGKTQVAARVAARAGAEVISADARAIYQGLEIGTARPPEEVL
RRVPHHLIGILPPTEG-YDAARFRADCERLVEEIHAR--------GHRAIVVGGSTLYVRAITQG--LFPGPAADRALRRRLASRP----LAELYQKLRRVDPQAAARIRPQDRVRIVRA
LEVYYL-TGRPISDHW--GRERPF----P-WPLVKVGLKLKRDELLRRIESRLERMFSLGLVEEARRLWELG-LPPDAPAAHTIGYRELFEFFSGKCSLEDAKRRILANTKAYARRQLAF
FRREPGVHWIDVT--GRSPEEVGEEVFRL---WLSGPPGGQYLSEEKGVXXX---MSLEAIAGRYAQALYEVAEEE--G--LEDRIGAELARLASLWEALP-ELAG-FLTHPQVPHREKE
RLMKSL---GQGMHPYVQNLLVLLVRKGRAGLLPAIGEGFLKAAEGQGKLVHVVLRSAREVSAEEISALRGRLEGLLK-KPVAISVERAPELLAGAELRVRGRRLDASVRGRLAKLSAGL
KG-----XXX-----------------------MDMKLRTVTEAGVCGKKVLLRADFNVPLSD-GEVADDFRIRAALPTIRWLLEQGARVGVCSHLGRP-KGKVVPGL------SLAPVA
GRLSQLL-GREVPMLP---------ECIGDEVRRAVDDLPEGGL--VLLENVRFHPGEEQNDP---NFSRQLAAPFELYVNDAFGTAHRAHASTEGVTRLL-PAYAGLLLAREVEVLSEI
T-ENPRRPYYVLVGGKKAKDKLGVLTDLLPKVDAFLIGGGVAFTFLVAQGKEVGSSIVDEELLPTIRELIQRAERQGKALHLPLDVVAAR--ELSQAA--ETRVYPADAIPEGW---MGL
DIGPETVQ--AFTRVLKEAGTVVWAGPMGAFEYAPFSKGTEDVAKALSESK---AFTVVGGGETGEAVVKLG--------LEKGFSHLSTGGGATLAFLRGKPMPALEPLRAG-------
------XXX------------------------------MRAVVGLGNPGVRYAPTRHNAGFWVLERLIGK---------------AAWSVERFL-------WGEVYRW---GEGLLL-R
PLTFMNRAGEAVAG---LVSRYPLKPEGLLVVLDDVDLEVGELRLRPAGGPGTHNGLRSVLSALGTQAVPRLRIGV----GAPP----PGK-----DLVCYVLSPPEEGQVPLLSRAADR
AAELAWIFLTRGLKAALDQYSCGV-------------------------------XXX----------------MTSERTRKRLSAEVQRILAEVLEFQVKDPVL------KEAFPTVVD
VELSPDVRRAVVYVYVP-GGGGQRQAVLSALEHDKGFLRTQLARRMHVRRVPELVFKLDETLDRALGLERLFG--K-------------------------XXX--------------MP
SFVYPESLVW--SQHDARYGRLVLEPLERGYATTLGNSLRRVLLSSIPGAAIVRVNIAGKYHEYDTIEGVREDILTLILNLRGVVFRT----RDEELHRLYLSVTGPAEVRARSIETPAG
-VEIVNPDHYIATLNE-DGRLDVEMELEVGSGFRPAEENKR--EDAPLSLIPIDSDFSPIEKVNFQVEETRVGGRSGYERLVLEVWTNGAITPQAAVAQAVEILQRHLSFVAGAAPEEPP
P-------PAEPVPEEL--------LKPLGETGFEARACNLLREEGIVTLQDLLSRSREELLDIHGFGEKTLERLEEHLAKLGYRLRSEKEA-----------------------XXX--
------------------------------------------------------------------------------------------------------------------------
------------------------------------------------------------------------------------------------------XXX---------------
------------------------------------------------------------------------------------------------------------------------
------------------------------------------------------------------------------------------------------------------------
------------------------------------------------------------------------------------------------------------------------
------------------------------------------------------------------------------------------------------------------------
-MEHELVKDAKAHMEKTLEVFKAELSKVHTGRANPALLEDVVVDYYGTPTPLKHLANIVAPDPDMIVVRPFDRSQIGAIERAIMAADLGLNPQNDGQIVRVKVPRLTEQRRNELVKLVRG
KGEEAKVALRNIRREVREKLEAQKKEGAISED-------DFFQLRERLDKLTQDYSSQVDELVKEKS-----------------------------------------------------
-----------------------------------------------------EEMRTLXXX-----------MARLSRARGIVLRTQDHAETDRIVVLLTPNFGRLDLLAKGARRLDRP
SGAALDVL--NLVDVIFYLR---SGLALLRAADLAGTFPNVRGDLDRLGCALAGVRWALRLVPRDAAD---------PDSYKLLLGFLSAL----ERGGP-PKQL--YLAYILGILSATG
HRPHL-DGCVRC--G----GE-----------------SDLTW-SPELGGLLCMGC----GGE--G----------EV------LTPRLVHTLRGLARL-PLSAAGKLR------AEEGD
LRAIEGLLQRFGEVQLSR-----------------------------------------XXX----------------------------------------------------------
------------------------------------------------------------------------------------------------------------------------
---------------------------------XXX------------------------------------------------MRVFTRTPKKPNSALRKVARVRLSNGREVTAYIPGE
GHNLQEHSIVLVRGGRVKDLPGVKYHIVRGALDAAGVEGRRQARSRYGVRRPKEG---XXX--MMRSRRYRELVATLERERVYPVREAIELMKKLATARFPETAEAAFNLGINP--SQHM
VRGACSLPHGTGKTVRVLVFARGEKIREAEEAGADYVGGEELAERIQKEGWLEFDRVAATPDMMPLVGRLGRILGPRGLMPSPKTGTVTQDIARLVRELKAGMIEFRADRYGIVHAPFGR
VDFETDQLQENLLVLTRAILDRKP-EGTKGKYIQRVTISSTMGPGIQVDTGELVKAAQAV----XXX----------------------------MQKTYMAKKEDAGTAFKRQWYVVDA
SEVPLGRLASKIATILQGKHKPTYTPHFDVGDYVIVINAAKVKLTGKKQDQKVYYRHTGYIGHLYTLTYRQLSARHPELPIKLAVRRMLPKNKLGRRMLRKLKVYPGADHPHQAQKPIPL
--NL------XXX----------------MILPETRLTVADNTGVKEIKCITVLG--KRRRGQIGDIIVGSVQRRIPTSDFEKGDIVRGVVVRTRAAFRRPDGSTLRFDDNAVVLVDKNL
QPVGTRVFGPVARELREKGMMRIISLAPEVVXXXMSLLFPKRTKYRKQQ--KGR-VKGRATRCTEVAFGDFGIQALAPARITRQQIEAARTALARATHRG-KVWIRIFPDKPLTRKPAES
RMGKGKGNVENWVAVVKPGTIMFEFAGVSEEEAKRIAKIVAYKFPIPTRLRRRFHLGGER-XXXMRHRRKVPKLSMTRSRRRSVLAGQAKALILYGKVDTTPARAKATQRLVERLVTWAR
RGD--------QAAHRLAFSVLQDKEATHKLFSEIGPRYKDRP-----GGYTRVLKLG-PRRGDGAEEARLTWV----------------------------------------------
---------------------------------------------------------------------------------------------------------XXX------------
-MIMAKLSRNELRKKRHRRVRKRLVGTPARPRLCVYKSLKHIYAQLIDDTR---GHTLASASTLEPEVRE-RIKS--------ADREAARLVGELIAKRARELGIREVVFDRAGYPYHGK
VRELAEAAREGGLIFXXX--------------------------------------------MTGMDDLIHALEEEHV-----K-EWPEFRPGDIIRIYERV----SEGA-RERLQPFEG
VVLRRSGSGTREMVTIRRIAAGVGVERTIPLHSPKLERIEVIKRH-QIRQSRPYWLR----RVTRLHKIQ--------------------------------------------------
--XXX-----------------------------------------------------------------------------------------------------MGLKGKNPVTPGQR
HAVLPDYSELTR-KPPERSLLVPLKRHAGRNSQGRITARHRGGGHKRKYRIIDFAR-EKRGVPARVVSVEYDPNRSAWITLLHYADGEKRYIIAPLELRVGDVVEAG------EDAEPRP
GNALPLKKIPVGSFIHNLELTPGSKGKIARAAGTAAQLLG-REGDRAIVRLPSGEVRLFHVECVATIGRVSNPDHKNVRHGKAGRVRHFGRRPRVRGVAMNAVDHPHGGGEGRTGEGGP-
PKSIWGWDTKGGHKTRKKRKASDALIL---KR----RK------XXX-MRVPGGVKHAKRRRKVLRLAKGFKGKRKSCYRIAKQAVVKALVHQYTSRRLRKRDMRRLWIIRIGAAARGQG
LSYSKFMGGLRKAGVGLN-------RKVLADLAVHDPEAFSQL--AKVAREAIGA-----------------------------------------------------------------
------------------------------------------------------------------------------------------------------------------------
-------------------------------------------------------------------------------------------------------XXX--------------
---MYAVIEIGGKQYRVTPGESLVHELIPGHAPGDKINFDRVLLVKN-----GDGVKVGRPYLPSAQVVGEVQEVGRLPKVVVQRFRPKKGYRRKKGYRQPYMRTKILSI-------GKG
XXX------------------------------------------MHEAERILAFSPRKAARIIRKVLASAVANAEHDFDMDPDRLVVVRAYVDEGPRLKRLNPRAFGRADIIHRRLSHI
TVVVA-----EK-----ED--XXX---------MFDAGLHPEDVLLRPILTEKS-WREMEEGKYTFEVHPRATKVDIRRAVEELFGVKVLAVRTLARPGKPRRTRMDRGFGRTKAEK---
--------------------RAIVKLAPGHK-----------------------------------------------------------------------------------------
----------------------------------------IDIVG---------------------------------------------------------------------------
-----------------------------------------------------XXX--------MAHKSSQGSTQNVHDSPGQRLGIKRFGGELVWPGCIIVRQRGTRFHPGRNVGMGRD
FTIYAKAKGRVQFA--GGKRK---YVNVIPLEEG--------------------XXX-----------------------MGRGYGSGHGGHESGRGTKGQGARAGVKVRPGFEGGQTPF
WMRFP----K-RGFKNP-CRV---EYAVVNVGELGAHFEPGDVVTLEALMARGIVKDPKAGLKVL-GEGELTKALTVKAKRFSRSAREKILAAGGK-------------VE---EV----
------XXX-------------------------------------------------------------------------------------------XXX------------MKARE
----LRELTDEELQGKVRDLKRKLLNLRFQLASGQLQNTAEIAKTKRDIARALTVLRER-----KR--------------GQDA------------XXX--MTLCLLGKKVGMTQWFDGH
GGAVAATVIQVEPSVVVQLKRPETDGYAAVQLGWGEVKEKRLPKPLQGHFRKAGVPP-RRRLYEARVEDPDAFQVGQTLGVEAF--SEGELVDVTGISKGRGFSGTIKRWGFGYRPRSHG
HKL-IRRPGTAGP-MGLRKVMKGKKMPGHFGAQAVTVRNLRVLKVDVERGLLVLQGSVPGPRKGVVKIRKH------------DA--------XXX------------------------
------------------------------------------------------------------------------------------------------------------------
------------------------------------------------------------------------------------------------------------------------
----MAAVPKSRRSHREVRQRRAHWRAHMVPGLECPHCHELRLPHRVCPHCGYYNGIPVVAVKEKG---XXX----------MKKKKHKSAAKRFKVKPSGKIFRRR--AGYVHKLSKKR
PQYRRQARRPVEVTGADARRLRRLLTS--XXX---MPKAKLYRFDALDAGPEEIEVPAEVFGGPVHKDLLYRAVRVFLANQRQGTAKAKTRGEVSGGGRKPWRQKGTGRARHGSIRSPIW
RHGGVTFGPRAHKVRLSLPKRMRRKALISALSARFKEGGLVVIDRLGF-PRPRTKEGITLLRKLECPE--RTLVVVAPDEYRVPVVKSFSNIPGVSCMRSDFLSAYHVLAHEGLLVTKGA
LDALAGRLQDV-----XXX-----------------------------------------------------------------------------------------------------
----------------MRTMLLYERYKQEIVPRLIKELGYKNVMQVPKVERVVINMGVG----KHDDPKVLEGAARNLAQLAGQRPVITRAKRSISDFKIRKGDAIGCMVTLRGVRAYEF
LNKLFNVVLPGIRDFKGLSPDSFDGRGNYSLGISEQLVFPEISYDDMVQVQGMDITIVTTAKTDREAYALLKALGCPFRED--------XXX-------------------------MSK
IGKRPIPLPEGVNVTVTEDE--VVVEGPHGRLVQRYEPQYVRVVVEDGKVRVE----RKGDRAVFRARHGLYRALIANMVHGVSQKWQKELEIHGLGYRARMEG-DTLVMELGYSHPVRY
RVPAGVEVEV----PD-PQRIVVRGIDKQLVGQVAADIRAARPPEPYRATGIRYRGEEIVRKAGKLGVK------XXX-------------------------MKVLLVKEVPGLGIPGD
VVEV-----------------------------------------------------------------------------------------------------------------KDG
YARNYLLPKGLATLPRPHEMARYEGLRAQYEAELADRRTRAQRLAEKLSGAQLTFSRRVHDEDRLYASVRPQEVAKAIEESFGEKV--DPRRIRME-PIEALGEYEVEVGIYEDIAAKIT
VRV----------------------RA----AD-------------------------XXX-----------------------------------------------------------
----------------MAREKIRIRIQSYDHELVDAAVRKIVETAKATRAKVAGPIPLPTKRRLYTVLRSPHVDKRSMEHFERKVHRRLIDI-REPTSETINALMEVELPTGIDIEIKL-
--XXX---MARRQPTKRK-KKAIKLERARVHVHSTFNNTILTLTDLNGDVITWKSPGTVGFSGSRKGTPYAAQLAAQALAREMKDFGIRSVVVTVTGTGAGRQAAVQTLRSAGIQVEEVR
NVTPVPHS----------XXXMARIAGVNLPAKKRIEVALTYIYGIGPSRAREILARTGVSPDTRVMDLTEQEVTALRHEVE-SYTVEGDLRRKVRDHIQRLIDIGCYRGLRHKTGLPVR
GQKTRSNARTWKGPRPAKAG---KKK--------XXX---------------------------------------------------------------MALTREEKQRIIEKFARHQG
DTGSPEVQIALLTERIARLTDHLKEHKKDFHSRRGLYLLVGQRRRLLRYLKREDPQAYNRLVQELGIRGVXXX---------MGKKRQPSYRIVVVEEAAKRDGRTVAEIGRYDPLAEPE
ELDLDVAAALDWLGRGAQPTPAARRLLSRMGVL-KAFHEQRYGRPTA-EA--------DR-------------N----------------------------------------------
XXX-----------------------MRKQRIGRVVSDRMQKTIVVMEESLVRHPRYRKYVRRRTKYYVHDERQLAHVGDIVRIEETRPLSRLKRWRLVEVIKRAEA-------------
---XXX---MGRSKKKGPYVHPKLLRKLERARK-GELAEIRTWSRASMIVPEMVGVTIRVHNGRSFVPVRITEAMIGHRLGEFAPTRTFRGHGGAKKKGPP--P---LKXXX--------
--------------------------------------------M-----KELLECGVHFGHRTRKWNPKMARFIYTERKGIHIIDLGKTLELFERAYSFVRDQVA--------------
--Q--------------------------------------------------------------------------------------------------------GKEVLFVGTKKQV
QATIEEEARRCGAHWVNRRWLGGTLTNFETIRRRILYMLELERNLEEGTFERLPLKERIKLEKELTKLRRNLDGLREMEKLPGVVYVVDPTVEVHAVREANILGIPIVAICDTNCDPDFI
DYPIPGNDDAIKATRLITSRIADAVIEGREGLQTTEA-------------------------------------------------PAAPEAESQQEKEEEAVASMDEIPLDEA------
-------------------ELEEHYEEMLEELIEEEDKEG-----------------------------------------------------XXX------------------------
--------------------------------------------------------------------------------------------------XXX--------MGQKTHPVGFR
VGVLRKWRSNWYVPDNKVPEYVKEDHRIREH-IRKNYRGAGIAEVLIERAVPERVRVIVRAARPGIVIGRGGSEIERLQEELSRMIG-REVRIGVMEVERPELEAPLVAQDVAFQIENRI
NPYRAMKETIRRVMAAGAQGVKIRISGRLGGADIARSVEMKQGRVPLQTLRADVDYGLAEAMTKYGVIGVKAWVFRGEV----------WSPKESREVS--------XXX----------
-------------------------------------------MAGEVRAYEMLYILRPDLDEEGRRGKIARVNQVIESQGGQVQGIDEWGPRILAYEIEHFREGYYVLVTFTLPADRVK
ELENRLGM-DDEILRWQVVRLNGK-------------------------------------------------------------------------------XXX------MAT---FD
IVIPGRDVPQDVRYGSKLVEKLINYVMWNGKKSLARRIVYQAFDLLERRGEGPA-LETFIKAVQNCMPKLEVRSRRVGGATYQVPFEVPPHRQTMLALRWIVQAARNRHEHTMPERLAAE
IADAARGEGAAVQKKLESHRMAEANRAFAHYRWXXX---------MTVADPIADMLTRIRNAIARGHPEVAMPSSKMRQEIARILQEEGYIEGWQVEE-RESYPLLRLRLRYLEQGTRVR
RSAIQGLRRVSRPSRRVYVRASEIPNTHAGLGICILSTSQGIMTGREARERRLGGELLCEIWXXX----------------MEGTTVIQRRLPKAEGGVVHAIGRRKESVARVYL-RE-G
QGRVWVNGRPADEYFSAFSFTEDYLNRHLFTPFYVTGTMGRFDVRARVEGGGVTGQLEALRLGIARALVGVAPEFKKPLKDAGLLTRDARAVERKKYGHRKARKREQYSKR-XXX-----
---------------------------------------------------------------------MSHPEWD--------------------------------------------
-----------------------------------------------------------------------------------------------------------------------L
VERAVHLIEEKKGGRPVLLDLRETSIPTSYFLVAEGDNPVHVRAIAEEL---LEKLPLEPLHVEGLGQGRWVLLDYGDFVVHLFERQARDFYDLEGLWPD-RVLN------WEDRPLSRP
--------------XXX---------MRVLGLDVGDRRIGIALSDETGTVAQGRGVYIRQGGE-EDLSYFVELCR---REGVEKIVVGLPLHMNGSEGEQAAKARAFGEALGARTGLPVE
FLDERLTTVEANRVLREAGLREQKKRRVRDQLSAVLILQAWLDFRRFKSA---------XXX----------------------------------------------------------
------------------------------MIERIRRYLASVRAEVQRVSWPSRREVITFTVLILLMVVVLGLYLGLVDAVVQQILRLLIG------XXX--------------------
----------------------------MEVVFFLDCLALIGLILLQMSEHATLGGAFGAGM-SSTVFGRDTTRDP---KKLATGVLGAIFLALGLTLALI-------------------
------------------------------------------------------------------------------------------------------------------------
---XXX-----------MLQRIRQVFAVEELRRRILYTLGMLLVFRIGSFIPVPGVDTKQLAEALSGAFG--AGFFQFFNLFTGGALQRFSLFGLGVIPYINASIILSLLIPVFPKLKEL
-QQQGREGRRKLTQYTRWGTVALALLQSYAMSYLV-------IRYGLAQ-P-----TV---GFFLTSIVALTAGTIFLMWIGERITENGIGNGISMLIMAGIIARFPGQLQQMYL-----
EISA-GTVSPI-----------------------------------WALGLAVLFVVVIAG--TVIIQQGQRKIPIQYAK-RTAGRRVYGGHTAHLPIRVNQGGVIPIIFASAILTLPSS
IAAWVP--GLGW----------LQS---YVA-------PGSLIYLIAYVILIFFFTYFY------SSLVF--------------------------------------------------
-----DPQDLAKNLREAGGFIPGVRPG-ESTARYLTDVTGRLLLVGALFLVAIAVLPYIFQAA-SGITS---FYLGGTSLLILVGVGIDTIMQIEAHLVMRQYESLVKGTA--FLGRKRG
--XXX--------------------------MKIVARNRRARHNYTIEETYEAGIALTGSEVKSVRAGRVSLDEGYAKVEE-GEVWLYGVHIAPYEASS-YFGHEPERPRKLLLSRKEIS
RLIGKTTRAGYTLVPLSLYFNERGYAKVELALAKGRTKVDKRRKLIEEEEERRARQALRRFERGG--XXX-----MERVVITEGPEETIRLGEELAGRLAEG---DVVALVGGLGSGKTT
LVKGIALGLFVRQA--VTSPSFLLARTYQ-GR--IPLHHLDAYRVQHV-DEFREAGLEEFLPPEEG-ITVVEWADRVAELIPP-GSLWIHFTYLDG-E------RRKLTIRR--------
------------------------------XXX---------------------------------------------------------------------------------------
------------------------------------------------------------------------------------------------------------------------
------------------------------------------------------------------------------------------------------------------------
------------------------------------------------------------------------------------------------------------------------
--------------------------XXX--------------------MLAYAQTAGD-------AQAGQSLISLVILLVV-FAAIFYFLLIRPQRRRQKEHQQLISSLKRGDRVVTAG
GIHGTIEKI-DEGTVILSLEE-GAKIRISKSSIVEKVKK--------------------XXX------------------MPSK-EVIRARGEVIEVLPDSMFRVRLD--NGHVALCRTS
GRMRKHFIRVVAGDRVVVEFSPYDLTRGRIVYRES-----------XXX-----------------MRKVRKGDRVKVISGDDRGKLGKVIRVYPERERVLVEGVNIVTKHQRPTQTVRE
-PGIIKREAPIHWSNVRVICPE---------------------------------CGVPTRIGFAVV-EG------------------------QKLRKCRKCGATFE------------
------------------------------------------------------------------------------------------------------------------------
--XXX-----------------------------------------MYLEARARAALRGA-----LSAL----GVPSPGQ---IPIDRPPRPELGDLSTRLAYLLTKETGAPPQEVAQAL
AEELSKHPD-------LEDV-----RAEQGFVNLRFRPQALWE-ALRVILRQGEAYGRQDLGKGRKLQVEFVSSNPTGPLTVGHGRQAALGDVLAELFSQLGWEVTREYYLNDEGRQIDL
LAQSLWARYRQALGED--QPLPEGGYQGDYLIPIGEELARSWGD-----RYPNWNE--EAQGVFRKQAVDRMMRMIKEDLAAFGVRF-------DVWTRE------GDLH------RRGL
V-RETLKELQRRG----AVYEKDGA-LWMRSREHGLARDPVLVRSDGSPTYLMVDIAYHVDKY-RRGFVRVVDVQGADHAEEQKQVKLALRILGLPEGFLDYCVHQFVTLRGREGVERMS
TRAGHFIRLGDLIRE----------------------------LGRDVVRYFMVMRKPESHLTFDYELAKKTSMDNPVYYVQYAHTRIASIFREAEKSGEFLP-----PHASHVTEVDLS
PLTDPAELALIKELDRFPDVLAQAA-GFAPHLLCEYLEGLAAVFHPYY---TRVRVL--GQGRATPARLALLAGVRLVLRRGLSILGVSAPEEM---------------XXX--------
-----------------------------------MRFDIVTLYPEMLRPFFSQGVLLGAQEKGLIEIQLHDLRVFSPDPRGIVDDRPFGGGAGMVMRPEPFFRAVDAISQ---------
-------------EVGGRP------------FVILLSAQGVRFEQGLAKRL-ARHRAVTLLCGRYEGVDERVAG-MADLELSIGDYVLAGGELPAAVVVEATARMIPGVVGRHASAATDS
FYQGPQLGFPQYTRPRTFRGMRVPEVLLSGDHERIRRFRMREAWRKTLRHRPDLL-GLRLEA--PTT-----------------------------------------------------
------------------------------------------------------------------------------------------------------------------------
-----------------------------------------------
>Caldimicrobium_sp_5 num_genes:71|genes:ADK,AICARFT_IMPCHas,ATP-synt,ATP-synt_A,Adenylsucc_synt,Chorismate_synt,EF_TS,Exonuc_VII_L,GrpE,Ham1p_like,IPPT,OSCP,PGK,Pept_tRNA_hydro,RBFA,RNA_pol_L,RNA_pol_Rpb6,RRF,RecO_C,Ribonuclease_P,Ribosom_S12_S23,Ribosomal_L1,Ribosomal_L13,Ribosomal_L14,Ribosomal_L16,Ribosomal_L17,Ribosomal_L18p,Ribosomal_L19,Ribosomal_L2,Ribosomal_L20,Ribosomal_L21p,Ribosomal_L2…
--------------------MNIVFLGPPGAGKGTQAKILIER----YGIPQISTGDMLRE----HRAKGTELGKQAQEYMDRGQLVPDE---IILGMVKERLSQPDCER--GFILDGFP
RTVAQAEALDRI--LAEMGKELNFALALIVPDELLVERLTGRRTCKNCGMMYHIKYKPPK--VEG----KCDVCGGQLYQRADDNEE-TVRNRLMVYHEQTA-PLIEYYKNKGILRE---
-----IDGSKSIEEITQQLISILEGKA---------------------XXX-------------------------MAEDLKKMYRTIVADHFPSELRITFGD----QTLIYKKRTWDLE
VA-PGEVERRGLRYGENPDQEAALYELVAGNLILGECEFIKPGLGLVSSLKEADFIQFGKHPSKTNLTDVDNSLNIMRYLMEKPCCIIVKHNNPCGVAYGNTL-EEAFYRAFSADRVAAF
GGAITFNRPVDKATASAVVEHYFEVLSA--PDFEDGAIDILTKRKDLRIIRIKRMDRLAE-YANYPVVEFKSLMDGGLILQVSQKNLIRSKADLKPAVAVK-------------------
------------------------------------------------------------------------------------------------------------------------
-----------------------------------------DGVEYRCVREPDEREIRDMLFGWAVELGVTSNSVLFVKDERTIAIGTGEQDRVGCTEIAIFKAYRNYSDWLCYQKHRIS
YKQL-------------------------------------------------------------------------------------------XXX----------------------
------------------------------------------------------------------------------------------------------------------------
------------------------------------------------------------------------------------------------------------------------
---------------------------------------------------------------------------------XXX------------MEHPILFLTLI----LEKLGLPSG
F----------------------------------------------------------------------------------------------------------------------H
YYEHPEKYG----ILAILF--------APHMVHSYFVILLILLLAFFGTRKR---E-FIPSGLQNLLEIAIDSIYNFCKQNLPHD--KLDKLMPTIFPLITAYAFYILFCNLLGL--VPG
-------------FMSPTANINVTLGLTLITIVYYHYLGLKYK---------------------------------------------GLA-YFKDFLGPIPWLIP--------LMLP--
------AEIFSHVGRILSLSFRLFGNLLSKEILLGILT-------------------MLG------------------------------------------------GKFLA------P
LPVMILGVAVGFIQTFIFVLLSLVYFAGAVEEH-H--XXX--------------------------------------------------------------------------------
MSVVVVVGT--QWGDEGKGKIVD-----L-------------------------------------------------------------------------------------------
------------------------------------------------------------------------------------------------------------------------
------------------------------------------------------------------------------------------------------------------------
---------------------------------------------------------------------------------------------------------XXX------------
------------------------------------------------------------------------------------------------------------------------
--------------------------IFNED------------VQSKAYEPLKDVFRPGHADFSYFMKY-GIRDHRGG-GRASGRETVARVAAGAIAKRIL-EEY-------NIRVIGYT
LSLGGIKAQT--IDLE---------EIE-----------------KNPLFCPDKSVVPKMIELIEQTRKERDSIGGIVEVLAQGIPCGLGEPVF--DKLSADLAKALCSIPAVKGFEIGA
GFRVEKLKGSQNNDPISSS-----G-----FLKNDAGGMLGGISTGQDLVVRIAVKPIPSIAKPQKTVNL-KGEDVEITVGGRHDVSAIPRIVPVATAMVRIVLADHLLR-QLAYLAFRA
RLPFPNFFSSQPRXXX---------------------MSQISIELIKQLRERTAAGFSDCKKALEEAGGDIEKAIDILRKKGLVIAAKRAGKMAKEGIV---------------------
------------------------------------------------------------------EAYIHTNKKIGVLVEINCETDFVARTEEFKEFAHNVAMQIAATNPISITREEVP
PEVLEREKRIYEEQLREAGKPEHVIPKIIEGKLEKFYKENVLLEQPFIKNPE--LTIQDLLNELISKTGEKIVIRRFVRFQVGE-------------XXX--------------------
------------------------------------------------------------------------------------------------------------------------
------------------------------------------------------------------------------------------------------------------------
------------------------------------------------------------------------------------------------------------------------
------------------------------------------------------------------------------------------------------------------------
------------------------------------------------------------------------------------------------------------------------
-------------------------------------------------------------------------------------------------------------------XXX--
------------------------------------------------------------------------------------------------------------------------
------------------------------------------------------------------------------------------------------------------------
----------------------------------------------------------------------------------------------------------------------XX
X-----------------MKNKEILIATTNLGKVREIEPLLREL----GFLEIKTLKDVPP---IPQAEEKGKTFLENALEKAKYYAQHFNILTLADDSGLEVEALGGAPGVYSSRFAGE
------NSTDEENIKKLLKLLEGVSF----EKRKARFVCVIVVYHP--SGKWIYSQGEWEGYIAEKPRGKEGFGYDPVFLVPEYNLQKTAAELTKEEKNKISHRAKAIRALVPKLKEFLE
NL----------------------------XXX---------------------------------MKKVLAICGPTATGKSELAVKLALRFNGEVINFDSQQFYKGLDIGTAKPKEEEK
RGVPHHLYSILLPDEE-MNAGKFIKLADSVVEDVWRR--------GKIPILVGGTGLYLRAFEYG--LFEV-EIPKEVRERVRALVKED-LFRAYEELKRLDPEYAKKISSKDFIRVSRA
LEVWLA-TGKPFSEF---HSKHSFAKAEPRYPILKIGLILEREELYNKIDKRVLEMVERGWVEEVKALLGQG-YQPSAKAFKAIGYKHI-------------------------------
-------------------------------------------------XXX--------------------------------------------------------------------
------------------------------------------------------------------------------------------------------------------------
-------XXX--------------------------------------------------------------------------------------------------------------
------------------------------------------------------------------------------------------------------------------------
------------------------------------------------------------------------------------------------------------------------
------------------------------------------------------------------------------------------------------------------------
------XXX------------------------------MWVFCGLGNPGNKYERTRHNFGFMVVSSFAEK---------------HSLRFKYEKLY-----PAEVAEF---PGKCLLFK
PMTYMNLSGMAVKK---LVHKQGIKPEELLVIFDDMDLPLGKLKILPKGGAGGHNGVKSIISELGVDTFPRLKLGI----GRPP----SGI-----DPKEYVLSPFTSEEASIVKQVVDL
AINALDDLLQEDLLKVMTKYNSLK-------------------------------XXX--------------------------------------------------------------
-----------------------------------------------------------------------------------------------------XXX-----------MKRSV
ELIKPEGIKLHEDSQLPYYGKFVIEPLERGFGITLGNALRRVLLSSVPGYAITEARIEGAPHEFVSLPGVLEDGSEIVLNLKGVRFKL----IGDGPFFGKIEKKGPGEVKASDIKLLNG
AGGVVNPDHHILTLTT-DRSITIELKIESGRGYAPAEYKKG----HKPGVILIDGIFSPITRVNFTVTQARVGKISDYDRLILEIWTDGTIDPKEALAYSAKVLIEQFAVFTGGIELPEI
S------KPAGDVSSLF--KVCSVLNMTIEELELSGRAYNCLKSAGINYVGELVKYTESELLKLRSFGKKTLDEIVEKLSQYNLRLGMKEID--WKPRTQVS-------------XXX--
------------------------------------------------------MARVTVEDCLKVV--PSRFKLIHLVMKRVKQLREGVEPLVKA-DNREIVLALREIAAGLITPE---
------------------------------------------------------TIDRYAKK--EKTTSPYDIAEILKQKSLKP------------------XXX---------------
------------------------------------------------------------------------------------------------------------------------
------------------------------------------------------------------------------------------------------------------------
------------------------------------------------------------------------------------------------------------------------
------------------------------------------------------------------------------------------------------------------------
--MNPQLEDIKRRMDKALKTLKEELSHIRTSRASIALLEGIKVDCYGTKMSIPQIATVNVIEGKILHIQPWDPNLLKEIEKAIQKSDLGLTPTSDGKSLKIVLPPLTEERRKELLKVVGK
LAEEARIAVRNIRRDALDKLKAAKKNKEISED-------EYNRLEKEVQKITDEFIKKIDQALAEKE-----------------------------------------------------
-----------------------------------------------------KEILTVXXX------------MKLKSSQAIVLSAEPFNEIDLKVEFLAP-SGKVIAVAKGGRKSKRR
FLNLFSEL--NILRVNLRKSIK-TIFPIIDSADLLYQVVSPWFDRQKFEFFSQLAELLSYLG-RGVPE---------DRVFSFWVSFIKMA----DTNPI-SEEI--TFLLELKILKHLG
YPPKI-DECVSC--G----RK--------PN-------RVFYF-SVDRGGIVCYSC----RDD--N----------AVP-----LLLDEVEGLRSYLVLSDPRDVFSLP------PPSSK
LSNLVRQ---FLGYYLGY---ACNKISL--YEEKHIIY---------------------XXX----------------------------------------------------------
------------------------------------------------------------------------------------------------------------------------
---------------------------------XXX------------------------------------------------------------------------------------
----------------------------------------------------------XXX-MARRGKRYRGALAKVDRTRKYTFEEAVKLALDTATAKFDETVEVAVNLGVDPRHADQM
VRGSVVLPHGTGKPVRVLVFAKGEKAKEALEAGADYVGDEDLIKKIQEEEWLEFDKVIATPDMMPQVSKLGKILGPRGLMPSAKTGTVTFDVAKAVRDVKAGKVDFKVDRGGVVHAPAGK
VSFGEKKILENLAAFMDALIKAKP-PAAKGQYIKGIAISTTMGPGIKVDVNDVRNLLQKYSGD-XXX-----------------------MVKGLTTQTPWVKKEE----VQRNWYLIDA
KGKILGRFASQLAYLLQGKHRPDFTPHVDQADFFVIVNADKIKLTGKKLDQKIYWRHSGYMGGLKLETARRLLERKPEMLIYLAVKRMLPRNRMRAKLLKKLKIYAGPSHPHAAQNPQPL
--EI------XXX----------------MIRQQTYLNVADNSGAKELLCIRVLGGPGRQYGTVGDIIVASVKDALPNSKVKKGDVVRAVIVRTKKEVQRPDGTTIRFDENAAVLINQHK
EPIGTRIFGPVARELRAKGFMKIISLAPEVLXXX-MLLQPKKTKHRKQQ--KGR-VRGKASRGYTLAFGDYGLKVLEGGWLTSQQLEAGRVAIVRTARKGVKIWIRVFPDKPITKKPAET
RMGKGKGPVEGWVAVVKPGTIIYEISGVAPEVAKEALRIAGSKLPFKCKIVSREEL-----XXXMRHRKLSRRLTSTSEHRLALMRNQVGDLLRHGRIVTTLPKAKELRRYVERMITLAK
RGD--------LASRRRALAFIQDKALVRKLFSEIREKYLDRP-----GGYTRIVRLT-ERRGDGALLAMIELVEEKLTFKKSKKTSERLKKMNEFIERKKKELQ---------------
--------------------------------------AKEAGKESVEQTSSQVEETVQGPKEEKVEGSNVEEAKA-----------------------------XXX------------
---MRPEKKVEARLRRKKRVRKKIFGYPERPRVSVFRSHKHIYAQIINDVE---GHTLVALSSLSPEVRQ-KVEELKKKGELKGKVEVAKLVGRLLAEKAKQRGITKVVFDRGGYKYHGR
VKALAEGLREGGLEFXXX------------------------------------------------------------------------------------------------------
------------------------------------------------------------------------------------------------------------------------
--XXX-------------------------------------------------------------------------------------------------------------------
------------------------------------------------------------------------------------------------------------------------
------------------------------------------------------------------------------------------------------------------------
--------------------------------------------XXXMPRAKGGPKTKRRHKRLLKLAKGYWGQRKNVFRRAKETVERALVYAYRDRRQRKRDFRRLWQIRINAGARQHG
LNYSMFMGGLKKAGIELD-------RKVLAYLSMKEPETFAKL--VEIAKSKWQ------------------------------------------------------------------
------------------------------------------------------------------------------------------------------------------------
-------------------------------------------------------------------------------------------------------XXX--------------
---MFAVIRTGGKQYVVEPGMKLVVEKIDG-EVFQEVEFSDVLLINK-----GDEVLVGQPKVEGAKVVAKILEHSRGPKVIVFKKKPKKGYKRKKGHRQWYTLVEIKEI-------IV-
XXX-------------------MARYVLISPYKARLVIDTIRGKRVDEALNILNSMPKKGARIIKKVLLSAVANAENNYGMDPDKLYVVRAYVDEGPRLKRIWPRGWGRASRILRRMSHI
TVEVE-----EL--DIRGKRRXXX------------------------------------------------------------------------------------------------
------------------------------------------------------------------------------------------------------------------------
------------------------------------------------------------------------------------------------------------------------
-----------------------------------------------------XXX--------MAHKKSGGASRNGRDSESKRLGVKRYDGQFVKAGEVIIRQRGTKVHPGFNVGLGRD
YTIFAKINGVVKFETRHGRKV----VSVYPISQA--------------------XXXMKDSLINLSNLKPFYGAKHREKRVGRGHGSGH-GKTSGRGHKGQKAREGLDIKLFFEGGQTPI
IRRLP----K-RGFKNI-FKV---EYAVVNVGQLGKIFSPNDVVDENALRDKGLIKGKGKPIKLL-GDGEIDIPLTVKVHAVSKSAKDKIERAGGR-------------VE---LINKAY
KVKV--XXX------MARRCEICGKGPSCGNQISHSGKRSSRWWYPNIQRVKVKLSD-GTVKRMKVCTRCIKA-------------GKIQKAVS------XXX------------MKAKE
----LRELSIPELKERVVKLREELMNLRFQKTIHRLENPMRIREIRREIARVLTILREK-----ER--------------GANQ------------XXX---------------------
------------------------------------------------------------------------------------------------------------------------
---------------------------------------------------------------------------------------------XXX------------------------
------------------------------------------------------------------------------------------------------------------------
------------------------------------------------------------------------------------------------------------------------
---------------------------------------------------------------------XXX---------MPKMKTNRSAAKRFKVTGTGKIMHKA--SGKRHNLRKKS
VRAKRRLSKDNELFKSYYYHVAPLIIDKFXXX----------------------------------------------------------------------------------------
------------------------------------------------------------------------------------------------------------------------
----------------XXX-----------------------------------------------------------------------------------------------------
------------------------------------------------------------------------------------------------------------------------
-----------------------------------------------------------------------------------------XXX----------------------MADVSR
IGRKPIEIPPQVKVEIKEDG-LVRVEGPKGVLEKKIPP-LVKVVKEEHLLRVEMDIPRKKLLNKAKAFQGLARSLINNMIVGTTQGFTKALDIVGLGYKAELKGNDEIVFSLGYSHPINF
KLPSGISAKVERGTGEVQVRVILSGIDKELLGQVAANIRKLRPPEPYKGKGIRYADEIILRKAGKSGKGGKGGKKXXX-------------------------MEVILRTDVPKLGKAGE
IVKV-----------------------------------------------------------------------------------------------------------------KDG
FARNYLLPKGLALPVNQKTLKALENQRKIILAKAERERKKAQSLAEKLSGFTLTFYRKVIEGDRIYGSITAQDVVKALEEK-GFNL--EKRMVLLDQPIKQLGTYEVPIRLGADVEVKIN
LEV----------------------IE----EK-------------------------XXX-----------------------------------------------------------
------------------------------------------------------------------------------------------------------------------------
--XXX----MAKAKAKKK-KVKRTVSEGIIHIHSTFNNTIVTITDRQGNVLAWASGGTEGFKGTRKATPYAAQLALQSALKKAQPYGLKEVWVYVKGPGPGREAALRALQGSGLKVTLIK
DVTPIPHDGCRPPKRRRVXXXMPKIAGVDIPERKPVEIALTYIYGIGRTQAQAICTKAGIDWFKKVKDLTEDEINRIRQIVEREYKVEGDLRKEVRQNIQRLISIGCYRGLRHQRGLPVR
GQRTRSNARTRKGPRPGSLR----RKKK------XXX-----------------------------------------------------------------------------------
----------------------------------------------------------------------XXX-----------------------------------------------
------------------------------------------------------------------------------------------------------------------------
XXX---------------------MGKRKEFIGTVVSDKMDKTVVVLVETMVRHPLYEKLVKRRKKYMAHDENNECRVGDKVLIEETRPLSRRKRWRVKKILEKAKVLSNEQTE------
---XXX-------------------------------------------------------------------SMVGHKLGEFAPTRTFKGHPADKGKVKG-VK---KKXXX--------
--------------------------------------------MSHITMKQLLEAGVHFGHKTSRWNPKMKPFIFGERNGIHIIDLQQTLKYFEVAYEFVVNLTS--------------
--N--------------------------------------------------------------------------------------------------------GGKILFVGTKKQA
RDAIKEEAQRCGMPYVEYRWLGGTLTNFRTIRQSVEKLKRIEGWFADGTIERFPKKERLKLERLKAKLERNLAGIKNMETLPDAVYIVDPAHEEIAVREARKLKIPIVAIVDTNCDPDLI
DFIIPGNDDAIRAIKLITGKIADACLEGYEIYKERVA---------------------------------------------AKTDKEATLEQEFLKEEERSEEILKEILEEE-------
-------------------EKEISYEEAAEKFLAE----------------------------------------------------------XXX------------------------
--------------------------------------------------------------------------------------------------XXX--------MGQKVNPIGLR
IGITRTWESRWVAKPSEFPKYVYEDYKIRKY-IKEKYYHAGIPKIEIERAG-TNVRIVIYSARPGIVIGKKGAEIEKIKSELKQKFKDRDIEVVVEEVRRPELEAQLVAENIAQQIEKRV
SFRRAMKRAVALVMRYGAQGVKVECSGRLGGAEIARSEWYRVGRVPLSTLRADIDYGFAVAVTKYGSIGVKVWIFKGEV-----------LPEKAGQERIVI-----XXX----------
--------------------------------------MFEIPKVNRFRRWETLFIIHPDRVEE-RQNIFEKLKQIIESKKGEILKLEEWGMRKLAYPIAKKKTGYYVLAEFYGLADLPK
ELENFFRI-DERVIRYIIVKLDDRYIPEAQAQA----------------------------------------------------------------------XXX--------------
------------------------------------------------------------------------------------------------------------------------
---------------------------------XXX------------------------------------------------------------------------------------
--------------------------------------------------------------XXX-------------------------------MERIYATGKRKTAVARVWL-MP-G
TGKVVVNGKDL-----------------------------------------------------------------------------------------------------XXX-----
-----------------------------------------------------------------------MEVER--------------------------------------------
-----------------------------------------------------------------------------------------------------------------------L
KELIIKLLEDKKAEEILPIDLRKKVDFTDYFLLCSAHSTKHAQGLADYVMLELEKIGIMPFSIEGLELGN--------------------------------------------------
--------------XXX-------------------------------------------------------------------------------------------------------
-----------------------------------------------------------XXX----------------------------------------------------------
---------------MEEKGKVGESS--IGFIERGKLFLKEVKIEAKRITWPVRKQVLISTATVIFLSLFIGAYLGLLDMIYNFIISIILR------XXX--------------------
------------------------METLLIVFQVILAILIVLIVLINVTKGSEYGAVFRG---AEAIFGGAGPTNF---LNKVTIVLVILFFLNSLVLTKYQTFK--HK--P-AVPE---
---VKLEEKVPT------------------------PKHIP-IPP----SQPLSPQPS-------------PA--PDKK-----------------------------------------
---XXX------------------------------------------------------------------------------------------------------------------
---------------------------------------------PIVAEP-----GM---TFRLLTAITLTAGTLFLVWLGEQMTEHGIGNGISMIIFAGIVAGIFPAIARSLK-----
FIQT-GEFSLF-----------------------------------AFLLIMMLLFGILAF--TCFMELAQRRIPINYAR-RQVGRQIIGGQASYLPLKVNTSGVIPPIFASSVLMFPAT
IANFV---PISF----------FESLAKFFN-------PSSLIYNAIFVVLIIFFAYFY------TAVIF--------------------------------------------------
-----NPKEVAENLRKWGGFIPGIRPG-RQTEEFLEKVLTRITAIGALYLALICILPNFLVYN-LALP----FYFGGTSLLIVVGVALDLVGQIEAHLLSRQYEAFIKHAK--LKTQIRR
--XXX---------------------MAEGVKKIVCTNRKASHLYEIEETYEAGIVLEGWEVKSLREGRANLSDAFARVVD-GEVYLYNFHISPYPHSREAKLSDPTRTRKLLLHKREIK
RLAGKVQLKGYTLIPLKVYFNSRGIAKVELALARGKKVHDRREDIKRRELERELKRMHKGRIK----XXX-MSKTISLEFITSSQEETEELASKLGKYLKPG---NLLLLFGDLGSGKTT
FIKGLCKALEVPEDTLVVSPTFSLINIYE-GR--YPVFHVDLYRLSE--EEVLELGLWENL--EEG-IIVVEWADRLTFIPNKVDPLYLFFEHLNL-N------KRKIKVQG---SQEWL
YILKELERDAQSDKQALPHAKK--------XXX---------------------------------------------------------------------------------------
------------------------------------------------------------------------------------------------------------------------
------------------------------------------------------------------------------------------------------------------------
------------------------------------------------------------------------------------------------------------------------
--------------------------XXX-------------------------------------------------------------------------------------------
-----------------------------------------------------------XXX------------------MAKE-DVIHLEGKVVEALPNGMFRVQVE--TGHTVLAHIS
GRMRVHYIRILPGDTVVVELSPYDLTRGRIIYRGSKKEWETGRER-XXX-----------------------------------------------------------------------
------------------------------------------------------------------------------------------------------------------------
------------------------------------------------------------------------------------------------------------------------
--XXX-------------------------------------------------------------------------------------------------------------------
------------------------------------------------------------------------------------------------------------------------
------------------------------------------------------------------------------------------------------------------------
------------------------------------------------------------------------------------------------------------------------
------------------------------------------------------------------------------------------------------------------------
-------------------------------------------------------------------------------------------------------------XXX--------
------------------------------------------------LSPLRVGLLRRAIEKGLIEVEVLNLRDFAMDKHRTVDDEPFGGGEGMVFKPEPLYHAIQKVK----------
-------------EKDPNT------------HIVYLSPQGKLFNQRAAESL-AKHKSILFICGRYEGIDERIRENFVDEEISIGDYVVFGGEVASLVVIEAVARLLPGVVGRKDSVDKES
FTSG-LLKYPCYTRPRDFLGYKVPDVLVSGDHAQIEKFRRQSSLKITLQRRPELLRSADLSY--EDYDFLRSL-----LEKQRVYLFLLHYPVKNKEGNQIVSAITSLDLHDLSRLARTY
GLKGVFVVQPQSEQREIAERICKHWKEGFGAKYNPTRREAIKLVKLFENLDLAVAEVEKECGEQPILVATDASPKRKY---------ISVEELRKLLWEKPIALILGTAWGLCEEFFDRC
HYFLEPIWGRLDPYNHLSVRSAGSILVDRILGIYSFWKKKTY-----
>Candidatus_Acetothermia_bacterium_13 num_genes:71|genes:ADK,AICARFT_IMPCHas,ATP-synt,ATP-synt_A,Adenylsucc_synt,Chorismate_synt,EF_TS,Exonuc_VII_L,GrpE,Ham1p_like,IPPT,OSCP,PGK,Pept_tRNA_hydro,RBFA,RNA_pol_L,RNA_pol_Rpb6,RRF,RecO_C,Ribonuclease_P,Ribosom_S12_S23,Ribosomal_L1,Ribosomal_L13,Ribosomal_L14,Ribosomal_L16,Ribosomal_L17,Ribosomal_L18p,Ribosomal_L19,Ribosomal_L2,Ribosomal_L20,Ribosomal_…
--------------------MRIILLGAPGSGKGTKAEKIVNH----YKIPHISTGDLLRA----EVAADTDLGRKAKAIMDGGGLVSDD---IVLGMIAKRLEDDSYAE--GFMLDGFP
RTLSQAQSLDAL--LTQLGQPVDIVIFFDVDYGEIMQRLLARK-------------------------------------RADDTEE-TIRKRLEVYEAQTA-PLIDYYKAKGNLRT---
-----VQGSGEVDAIAQHIFQILDEVR---------------------XXX---------------------------------------------------------------------
------------------------------------------------------------------------------------------------------------------------
------------------------------------------------------------------------------------------------------------------------
------------------------------------------------------------------------------------------------------------------------
------------------------------------------------------------------------------------------------------------------------
-----------------------------------------------------------------------------------------------XXX----------------------
------------------------------------------------------------------------------------------------------------------------
------------------------------------------------------------------------------------------------------------------------
---------------------------------------------------------------------------------XXX------------MEKLGEELIAT----LQVGPWRIS
F----------------------------------------------------------------------------------------------------------------------D
---------------------------LPAVAVGVGVTLVLTALALWLRRGL---P-RDPEGPLSKRASFVAAVHETAETQLVAG-F-EQPLRQRLLPLIAVLFFYTLFCNWVGILPVPY
-------------IVSPTQNLNIPMSLAIMVYVLAHYYGLRTR---------------------------------------------GVRLHLRSYLQP----HP--------ALLP--
------MNVVGDMGRTLSHGFRLFGNILGGAILTTLVPTLLARVV----------YFIPA------------------------------------------------ALFFG------V
LLDGFFGIFVGTIQALVFALLASAYINLAVSS-----XXX--------------------------------------------------------------------------------
------------------------------------------------------------------------------------------------------------------------
------------------------------------------------------------------------------------------------------------------------
---------------------------------------------------------PTEDTAAG-GEHLREVGKEYGTTTGRPRRCGWLDLVALRYACRINGFTGLALTKMDVLRGLSE
VKLCVAYRTGEGRTDVFP-TRTGELMEVEPIYESLPGWKEDLSRAREEDDLPRAVRSLLAAVEGHVGVPVRLVGVGPAEEEIVTLE-------------------XXX------------
------------------------------------------------------------------------------------------------------------------------
------------------------------------------------------------------------------------------------------------------------
------------------------------------------------------------------------------------------------------------------------
------------------------------------------------------------------------------------------------------------------------
-------------XXX----------------------MEVTVELVKKLRAETGVGIMDCKEALNKADGNYDKAKQILRTEGKEFLARQ-TREAKEGQV---------------------
------------------------------------------------------------------GAYIHHSGKVGVLVELASNTDFAANSKDFQTFLKDVAMQIAASKPRWVRPEDVP
EEVLQEEREVLHQQAEKEGKPPAIAEKIVEGRLQKFFEENCLLKQEYIKDQS--LKVEDILGELGAKLGESIGVRRFVRYEIGEE------------XXX--------------------
---------MARQVTHEDGLLRVSFNYEPRLVEMVRGVPGRKWHPRDKTWTIPSTQVVQVVDLLLPAGFEFDRDTLELYERHKDLHEDHYTVSRLNAEARAALAR--AFPAPVWLVGEIS
GFSKSAH------KNIVDFQLVDRDEEGRTLAQVNAVLFHSQRQAIQDKLAREGQ-------PFL---LEDEITVRVQVQVELHPEWGAFRVVVQDIDVAYTLGEAARRREEILRTLSAE
GLLERNSSLPFPVIPLRVGLITSPGSDAERDALNTLQESGYAFHVTVHGARVQGRETEPTMLRALAW----FASRA----S--DFDVVLICRGGGSRTDLAWLDSLALGREVAAFPLPVV
VGIGHENDRSVLDEVG-RRAK--TPTAAAQILVGQVAETMDHAARTCARAIEIVGTRLVAETDRTNGRAQRLAQT----------------------VKQALTHAQRDLH-HGRHRLLQG
-ARALLNRTRQAQAARVGGLPRAAGYM-------------------------------------------LGREHTHLDAACR-----------------------RLLHASRGHIAREQ
ERTSVRTRRLELVHPRRVLERGYALLR---S-RQGRVVTAPEHAPAGETLVAELRT---------------GRLHLLSEGPDKEQEGEQ--------------------------XXX--
-------------------------MNERDQEMEEHTQ-----------EEQQQQPEEERQEN------------DLQAKLTEKEKE------TQELRDK--------------------
----------------------------------------------LLRLRADFENYRKQ----MDRNMNALARRVSDQEIVDF-----------------LPVYDSMDAAFR--AYR--
---RAE--DAQAFVEGMERIFAQFSETLERKGCRAFG-SRGEKFDPARHEVLIAVEAPE-ERDTILEEFERGWYRGDQVLRPAKVKASLGKE---TNTGGEDDGGNEGKSNRD-----XX
X-----MSLRRLAGAEGRQNGVTILLGTRNTHKLAECMRILGEI----PGVAWTDPQRCP----FPEVMETGASLEENAHLKAKQAAEATGLPTLAEDSGLEVAALAGAPGVRSARYAGE
------DKNHQANTRLLLQELQDT------ADRRAQFRTMVVLALP--DGRTWQAEGVLPGTISRSPRGQWGFGYDPVFVPLGMQ--STLAELSPEEKDRISHRRRALEAIRPAVLELAK
GDS---------------------------XXX----------------------------------MSVLLLVGPTAAGKTAVSLQVARKAGAEIISADARAVYRGLEIGTDRPSSEAL
RAVPHHLVGVLDPRET-YDAAQFRRDCEKLVAQIHDR--------GRRALVVGGSTLYVRALTEG--LFEGPPADREFRRTLDERP----GEDLYAELQEVDPVAAVRIAPGDRVRIVRA
LEVYEL-TGHPISSLW--GEKSPA----P-WPLVGVGLTLNRDELYRRIEARVERMLARGLLEEARALWEAG-LPSEMPAVRTIGYRELFAYLRGEIDWQEARQRIVAATKAYARRQLSW
FRRE-KLHWIDVS--DRVPEDVACEVLSV---WEQAGGGLEFGS-----XXXMSAATGHRAVHRYAEALYEAAAAT--G--EEERIGGELARLAQLWKDIP-ELPL-LLTHPLTPTKEKE
SVLEQTF--GGDLHPYTVNALRLMIRRGRGAFLPQLRSAFLKVAEEKGRLVRAILRSARPLSPEDLNKVKSQLRGATG-RAVVLEVEPTPALLAGAELEVAGRRLDVSLRRRLERLAEEL
KG-----XXX--MWDNRRLSCGKASCRLESGLVIQMRLRTVKNADIRSRNVLLRADYNVPLVE-GQVADDARIRASLPTLHFLLDGGAKVAVCSHLGRP-QGKPVPEL------RMDAVA
QVLAELL-GCDVPKAK---------DCVGAPARKAVDKLDPGEL--VVLENVRFHPEEESNDP---AFAKLMAEPFDLYVNDAFATAHRAHASTSGVTQHL-PSYAGLLVDREIQALSGL
I-DNPRRPYCMLLGGKKAQDKLGVLKNLLGKVDSFLVGGGVAFTFLKAQGHEVGESIVDDSLLDTMKDLLLEAEKRGTEILLPSDVIVAQ--ELSATA--STRVSSATDITAGW---MGL
DIGPETVR--RYSEVLKGAGTVVWAGPMGAFEIDAFASGTRSLAELLAGIK---GFTVVGGGETGEAVAKLG--------LADKFGHLSTGGGATLAFLQGKTMPALEPLRAD-------
------XXX---------------------------------------------------------------------------------------------------------------
------------------------------------------------------------------------------------------------------------------------
-------------------------------------------------------XXX--------------------------------------------------------------
-----------------------------------------------------------------------------------------------------XXX--------------MA
EFVFPERMEW-LEAEP-TYGRLAVEPLERGYATTLGSALRRVLLSSIPGASVVRVNFAGKYHEYETIPGVREDLLTIILNLKSLAIRC----SDGEMHRLNLEASDEGEVLAEQIETPTG
-VEIMNPELKVATLGE-GGRLEVEMEVETGLGFHDADHNKR--EDAPVSLVPVDCDFSPVDRVNFLVEDTRVGGRSGYERLILEVYTTGAVSPEEAVAQAVEILQHHISFLSGTTVVQAE
E--------QEEEPKED--------LTPLSELGLDQRACNLLREEGIVTLGDLLSRSREELLDIHGFGEKTLDRVAERLAEMGLDMRSEKEL-----------------------XXX--
------------------------------------------------------------------------------------------------------------------------
------------------------------------------------------------------------------------------------------XXX---------------
------------------------------------------------------------------------------------------------------------------------
------------------------------------------------------------------------------------------------------------------------
------------------------------------------------------------------------------------------------------------------------
------------------------------------------------------------------------------------------------------------------------
-MEHALLDRIKSNMDKSVKVLKGELVKVQTGRANPSLLEDVTVDYYGAPTPLKHVANIVAPDPDLIVVRPFDRSQIASMEKAILASDLGLTPQNDGELVRIKVPRLSEERRAELVKVVQK
KGEDAKVALRNLRRDGRDELDSLKKDGDVSED-------EYFRLREQLDEITQQFVGETDELVESKA-----------------------------------------------------
-----------------------------------------------------QEMRTLXXX-----------MATLDRDEGVVLTMRDYAETDRIITLLTPGHGKLSLLAKAARRATSR
FGGALDLA--NRLQVVYYVRRK--GLHLLREASLVESSPGLREDLDRLDAALWGLALADRVLPAESPD---------WASYARVRSYVSSL----AGGLD-PSLG--RVAFSLQLLVAAG
HRPRL-EGCLAC--G----KE-----------------EELTW-HPERGGLLCRQC----GGG--G----------AD------VPPKVWKSMSALTRF-PLTRAGRLR------LDAST
LSHIMGLVEGFWGHQLQR-----------------------------------------XXX----------------------------------------------------------
------------------------------------------------------------------------------------------------------------------------
---------------------------------XXXMPTFNQLIRHGRKPVRSKSKAAAL--------------TGCPQRRGVCVRVFTRTPKKPNSALRKVARVRLSNGREVTAYIPGE
GHNLQEHSIVLVRGGRVKDLPGVKYHIIRGSLDTAGVDGRCQSRSRYGAKRPKGG---XXX--MNRSRRYQQAVALVERDKKHPPQEAIGLMKQMATAKFPETAEVAYNLGVNP--SQHM
VRGTCALPHGTGKEVRVLVFAKGEKIREAEEAGADYVGGEDLAERIQKEGWLEFDRVVATPDMMPVVGRLGKILGPRGLMPSPKTDTVTQDVGRLVQELKAGMIEFRTDRTGIVHAPFGK
VTFEAEQLEENLVALTKAVLERRP-EGFKGRFLKTVSISSTLGPGIVIDDAALVAATQGA----XXX----------------------------MQKTYMAKKEDAGATFAREWYVVDA
TDQPLGRLASKLATVLQGKHKPTYTPHFDVGDYVVVINADRVKLTGKKWDQKVYYRHSGYIGHLKEIPYRTLRARHPALPVRLAVRRMLPKNKLGRRMLRKLKIYSGPDHPHQAQTPQPL
--EL------XXX----------------MILARTMLTIADNTGVKEVRCITVQG--KRRRGQIGDIVVGSVRKRIATSEFTKGDVVRGVIVRSRMPYKRADGSTVRFDENALVLVDKNL
QPIGTRVFGPVARELRDKGMMRIISLAPEVVXXXMPLLFPKRTKYRKQH--RGR-RRGVASRGTEVAFGEFGIQSLAPAWITRQQIESARTTLARATHRG-KVWIRIFPDKPYTKKAAES
RMGKGKGNVENWVAVVRPGNVLFEFAGVSQDEAKRIHRLVSYKLPIPTRLKAKFHFGGER-XXXMRHRRKVPKLSMDRSRRRSVLSGQAKALILAGKVDTTPPRAQATQQLVERLVTMAR
KGD--------QAAQRRVFACLRDKEATNKLFQEIAVQYRDRD-----GGYTRLLKLG-PRRGDGAEVARLTWV----------------------------------------------
---------------------------------------------------------------------------------------------------------XXX------------
MPTATKGTREKQRQTRHARLRRRIRGSARRPRLVVYKSLKHVYAQIVDDER---GHTIASASTLAEEIRG-QVTA--------PTVEASRLVGQLVARRARAAGVEQVVFDRGGYPYHGK
LKALADAAREEGLILXXX--------------------------------------------MAGMDDLIRALDQDVV-----R-EVPEFNTGDIIRVYEHV----SEGA-RERLQPFEG
VVLKQSGSGSRKTVTIRKIAAGIGVERTFPLHH-KLERIEVLKRN-NVRQARPYWLR----RISRLHKIG--------------------------------------------------
--XXX-------------------------------------------------------------------------------------------------------MKKRRPVTPGQR
HGVLPEFSDLSK-RRPEKSLLVKHKRRSARNAQGRVTVRHRGGGTKRRYRLVDFRR-DKWGVPATVVSQEYDPNRSSWIVLLHYADGEKRYVLSPFEVRIGDVLEAG------KTAEPRP
GNAMPLRRVPVGATVHNVELTPGSGGKIARAAGTEVKVLS-KEGDRATLRLPSGEMRQFHLDCMATIGSVSNPDHKNIKHGKAGRRRHLGFRPAVRGTAMNAADHPHGGGEGRSGEGRA-
PKSPWGWLAKGGRKTRRRHKPSDAWIV---KR----RK------XXX-MRVPGGTKHSRRRRKVLAQSKGFKGKRRNCYRIAKQSVIKAFLHQYQARRLRKRDMRRLWTMRVGAAARSHG
LSYSKLMGGLRRADVRVN-------RKMLADLAVHDPQAFEEL--AAVARESLEV-----------------------------------------------------------------
------------------------------------------------------------------------------------------------------------------------
-------------------------------------------------------------------------------------------------------XXX--------------
---MYAVIEVGGKQYRVEPGMDVVHELVPGHREGDEITFDRVLLVRN-----GEGTEVGRPFLPSARVVGVVELVGRGRKVIVQRFKSKKGYRRRKGYRQPYMRTRVVGI-------EKG
XXX-------------MREAVARGRFVRVSPLKCRLVADEIRGRPVEEARKSLAYSSKKAARIMRKILNSAVANAEQNYEMDADRLWVRQVWVDEGPRMRRLKPRAFGRADIMRRKLSHI
TIAVA-----ER-----ED--XXX--------MKASAGVHPEDVLLRPVLTEKS-WREMEDGKYTFAVRPGASKVAIRQAVEEMFEVKVQKVWALRRPGKPRRTRMDRRHGRTSGEK---
--------------------RAVVKLAPGHR-----------------------------------------------------------------------------------------
----------------------------------------IDLVG---------------------------------------------------------------------------
-----------------------------------------------------XXX--------MAHKSSQGSTQNVHDTAGKRLGVKRFGGQQVWPGCVIVRQRGTRFHPGRGVGMGRD
FTIFATSEGVVEFA--GTRRK---YVNVNAEG----------------------XXX----MLRLDDLTPRPGSTKRRKRVGRGYGSGRGGHESGRGTKGQGSRSGVKQSPAFEGGQTPI
WMRFP----K-RGFKNP-TRV---EYAVVNVEELESRFEEGEEVSLEKLMSRGVVRDPKGGLKIL-GRGAISKALTVKANRFSTVARDKITAAGGV-------------AE---EV----
------XXX------MARFCSICGRGPDYGNAVSHSNRHTKRVRLPNLQRVLA-VHE-GRRRRIRVCTRCLRA-------------GKVQKV--------XXX------------MRATE
----LRDLSSEELEQRVRDWKRKYMNLRFQHASGELQNTAEITKTRRDLARALTVLRERTQGSAPE--------------RGRKGRA---------XXX--MGLALMGKKVGMTQWFDGQ
GRAVGVTVVLVEPSVVVQVKEPESHGYGALQLGYGQVKERRVSAPVRGQFAQAGVAP-RRHLYEARVADPGQYAVGQEVGVDAF--SEGDRVDVTGTSKGRGFAGTIKRHGFSSRPKSHG
HKM-IRRPGTAGP-TGPRKVMKGKRMPGHFGAERVTMRNVEVLKVDAERGLLVVRGSVPGHTKGLLKIRKN------------DA--------XXX------------------------
------------------------------------------------------------------------------------------------------------------------
------------------------------------------------------------------------------------------------------------------------
----MAAVPKTRRSHRRVRTRRAHWRTPLALAGECPHCHELRLPHRVCPHCGYYNGRQAVEIKSKEK--XXX----------MKGKTHKAAAKRFKVKPNGRIFHRK--AGYVHKLSKKR
SQYRRQARREKEVARANLRQVRELLSS--XXX---MLEANLYRFAALDADPERTEVPEKLFGAEVNEDLLYRAVRVYLQNQRQGTASTRTRAEVAGGGRKPWRQKGVGRARHGTIRSPLW
RHGGVTFGPVPGPRRLRLPKRMRRGALVSALSGRYRESALWLVDRLGF-DRPHTKAALEVLRRLGCPE--KLLVVVSSEEYQVPVVKSLSNIPGVSCARAVSVNAYQVLAHDGLLVTVAG
VQELAGRMNDES----XXX-----------------------------------------------------------------------------------------------------
--------------------MLYERYRDEFVPRLQQELALTNRMQVPRVAKIVVNMGVG----KDDDPKVLEGAVKNLRALSGQQPVVTRARRSVSDFRIREGDAIGCKVTLRGVKAYEF
LNRLFNVVLPGIRDFKGVSRDSFDGRGNYTLGLPEQLVFPEVTYDDVVRTQGMDITICTTADTDREAEALLRSLGCPFREG--------XXX-------------------------MSK
IGKRPIPVPEDVQVELHEGR--VLVKGPHGTLEQRYEQQFVSVELEGGALHVS----RCGERTVHRSRHGLYRALIANMVHGVTHKWRRDLELRGLGYRARLEG-RTLVMELGYSHPVRY
EVPDGVEVEV----PD-NTRVAVSGVDKQKVGQVAAHIRRFRPPEPYRGTGVRYRDEDVVRKAGKVGVK------XXX------------------------MVKVLLIREVPSLGVPGD
VVNV-----------------------------------------------------------------------------------------------------------------KAG
YARNYLLPKRMAVPPREHEMARYAKLQEQYRRELADRRTRAEMLSERLEGANFVFSRRVHDEDRLYASVRPQDVAKEIEDRFGEKI--SPERISMD-AIEAVGEYTAHVSIYEDIAADIN
IVV----------------------NP----AT-------------------------XXX-----------------------------------------------------------
----------------MAREKIRIKLQSYDHELVDAAVRKLVDTARSTRAKVAGPIPLPTARRLYAVLRSPHVDKRSMEHFERKVHRRLIDI-REPTSETINALMEVELPTGIDIEIKL-
--XXXMAKARARTAARRK-KKAIKLDRARVHVHSTFNNTILTLTDPNGDVVLWRSPGTVGFSGSRKGTPYAAQMACSALVRDMKDFGIRSVTVTVNGTGAGRQAAVQTLRSSGIQVEEVK
NVTPTAHS----------XXXMARIAGVNLPAKKRIEVALTYIYGVGRTRAREILKETNVGSDTRVMDLTEQEVTLLRRAVE-ARPVEGDLRRQVRASIQRLVDIGAYRGVRQKEGLPVR
GQKTRANARTWKGPRPSQAG---SKKERR-----XXX---------------------------------------------------------------MALAKQEKEEILQRFGQHEG
DTGSVEVQVALLTQRIRQLTEHFGVHKQDFHSRRGLQKMVARRRRLLQYVKSRDPRRYARLIRELGIRGVXXXMALKIRLKRTGKKKQAAFRIVVVDGGAKRDGRSLEEIGHYFPHAEPA
EINVDRDSAVAWLSKGAQPTPAARRLLSKLGVM-QAWHEHRYGREPQ-QD--------AG------------------------------------------------------------
XXX-----------------------MRKERVGRVVSDRMAKTLVVVEDRRLLHPRYHKYVRRRTKYYVHDEGGEARVGDMVRIQESRPLSRLKRWRLVEVVRRSEG-------------
---XXX---MARSKNKGPYVHPKLLRKVQRHKR-GELTEIKTWSRASMIIPEMVGMTIRVHNGRHMVPVYITEAMIGHRLGEFAPTRTFRGHGGMRKKSAP--P---LKXXX--------
--------------------MVVVFGGYTSPASGTRDLREEEELVTLLNMKELLECGVHFGHRTRKWNPKMARFIYTERKGIHIIDLGQTLSNFERAYNFVREQAS--------------
--M--------------------------------------------------------------------------------------------------------GKDVLFVGTKKQV
QGTIEEEAARCGMHYVNRRWLGGALTNFQTIRRRIMHMVTLETNFEEGKFDRLLLKERGKLQKGLRQLKRNLDGLRDMTSLPGVVYVVDPTVEINAVHEANLLDIPVVAICDTNCDPDVI
DFPIPGNDDAIKATRLITARIADAVLEGREGLQAAEA----------------------------------SRVSAAEPAAEEAAESEAVVAEEAAPEAEDDSSPVEDVPEHVTEQSVEE
EEKEPAEAAEPVATAPEEEGAPTTLEQPEEDPAEEKKEG------------------------------------------------------XXX------------------------
--------------------------------------------------------------------------------------------------XXX--------MGQKTHPVGFR
VGVLRKWRSNWFAANSLVPEYVGEDRKIRLL-IRKTYRGAGVAEVQVERAVQDRVLVTVRAARPGIIIGRGGSEIEKLQAELSQMTG-RQVRIGVMEVERPELEAPLVAQDVAFQIENRI
NPYLAMKETIRRVMSAGAQGVKIRISGRLGGAELSRVVEMKQGRVPLQTLRADVDYGLAEAMTKYGVIGVKAWVFRGEI----------WSPRARSDEVS-------XXX----------
-------------------------------------------MAGELRTYELVYILRPDLDEEQRRGEIARVEQLIQNLSGQVEETDEWGSRILAYEIDKFREGYYVLVNFTLPPERVR
ELEGRFKL-EDEILRHQVVRRNGSSEG----------------------------------------------------------------------------XXX------MAT---VN
LAIPGRDVSPDVRHGSKLVEKFVNYVMQDGKKSVARRCVYEAFDLLERRGEGPA-LETFIKAVQSCMPKLEVRSRRVGGATYQVPFEVPQSRQAMLALRWMATAARGRSEYTMPERLAAE
ISEAARGEGRAFSKKQESHRMAEANRAFAHYRWXXX---------MTVNDPIADMLTRIRNAGQRGHQELRLPSSKMKEQIARILVEEGYVESYEVEE-RESFPELRVVLKYQQLGTRER
RLAIGGLRRVSRPARRVYAGADEIPNTRAGLGVCVVSTSQGLMTGREARRRNLGGEIVCEIWXXX------------MSPLLDPVATQEQRLPKKVGDAYHGVGRRKEAVARVYI-SE-G
SGRATVNGRPAVQYFGAFEDASEYLNRHLMTPFYITGTVGRYDVRARVRGGGPTGQLEAVRLGIARALVGVATEFKKGLKDAGLLTRDARVVERKKYGRRKARKKEQYSKR-XXX-----
----------------------------------------------------------------------MEDELR--------------------------------------------
-----------------------------------------------------------------------------------------------------------------------L
LRAAAEVIESRKGEELILVDLQESSIPTSYFLIAGGESEVQVRAMAEAL---LEELPIEPHRREGVSEGRWALLDYGDFLIHLFAREARDFYDLEGLWPD-CVVKN-----WRSAVG---
--------------XXX-------------------------------------------------------------------------------------------------------
-----------------------------------------------------------XXX----------------------------------------------------------
------------------------------MMERVRKYFLSVRGEAQRVSWPSRKEVITFTVLILLMTVILAAYLGLLDVIFQQGVRVLLRLTGKVSXXX--------------------
------------------------MRMFLQVIFFLNSLALMGIILLQMSEHATLGGAFGAGM-SSTVFGRDVARDP---KKTATAVLGVVFLGLGMILALI-------------------
------------------------------------------------------------------------------------------------------------------------
---XXX-----------MLDRLRTMFAVEELRKRILYTIGMLLVFRLGAHIPVPGVNTELVGEALRGLFG--EGLFDFIGMFTGGALQEFSLFALGVIPYINASIIFSLLIPVFPKLKAL
-QQQGREGRRKLTQYTRWATVGLALVQAYAMSFLV-------VREGLVH-P-GIPMVW---FF-LTSIIALTTGTIFLMWIGERITENGIGNGVSMIIMAGIVARFPAQLTQTYL-----
EISE-GAVSPL-----------------------------------WGVGLIVVFVAVIAG--AVVVQQGQRKIPIQYAK-RTSGRRVYGGHTSHLPMRVNQGGVIPIIFASALLTLPSS
IATWVP--GLTW----------LQR---FVE-------PGSIGYLVAYVALIFFFTYFY------SSLVF--------------------------------------------------
-----DPADISKNLRESGGFIPGVRPG-QPTAEYLSKVSGRLLLVGAAFLSFVAVLPFIFTAV-SGIRG---FHLGGTSLLILVGVGIDTLMQIEAHLVMRQYESLVKGTG--FLGRRAG
--XXX-------------------------------------------------------------------------------------------------------------------
-------------------------------------------------------------------XXX-----MERTVVATGPEETQRVGEQLASRLVDG---DVVALVGELGAGKTT
FVQGLARGLFIKEE--VLSPSFVLARTHE-GR--LTLHHMDAYRISDP-EEFTEVGLTELLPPERG-VTAVEWADRIPQLIPP-GALWVTLTMPTF-D------RRRIEIRG---GRTGR
------------------------------XXX-------MTVMINNVQ--EKHILHSSLEDNLQKLVGYLLHAEGI----------------------SSHVEISIVLVDNKYIAGLNE
SYRCKKEATDVLSFNLQ-------DELPGVEKEKH-----------DQVLGDVLISVEKAFEQAGEAKKTLEEEILFLTAHGVLHLMGY-----EHESPQ--GEEEMQRKKEYAL-----
-------------------------------------------------------------AYLKQGRKR--------------------------------------------------
------------------------------------------------------------------------------------------------------------------------
--------------------------XXX-----------------------------------MPEGGTESLMSLVILLVV-FAAVFYFLLLRPQRRRQKEHQQLMASLKRGDRVVSAG
GIHGTIDKL-DDDTAILVLEE-GTKLRMAKSSIVDKVRK--------------------XXX------------------MAKK-DVIRVRGEVLEVLPDSMFRIRLD--NGYVVLCNTS
GRMRRHFIRVVTGDRVIVEFSPYDLSRGRIVYRES-----------XXX-----------------MRKVKKGDQVKVIAGEDRGKMGKVLRVYRDTYRVLVEGVNMMTKHQRPTQTVRQ
-PGIIEREAPLHESNVAVVCPD---------------------------------CGVPTRVGAAMV-EG------------------------TKMRRCRKCGASFE------------
------------------------------------------------------------------------------------------------------------------------
--XXX-------------------------------------------------------------------------------------------------------------------
------------------------------------------------------------------------------------------------------------------------
------------------------------------------------------------------------------------------------------------------------
------------------------------------------------------------------------------------------------------------------------
------------------------------------------------------------------------------------------------------------------------
-------------------------------------------------------------------------------------------------------------XXX--------
-----------------------------------MRFDVVSLWPEMLEPYVSYGTLWAAQERELIEVHLHRLETFSQQGRPVVDDRPFGGGAGMVMRPEPFARAIDAVRA---------
-------------EAGTKP------------LTVLLSAQGVRLEQQLAKDL-ARERALTLLAGRYEGVDERVAS-LCDVELSIGDYVLAGGEVAAAVVLEVVARMVPGVVGRYESASTDS
FFAGPLLGHPQYTRPRTFRNMKVPRVLMSGDHEKIRRWRAVEAWRKILRCRPDLA-GLRQPP--AR------------------------------------------------------
------------------------------------------------------------------------------------------------------------------------
-----------------------------------------------
>Thermodesulfobacteria_bacterium_3 num_genes:71|genes:ADK,AICARFT_IMPCHas,ATP-synt,ATP-synt_A,Adenylsucc_synt,Chorismate_synt,EF_TS,Exonuc_VII_L,GrpE,Ham1p_like,IPPT,OSCP,PGK,Pept_tRNA_hydro,RBFA,RNA_pol_L,RNA_pol_Rpb6,RRF,RecO_C,Ribonuclease_P,Ribosom_S12_S23,Ribosomal_L1,Ribosomal_L13,Ribosomal_L14,Ribosomal_L16,Ribosomal_L17,Ribosomal_L18p,Ribosomal_L19,Ribosomal_L2,Ribosomal_L20,Ribosomal_L21…
--------------------MNIIFLGPPGAGKGTQAKVLVEK----YGIPQISTGDMLRE----HVAKGTELGLKAKEYMEKGQLVPDE---IILSMVKERLSQDDAQK--GFILDGFP
RTVAQAEALDKI--LEEMGKKIEYVLALIVPDEELVTRLTGRRTCKNCGMMYHIKFKPPK--VEG----KCDACGGELYQRPDDNEE-TVRNRLKVYHEQTA-PLIEYYRKKGVLFE---
-----VDGNKSIEEITQQLINILEKK----------------------XXX-------------------------MIKDLKKMYRTIVEERFPSELRITFGD----QTLIYKKKTWEVE
IE-PGVFEKKGLRYGENPDQEAALYELVAGNLILGECEFISPGLGLVSSLKESDFIQFGKHPSKINLTDIDNALGILRYLTDKPACVIVKHNNPCGVAYGITV-EEAFIKAYRADRIAAF
GGAIALNRPVDKACAEAIAEQYFEVLAA--PEYENGAIEILKKKKSLRIIRIKKLDKLEE-YANHRVVEFKSLIDGGLILQVSQLNRIRKKEDLKPAIALK-------------------
------------------------------------------------------------------------------------------------------------------------
-----------------------------------------DEIEYKCLREPDEREIKDMIFGWAVEMGVTSNSVLFVKNECTVSIGTGEQDRVGCTEIAIFKAYTKYADLLCYDKYGIP
YKQLELEIEKGSRPKSQKEEIDEETKEKKGGLIGAVMVSDGFLPFRDSVDVAAKHGVTAILQPGGSIRDWEVIQACNEYNPPIAMMFTGQRVFKHXXX-MPALRDIRRKIEAVKRIGQIT
KAMNMVASAKLRTLQQRLEGFRPYRRKFEEVINNIFG-------GG-SINIQRIPFLQ----KR-EVKKIGIILITADKGLCGAFNSNLIRETEKAINRFKKEGKEVELICVGKKGLTYF
------K-K--RIT-VREGYPDIM-GKI-LMQDARKIARSAMMAYLEGEWDEVYVIYGYFINVVRQIPKMEKVLPLSF------------E--ESA---ETE--EKIVSSV-YIYEP-EE
ERLLSEILPLYINTLVFSAMLETAVSEQAARMTAMDNATKACGDMVKQLTLFYNKVRQASITKELMDIVGGAEAL--KG--XXX------------MEHPILFLCLI----LEKLGIPSG
F----------------------------------------------------------------------------------------------------------------------V
YYEHADKYG----VLAKVF--------APHMVYSYFVCLLLIILAFIGTRKK---E-FIPRGMQNFWEFTLETLYDFTKENVPHGEDHGPNIVPLVYPLIVFFALYILFCNLLGL--IPG
-------------FISPTANINVTLGLTLITIVYYHLLGLRYK---------------------------------------------GIR-YFKDFLGPIPWLAP--------LMLP--
------TEIFSHIGRIISLSVRLFGNLVSKELLLGLLT-------------------MLA------------------------------------------------GKFFA------P
LPIMLLGVLVSFIQTLIFVLLSLAYFAGAVEEH-H--XXX--------------------------------------------------------------------------------
MSTLVIVGT--QWGDEGKGKIVD-----VLT--QKADY--VVRFQGGNNAGH----TLVINQKKYIFHLIPSGIFW-PQTVCVIGNGVVVDPEVLINEIEKLKKEGLKIDSDKLLVSEKA
HTIMPYHKALDLAREKKAKK-NKIGTTCRGIGPCYEDKAARKGFRLIDLTYPEIFKEKLKIVLEEKNFIL-KYLNAEIIKFEDIYERYIKYGEYLKPYL-TDVSRVLWKAKKEGMKILFE
GAQGTFLDIDHGTYPYVTSSNTLAGNACCGAGLGPLEIDLVLGVVKAYTTRVGEGPFPTEIKDKL-GDHLRTKGNEYGSTTGRPRRCGWLDLVLVKTAVRLNSIKAIALTKLDVLSGLEK
IKICIGYEYEGKVIDYLP-SSLIEMSKLKPIYKDLPGWKEDLKDIKKFENLPKETKLYIKTIEEYLEVPLYLISTGPERENCLILKNPFEN--------------XXX------------
-------------------------------------------------------------MSGNTIGTLFKVTTFGESHGKAIGAVVDGCPPGLSLTEEYIQKELDKRRPGK-FLGQSP
RKEKDRVEILSGIFEGYTTGTPIALIIYNID------------VDSSPYEKIKDVFRPGHADFTYFIKYGGYRDYRGG-GRSSGRETVARVAAGAVAKRIL-EEY-------GIEVIAYT
ISLGGVEAKE--RNLK---------FIY-----------------ENHLFCPDIEAYKKMCERIEEVKKEGDSLGGIIEVLAKGVPAGLGEPVF--DKLSADLAKAICSIGAVKGFEMGA
GFKVAFMKGSENNDPINSH-----G-----FLKNDAGGTLGGISSGQDIVIRVAVKPISSIRKVQKTINE-KKEEVEISIGGRHDISAIPRIVPVIEAMVRIILADHLLR-QLANLAFQK
RLKFPQFFKD---XXX---------------------MAEVSLELVKQLRERTAAGFMDCKKALEEAKGDIEKAIDILRKKGLAIAAKRAAKEASEGVV---------------------
------------------------------------------------------------------TAYIHSNKKIGVLVEVNCETDFVARTSEFQEFAHNLAMQIAATNPVAISRDQVP
SEILEREKKIYEEQLKEAGKPENIIPKILEGKLEKFYKENVLLEQPFIKNPE--LTIQDLLNEIITKTGEKIVIKRFCRFQIGE-------------XXX--------------------
------------------------------------------------------------------------------------------------------------------------
------------------------------------------------------------------------------------------------------------------------
------------------------------------------------------------------------------------------------------------------------
------------------------------------------------------------------------------------------------------------------------
------------------------------------------------------------------------------------------------------------------------
-------------------------------------------------------------------------------------------------------------------XXX--
-------------------------------MEEFVKE-----------SQSNVENKKSQEKEKEVILE------ELEEQLKQKDEE------IKQWKER--------------------
----------------------------------------------ALRYAAELDNLKKA----FKREKEEYYKFALEAVFKEL-----------------LFSIDNLERALE--AFK--
---QSE--NKEALKEGVELTLKSIIQTLEKFGLKQFIPSIGEPFQPYLHEALSTEEHPEIPDGGITKVYQKGYKLHDRIIRPALVCVCVGKK---EDKKFSSEETKESEEKVIEMDKNXX
X-----------------MNNQILLIATSNLNKAREISEALKDF----S-LEIKTLKDFCE---IKPPEETGKTFFENAYLKAKYYAKKTGLMCLADDSGLEVDILNKAPGIYSSRFAGE
------NATDEENNEKLLELLKGVPL----EKRKARFVCVIIVYHP--IGKYIKTEGIWEGFIGFKPKGSHGFGYDPIFLVPEYDYQKTAAELSIEEKNKISHRGKALAKLKEVFPEFLK
SIK---------------------------XXX---------------------------------------------------------------------------------------
------------------------------------------------------------------------------------------------------------------------
------------------------------------------------------------------------------------------------------------------------
-------------------------------------------------XXX------MAIALKYAKGLFTAAKEL--N--KTKEFGEELNQIKDLLISMP-EVLS-ALQNPIYPPDIKM
EIIEEILK-VVKIDPEIQRFLKLLVERRRIQYIREIVTMYQELLDEELNIARGEIITAYPLSEEEKKELEEALKNYLK-KEVILESKVDEGIIGGIKIRIGDLIFDGTLKTQLNKMKEII
KGEVL--XXX---------------------------MKSLRDFNLKGKKVLIRVDFNVPMEN-GKITDDTRIIETIPTINYVVQSFGKVILCSHLGRP-KGKRVPEY------SLKPVY
EYLKKVL-KVPVKFLE---------DITSEETDRVLEDLKEGEV--LLLENIRFYEGETKNDL---EFAKVLAKFADIFINDAFSVSHRTHASVVGVAQFVSEKGIGFQMEKELKYLSKI
V-GKPERPFYAIVGGSKVSTKIGVLRNLLNKVDKLIIGGIMANTFLAAKGYSLGDSLFEHDYIDVAKQIMKEAKEQEVKIYLPVDVVVER------NE--EIKEISLREIAKED---KIF
DIGSETVK--LFSQALEGAKTLVWNGPLGYFEKAPFYKGTVAIARKIAVLP---STTIAGGGDTILAIKLAG--------VETSFSYISTAGGAFLEYLQGKELPGLKVLKI--------
------XXX------------------------------MWLFCGLGNPGERYKNTRHNFGFLVIETFAKK---------------HHLNFKFYKDL-----ESEAAYY---KDKAILIK
PLTYMNLSGRAVKK---WVLKEGIPLKNLLVIYDDLDLPLGKIKILPKGGAGGHKGMLSIIEALETSDFPRMKLGI----NKP-----LNQ-----PIIDYVLSPFSEEENPKVIKILDL
ASFALQDILNLGLSKTMTKYNSLNLNELLD-------------------------XXX------------------MSYRSKKVASLLQEVVSEIIMHELNDPIF-------KQLITITE
VKIGDDLKKAIIYFRVY-KGE--TQEVERALNKAKGYIKKLMGEK--------------------------------------------------------XXX-----------MKKEV
ELIKPEEIKIHKDSQFPFYGKFIIEPLEKGYGITLGNALRRILLSSIPGYAITEVKIEGVPHEFTSLPGILEDIPEIILNLKGVRFKL----NGEGPFYFKLEKVGEGEVKAGDIQVGKE
-GEVVNPDHHIATLTK-DGKLFAELKVEKGRGYAPAEYTKN----NEIGVILVDAIFSPITKVNFVVGQARVGKSSDYDSLVMEVYTDGTIDPKTALVQAAKILMEQLMIFLEGEKISLE
S-----RVSEAATLNNL-------FNMTIEELELSGRAHNCLKNAGINYVGQLVQKTETELLKLRSFGKKSLDEIVEKLSKLNLKLGMSDIK--WKPPKD---------------XXX--
------------------------------------------------------MARITVEDCLKKI--PSRFKLIYLAIERVKQLKDGAQPLIEC-SNKEIVTALREIAAGLVTLE---
------------------------------------------------------NIKELDKK--EKVVSPYEISEILKQKSLNK------------------XXX---------------
------------------------------------------------------------------------------------------------------------------------
------------------------------------------------------------------------------------------------------------------------
------------------------------------------------------------------------------------------------------------------------
------------------------------------------------------------------------------------------------------------------------
--MNGALDEAKRKMEKSLKNFKDELSHIRTSRASVSLLETIKVECYGTKMPIPQIATVNVVEGKMLVIQPWDINLIKEIEKAIQKSDLGINPTNDGKTIRLVMPPLTEERRKELIKVAGR
LAEDARIAIRNIRRDVLDKFKTAKKKGEISED-------DYIQLEKKVQKLTDEYIKKIEEALKEKE-----------------------------------------------------
-----------------------------------------------------KEILAPXXX----------------------------------------------------------
------------------------------------------------------------------------------------------------------------------------
------------------------------------------------------------------------------------------------------------------------
-----------------------------------------------------------XXX------------------------------------------------------M--K
KE----GLSKKERLRKDKEFQAVFREGKKLWINSILLIIYKPNSLN--YRRLGIVISKK-IKKATQRNKVKRWIRELFRRNKDWFPENCDIIIIPHPNLLN--L-EYKKLMEIAREKLLS
LREEISFNDKEADN-------------------XXXMPTINQLVRLGRGKKVRKSKAPAL--------------QGCPQKRGVCVRVYTVTPKKPNSALRKVARVRLTNGIEVTAYIPGI
GHNLQEHSVVLVRGGRVRDLPGVRYKIIRGALDAAGVQNRRKSRSKYGTPRPK-----XXX-MAKHGKKYREALAKVERTKRYTFEEAVKLALETAYAKFDETVEVAANLGVDPRHADQR
VRGSVVLPHGTGKSVKVLVFAKGEKAKEAIEAGADYVGDEDLIKKIQ-GGWLEFDKVVATPDMMPAIGKLGKILGPRGLMPSAKTGTVTFDIAKAVREIKAGKIDFKVDRAGVVHAPVGK
ISFGEKKILENLAAFFEAILRAKP-SAAKGQYIKGVAISTTMGPGIKVDPNDVRNLIQKYSGD-XXX-----------------------------------------------------
------------------------------------------------------------------------------------------------------------------------
----------XXX----------------MIQQQTYLNVADNSGAKKIMCIRILGGAGRKYGTVGDIIVASVKEALPNSKVKEGDVVRAVIVRTKKEVSRPDGTHIRFDENAAVLINQYK
EPIGTRIFGPVARELRTKGFMKIVSLAPEVVXXX-MLLQPKKTKYRKQQ--KGR-VRGKATCGYTLEFGEYGLKVLEGGWLTSQQLEAGRIAIVRTAKKGAKLWIRVFPDKPITKKPAET
RMGKGKGSVEGWVAVVKRGKIIYEIAGVPEDVAREALRLAASKMPFKCKIVKREEF-----XXXMRHRKVSRKLGRDVEHHKAILRNMVTDLFKYGKITTTLAKAKELRRVADKMITLAK
RGD--------LTSRRRALAFIRDKNIVRKLFSELREKYLNRA-----GGYTRVIKIG-PRRGDASMMAIVELVEEKITTKRSKLKKERLKKIVEFIEKKKREYG---------------
--------------------------------------------------LIKEAPSQKETKEEVSKSEEKTESE------------------------------XXX-----------M
GKLEKRKRKVEARLRRKKRVRKKIFGTPERPRLSVYKSCKHIYAQIIDDTI---GHTLVAASSLSPEIRE-KFEELKKKG---GKTEVARAVGELIAKKALEKGITKVCFDRGGFKYHGR
IKALADAARAVGLEFXXX-----------------------------------------------MLPVIREIEKKYM-----RTDLPKFNPGDTIRVYFRL----KEGEEKERVQVFEG
VVIRRRGSGTNATFTVRKVSFGVGVERTFPYHSPRIEKIEIVKRG-RVRRARLYYLRGRSGKAARIKERFDNKIME--------------------------------------------
--XXX-----------------------------------------------------------------------------------------------------MPIKKCKPTSPGRR
FQSYLVNPELTK-KEPEKSLVEPIKKTGGRNNYGRITVRFRGGGHKRLYRIIDFKR-DKDNVPAKVIALEYDPNRSANIALLQYADGEKRYILAPLGLKIGDVVMSG------ENVEIKV
GNALPLKNIPVGTMVHNVELRPKKGGQIARSAGAFAQILG-KEGDYVILRLPSGEIRLIHGDCKATIGQVGNLEWENITLGKAGRSRWLGRRPHVRGVAMNPVDHPMGGGEGKSHGGRH-
PCSPWGWLCKGL-KTRKK-KPSDKFII---KR----RK------XXXMPRAKGGFKTRRRHKKIIKMAKGYWGQRKNVFRRAKETVEKALVYAYRDRKQKKRDFRKLWQIRINAAARLNG
LNYSKFIGGLKKAGIELD-------RKILANLAISEPEVFSKL--VEVAKAQWQ------------------------------------------------------------------
------------------------------------------------------------------------------------------------------------------------
-------------------------------------------------------------------------------------------------------XXX--------------
------------------------------------------------------------------------------------------------------------------------
XXX--------------MKARATAKYVLISPYKARLVIDLIRGKKVDEALNILQFTPKKAARIIKKVLESAIANAENNYGMDVDKLYVVEAYVNEGPRLKRIWPRAWGRASRILRRMSHI
TVAVE-----EKIEEKKKKGRXXX-------------MRDPRTIILAPIITEKSMYLKEKYNQISFWVDPSANKIEIKKAVEDLFKVKVVDVQTIRVKGKPK--GGFRNPGRTSIRK---
--------------------KAIVRLAEGET-----------------------------------------------------------------------------------------
----------------------------------------IEFFETL-------------------------------------------------------------------------
-----------------------------------------------------XXX----------------------------------------------------------------
------------------------------------------------------XXX-MSELITLENLKPFAKSRHKEKRVGRGHGSGH-GKTSCRGHKGQKARKSPDIAPWFEGGQTPL
IRRVP----K-RGFKNP-FKI---EYKVINIKDLVKKFQPNEVVDHNSLKEKGLLKGKNKFVKIL-GEGEIDIPLIVKVNAISGTAKEKIEKAGGK-------------IE---IVKV--
------XXX-------------------------------------------------------------------------------------------XXX------------MKARE
----LREFSIPELKEKLSQLREELFNLRFQKTIHKLENPMRIRQVKRDIARILTILREK-----EL--------------NIR-------------XXX-MQLEGLIGKKLGMTRIFDKE
GNAIPVTVLQVGPCAVVQIKTIEKDGYNAVQLGFEPKKLTKCTFPMIGHFLKAGLDTGFYILREFRVKDPSEFKPGQYIYLSDLHLEKGIKVDVTGTSKGRGFTGCIKRWNFSRQPMSHG
AKQVHRKRGSSGASTFPGRVIKGQKMPGHYGNETVTIKNLTVVEIIPEKNLLLVKGAVPGWNNGYVMVYFK------------EKEN------XXX------------------------
------------------------------------------------------------------------------------------------------------------------
------------------------------------------------------------------------------------------------------------------------
-----MAVPKRKTSRSRRGKRRAHQHLISPILSLCPKCKSPKLPHRICPTCGYYKSKAFIEKEEV----XXX-------MGKQKIKTNRSAAKRFKITATGKIMHRK--SGKSHLLRKKS
RKRKRHLKKEKELFSGYYSRIKKCIPYKFXXX---MEAIKAKLIDSSANIVGEIELPSDLYGITPKIGLLHEVVRWQMARWRSGTACTKTRGEVRGGGRKPWPQKHTGRARQGSIRAPQW
VGGGVAHGPKPKSYEFKLNKKVRRLGLKMALSSRALVNRIYVAEDFPVKDKPKTKILKRFLDNLGVND-----VLIIVPERNLILEKSADNLPKVKVLAVEGLNVYDILNHQNLILAKEA
LVKIEERLRR------XXX-----------------------------------------------------------------------------------------------------
------------------MSWLKEYYLNEVRPRLMERFNYKNIHEVPKIDKICVNMGLG---EATINPKIIDQALIELAQITGQKPKICKARKSIAGFKLRKGVPIGVMVTLRRNRMYDF
LVRLINIALPRVKDFKGLPRSGFDGRGNYTLGISDHTIFPEIDSSKVEKIKGMSITIVTTAETDEEAYELLKELGMPFRR---------XXX----------------------MGEISR
IGRKPIKIPSGVKIQIKEDR-IIEVEGPKGKLVKKLPP-LVKIDIDKDTLVVLQEDVRKKLKKKAKAFQGLARSLINNMVIGVTEGFKKSLDIVGLGYKAELKG-KEIIFSLGYSHPVNF
KLPEGISAKVEKGSGEVQARVIIEGIDKELVGQVAANIKRLRPPEPYKGKGIRYTGEVIYRKAGKAGKGAK----XXX-------------------------MEVILRKDIPKLGKAGD
IVKV-----------------------------------------------------------------------------------------------------------------KDG
YARNYLIPKGLAILANQKTIRALENQRKIILAKAERERKKLESLAEKLEGISITVYRKIIEDDRIFGSVSSIDIVNMLKEQ-GIKV--DKNQVILDEPIKKLGIFEVPIKLSSDKVVNIK
VEV----------------------LE----EK-------------------------XXX-----------------------------------------------------------
---------------MIPAQKIRIKLKSFDHRILDKSVISIVNTAKETGAKVVGPIPLPTKISRWTVLRSPHIDKNSREQFEIRIHKRLIEI-LEPTQQTIDALMQLELPAGVEVEIKV-
--XXX----MARPRTKKK-KIKKTVSEGIIHIHSTFNNTIVTITDRQGNTLAWASGGTEGFKGTRKGTPFAAQLAMQSALKKAQAYGLKEAWVYVKGPGPGREAALRALQGSGIKITLIK
DVTPIPHNGCRPPKRRRVXXXMPKIAGVDVPENKPAEIALTYIYGIGRTLAQKVLAKAGVDWFKKMRDLTEDEINKIRQIIEKECKVEGDLRKEVRQNIQRLISIGCYRGLRHRMKLPVR
GQRTRSNARTWKGPRPGSLR----RKKK------XXX---------------------------------------------------------------MPLDPEIKREIIEKFRRHPN
DTGSPEVQIALLSARIKQLEEHLKVHRKDFHSRRGLMKLIGQRRALLNYLKRSDFERYQNLIQTLGLKK-XXXMPVRIRLMRFGRKKRPFYRVVVADSHAPRDGKFLDILGYYDPLKEPF
EFNVNEEKVKKWLEKGAEPTETVRALLRKIGIK----VDRKA------------------------------------------------------------------------------
XXX---------------------MGKRKQFIGTVVSDKMDKTVVVMVETLVKHPLYGKYIKRRKKYMAHDENNECKIGDKVLIEETRPLSRRKRWRVRQILGREKMIGIEEVPEEGRES
---XXX---MPRSKKKGPFVDEHLLKKVLKAKQTGDKKPIKTWSRRSTIIPEMVGLTFAVHNGHKFIPVYVTENMVGHKLGEFAPTRTYKGHPADKGRVKG-VK---KKXXX--------
--------------------------------------------MSHITMKQLLEAGVHFGHQTRRWNPKMKPFIFGERNGIHIIDLQQTLKYFEIAYEFVVNLVA--------------
--E--------------------------------------------------------------------------------------------------------GGKILFVGTKKQA
QETIKEEAERCGMYYVNNRWLGGTLTNFKTIRQSVEKLKKIESWFEDGTIERFVKKERLRLERLKNKLEKNLAGIKDMETLPQALYIVDPVYEDIAVKEARKLGIPIVAIVDTNCDPDLI
DYIIPGNDDAIRAIKLITSKIADACLEGLEIYKEKMA---------------------------------------------AETDKEVSVEEELLKTEEKAEEIIKEIIVEE-------
-------------------EKESKLEEEVARLVEKE---------------------------------------------------------XXX----------------------MP
HHKSAKKALRQSEKRRLRNRAFKSRVKTEIKKFLNYLQEGNLEKAENQ-LRLTQSLLHK-GVSKGIFHWKKAGNKISKLFQKLNKAKIQATTQ-----XXX--------MGQKVNPIGLR
IGITRTWDSRWFAKPSEFSKYVYEDYLIRKY-LKENYFHAGIARIEIERAS-NKVRIIIHSARPGIIIGKKGVEIEKIRKELTELLKNKEVEVLVNEVRRPELEAQLVAENIATQIERRV
SFRRAMKRAVTLVMRFGAQGVKVQCSGRLGGAEIARSEWYRVGRVPLSTLRADIDYGFAEAITKYGSIGVKVWIFKGEV-----------LPEKGEQERIVI-----XXX----------
-------------------------------------MFELWKPVKRFRKWESLFIIHPEKVEE-KDQILERIKQIVEAKEGEVLKIDEWGLRKLAYPIQKKKQGYYVLIEFYGLADLPK
DLEKFFRI-DERIIRFIIVKLEDRFSPTEKDVEAKQV------------------------------------------------------------------XXX-------MP---RK
GPAPKREIPPDPKFGSVLVAKFINNLMKDGKKNVARKIFYSALERLKEKSGGEDPLKIFEKAIENVKPLLETRTRRVGGANYQVPVEVRPERQVSLAIKWIINAARARHEKTMIERLANE
LWDAYNEKGAAIKKRDDTHRMAESNRVFAHYRWXXX----------MMTDPIADMLARIKNALMARHKSVRIPSSKIKLEIARILKEEGYIEDFKYIK-EKPQPQIEIILKY----DENK
RPVIAGVKRISKPGRRIYKGYKDLPKVLDGLGIAIISTSQGIMTDHEARKRKIGGEVLCEIWXXX-------------------------------------------------------
----------FKEYFYDHIVAED----VIFAPFRVSNLLGKFDVKCTVEGGGKSAQAEAIRHGIAKALVYYLPDLKPILKKAGFLTRDPRKKERKKYGLRGARRGQQYSKR-XXX-----
-----------------------------------------------------------------------MDSKI--------------------------------------------
-----------------------------------------------------------------------------------------------------------------------L
AEEIINLLESKKAEEITLIDVRKKIDYADFFIICSAHSTKHTQGLCEFIISEMEKLNIKPLGIEGLELGQWIVIDYDTVIVHIFYEPIRKIYALEELWGD-LSSQRKQKKNEDLQILSFQ
E-------------XXX-------------------------------------------------------------------------------------------------------
-----------------------------------------------------------XXX----------------------------------------------------------
----------MKQIETKTAKTIKHKE--ENLVSKGVKFLKEVKIETKKITWPQRKQILLSALMIMFFSLLIGGYLGLLDVIYNVLISFLMK------XXX--------------------
------------------------METFLIVFQIVLAILIILIVLINVTKGSEYGAVFRG---AEAIFGGAGPTNF---LNKVTMILVLLFFLNSILLTKIFTEK--HK--PSILKT---
---NIPASSASK------------------------ETLPPVSSP----SIPVPPKEP-------------LSIPENTTQK---------------------------------------
---XXX---------MNGKENLLSLANIPELKRRLFYLFLGLAIYRFAIHIPTPGINGEAFLSLFKQA-S--GTLFGFLDIFSGGALRRFSICALGVMPYISASIILQLMTVVYPSIKEL
-YREGPEGKRKLAYYTRYLTVAICLIQGFGISLGLERMTAP-NGIPIVNEP-----GW---LFRITTMISLTAGTMFLVWLGEQMTEHGIGNGISIIIFAGIVAGIFPAITRTLK-----
FVQT-GEFSAF-----------------------------------SLLFILALIVGILAF--TCFMELAQRRIPIHYAR-RQIGRQVIGGQATYLPLKVNTAGVIPPIFAASILMFPAT
IANFV---PVGY----------FQTVSTFLR-------PGAIFYEILFAGLIIFFCYFY------TAVIF--------------------------------------------------
-----NPKDVADNLKKWGGFIPGIRPG-KATEEFIDKVLTRITLIGALYVAFICVLPSFLITK-LNLP----FYFGGTSLLIVVGVAMDIMGHIETHLLTRQYETFIKHSK--IKIK---
--XXX------------------------MPQKIVCTNKKAYHFYNIEETYEAGIQLLGCEVKSLRQGRANLNDSFARVVN-GEVFLYNFHISPYPHSREAKNIDPTRTRKLLLKKSEIK
KLAGKVQEKGYTLIPLKIYFNERGLAKVELALAKGKKIYDRREEIKRRDLEREMKRKFKIK------XXX-----MKIEIISNSEKDTINLGKKLGKFLKPG---DLILLYGELGCGKTT
FVKGLAQSLEVDPEIYITSPSFSLINIYE-GK--YTIFHVDLYRLD-A-AEVEELGLWEYL--NNG-VVIIEWADRISENLKE-DYIEVFFEFLDT-S------KRKIIFIG---YGEWQ
ELLKGMDWDVL-------------------XXX-------MPVLINITS---ESLLSKKELKEIKEKTEKALKYLKF-----------------------YKKEVSLVFTDNKTIKKLNK
QYLGRDYSTNVLAFPFN-------KEK------PR--V--------SNILGEVIVSVEKIRQEAKLYQLNFKNYFFAIIIHGLIHLLDY-----NHEKGL--FSPFLMVKNELNLFNKLA
FKEGK--KEVINFIKRREYMPAKLAVNVDHVATVREARKTYYPDPVHAAVLAELGGADGIVVHLRLDRRHIKERDVRIIKEIIKTKLILEMAIDEELIKFAKEVKPYQVTLVPERVEEVT
TEGGMNLEGRVKEVKKAVKELNEAGI-KVSLFLNPDEKTIKLAKKTGAQIIEIHTGIYADAETEEEKEKEFNKIEIAARVAKDLGFEVHAGHGLNYENIEPVAAIPQIEEFSIGHSIISR
AIFVGIKDAVREMKELIIRARG----XXX------------MDLLKFFLNCAFAMGPPPQQGQGSQGGGLIGFLFTLLPLIL-IFVIFYLLLIRPQQKKMKEHQKFISQLRVGQKVFTAG
GVVGRIVKI-EDNIVWLEVDK-DINIPIIRGYISGPFTQ--------------------XXX------------------MPKE-DVILLEGKVLEALPNAMFRVELE--TGNKVLAHIS
GKMRMHYIRILPGDTVVVELSPYDLTRGRIVYRGTKKDYERGG---XXX-MIKRGASKNLPKPHEAKVHIRKNDMVVVIAGKDKGKIGKVLKVFPRRGRAIVEGVNIVKKHMKPTPYS-S
-GGIIEKPAPVHISNLMIYCPK---------------------------------CKRGVRVGKKFLEDG------------------------TKVRVCKKCGEIIEAKE---------
------------------------------------------------------------------------------------------------------------------------
--XXX------------------------------------------MIKRKIRELLKET-----IKNF-----WGDISSLV-FEVEKPKNEIYGDYATNIALVLKNKLKLPPMEIAEKI
ASKLREKSFI------FLKI----EVVTPGFINFWISSNYYIE-NLKKILEFKEKYGSINLGKEKKVLIEFVSANPTGPLHIGHGRGAAYGDSLARILRFTGYKVVKEYYINDKGTQMNI
LGESVYLRAKELSGEK--IQFPEDYYKGEYIYDIAKEVLALYPD------LLSMEK-EKAIEICKKLATKIILEDIKKDLENFRVFY-------DNWYSE------SSLY------EDEK
V-EEVLEILKEKN----LIYEKEKA-LWFKSTLFGDEKDRVVIRSNGETTYFTSDIAYHYEKFIERNFDIAINVWGADHHGYVNRLKAALQAFEIDSQKLKVILIQMVNLIEGGERKSMS
TRKGEFVELKELINE----------------------------VGVDATRFIFLSRSADSPLDFDIELAKSKSQENPVYYVQYAHARICSIFEKAKKNGLNQI---------SWEDVNWN
KLKEKEEIELLKKLEEFQEIIESAANSFAPYKITYYLLELAKQFHEYY---SKHRVL-TEDLSLTYARLGLCLACKIIFKIGLNLLGVSAPEKM---------------XXX--------
-----------------------------------MQIDIITIFPEYFESPFKIGLLGKALKKGLLKIKIYNLRDFTEDKHKVIDDEPFGGGEGMVFKPEPLYKAITYIK----------
-------------GIDPSA------------WIIYLSPQGEVLNQKIAERL-SKKEHLVLLCGRYEGIDERIRANFIDEEISIGDYVVFGGEVASLVLIETIARLIPGVVGKKDSVEKES
------------------------------------------------------------------------------------------------------------------------
------------------------------------------------------------------------------------------------------------------------
-----------------------------------------------
>Candidatus_Acetothermia_bacterium_JdFR_47 num_genes:71|genes:ADK,AICARFT_IMPCHas,ATP-synt,ATP-synt_A,Adenylsucc_synt,Chorismate_synt,EF_TS,Exonuc_VII_L,GrpE,Ham1p_like,IPPT,OSCP,PGK,Pept_tRNA_hydro,RBFA,RNA_pol_L,RNA_pol_Rpb6,RRF,RecO_C,Ribonuclease_P,Ribosom_S12_S23,Ribosomal_L1,Ribosomal_L13,Ribosomal_L14,Ribosomal_L16,Ribosomal_L17,Ribosomal_L18p,Ribosomal_L19,Ribosomal_L2,Ribosomal_L20,Ribos…
------------------MKKNVVLLGPPGAGKGTLAQRLASE----LGYLHLSTGDVLRD----EVARGTELGRLAKEYMDKGELVPDE---VILSMVKEHV---GDRR--GVLFDGFP
RTLAQAEGLAGI-------APVDVVVYLEIGRDEVVRRLSARRVCPKCGAVYNLVTQPPK--EDE----RCDRCGEALVQRRDDTPE-VISRRFEVYLRDSA-PLVKYYEEKGILVR---
-----VDAARSPEEVLADVLRALRNDCP--------------------XXX---------------------------------------------------------------------
------------------------------------------------------------------------------------------------------------------------
------------------------------------------------------------------------------------------------------------------------
------------------------------------------------------------------------------------------------------------------------
------------------------------------------------------------------------------------------------------------------------
-----------------------------------------------------------------------------------------------XXXMAKKTRQILRRIQNVRHVRQIT
KAMYAIAATQVIQRKRXLXXARPFGEESEKTLAELWA-------TA-KSEGIEHPFF-----VRPEHGGAAVLVVNSDRGLCGRYVGDINRAALELIQER----EEVRLLLGGEKAYRFF
------R-H--RPWPIAEKYLHTY-ERP-NLEVARRILDDVLTLY-GKEVGEVWTVYMHFRGELVQRVRVERLLPLEL--------------------------PEVEARD-LIREP-EL
PQLLEHMARLHLLGKILLILLEAKASEQAIRRQTMKAATDNADELIEKLTLLYNKARQHGITAELADIMGGAEAL-REGR-XXX-----------MLEKLGKKLILH----FEIAGLKIS
F----------------------------------------------------------------------------------------------------------------------D
---------------------------LAVMAVAVGVTLVLAVLAWWLKRGL---P-QDPEAPPSRRAALLSAAMEFAETQLLGG-F-PKRLARDLLPLIMTIFLYVLLCNWASVLPIPY
-------------IVSPTQDLNVTMGLALMVYTLVHVYGARER---------------------------------------------GLWRHMKGYLEP----YP--------FLLP--
------MNLIGDFGRTLSHAFRLFGNILGGAILTTIVAV------------------KFA------------------------------------------------PVIVP------A
FLNAWFGLFVGAXQALVFALLASAYIHIAVE------XXX--------------------------------------------------------------------------------
MPAIAVIGA--QWGDEAKGKIVH-----FLA--READL--AVRFNGGPNAGH----TVQDSFGVVQLHLIPAGALR-KGCSGVXAHGVVVDPWVFREELAGLREQGRSR-P-EVFLSSRA
HLILPHXRL----REELEGTAGRLGTTRRGIGPTYQDRVARRGLRLGDLADREAVREHLVSAHEELK----RRYGQAXFDPAQVAEELARFYEETKERI-VDTRALVASALADGRSVIFE
GAQGTLLDLDLGTYPYVTSSTTTVHGIGWGVGVALPPSARVXGVAKAYTTRVGEGPFPTEDQGEI-GTLLRERGKEYGATTGRPRRCGWLDLVALRYACEVNGFTELVLTKLDVLSGFPE
IKVCVAYRIEGGRVEEFP-GSLAELRKAEPVYERLPGWEEDIRGAREDSDLPPAARDYLAFVEETVGVKVSLVGVGASEEEIVVR--------------------XXX------------
--------------------------------------------------------------MGR-----LRWLTAGESHGPCLIGILEXIPAGLALEPEAIDRELARRQRGH-GRGGRM
EIERDRAEVLSGVRGGVTTGAPIAIRIVNRDWENWKEVMTPFGAPPEGYRPVT-VPRPGHADLPGALKY-GHRDLRDVIERASARETAMRVALGAVAKXFL-AEL-------GIGIASHV
VRIHEVEAPLDVLALGLTAEEITA-QAD-----------------RSPVRCLDPAAEREMIARIDAARARGDSVGGAFEILATGVPPGLGSYVHWDRRLDGRIAQALMSIPAIKGVEFGL
GFAAAEKWGSEVQDEIAWE-----EGKGFFRPTNRAGGLEGGVTNGEPILVRAAMKPIPTLSRPLRSVDL-KTREPALAHRERADVCAVPAASIVGEAMLALVLADAVLE-RFGSDSLEM
IRTSL-DERGHPYXXX----------------------MEITLDMIKRLREETGVGIMDCKAALEKAGGDLEKAKQILRTEGKEFLAHQ-SREAKEGRI---------------------
------------------------------------------------------------------EAYVHHSGKVGVLLEVNTNTDFAANSQDFREXVKNLTMQIAAAKPRWISPEDVP
EEXLAEEREILRKQAEKEGKPPHIVEKIVEGRIAKFFEENCLLKQPYVRDPS--ITVEDLLADLGAKLGEPVVIRRFVRFEVGEE------------XXX--------------------
------------------------------------------------------------------------------------MNEHIYTPSELNRLAXMALEE--RFP-GIWVRGEVS
RPKLG-P------TGHLYFTXKDSR------AALDVVQLRGALPL-----------------PYV---PKEGEEVLAYGTVSIYEPQGRYQLRARVVRPA-GIGLLHRELLALKARLEAE
GLFAXERKRPLPRFPRRVGVVTSPRGAAIRDIARVAARRWPLAELYLFSVRVQGEGAELEIAQAIEDAGLFHRERA--------LDLLIVGRGGGSLEDLWAFNSEAVARAIFACPVPVV
SGVGHEVDWTIADLVADVRAP--TPSAAAEIALPDAGEVLAGLETKVRRMQAALLAPLERAERALNRILARRPFRD---------------------PGSLLRDREERLARALSRPPFKR
-PGELLAPYKTRLAGALSRRPFRVPLA-------------------------------------------PVDELAERLDVTAG----------------------RLVSALRPLLLRAS
ARAEALTGRLESAGPLAVLQRGYSLTL---G-PDGRPLKRANAVQVGEEVETILAE---------------GRLRSRVEEVWDDPRREAGSA-----------------------XXX--
-------------------------------------------------MSEERKGTEVREEELE----------GLRKKVSDQEKE------IAALRER--------------------
----------------------------------------------LLRLQADFDNYRKQ----VARESAALARRAQDQEILDF-----------------LPIYDAMERAFR--ALK--
---RGD--DAQSFVEGMELVFAQFSEILKRKGCQPFD-SVGKRFDPAYHEVLVAVEADA-ERNVILEEFERGWLRDGEVLRPAKVKVSLGPK------GGEGNGGDEGKGNRN-----XX
X------------------MTKKVVLATKNSHKIEEILAILGDI----PGIEWLTYREIH----FSDVEEVGETLEENAILKATAVARETGLPALAEDTGLEVEALGGAPGVRSARFAGA
------GKDYRANNEKLLRLLEGV------RNRRARFRTVAVLALP--DGRTWKAEGVLEGEIAGAPRGEHGFGYDPLFIPEGVG--RTLAEMSPEEKNKISHRRRALELMRPILRDLAT
DPRSSW------------------------XXX---------------------------------------------------------------------------------------
------------------------------------------------------------------------------------------------------------------------
------------------------------------------------------------------------------------------------------------------------
-------------------------------------------------XXX--------------------------------------------------------------------
------------------------------------------------------------------------------------------------------------------------
-------XXX-----------------------MEMKLRSIRDVEVRGRKVLLRADFXVPLKD-GKVADDFRIRAALPTIKWLLEHRAKVAACSHLGRP-KGKVVEEL------RLAPVA
ERLGELL-GREVPTXX---------DCIGDEVKRAVEGLSEGGI--VLLENVRFHPEEEENDP---DFARELAAPFDLYVNDAFGTAHRAHASTEGVARYL-PAYAGFLLAREVEVLSGI
T-ENPRRPYYVLVGGKKAKDKLGVLTDLLPKVDGFLIGGGVAFTFLAAKGCQVGSSIVDEELVPTIKELIERAESQGTEILLPVDVVAAQ--ELSETA--GTRVLPADAIPEGW---MGL
DIGPETVR--VFSEKLKAAGTVVWAGPMGAFEYAPFAKGT--------------------------------------------------------------------------------
------XXX------------------------------MRAVVGLGNPGPEYAPTRHNAGFWVLERLLGR---------------GGWTRRRYP-------WGEIYLR---GEAILL-R
PLTYMNRSGEAVAA---LRELFPIAVEDLLVVYDDVDLPVGEVRLRPRGGPGTHRGMRSVLAALGTEAVPRLRVGI----GFPP----PEV-----ELSQYVLSPPPPEEVPVLSSAADR
AAELAWEFLQGGLQAALDVYARARKQGRV--------------------------XXX----------------MKSEKTRRRLAAEIQRILAEVLEFDVKDPAL------RDSLATVVD
VQLTSDGQRATVYVYVS-GGEGSRSAVLAALDRDKGFLRTQLARRLHVRRVPELVFQLDETLDRALRLEELFD--EDSE----------------------XXX--------------MP
SFVYPETLSW-TEHTD-RYGRLVVEPLERGFATTVGNALRRVLLSSIPGAAVVRVNFAGKYHEYDTIEGVREDILAIILNLRGVVFRT----QDEELHRLYLNVTGPAEVRAKDIEAPAG
-VEIVNPDHYIATLNE-DGRLEVEMELETGRGFRPAEENKR--EDAPLSLIPIDSDFSPVEKVNFQVEETRVGGRSGYERLVLEVWTNGAISPRQAVEQAVEILQRHLAFVAGAAPEAAE
A------PGKEVVPEEF--------LQPLEELGFEARACNLLREEGIITLGDLLARSREELLDIHGFGEKTLERVEARLAELGHKLRSEREV-----------------------XXX--
------------------------------------------------------------------------------------------------------------------------
------------------------------------------------------------------------------------------------------XXX---------------
------------------------------------------------------------------------------------------------------------------------
------------------------------------------------------------------------------------------------------------------------
------------------------------------------------------------------------------------------------------------------------
------------------------------------------------------------------------------------------------------------------------
-MEHELLRDTRAHMEKTLEVLRGELAKVHTGRANPALLEDVIVDYYGSPTPLKHLANIVAPDPDMIVVRPFDRSQIAAIEKAIXAADXGLNPQNDGQIVRVKVPRLTEERRNELIKVVRG
XGEEAKVALRNIRRDTRERLEAEKRDGKLAED-------DFFRLRXELDELTQEYVKKVDELIEKKS-----------------------------------------------------
-----------------------------------------------------QEMRTLXXXMSRSSREPRSSVAKLTRDQGLVLRTQDYAETDRIAVLLTPGHGRLDLLAKGARRLERT
AGAALDVL--NVVDVIFYRRS---GLALLREVDLRRTFPRVRSDLACLEAALSGMEWALRLVPRGMED---------PEPYKLTLTFLAAL----EGGLS-PGPL--RAGYLLRLLSTTG
HGPHL-AGCVKC--G----AR-----------------EGLTW-SPERGGFLCRSC----GGT--G----------EA------LSPKLVRTLEALARL-PLPALGRLR------VDEDL
LEQVNAMLASFRGVQLAR-----------------------------------------XXX------------------------------------------------------MAKA
EA----GFGRVHRLRLRRDIDRVFREGVRRDG-KLFSFRILWREDP--TPRLLVVAGRK-LGGAVVRNRVRRGVREGFRTNKELF-QHCDLVVIPRPDAAR--L-RPGEIAKRFVEEFRE
VGHAPGNTSDKRGLRAKESRT------------XXXMPTFNQLVRYGRKPKLSKSKSVAL--------------EECPQRRGVCVRVFTRTPKKPNSALRKVARVRLSNGREVTAYIPGE
GHNLQEHSIVLVRGGRVKDLPGVKYHIVRGALDAAGVEGRRQARSKYGVRRPKEG---XXX--MKRSRRYRELVATLDRERVYPVREAIELMKKLASAKFPETAEAAFNLGINP--SQHM
VRGTCSLPHGTGKTVRVLVFARGEKIREAEEAGADY------------------------------------------------------------------------------------
----------------------------------------------------------------XXX----------------------------MQKTYMAKKEDAGVTFRREWYVVDA
TGVPLGRLASKIATILQGKHKPTYTPHFDVGDYVIVVNAEKVKLTGKKLDQKLYYRHTGYIGHLYSMPYRKLIARRPELPIKLAVRRMLPKNKLGRRMLRKLKVYAGPDHPHQAQRPTSI
--SL------XXX----------------MILPETRLVVADNTGVKEVKCITVLG--KRRRGQIGDIIVASVQRRIPTSDFEKGDIVRGVVVRTRAAYRRSDGSTLRFDDNAVVLVDKNF
QPIGTRVFGPVARELREQGMMRIISLAPEVVXXXMSLLFPKRTKYRKQQ--KGR-IKGKATRCTDVVFGDYGIQALAPAWITRQQIEAARTALARATHRG-KVWIRIFPDKPITRKPAES
RMGKGKGNVENWVAVVKPGTIMFEFAGVSEQEAKRIHKIVSYKFPIPTRLRRRFHLGGER-XXXMRHRRKVPKLSMTRSRRRSVLAGQAKALIIYGKVDTTPARAKATQQLVERLVTWAR
RGD--------QAARRLAFSVLQDKEATHKLFEEIGPKYKDRP-----GGYTRILKLG-PRHGDGAEVARLTWV----------------------------------------------
---------------------------------------------------------------------------------------------------------XXX-----------M
ILTMAKISRNAQRKKRHLRIRRKIVGTPERPRLCVYKSLRHIYAQVIDDSR---GHTLVAASTLEPEVRE-KVKS--------ADVEAARLVGKLIAERAXEKGIREVVFDRAGYPYHGK
VKALAEAAREGGLVFXXX------------------------------------------------------------------------------------------------------
------------------------------------------------------------------------------------------------------------------------
--XXX-------------------------------------------------------------------------------------------------------------------
--MLPDFSELTK-KPPEKSLLVPLKKHAGRNSQGRITARHRGGGHKRRYRIIDFAR-DKQGVPAKVVSIEYDPNRSAWITLLHYADGEKRYILAPVELKVGDVVEAG------ENAEPRP
GNALPLRKIPVGSFIHNLELTPGSKGKIARAAGTAAQLLG-REEDRAVVRLPSGEVRLFHIECMATIGRVSNPDHKNIRHGKAGRVRHLGRRPRVRGVAMNAVDHPHGGGEGRTGEGGP-
AKSVWGWLTKGGRKTRKRRKPSDALIL---KR----RK------XXX-MRVPGGVKHAKRRRKILKLAKGFKGKRKNCYRIAKQAVVKALVHKYVSRKLRKRDMRRLWIIRIGAAARQQG
LSYSKLMGGLRKAEVKVN-------RKMLADLAIHDPEAFAEL--AKVAKEAMGA-----------------------------------------------------------------
------------------------------------------------------------------------------------------------------------------------
-------------------------------------------------------------------------------------------------------XXX--------------
---MYAVVEIGGKQYRVEPGESVVHEMVPGHGPGDEITFDRVLLVRN-----GEGVAIGRPYLTEVKVVGEVEEVGRGPKVIVQRFKPKKGYRRKKGYRQPYMRTRILKI-------EKG
XXX-------------MREAIARVRFVRVSPLKARLVINEIRGKPVAEAQRILAFSPKKAARIIRKVLDSAVANAQHNFEMDPDRLWVVKAYVDEGPRMKRLKPRAFGRADIIRRRLSHI
TVVVA-----ER-----ED--XXX---------MPEGKLFPEDILLRPILTEKS-WREMEEGKYTFEVHPRATKVDIRHAVEELFGVKVEAVWTLRRPGKPRRTRMDRGFGRTKEEK---
--------------------RAVVKLAPGHK-----------------------------------------------------------------------------------------
----------------------------------------IDIVG---------------------------------------------------------------------------
-----------------------------------------------------XXX--------MAHKSSQGSTQNVHDSPGQRLGIKRFGGELVWPGCIIVRQRGTRFHPGRNVGMGRD
FTIFAKVRGIVEFA--GRKRK---YVNVIPLEEQG-------------------XXX----MLRLSDLRPTPGSRHRRKRVGRGYSSGHGGHESGRGTKGQGSRSGVHVRPGFEGGQTPF
WMRFP----K-RGFKNP-CRV---EYAIVNVGDLEAHFEAGEVVTLEELMARGVVKDPKAGXKVL-GEGELTKALTVKAKKFSSAAREKILAAGGV-------------AE---EV----
------XXX------MARVCEICGRRPEYGSVISHSGQHSKRVRLPNLQRVRV-IYQ-GKRRTMRVCTRCLKA-------------GKVQKA--------XXX------------MKARE
----LRELSVEELEQRVRDWKRKLLNLRFQLASGQLQNTAEIKKTKRDIARALTVLRER-----KV--------------GRNA------------XXX--MALALLGKKVGMTQWFDGE
GRAVAATVVQVEPSVVVQVKRPKSDGYAAIQLGYGETKESRLTKPLLGHFRKAGVAV-RRKLYEVRVDDPDAFEVGQELGIEVF--SEGELVDVTGTSKGHGFQGTIKRWGFSYRPKSHG
HKL-IRRPGTSGP-MGLRKVVKGKKMPGHYGTETVTVRNLEILKVDKERGLLVLRGSVPGPRKGILKIRKH------------DA--------XXX------------------------
------------------------------------------------------------------------------------------------------------------------
------------------------------------------------------------------------------------------------------------------------
----MAAVPKSRRSHREVRQRRAHWRAHMVPGVECPHCHELKLPHRVCPHCGYYNGMQVFTKEETE---XXX----------MKKKTHKSAAKRFKVKPSGKIFRRR--AGYVHKLSKKR
SQYRRQARRPVEVVGAEYRRLRQLLSS--XXX---MPKAKLYRFDALDAGPEEVEVPEALFGGPVNRDLLYRAVRIFLLNQKQGTAKAKTRGEVAGGGRKPWRQKGTGRARHGSIRSPIW
RHGGVTFGPRPRKVRLSLPKKMRRKALISALSARCQEGGLLLIDRLGF-ERPRTKDGIELLAKLSCPE--KTLIVVSPDEYRVEVTKTFSNIPGVACVRSDFLSPYHVIVHDGLLMTQGA
VEALAGRLSDA-----XXX-----------------------------------------------------------------------------------------------------
-------------------MLLYERYKAEIVPQLMKELGYKNVMQVPKVEKVVINMGVG----KHDDPKVLEGAMRNLAQLAGQQPVVTRAKXSVSDFKIRQGDAIGCMVTLRGVRAYEF
LNKLFNVVLPGIRDFKGVSPDSFDGRGNYSLGISEQLVFPEVSYDDVVQIQGMDITIVTTAETDREAYHLLKALGCPFRED--------XXX-------------------------MSK
IGKRPIPIPDGVRVTVEEDR--VIVEGPHGKLEXRYEPKYVEIKVEDGEVRVI----RKGDRSVYRARHGLYRALIANMVHGVSQKWVRELEIHGLGYRARMEG-NTLVMELGYSHPVRY
EIPAGVEVEV----PD-QQRVIVRGIDKQLVGQVAANIRAFRPPEPYRXTGIRYKGEEIVRKAGKLGVK------XXX-------------------------MKVLLIKEVPGLGIPGD
VVEV-----------------------------------------------------------------------------------------------------------------KDG
YARNYLLPRKLATKPTPHEMARYAKLRAQYEAELADRRTRAQMLAEKLSGAEISFARKVHDEDKLYAMVRPQDVAXAIEEKFGEKV--DPHRIKME-PIEALGEYEVEVGIYEDIAAKVK
VIV----------------------TA----AD-------------------------XXX-----------------------------------------------------------
----------------MAREKIRIKLQSYDHELVDTAVRKIVETAKATRAKVAGPIPLPTERRLYTVLRSPHVDKRSMEHFERKIHRRLIDI-REPTSETINALMEVELPTGIDIEIKL-
--XXX----MAKRTTKRK-KKAIKLERARVHIHSTFNNTILTLTDLNGDVITWKSPGTVGFSGSRKGTPYAAQLAAQALAKEMKDFGIRSVIVTVNGTGPGRQAAVQTLRSAGIQVEEVK
NVTPVPHS----------XXXMARIAGVNLPAKKRIEVALTYIYGIGPSRAKEILARTGIDPDTRVMDLTEQEVSALRREVE-SYTVEGDLRRQVRNHIQRLIDIGCYRGIRHKIGLPVR
GQKTRSNARTWKGPRPAKAG---KRK--------XXX---------------------------------------------------------------MALTQEEKQRIIEKFARHPG
DTGSPEVQIALLTERISRLTEHLKEHKKDFHSRRGLYLMVGQRRRLLRYLKQEDPRRYARLIQELGIRGVXXXMAVKIRLKRMGKKRQPSYRIVVVESASKRDGKTVAEIGHYNPLSDPE
EIQLDXEAALSWXRQGAQPTPAARKLLSRMGVM-RAWHEERFGRPAT-EA--------EQ-------------N----------------------------------------------
XXX-----------------------MRKQRIGRVVSDRMQKTIVVVEDRLVQHPRYRKYVRRRTKYYVHDEREQARVGDIVRIEETRPLSRLKRWRLVGIVKRAEG-------------
---XXX---MGRSKKKGPYVHPKLLKKVERAKR-GEISEIRTWSRASMIIPEMVGLTIKVHNGRSFVPVRITEAMIGHRLGEFAPTRTFRGHGGTRKKAPT------PKXXX--------
--------------------------------------------MALLTMKELLECGVHFGHRTRKWNPKMARYIYTERKGIHIIDLGKTXELFERAYNFVREQAA--------------
--Q--------------------------------------------------------------------------------------------------------GKDILFVGTKKQV
QATIEEEARRCGAHWVNRRWLGGTLTNFETIRRRVLYMLELERNLEEGAFERLPLKERIKLEKQLAKLRRNLDGLREMERLPGVVYVVDPTVEVHAVREANILGIPIVAICDTNCDPDLI
DYPIPGNDDAIKATRLITSRIADAVIEGREGLQTTEA------------------------------------------PASEXAAEEETPEEAPETQEAEAVPSMDEIPLDEA------
-------------------ELEEHYEEMLEELIEEEDKEV-----------------------------------------------------XXX------------------------
--------------------------------------------------------------------------------------------------XXX--------MGQKTHPVGFR
IGVLRKWRSNWFAPDSKVPEYVAEDRRIREY-IKKNYRGAGIAEVLIERAVEDRVSVTIRAARPGIVIGRGGSEIERLQEELSKMTG-RQVRIGVMEVERPELEAPLVAQDVAFQIENRI
NPYRAMKETIRRVMAAGAQGVKIRISGRLGGADIARSVEMKQGRVPLQTLRADVDYGLAEAMTKYGVIGVKAWVFRGEV----------WSPGEHNREVS-------XXX----------
-------------MGVSPHTRLTERPREAKLTGAISVNKEAPELAGEVRAYEMLYILRPDLDEEGRRNKIARVQQVIESQGGQVQGTDEWGPRILAYEIDHFREGYYVLVTFTLPADKVQ
ELESRFSM-DDEILRYQVVRLDGK-------------------------------------------------------------------------------XXX------MAT---FD
IVIPGRDVPQDVRXGSKLVEKLINYVMWDGKKSLARRIVYQAFDILERRGEGPA-LEVFIKAVQNCMPKLEVRSRRVGGATYQVPFEVPAHRQTMLALRWIVQAARNRSERTMPERLAAE
IADAARGEGAAYQKKLESHRMAEANRAFAHYRWXXX---------MTVSDPIADMLTRIRNAGERQHSEVVMPSSRVREAIARILKEEGYIEDYEVEE-GESYPLLRIRLKYLVQGTRFR
RPAIQGLRRISRPSRRVYVGADEIPSALSGLGICILSTSQGIMTDREARKRHIGGELLCEIWXXX-----------------MEAVLETRRLPKKVGDAIHAVGRRKESVARVYL-KE-G
EGRVWVNGKPAEEYFAAFAFTDDYLNRHLLSPFYVTGTMGRFDVRARVEGGGVTGQLEALRLGIARALVGVAPEFKKPLKDAGLLTRDAREVERKKYGRRKARKKEQYSKR-XXX-----
------------------------------------------------------------------------------------------------------------------------
------------------------------------------------------------------------------------------------------------------------
------------------------------------------------------------------------------------------------------------------------
--------------XXX---------M---GLDLGDRRIGIALSDETGTVAQGRGVYERRGLE-EDLAYLARLAR---EEGVTRVVVGLPLNMDGSEGEQAAKVRAFAQALAERTGLPVE
FLDERLTTVEADRVLREAGLGERRKRKVRDKLAAVLILQAWLDARQGG-----------XXX----------------------------------------------------------
------------------------------MIERIRKYLVSVRAEXQRVSWPSKREVITFTVLIFFMVVVLGLYLGLVDAVLQQILRLLIG------XXX--------------------
----------------------------------MDCLXLIGLILLQMSEHATLGGAFGAGM-SSTVFGRDVSRDP---KKIATGILGAIFLGLGLVLTVL-------------------
------------------------------------------------------------------------------------------------------------------------
---XXX-----------MLDRIRQVFAIEELRKRILYTLVMLLIFRIGSYIPVPGVDTKQLAEVLSGAFG--AGLFQFXNLFTGGALQRFSLFGLGVIPYINASIILSLLIPVFPKLKEL
-QQQGREGRRKLTQYTRWGTVALAFLQAYAMSFLV-------IRYGLAQ-P-----TV---GFFXTCIVALTTGTIFLMWIGERITENXIGNGISMIIMAGIIARFPGQLQQTYL-----
EXSA-GTVSPI-----------------------------------WAVXLLVVFIXXIAG--TVIIQQGQRKIPIQYAK-RTAGRRVYGGHTAHLPIRVNQGGVIPIIFASAILTLPSS
IAAWVP--GLQW----------LQS---YLA-------PGSLIYLIAYVLLICFFTYFY------SSLIF--------------------------------------------------
-----DPNDLAKNLREAGGFIPGVRPG-EPTARYLTDVTGRLLIVGAVFLSAIAVLPYLFRAV-SNIRS---FWLGGTSLLIVVGVGIDTIMQMEAHLVMRQYESLVKGAA--FLGGRKG
G-XXX------------------------MPKKIVARNRRARRDYAVEETYEAGIVLTGSEVKSLRAGRVSLEEAYAKVED-GEVWLHGMHIATYEPSS-YYGHDPERPRKLLLHRREID
RLLGKVTRSGYTLVPLSLYFNERGYAKVELGLAKGRTKVDKRRKIIEEEEERRAREAMKRFERGTW-XXX-----MERVVVTKGPEETVRLGEELAGELREG---DVVALVGELGTGKTT
LVKGIAQGLFVREA--VISPSFILARTYQ-GR--VPLHHLDAYRVTDP-EELREVGLTELLPPEEG-ITVVEWADRIAELIPP-GSLWVELEHLEG-D------RRRITLRR--------
------------------------------XXX---------------------------------------------------------------------------------------
------------------------------------------------------------------------------------------------------------------------
------------------------------------------------------------------------------------------------------------------------
------------------------------------------------------------------------------------------------------------------------
--------------------------XXX--------------------MLAYAQIAGD-------AQAGQSMISLVILLVV-FAAIFYFLLIRPQRRRQKEHQQLISSLKRGDRVITAG
GIHGTIEKI-DDNTVILALEE-GAKLRISKSSIVDKVKK--------------------XXX------------------MAKK-EVIRARGEVIEVLPDSMFRVRLD--NGHVALCKSS
GRMRKHFIRVVAGDRVVVEFSPYDLTRGRIVYRET-----------XXX-----------------MRKVKKGDRVKVIAGDDRGKIGKVIRVYPERERVLVEGVNIITKHQRPTQTVRE
-PGIIKREAPIHVSNVRVICPE---------------------------------CGVPTRIGFAFV-EX------------------------QKLRKCRKCGATFE------------
------------------------------------------------------------------------------------------------------------------------
--XXX-----------------------------------------MRLEAHVRAALQDA-----FQAW----GVPCPEK---FPIERPPRPEFGDLTTRVAFALAKVLGRSPEEIAREL
ARLLAEKPG-------FQAV-----XAEKGFVNLYLHPEVLWE-TLRAILRDGEGYGRQNLGGGXKLQVEFVSSNPTGPLTVGHGRQAALGDVLAEXHAQLGWQVTREYYLNDEGRQIDL
LAQSLWARYRQALGEE--VXIPEGGYQGDYLIPIGEELARDWGD-----RYPHWDE--EARQAFRQEAVSRMMQAIEEDLEAFXVRF-------DVWTKE------GDLH------RRGL
V-RETLEELKRXG----AVYEXDGA-LWMRSTEYGLARDPVLIRSDGTPTYLMVDIAYHVDKF-RRGFDRVIDVQGADHVEEQKQVKLALRILGLPEGFLDYCIHQFVTLKGREGVERMS
TRAGRFIRLGDLIKE----------------------------LGRDVVRYFMVRRKPESHLTFDYELAKXXSMDNPVYYVQYAHTRIASIFREA--RGAVPE---------HLDQVDLS
PLTDESELALIKELDRFPDVLVQAA-GFAPHLLCEYLEGVAALFHPYY---TRVRIX--GQGEATPARLALLSGVKLVLKRGLEILGVSAPEEM---------------XXX--------
-----------------------------------MRFDIVTIYPEMLRPFFSQGVLLGAQEKGLLEIHVHDLRAFSPDPRGIVDDRPFGXGAGMVMRPEPFFRAVDVISQ---------
-------------ELGKRP------------YVVLLSAQGVLFKQALAKRL-ARVDALVLLCGRYEGVDERVAE-MADLELSIGDYVLAGGELPAAVVVXAVARMVPGVVGRYESAATDS
FFAGPVLGFPQYTRPRVFRGMKVPEVLFSGNHERIRRFRVREAWRKTLRHRPDLL-GLRLEX--EPCGKDRRV-----------------------------------------------
---------------------------------------------------------------------SDASDS---------------------------------------------
-----------------------------------------------
>Thermodesulfobacterium_commune_DSM_2178_2 num_genes:71|genes:ADK,AICARFT_IMPCHas,ATP-synt,ATP-synt_A,Adenylsucc_synt,Chorismate_synt,EF_TS,Exonuc_VII_L,GrpE,Ham1p_like,IPPT,OSCP,PGK,Pept_tRNA_hydro,RBFA,RNA_pol_L,RNA_pol_Rpb6,RRF,RecO_C,Ribonuclease_P,Ribosom_S12_S23,Ribosomal_L1,Ribosomal_L13,Ribosomal_L14,Ribosomal_L16,Ribosomal_L17,Ribosomal_L18p,Ribosomal_L19,Ribosomal_L2,Ribosomal_L20,Ribos…
--------------------MNIVFLGPPGAGKGTQAKILVEK----YGIPQISTGDMLRE----HVGKGTELGLKAKEYMEKGQLVPDE---IILGMVKERLSQPDAQK--GFILDGFP
RTVAQAEALDKM--LEEMGRKLDVALALIVPDEELVLRLTGRRTCKNCGMMYHIKFKPPK--VEG----KCDACGGELYQRPDDNEE-TVRNRLKVYHESTA-PLIEYYKNKGILAE---
-----IDGSKSIEEITQQIINILEKK----------------------XXX-------------------------MAEDLKKMYYTIVTDHFPSEIRITFGD----QTLIYKKRTWDIE
VE-PGVIERRGLRYGENPDQEAALYELVAGNLILGECEFIHPNLGLVSSLREQDFIQFGKHPSKINLTDIDSGLNILRYLNEKPCCVIIKHNNPSGVAYGNSL-EEAFLRAFKADRIAAF
GGVVVLNRPVDKACAEAIASNYFEVVVA--PEYEEGAIEILKAKKSLRIIRIKRMDRLQN-YRNYKIVEFKSLIDGGLIVQVSQSNKINRPEDLKPAVAVK-------------------
------------------------------------------------------------------------------------------------------------------------
-----------------------------------------DGIEYKCLREPTEREVKDMLFGWAVELGVTSNSVLFVKDECTVAIGTGEQDRVGCTEIAIFKAYTKFADLLCYEKYGIP
YKQLELEVAKGIRPKEDKERIDEETKEKKAGLIGAVMVSDGFLPFRDSVDVVAKQGVTAILQPGGSIRDWEVIEACNEYQ--IAMKFTGQRAFRHXXX-MPNLRDIRKKIDAVKKIGQIT
KAMNMVASAKLRSIQRRLEGFRPYKNKFEEVITNLIS-------SG-GINPQKIELLQ----VR-EVKKVGIILVTADRGLCGAFNSMLIKETEKMLAKFKKEGKEVELICVGKKGANYF
------A-K--RAP-IKEAYTDVM-GKV-LIQDARKIARSAMRAFLNGEWDEVYVVYGYFVNLIKQIPKVEKLLPLSF------------E--PKE---AEE--KPKVSYS-YIYEP-EE
EELLPEILPLYVNTVVFAAMLETAVSEQAARMTAMDNANRACGDMVRQLTLLFNKTRQASITKELMDIVGGAEAI-KKG--XXX------------MEHPILFLCLI----LEKLGLPSG
F----------------------------------------------------------------------------------------------------------------------H
YYEEAAHYG----PLAKLL--------APHMVHSFFVCILLIVLAYIGTRKM---E-FIPKGFQNFWEFVIETLYNFTKENVPHGDGHGPNLVPLVFPLIVFYALYILFCNFLGL--IPG
-------------FMSPTANLNVTLGLTLITIVYYHFLGIRFK---------------------------------------------GLA-YFKTFLGPIPWLAP--------LMLP--
------AEIFSHIGRIISLSVRLFGNLVSKELLLGILT-------------------MLA------------------------------------------------GKFFA------P
LPIMVLGVLVSLIQTLIFVLLSLAYFAGAVEEH-H--XXX-----------------------------------------------------------------------MGDFFRRES
MPTLVVVGT--QWGDEGKGKVVD-----VLT--EQADF--VVRFQGGNNAGH----TLVINKKKHILHLIPSGIFR-PNTVCVIGNGVVVDPEVLINEIEKLKKEGLDLSPKKLIISEKA
QTIMPYHKALDIAREAKAGE-NKIGTTCRGIGPCYEDKVARKGFRLIDLTYPETFKEKLKKILEEKNFLL-SYLNAEPLKFEEIYEKYLAFGEYLKPYL-ADVSQLLWNAQKAGKNILFE
GAQGTFLDIDHGTYPYVTSSNTVAGNACCGSGLGPTEINSVLGIVKAYTTRVGEGPFPTELHDEI-GELLRERGGEYGATTGRPRRCGWLDLVMVKTAVRLNGLTYLAITKLDVLSGLKT
LKLCVGYKYEGQIIDFFP-SELEKLKKVEPIYQELPGWEEDISQIKNFDALPEATKNYIKFIEQYLEVPIALLSFGPERESCFLLKNPFDK--------------XXX------------
-------------------------------------------------------------MSGNSFGVLFRVTTFGESHGKALGAVVEGCPPGLTLSEEYIQKEVDKRRSKE-FIGQTP
RKEKDRVEILSGVFEGYTTGTPIGILVYNTD------------VKSSAYQQLKEVFRPGHADFTYHMKYGGFRDYRGG-GRSSGRETVVRVAAGAVAKRVL-EEY-------GISVVAYT
IALGGVVAEK--RDLE---------FIY-----------------QNHLYCPDEEAYLKMCQKIEEAVREGDSLGGVVEVLARGVPAGLGEPVF--DKLEADLSKGLMSIGAVKGVEVGA
GFKAAQLKGSENNDPISSH-----G-----FLKNDAGGILGGISSGQDIVLRVAVKPIPSIRKPQKTINL-QKEELDLIIEGRHDVSAIPRIVPVVEAMVRIVLADHLLR-QLAYLAFQQ
RLRFPNFWG----XXX---------------------MAQISIDLIKQLRERTAAGFSDCKKALEEAGGDIEKAIDILRKKGLAIAAKRAGKATTEGVV---------------------
------------------------------------------------------------------AAYIHSNKKIGVLVEVNCETDFVARTEEFQQFAHDIAMQIAATNPIAVTREEVP
QEVIEREKKIYEEQVRESGKPENVIPKIVEGKMEKFYKENVLLEQAFIKNPE--ITIQDLLNELIAKTGEKIVIKRFARFQIGE-------------XXX--------------------
---------------------------------------------------------------------MGQQFEYQLNQPIEGLERSYFTVKELTQRVKKLVEE--GFS-LLWVEGEIS
NLRHA-Q------NGNLYFNLTEEE------ASIKAIIFNAQKEKEIV--------------SY----LQNGLKVLCWGKLNFYPKTGEVYLIVRRIELL-GSGYLELKKQQLIKKYQY-
-LFDPNKKRSIPLFPKKIAVITSIFSAALQDFLKIVSERW-EIEVLVYPSRVQGEGAEKEIVQAIKD----INLHF----Y--DVDVIFITRGGGSAEDLAPFNTEEIILGISKSKIPVV
SAVGHEIDYTLCDMIADKRCP--TPSAAAQEVIPDKHKWLEKLELYKKKYKQFLDIILSKKQNRLYQVKLTLTERS---------------------PFNLLYSLEKDLK-QKFYRLNVL
-LNEVIAYKEKKVLNQKISLRRYHPAE-------------------------------------------TLQREEDRLQNYRR----------------------RLELSFENYFQLCE
NRLTGLKSLLTSLSPLNILERGYSIVR---KLETKKIVRSIEEVQIEEVLEVKLSR---------------GSLLVKVLKTEE--------------------------------XXX--
-------------------------------------------------MEEIKEKEQSLEEREQNLKENLE---TQEETKTKEEEE------IKYWKDL--------------------
----------------------------------------------ALRYAAEIENLKKS----LKREKEEYYKFALENFFKEI-----------------LPAIDNLERALE--AFS--
---TTQ--NIEALKQGVELTFKYLVSTLEKFGLKQVVPAVGEPFHPLYHEALSTEVHPEVPSGAITKVYQKGYTLHDRLIRPALVCVCMGKK---EEQKTTEERPEETEEENIVENE-XX
X----------------MSQKIILVIATSNLGKVREIEKALEDLKSEIN-LEVKSLKDFSE---ITPPEETGKTFLENALIKAKYYAEKTGCLCLADDSGLEVDALNGAPGVYSSRYAGE
------DANDEKNNQKLLQELADVPP----EKRTARFKCVLVLYHP--CGKYLVSEGVWEGRIGFKPKGSYGFGYDPIFLVPEYQFQKTAAELPSEEKNRLSHRGKAIQNLKKQLLSFLK
DLERCQNN----------------------XXX--------------------------------MKIQGLVVLGPTGVGKSEVGLFLAKHLDGEIINFDSVQFYKELNIGTAKPTEEEK
KEVPHHLYDVLDLEEE-FNAARFVDLADKVIAEILTR--------RKLPILVGGTGLYLRALEYG--LFSV-EIPEDIRKEVQKKAEQN-LEELYEELKKVDPEYAHKISRRDKVRITRA
MEVFYA-TGKPFSSF---HKENPFFHKKR-YNFLKIGLLLPRKELYQRINQRVLKMIEAGWIEEVKRLLERG-FGPYLKVFRAIGYGYLIKYLEGEINLDEAITLIQRDTRRYAKRQITW
FKKEPDVVWFSPE-EKEKILNWVKERLS----WKA--------------XXX---MKGLVIALKYAKGFFAAAKEL--G--KTKEFGEQLGKIKELLESMP-EVLQ-ALQSPIYPPDLKM
EVVEELLK-ALQVEPEVERFLRLLVEKRRIQLIREIFALYQELLDEELGIARGEVYTAYPLTEEEVKELQEVLKDFLK-KEVVLEPKLDESIIGGVKVKVGDLVLDSTIKTQLEKFKEII
KGEVL--XXX--------------------------MLKTLRDFDLKGKKVFIRVDFNVPLEN-GKILDDTRIVESLSTITHVLHSYGKVILCSHLGRP-KGKRVPEF------SLRPVY
EYLKTVFKDREVKFLE---------DFLSPEAEKELENLKEGEI--LLLENIRFYEGETKNDP---DFAKALAKFADIYINDAFSVSHRAHASVVGVPLLVKEKGIGFQMEKELKYLSKI
V-GKPERPFYAVVGGSKVSTKIGVLKSLLNKLDKLIIGGAMANTFLAAKGYSVGDSFVEEEYIEVAKEILKEAKEKEVKIYLPVDVVVEN------NG--QVLAKGLREIVKED---KVF
DIGKETVK--LFCRSLDGAKTVVWNGPLGYFEKPPFDYGTVEIARKIASLT---CTTIAGGGDTLSAIKYAC--------VETGFSYVSTAGGAFLEYLEGKDLPGILALTK--------
------XXX------------------------------MWLFCGLGNPGEEYKETRHNFGFLVLEAFAER---------------HKLKFNFYKEM-----ESEVAFY---KDKAILVK
PQTYMNLSGRAVKK---WVLKERISLNNLLVIYDDMDLPLGKLKILPKGGAGGHKGMLSIIECLGSSDFPRMKLGI----GKP-----EDK-----DVVSYVLSPFNEEEKEKVKKILEV
AVAALEDLLYKGLLKTMTIYNSQAVV-----------------------------XXX------------------MSYRPEKVGSLLQQVITEILMYELNDPIF-------KQFITITE
VKIGGDLRKAVVFFRVY-GDTAPNE-VQKALNRAKGYIKKLIGEKITIKYMPDLEFRLDDREEKEKQLNMLFD--KISRIKKDV-----------------XXX-----------MKREI
ELIKPEEIKVHKDSQFPYYGKFIIEPLERGYGITLGNALRRVLLSSIPGYSITEVRIEGAPHEFTSLPGVVEDVTEIILNLKGVRFKL----EGDGPFYFKLEKIGEGEVKAGDIQVEDK
-GIIVNPDAHIATLTK-DGKLVMEIKVEKGRGYVPAEYNKN----NEIGVILVDGLFSPITKVNFTVTQARVGKSSDYDSLVLEIYTDGTIDPKEALVKAAKILVEQFMVFLGEEKIGLE
T-----TTADVSTTQNI-------LNLPIEELELSGRAYNCLKAANINYIGQLVQKTESELLKLRSFGKKSLDEIVEKLNRFNLKLGMTDLK--WKPPKD---------------XXX--
------------------------------------------------------MARVTIEDCLKKV--PGRFRLVHLAIERVKQLKEGAEPLVQA-DNKEIVLALREIAAGLVTFE---
------------------------------------------------------NIKQLGKK--EKTSSPYELTEILKQKSSSK------------------XXX---------------
------------------------------------------------------------------------------------------------------------------------
------------------------------------------------------------------------------------------------------------------------
------------------------------------------------------------------------------------------------------------------------
-----------------------------------------------------------------------------------------------------------------------M
RSVNQALEDAKNRMEKAVKNLKEEFSHLRTSRASLALLEGIKVDCYGTKMAIPQIATVNIIEGKTIVIQPWDASLVKEIEKAIQKSDLGINPTSDGKTIKLVMPPLTEERRKELVKIANK
LAEEARIAIRNIRRDVLEKFKAAKKKGEISED-------DYTQLEKKVQKLTDDYIKKVDTVLKDKE-----------------------------------------------------
-----------------------------------------------------KEILSVXXX-------------MLFSVEGIVLSKERIGEIDLLVETLTP-KGKLWAIAKGAQKSRKR
FVNLLEEF--NLLNLHLRKTLK-GALPILEKADLIFIPESIWGNLEKYIFFSYMGEVLSKVSFKGLEA----------EYFNFIKDWVKFL----DREPKLTLFH--KFFFEWKMLGFLG
WSPQI-EACVRC--G----YQ--------PK-------RIFYF-SVKEGGIICYRC----RQE--G----------DFR-----LSAEQVEVLKIFSKM-SKNKEDLKKVMEKKALTFED
LKILNSLTERFFNYFLVF---EFNSLQT--LKETFRV----------------------XXX------------------------------------------------------M--K
KE----GLSKKERLTKNSEFQKVFKYGKKVWVDSILLILYTPNELG--IRRLGIVVSKK-IKKATKRNKVKRWIREIFRKNKESFPEGCDFIIIPHPKMGE--L-SFAEIKTKVLEKLAE
LKS------------------------------XXXMPTINQLVRLGREKKVKRSKSPAL--------------QGCPQKRGVCVRVYTVTPKKPNSALRKVARVRLTNGIEITAYIPGI
GHNLQEHSVVLVRGGRVRDLPGVRYKIIRGALDAAGVQNRKKSRSKYGTPRPK-----XXX-MAKHGKKYREALAKVDRTKKYTFEEAVKLALDTAYANFDETVEVAVKLGVDPRHADQM
VRGSVVLPHGTGKTPRVLVFAKGDKAKEALEAGADYVGDEDLIEKIQKENWLEFDKVIATPDMMPAVSKLGKILGPRGLMPSSKTGTVTFDVAKAVKDIKAGKVDFKVDRGAVVHVPVGK
VSFGEKKILENMAAFFEALLKAKP-PAAKGQYIKSIAISTTMGPGIKVDPNEVKNLIQRYSGD-XXX-----------------------MSSVLTPQTPWVKKEE----VKREWYLVDA
KDKVLGRLASKIATLLQGKNRPDYTPHVDQADFIVVINAEKVKLTGKKLEQKVYWRHTGYMGGLKLETAKQLLAKDPAKVILLAVKRMLPRNRMRKKLLKKLKIYAGSTHPHIAQNPKPL
--DL------XXX----------------MIQQQTYLNVADNSGAKKIMCIRVLGGSHRKYGSVGDIIVASVKEAIPNSKVKEGDVVKAVIVRTKKEVARPDGTHIRFDENAAVLINQYK
EPIGTRIFGPVARELRAKGFMKIISLAPEVIXXX-MLLQPKKTKYRKQQ--KGR-VRGKATSGHTVEFGEYGLKVLEGGWLTARQIEAGRVAIVRVAKKGAKVWIRVFPDKPVTKKPAET
RMGKGKGAVEEWVAVVKPGKIIYEIAGVPEEVAKEALRLAASKMPFKCKIVSREEF-----XXXMRHRKVSRRLGRDTEHHWAIMRNQVRDLLKHGRIVTTIAKAKELRRVAERMITLAK
KGD--------LAARRRALSFINDKEVVRKLFKDLRAKFLDRP-----GGYTRIIKIG-PRRGDASMMVLVELVEEKVSAKSGKKKAERLKKVLEFIEKKKKQHE---------------
------------------------------------------------VKPQEEKSTVEKTAQEDSSVEGTQEIQA-----------------------------XXX-----------M
AELRKREKKVEARLRRKKRIRKKIFGTPERPRLCVYKSLKHIYAQIIDDVT---GHTLVAASSLSPEIRE-KIAELRSQG---GKIEVAKAVGELIAKKALEKGITKVVFDRGGFKYHGR
IKALADAARAAGLQFXXX-----------------------------------------------MHPLVREVEKRYL-----KEDLPKFNPGDTVRVHFRL----KEGEEKERIQVFEG
IVIRRRGSGINATFTVRKVSFGVGVERTFPLHSPRIEKIEIVRRG-KVRRARLYYLRERFGKAARIKERFDNKVME--------------------------------------------
--XXX-----------------------------------------------------------------------------------------------------MPIKKCKPTSPGRR
FQTYLVNPELTK-KEPEKSLVEPLKKSGGRNNYGRITIRFRGGGHKRLYRIIDFKR-DKDNIPAKVIALEYDPNRSANIALLQYADGEKRYIIAPVGLKVGDVVMSG------ESVEIKV
GNALPLKNIPVGTMVHNVELRPKKGGQLARSAGAFAQVLG-KEGDYVILRLPSGEIRKVHGNCRATIGQVGNLEWENVILGKAGRSRWLGRRPHVRGVAMNPVDHPLGGGEGRSHGGRH-
PCSPWGWLCKGR-KTRKK-KPSDKFII---RR----RK-G----XXXMPRAKGGFKTRRRHKKLLKLAKGYWGQRKNVYRRAKETVERALVYAYRDRRQKKRDFRRLWQIRINAAVRPYG
LNYSKFMGGLKKAGVDLN-------RKVLAYLAVTEPETFAKL--VEVAKAQWQ------------------------------------------------------------------
------------------------------------------------------------------------------------------------------------------------
-------------------------------------------------------------------------------------------------------XXX--------------
---MFAVIKTGGKQYVVKPGDKIKVEKVEA-NVGDTIEIKEVLLVSK-----EGEIKLGNPLVEGVKVIASVVEHSKGPKVIVFKKKPKKGYKRKRGHRQLITTLEIKEI-------L--
XXX--------------MKARATAKYVLISPYKARLVVDLIRGKRVDEALNILAFTPKKAARIVKKVLESAIANAENNYGMDVDKLYVAEAYVNEGPRLKRIWPRAWGRASRILRRMSHI
TVVVE-----ER-EEKSKKRRXXX-------------MKDPRKIILAPIITEKSMLLKEKNNQVSFWVDPAANKIEIKQAVEKLFNVKVLDVQTIRVKGKPK--GGYRNPGKTSLRK---
--------------------KAIVRLQPGQT-----------------------------------------------------------------------------------------
----------------------------------------IEFFETI-------------------------------------------------------------------------
-----------------------------------------------------XXX--------MAHKKAGGSSRNGRDSNSKRLGVKRYGGQFVKAGEIIVRQRGTKVHPGFNVGVGKD
YTIFAKISGFVKFETKNGRKV----VSVYPSL----------------------XXX-MDKVITLEKLKPFAGSKHREKRVGRGHGSGH-GKTSCRGHKGQKAREGLDIRPWFEGGQTPL
IRRVP----K-RGFNNI-FKK---EYKVVNVKDLAERFEANAVVDLESLKLKGLLKGKDKLVKLL-GDGEIDKPLIVKVHAVSKTAKEKIEKAGGK-------------VE---IVKV--
------XXX-------------------------------------------------------------------------------------------XXX------------MKARD
----LRELSIPELKEKLASLREELFNLRFQKTVYKLENPMRIRQVKRDIARVLTVIREK-----EL--------------NIR-------------XXX-MKVEGLIGKKLGMTRVFDAD
GNVVPVTVLQVGPCTVVQVKTEEKDGYNAVQLGFDPKKLTKFTLPMIGHFLKAGLDTGFYILKEFKVENPQEFVPGQVLTLSDLGLEKGIKVDVTGITKGRGFTGTIKRWNFQRQPMSHG
AKKVHRKRGSSGANTFPGRVIKGKKMAGHYGAERVTIKNLTVVDIDPEKNLLLVKGGVPGWNNGYVMVYFK----------------------XXX------------------------
------------------------------------------------------------------------------------------------------------------------
------------------------------------------------------------------------------------------------------------------------
---------------------------------------------------------------------XXX-------MAKVKMKTNRSAAKRFKVTANGKIMHKK--AGKSHLLRKKS
RKTKRHLKKYKEIFAGFYDHVAKIIPYKFXXX---MEAIKAKVIDASAKIVGEMELPLDIYGVYPKEGILHEIVRWQMARWRAGTACTKTRGEVRGGGRKPWPQKHTGRARQGSIRAPQW
VGGGVVHGPKPRSYEFKLNKKVRRLGLKMALSSRALTNKLFVAEGFPVVEKPKTKLLKSYLDTLGINE-----ALIIVPERNLVLEKSASNLPKVKVLAVEGLNVYDILNHENLIISKEA
LDKIEERLRR------XXX-----------------------------------------------------------------------------------------------------
------------------MSWLKEYYKNEVIPRLRERFGYKNIHQVPKLEKISVNMGLN---EAVTNPKVIDQAMVELAQITGQKPKICRARKSIAGFKLRKGMPIGVMVTLRGDRMYDF
LTRLINIALPRTKDFKGLPKSGFDGRGNYTFGITDHTIFPEIDTSKVEKIKGLSVTIVTTAKTDEEAYALLKELGMPFRG---------XXX----------------------MGEVSR
VGRKSIKIPNGVKFYLKEDG-FMVVEGPKGKIEKKLPP-LVKVVVEGDTIVVQQDEVRKKLKNKAKAFQGLTRALINNMVIGVTQGFQKVLDIVGLGYKAEVKG-DEIVFSLGYSHPINF
KLPKGITAKVERGTGDVQVRLTLEGIDKELLGQVAANIRKLRPPEPYKGKGIRYADEVIYRKAGKSGKGAKK---XXX-------------------------MEVILRTDVPKLGKAGD
IVRV-----------------------------------------------------------------------------------------------------------------KDG
YARNYLIPKGFAIPANQKNIKALEKERQIILAKAERERKKLMSLAEKLEGLELVIYRRKIEEDRIFGSVTVADIVSALKEK-GFEV--DKKFIELDQPIKKLGVYEIPVKFSPDRVVTIK
LEV----------------------IE----EK-------------------------XXX-----------------------------------------------------------
---------------MIPTQKIRIKLKSFDHRILDKSVASIVSTAKETGAKVVGPIPLPTKISRWTVLRSPHIDKNSREQFEMRIHKRLIEI-LEPTQQTIDALMQLELPAGVEVEIKV-
--XXX------MAKPKKK-KIKKSVTEGIIHIHSTFNNTIITITDRQGNVLAWASGGTEGFKGTRKGTPFAAQLAMQSALKKVQPYGLKEVWVYVKGPGPGREAALRALQGSGLKVTLIK
DVTPIPHDGCRPPKRRRVXXXMPKIAGVDIPENKPVEIALTYIYGVGRTLAQKACAKAGIDWFRKVKDLSEEEINRLRQIIEKEYVVEGDLRKEVRQNIQRLMAIGCYRGLRHKMGLPVR
GQRTRSNARTRKGPRPGSLR---KKKK-------XXX---------------------------------------------------------------MPLDPELKQEIIQTFQRHPN
DTGSPEVQIALLTARIKQLEEHLKTHRKDFHSRRGLMKLIGQRRALLNYLKRTDFNRYQILLQKIGLKK-XXX-------------------MVAADSRSPRDGKFLDILGYYDPLKQPF
EFKVNEEKVKAWLERGAEPTETVRALLKRIGIK----VDQKG------------------------------------------------------------------------------
XXX---------------------MGRRKTFIGTVVSDKMDKTVVVMVETLVKHPLYGKYIKRRKKYMAHDENNECKIGDKVLIEETRPLSRRKRWRVREIIEKAKVLEVKEDLEGGE--
---XXX---MPRSKKKGPFVDEHLLKKVLAARETGDKKPIKTWSRRSTIIPEMVGLTFAVHNGHKFIPVYVTENMVGHKLGEFAPTRTYKGHPADKGKVKG-VK---KKXXX--------
--------------------------------------------MAHITMKQLLEAGVHFGHQTRRWNPKMKPFIFGERNGIHIIDLQQTLKYFEIAYEFVVNLVA--------------
--E--------------------------------------------------------------------------------------------------------GGKLLFVGTKKQA
QDTIREEAERCGMYYVNYRWLGGTLTNFRTIRQSVEKLKRIESWFEDGTIERFPKKERLKLERLKNKLERNLKGIKDMETLPQALFVVDPVHEEIAVKEARKLGIPIVAIVDTNCDPDLI
DYIIPGNDDAIRAVKLITGKIADACLEGLEIYKEKVA-------------------------------------------AQTDKELSLEEEFLKRDEEAAAEAILEEILAEE-------
-------------------KKEAEFEELAKNID------------------------------------------------------------XXX----------------------MP
HHKSAKKALRQSEKRRLRNRAFKSRVKTEIKKFLNYLNAHDLEKAEAQ-LRIVQSLLHK-GVSKGIFHWKKAANKISKLFKKFESAKNKATTH-----XXX--------MGQKVNPIGLR
IGITRTWDSRWFAKPSEFPKYVYEDYLIRKF-LKEKYFHAGISKIEIERAA-NKVRVIIYSARPGIVIGKKGAEIEKIKNELGKLIKEREFEVLVNEVRRPELEAQLVAENIATQIERRV
SFRRAMKRAVSLVMRFGAQGVKVQCSGRLGGAEIARSEWYRVGRVPLSTLRADIDYGFATAVTKYGSIGVKVWIFKGEV-----------LPEKEGQERLVI-----XXX----------
--------------------------------------MALWRPVKRFRKWETLFIIHPDRVSE-KDQVLEKVKEIINSKEGDVLKVDEWGLRKLAYPIAKRKNGYYVLIEFYGLADTPK
ALEDYFRI-DERVVRFIVVKLEDRYNPEKVSNEG---------------------------------------------------------------------XXX-------MP---RK
GPVPKREIPPDPKYGSVLVAKFINNLMKDGKKNVARKIFYEALERLREKSGGEDPLKIFEKAVENVKPLIETRSRRVGGANYQVPVEVRPERQISLAIKWIINAARARSEKTMVERLANE
LWDAYNERGAAIKKRDDTHRMAESNRVFAHYRWXXX----------MMTDPIADMLIRIKNALQARHKTVVIPASKIKLAIVKILKDEGYIEDFIYHD-EKPQGKIEIILKY----DEFK
RPVISGIKRISKPGRRIYRGYKDLPKVLDGLGIAIVSTSKGIMTDHEARRLKVGGEVICEIWXXX-------------------------------MERIYATGKRKTAVARVWI-YP-G
TGQIIVNDKPYNEYFYDHIVAED----VLFAPFKITNLLGKFDVKCTVKGGGKAAQAEAIRHGIARALVLYSPDLKVVLKKAGFITRDPREKERKKYGLRGARRGQQYSKR-XXX-----
-----------------------------------------------------------------------MESKV--------------------------------------------
-----------------------------------------------------------------------------------------------------------------------L
AEIILKLLEDKKAENIVLIDVKDKVDYADYFIICSTHSTKHTQGLSDYILFELEKIGIKPLGIEGAELGQWIILDFDSVIVHLFYEPIRQVYALEDLWMD-FPLPRKQA--QEPYLLDTQ
EEF-----------XXX-------------------------------------------------------------------------------------------------------
-----------------------------------------------------------XXX----------------------------------------------------------
----------------MALKDQDLNK--ENFKDRVVRFLKEVKIEAKKITWAPKKQVFMGTLMVVIFSLFIGAYLGILDIIYNFIISILVR------XXX--------------------
------------------------METILTVLQLIVAILIILIVLINVTKGSEYGAVFRG---AEAIFGGAGPTSF---LNKVTMILVLVFFLNSILLTKIHTSK--NKTEIPVVPT---
---PQTQTPSPS------------------------SIPTPTTPQ----NIPVPPQIP-------------SSTSEKPKN----------------------------------------
---XXX---------MNGRENLLSLANIPELKRRLFYLFLGLAIYRFSIHIPTPGINGEAFLSLFQHA-S--GTIFGFMDIFSGGALRRFSICALGVMPYISASIILQLMTVVYPTIKEL
-YKEGPEGKRKIAYYTRYLTVLICLIQGFGIAIGLERMTAP-NGVPIVSDP-----GW---TFRIITTVSLTAGTMFLVWLGEQMTEHGIGNGISMIIFSGIVAGIFPAISRTIK-----
FVQT-GEFSVF-----------------------------------YLLLILVLLIGILAF--TCFMEMSQRRIPIHYAR-RQVGRQVVGGQTSYLPLKINTAGVIPPIFASAILMFPAT
LASFV---PISV----------FKQISEFLR-------PGAILYETIFAALIVFFCYFY------TAVVF--------------------------------------------------
-----NPKEVAENLKKWGGFIPGIRPG-KATEEFLDKVLNRITFIGALYVAFICVIPSFFITK-LNLP----FYFGGTSLLIVVGVALDIMGQIEAHLISRQYESFIKQSK--LKIK---
--XXX--------------------------MKVVCTNKKAYHLYNIEETYEAGIQLYGCEVKSLRLGRANLNDSFARIVN-GEVFLYNMHISPYPHSREAQNLDPTRTRKLLLKKSEIK
RLAGKVQERGYTLIPTKVYFNERGLAKVELALAKGKKVYDRREDIKKRDLERELSRKYKIK------XXX-----MQINFITENEEDTIKLGRSLTKLLKPG---DLILLYGDLGCGKTT
FVKGVAEGLLVDPEVYVTSPTFSLINVYE-GK--YTIYHVDLYRLE-H-IELEELGLHEFL--NEG-IVIIEWADRLNESLKE-DFLEIYFKYLDL-T------KRKITFIG---YGEWQ
ELLRELDKDELST-----------------XXX-------MSVSIFISK---KDLISKKLAKNIASRLNQVLKELRL-----------------------GKKEVSLTLVDNLTIWNLNL
KYLGRNYPTNVLSFSFF-------GKH------GF--Q--------NNLLGEIIISVEKAKEEADFHGLNFENYLLSLVIHGLVHLLDY-----DHEKGI--FSPWLMLKKEIQLFEKVG
FSEGK--EEVLNFLKRREYMPAKLAVNVDHVATVREARKAPYPDPVHAAVLAELGGADGIVVHLRLDRRHIKERDVRLIKEVIKTKLILEMAIDEKLIKFAKEIKPYQVTLVPERTEEIT
TEGGMDLIGNVEKVKKAVKELNKAGI-KVSLFLNPDEEAIKLAKKTGAQIIEIHTGMYAEAEDEVKREEEFGKIEVAARLAKDLGFIVHAGHGLSYENIGPVAAIPEIEEFSIGHSIVSR
AIMVGMKEAVREMKELIWKARG----XXX--------------MDLNLVSNLWAMGAPQ---GQPPQGGLIGFIISLLPLII-IFVIFYFLLIRPQQKRMKEHQKFLSELRPGQKVFTTG
GIVGKIVKI-EGDIVWLEVDK-DTNIPVVKGYIAGPINF--------------------XXX------------------MPKD-DVILLEGKVIEPLPNAMFRVELE--TGNKVLAHIS
GKMRMHYIRILPGDTVVVELSPYDLTRGRIVYRGSLKDYKGG----XXX-MIKRGINKKAPKPHEVKLHIRKNDMVVVIAGKDKGKIGKVLKVFPRKGRAVVEGVNLVKRHMKPTPYS-S
-GGIIEKPAPIHISNLMVYCPK---------------------------------CKRGVKIGRKFLEDG------------------------TKVRFCKKCGEIIEVKE---------
------------------------------------------------------------------------------------------------------------------------
--XXX------------------------------------------MIKQRIKEAVEKA-----VKTV-----FGEIPLPQ-FEIETPRKGFFGDYATNIAFVLKNSLNLSPLEIAEKL
VQELTNEKTL------FEKV----EVAKPGFINFWVSTQYYLE-NLLKVIEEKDNYGRIDLGKGKKVLVEFVSANPTGPLHIGHGRGAAYGDSLARVLEFTGYSVIREYYINDKGTQMDI
LGESVYLRAKELKGEK--INFPEDFYKGAYIYDIAKKVLADYPN------LLELEK-KEAIAICREIAIKTILEDIKSDLDRFRVVF-------DSWYSE------KSLY------EKGK
V-DALINLLKQKG----LVYEKEGA-LWFRSSDFGDEKDRVLIRSNGEYTYFAGDIAYHHEKFVDRGFDLAINLWGADHHGYVKRLKGALKALGLNPENLKVILIQMVNLIEGGELKSMS
TRQGEFVELKELLDE----------------------------VGVDATRFIFLSRSSDSPLDFDIDLAKKQSQENPVYYVQYAHARICSIFEKAREQGLGEI---------NWREVDFS
LLSSEEEIALAKKIEEFKEVIESASMFYAPYKITYYLLDLAKQFHEFY---TKHRVL-SDDLPLTLARLGLCLGCKIVLKNGLNLLGVNSPEKM---------------XXX--------
-----------------------------------MQIDIITIFPEYFESPLKVGLLGKALQKGLLEINLVNLRDFCQDKHRVVDDEPFGGGEGMVFKPEPLYRAITSLK----------
-------------QKSKSP------------WVVYLSPQGEVLNQKIAEEL-SQKQHLILICGRYEGIDERIKETLIDQEVSIGDYVVFGGEVASLVLIECIARLIPGVVGKKDSVEKES
FSSG-LLKYPCYTRPRDFMGLKVPEVLLSGNHAAIEVYRRQKSLELTLKKRPHLLRQTLLSQ--EDLNFLANL-----LKKQRVYLFLLHYPVYNKRKEVITSAIANIDLHDLGRLGRTY
GLKGIYIVQPLEDQRELAQELLDFWLKGGGAKYNPLRKEALKLVKVFSTFEEALDAVHHQEGEKPLLVGTDASPKKPP---------IPIETLQKFLWETPIVIVLGTAWGLTEEFLAKC
DHFLEPIWGRLDTYNHLSVRSAASIIIDRLLGLYSFYKKSYKRKD--
>Candidatus_Acetothermia_bacterium_JdFR_51 num_genes:71|genes:ADK,AICARFT_IMPCHas,ATP-synt,ATP-synt_A,Adenylsucc_synt,Chorismate_synt,EF_TS,Exonuc_VII_L,GrpE,Ham1p_like,IPPT,OSCP,PGK,Pept_tRNA_hydro,RBFA,RNA_pol_L,RNA_pol_Rpb6,RRF,RecO_C,Ribonuclease_P,Ribosom_S12_S23,Ribosomal_L1,Ribosomal_L13,Ribosomal_L14,Ribosomal_L16,Ribosomal_L17,Ribosomal_L18p,Ribosomal_L19,Ribosomal_L2,Ribosomal_L20,Ribos…
--------------------MNLVLLGPPGAGKGTLAARLVEA----FGFVHLSTGDILRE----EVKKGSELGKLAQGYMERGELVPDE---VILGMVRERV--DGKSD--GFLFDGFP
RTIAQAEGLEEI-------LPVHLAIYLELPEEEVVRRLSARRVCKQCGANYNLITQPPK--VPG----VCDRCGGELYQRPDDNEE-VIRNRFRVYTEQSA-PLIGYYERKGILVR---
-----VDASLSPDEVFRRVAEVLGG-----------------------XXX---------------------------------------------------------------------
------------------------------------------------------------------------------------------------------------------------
------------------------------------------------------------------------------------------------------------------------
------------------------------------------------------------------------------------------------------------------------
------------------------------------------------------------------------------------------------------------------------
-----------------------------------------------------------------------------------------------XXXMAKKTRQILRRIRNVRHVRQIT
HAMYTIASTQVIQRKKALLSARPFGEGARGALSSIWA-------AA-RAQGISHPLFE----PG-EGDKVGVLVVSSDRGLCGRYIMEINLAVSRFAAEH----PGAEFVVVGEKAARFL
------H-R--RRLMSVREYIRAY-ERP-DLGFARTLRDELLAHF-PEKWKEAYVIYTRFLGELVQRVRVERLLPLEV--------------------------EEVPARD-LIVEP-EL
PALLWEAGRVYLLGEIYRILAEAKTSEHAMRRQAMKAATDNADELLEKLTLLYNKARQQGITREILDIMGGAEAL-REEE-XXX-----------MFERLGQKLILK----LQLGPLVVS
L----------------------------------------------------------------------------------------------------------------------D
---------------------------LITVVMSLVVSLILILLALWLRRAI---P-RDPEAPVXRRLAFLSMAFEFFHESLLGG-F-SPELAKRLFPMITTLFLYVLFSNWISV--VPK
-------------AESPTQNLNVTMGLALMVYVLSHYYAIKTK---------------------------------------------GARVHFRGYLEP----YA--------FLLP--
------MNIIGDFGRTLSHGFRLFGNIFGGAILTTIVLGLTGKVI-AAM-PVVAPFAFVF------------------------------------------------GTGIG------T
FLNAWFGVFIGAIQALVFALLASVYIRLMAT------XXX--------------------------------------------------------------------------------
MAGIAIIGA--QWGDEGKGKISH-----LLA--EGADL--VVRFNGGPNAGH----TVVDSYGEIRLHHLPAGALR-EGVLGVLAHGMVIDPWLLREELQEVERQGRPT-P-RLLISERA
HVILPHHKE----MEVGSGIAKSIGTTRRGIGPSYADKALRLGLRFADLADQDIVRERLSQLEGIH-----RNPARPPVDLERVAQELFEFYAVFKDYI-GDSLGTVSVALEKGERVFFE
GAQGTLLDIDLGTYPYVTSSHTTVHGIASGAGIPAVKLDRIIGVLKAYTTRVGEGPFPTEDVGRL-GELLREKGGEYGATTGRPRRCGWLDLVALRYAHKVNGFTELAVTKLDVLSGIPE
IFVCVAYRVGNEKVEEFP-ASLAALSQAKPIYERLPGWKEEIRGARIPEELPRAARDYLRYIEQAVGVPVRLASVGPQPEETVFLS-------------------XXX------------
--------------------------------------------------------------MGR-----LRWFTAGESHGPALVGILEGIPAGLRLVPEDVDRELSRRQRGH-GRGGRM
EIERDRAEFLAGVRWGKTTGAPIAIRIANQDWANWXGIMEPFGSXPSDYRPPT-VPRPGHADLPGALKY-RHTDLRDVIERSSARETAARVALGAVAKRFL-REC-------GVGIASHV
ISIHTVRTEIDLLSLGLSPDEINA-RAD-----------------RSPVRCLDPEAEREMVSRIDAAARAGDTVGGVFEVVATGVPPGLGSYVQWDRRLDGRLAWALMSIPGVKGXEVGA
GFGAXSRYGSEVHDEIFWE-----EGKGFHRLTNRAGGIEGGITNGEPVVIRAAMKPIPTLRKPLRSVDL-LTKEPAXAHRERSDVCAVPAAAVVGEAMVALVLAEALLE-KFGGDTMEE
VKRAL-SSRG-PTXXX----------------------MEVTLELIKKLREETGIGVMECKQALIEAGGDIEKAKKILREKGKEFLGGG-GREAKEGRV---------------------
------------------------------------------------------------------EAYIHHSGKVGVLVEVNTVTDFAANSEEFREFLKNLAMHIAAAKPRWVSPEDVP
EEVIAEEKAILRAQAEKEGKPPHIVEKIVEGRLKKFFEENCLLKQPYVKDPS--ITVEDVLGELRHKISEDIVIKRFARFEVGEE------------XXX--------------------
--------MAQRVVYQKDGLLHIRFDYDPDLVNLVRGLPERRWDRANRCWTVPTQHVVAVVELLREAGFSFDEATLQLYEERRADTGG-LTISQLNLQVRNAIYA--AFPGPLWVVGEIL
GFQKSAH------KDVVDFRLAERREDGSIVAEVSAVLFPEARAYIERKLSQAGN-------PFR---LEDEVKVRVLVQVDLKVDWGEYRVIIQDLDINYTLGEVARRREEIIRKLAKE
GVIDLNKSLPFPLLPLRVGLITSLGSDAEKDVLKTLRESGFSFRVTVHGARVQGPYTEASVLNALDW----FRERA----Q--EFDVVLICRGGGSRTDLAWFDSEALGRAVATFPIPVV
IGIGHEQDFSVLDYVG-WRAK--TPTAAAQLLVQRVRETLQGLEDALEQILSQAHRALSEAKKAHRERVRHFNLA----------------------VAQKLREARRDLG-RLYRALPRA
-AGMALGRERDYLEQVGERLRRGCSRE-------------------------------------------FSEAHRRIQELHT-----------------------RVLSQARALLTREA
HHLSDREKRLQALDPRRVVERGYAIIR---RVGDG-IVTDPAQAPRGTQLRAELRG---------------GMLRLLSQGGEREDGG----------------------------XXX--
------------------------------------------------------------------------------------------------------------------------
------------------------------------------------------------------------------------------------------------------------
----------------------------------------------------------------------------------------------------------------------XX
X-----------------------------------------------------------------------------------------------------------------------
---------------------------------------------------MWVKEGVLEGKIAEAPRGEHGFGYDPLFIPEGEC--RTLAEMPPEEKNKISHRRRALEAMRPILHELSS
GKLRL-------------------------XXX----------------------------------MKIPLIVGPTAVGKSEIAVELAEMIGGEVVSADARAVYRDLEIGTAKPSWKLR
RRVPHHLLDHVPWWVR-YDAVRFRRDCERVVCEIVDR--------GRIPVIVGGSTLYIRALTVG--IFEGPGAAPEIRAELSHKP----TAELYAELLRVDPAAAAKIRRSDRVRIIRA
LEVYRL-TGKPISHFW--GKERPF----P-WPLLVVGISLERRELYRRIAARVEEMFAKGLVDEARKLFHTK-LPADVPILRTIGYAELFDHFRGIIPLEEARRRIVANTKAYARRQLTW
FRREPGIRWIDRT--GKDTAQVARKILSM---VQEA-------------XXX---MKDPEVAERYAEALYSLAQEE--G--ILDRVGDDLAALQALWQTIP-EFAQ-FLVHPLVPVELKQ
EFIQRAL--KDHLHPYTLNFLKLLAHKKRLDYLPLIQRAFLKVAEKRGRLVSALVRSAMPLSETDVAKVRKALESALG-KPVVLEVEEAPELLAGAELRLLGRRFDLSLLGRLQALAAEL
KG-----XXX-----------------------MEMTLRDLHEADVKGKAVLLRADFNVPLKD-GEVAEDFRIRKTLPTVNWLRDQGARVAIVSHLGRP-KGKKVPEL------SLRPVA
ERLSHLL-GAQVPXLG---------DCIGXEVKRTVEGLGPGEV--VLLENVRFHPGEEANDA---DFARALAEPFDLFVNDAFAVCHRAHASTVGVTQYL-PAYAGFLLQEEIKVLSKL
R-ESPERPYYLLIXGKKAKDKLGVLEELLPVVDGILIGGGAAFTFLKAKGYEIGRSVLEEELLEKVKGIAERAYRNGVLLLLPRDVVAAR--ELSDSA--DTVIVPADRIPPDM---MGL
DIGPETVR--IFSEKLKEAATVVWAGPMGAFEYKPFSRGTEAIARALAEAP---GFTVVGGGETGEAVIALG--------LEEKFDHLSTGGGATLAFLQGKPMPALEPLMA--------
------XXX------------------------------MRAVVGLGNPGPEYALTRHNLGFWVVDRLRMG---------------GNWERFLFP-------WGEVFRS---GDRLLL-K
PLTYMNRSGEAVRG---LLAWSPLSPEDILLVHDDVDLPVGAVRLRERGGHGGHLGVRSVLHALGTRDVPRLKLGI----GPKP----EGV-----DLAAFVLSRPPEEELERLMMAVAF
AAEVAEAFLEGGYAAALKTHSRGIAAGKGV-------------------------XXX-----------------MHPRVKARIEAEIQRELSDIIATELRDPVL------KETLPDIVG
VELSANGQRATVYVFA--GDEALREAVLSALARDAGFLRTELAHRMELKRVPSLQFAWEDPLKRWPL----------------------------------XXX--------------MM
EFIYPEKIAW-EEXGD-RYXRLVVEPLERGYATTLGNSLRRVLLSSIPGAAVVRVSFAGKFHEYDTIEGVREDLLNIILNLRGLAIRM----DGNETRRMYLSVQGPAEVRAKDIEVPEG
-VEIVNPDHYIATLNE-DGKLEVEMEVEVGRGFRLADENKR--EDAPVGLIPIDSDFSPIEKVNFQVEETRVGGRSGYERLVLEIWTNGAITPKEALEQAVSILQEHFGRMTRGVVEEAE
E------APAEELPEEL--------EKPLAELGFEARACNLLKEAGVITLKDLLSRTKXELLDIHGFGEKTLDKVEARLKELGYRLRSEKEA--QDAA-----------------XXX--
------------------------------------------------------------------------------------------------------------------------
------------------------------------------------------------------------------------------------------XXX---------------
------------------------------------------------------------------------------------------------------------------------
------------------------------------------------------------------------------------------------------------------------
------------------------------------------------------------------------------------------------------------------------
------------------------------------------------------------------------------------------------------------------------
-MEHELLVECRKRMDKTIAALEADLAKVQTGRANPALLEDIKVDYYGTPTPLKHIAHITAPDPDLLVVRPFDRSQIGAMEKAIAAADLGLNPQNDGNVIRI-------------------
------------------------------------------------------------------------------------------------------------------------
-----------------------------------------------------------XXX-----------MAKLRRTRGIVLVSRDVQETDRLAFVLSEKEGKIALLVKRARRMESP
YGAIFEPT--NTVEFIYYVR---EGPYLLKEGSLLRLFPELRRDLDRLGAALEGLAMVAELLPERSPE---------PQVLRLVQGFLWEL----EGGLD-PGLG--LLSFQLKLLSLLG
QGPRL-DGCVRC--G----SQ-----------------EGLTW-APGEG-LLCRGC----GGR--G----------EE------VPPNIWRGMRMLLNL-PLGAAGVLK------LTPAE
ESLIKRLLGEFRSYFRAG---FPSVG---------------------------------XXX----------------------------------------------------------
------------------------------------------------------------------------------------------------------------------------
---------------------------------XXXMPTINQLVRHGXKKQTWKSKSPAL--------------EGCPQRRGVCLRVFTQTPKKPNSALRKVARVRLSNGNEVTAYIPGE
GHNLQEHSIVLVRGGRVKDLPGVKYHIVRGALDAAGVEGRRQGRSKYGAKRPKE----XXX--MRRSRRYQETVAVVDKTRVXPVREAIELMKRTATAKFDETAEAAFNLGVNT--SQYP
IRGTVVLPHGIGRTVRVLVFARGEKIREAEEAGADYVGGEELAERIQKEGWLEFDRVVATPDMMPVVGKLGRILGPRGLMPSPKTGTVTXDIARVVKEMKQGMVEFRADRYGIVHAPFGK
VSFETEKLLENLVALTRAVLDRRP-EGFKGRYLQRVSISSTMGPGIPVDERELIQLAQKL----XXX----------------------------MQKTYMAKKEDAGITFKREWYVVDA
TDQPLGRLASKIAIILQGKHKPTYTPHFDVGDYVIVVNAEKVKLTGKKWEQKLYRHHTGYVGHLREIPYEELVKVHPDWPIKLAVKRMLPKNNLGRRMLRKLKIYAGPDHPHKAQKPKPL
--SL------XXX----------------MIRPETKLVVADNSGARVIKCIQVLG--KKRVGQIGDIIVGSVQKRIPTADLEKGDIVRGVIVRTRAAYRRPDGSYIRFDDNAVVLVDKNL
QPIGTRVFGPVARELRDLGMMRIISLAPEVVXXXMALLFPKRTKFRKQQRKRGA-FKRKATRGCEVAFGDYGIQALEAAWLTQQQIEAARTALSRAIGRG-KIWIRIFPDKPYTKKPAES
RMGKGKGNVEGYVAVVLPGKIIFEFAGVSPXEAKEAHRLVSAKLPIPTRLKTRFHFGGEARXXXMRHRRKVRKLSMEKSRRETVLRNQAKALIIHGKVDTTPARARATQQLVERLVTWAK
RGD--------QAAHXMAFSVLQDKEATQKLFSEIGPRYKDRP-----GGYTRVLKLG-PRRGDGAEMARIVWV----------------------------------------------
---------------------------------------------------------------------------------------------------------XXX------------
-MKTRGLSRNERRKIRHRRVRKKVSGTPERPRLFVFKSLRHIYAQIIDDSPPQGSRTLAAASTLDPELRE-KIRS--------DNIEAAREVGKLIAKRALERGIKRVVFDRGGYPYHGK
VKALAEAAREEGLEFXXX--------------------------------------------MMGYDDLIRMVEXKFT----AEKEIPEFRPGDIVRVHERI----REGS-RERTVVFEG
VVLKRAGSGARATITVRKIAAGVGVERTFYLYSPSVQKIEVVRRSQKVRQARPFYLR----RYTNIHHIR--------------------------------------------------
--XXX-----------------------------------------------------------------------------------------------------MPLKKWKPVTPGLR
HAVWPDYSVLTK-KEPEKSLIEPLHRRFGRNNQGRITSRHRGGGHKRMYRIIDFSRKDKAGVPAKVAAIEYDPNRSAWIALLHYVDGEKRYILAPEGLKVGDVVMSG------EEAEPRV
GNAMPLRAIPVGTTIHNIEIYPGSRGKMVRSAGAEAKLMA-KEGKWAIVRLPSGEVRKFHIECWATIGQVSNPDHKNIKHGKAGRRRHLGWRPHVRGVAMNAVDHPHGGGEGRTGEGRP-
PKSPWGWLTKGGRKTRKPRKPSDKLII---KR----RK------XXX-MRVKGGTVHTRRRRKILKQAKGFQGKRKNCWRIAKQSVIKARLHMYVSRKLRKRNMRRLWQIRIGAAAXQHG
LSYSKFMGGLRKAGXAIN-------RKMLADLAIRDPEAFAEL--CEMARNA--------------------------------------------------------------------
------------------------------------------------------------------------------------------------------------------------
-------------------------------------------------------------------------------------------------------XXX-----------MLR
RSPMYAIVEIQGHQYVVEEGTVVEHELIRGAHPGERVVFDRVLMLRN-----GEGIQIGRPYLDGVRVVGEVEAVGKRPKVLIQRFRPKKGYRRLRGHRQPFMRTRIVTI-------ERA
XXX--------------MEAVARARFVRISPKKARLVINEIRGKPVWEARRILAFSPKKAARIIRKVLDSAVANAVNNFEMDEDNLWVVKAYVDEGPRMRRLKPRAFGRADIIQRRMSHI
TIVVA-----EK-----EG--XXX----------MAPRLLPEDIIIRPVLTERS-WRAMEEGKYTXEVHPDASKPEIRRAVEELFGVKVEKVWTMRVKGKPR------------------
--------------------RT--------------------------------------------------------------------------------------------------
------------------------------------------------------------------------------------------------------------------------
-----------------------------------------------------XXX--------MAHKSSQGSTQNTRDSPGKRLGIKRFGGELVWPGCIIVRQRGTRFWPGKNVGMGRD
FTLYAKVKGYVEFA--GRKRR---YVNVIPVEEGQKA-----------------XXX----MLGLHNLRPTXGARKREKRIGRGYGXGHGGHESTRGTKGQKSRSGGGVRPTFEGGQTPF
WMRFP----K-RGFKNP-LRI---EYAIVNVGTLDKHFKAGDVVTPEVLVERGIVKDLKDGLKVL-GDGELTVALTVRAHKFSKAAREKIEAXGGK-------------AE---EV----
------XXX-------------------------------------------------------------------------------------------XXX------------MKARE
----LRELSDDELRQKVAEWKRKLLNLRFQLASGQLQNTAEIKKTKKDIARALTILRER-----EL--------------KRREGSRA--------XXX---MLALMGRKVGMTQWFDEE
GRALPATVIHVEPSVVVQVRRPEVEGYAAIQLGYEVVPERKVTKPLLGHFKKAGVEP-RRHLYEVRVDDPDQFQVGQEIKVDIF--SPGDKVDVTGTSKGRGFQGTIKRWDFSYRPKSHG
HKW-IKRPGTSGP-MGLNKVMKGKKMPGHMGAERVTVKRLTVLHVDPENNILVVKGSVPGHKRGLLLIRKS------------HAKSETVSVGXXX------------------------
------------------------------------------------------------------------------------------------------------------------
------------------------------------------------------------------------------------------------------------------------
----MAAVPKCRRSHREVRLRRTHWRAHMPPAVECPHCHELKLPHRVCPHCGYYNGMEIVAVEEKKKE-XXX--------MKRKKKTHKAAAKRLKVNAAGKIFRMR--ARYQHKRTKKR
PQYKRQARRKVEVTGAERKRLIKVLNVP-XXX---MPKAKLYRWDDLGAEPEEVEVPEELFGAEVNQDLLWRAVRVYLYNQRQWTASTKTRGEVRGGGRKPWPQKHTGRARHGSIRSPIW
RGGGVVFXPKPIKRRLELPRKMKRRALISALSARAQEGNLVLIDKLGF-ERPRTKEGIRVLEAVGCPE--KTLVVVATDEYTVPVYKSFSNIPGVECVRTDGLSVYNVLNHRHLLMTQRA
VEELERRVTSGAKAVAXXX-----------------------------------------------------------------------------------------------------
--------------------MLLEKYKKEIVPQLMKELGYKNPMEVPKIEKVVINMGVG----KHDDPKVLEGAMKNLAQIAGQWPVVTRAKRSISDXKIRKXDPXGCKVTLRKERAYEF
LNKLFNVVLPGLRDFKGVSPDSFDGRGNYSLGIPDQLVFPEVTYDDVVQPQGMDIVIVTTAETDREAYALLKALGCPFRES--------XXX-------------------------MSK
IGKRPIPIPEGVEVRVEGDR--VVVKGPHGTLETRYEPEYVEIEVADSEVRVH----RKGDRAPFRARHGLYRALIANMVRGVKEKWERRLLIQGLGYKARMEG-KTLVMELGYSHPVKF
PVPEDVEIEV----PD-NNTIVVRGIDKQRVGQVAADIRKCRPPDPYHGKGIRYADEVVRLRPGKAGVKAG----XXX-------------------------MKVLLIKXVPNLGVPGD
VVEV-----------------------------------------------------------------------------------------------------------------KDG
YARNYLLPKKLAVLPTPHNVERFRKLREQYELELADRRTRAQALAEKLQGAELVFGRKVHDVDKLYAAVRPHDVAKAIQEKFGVEI--EPAKVVME-PIELLGEYEVQVKLYEDIAATLK
VKV----------------------EP----ID-------------------------XXX-----------------------------------------------------------
----------------MPRDKIRIKLKSYDHELVDLAVRKIVERALSTRAKVVGPIPLPTERRLYTVLRSPHVDKRSMEHFERKIHKRLIDI-VEPTAETINALMEIELPTGIDVEIKL-
--XXX----MARRTTRRR-KKSIKLERARVHIHSTFNNTILTLTDLDGNVLTWKSPGTVGFSGSRKGTPYAAQVACQALVKEMKEFGIRSVVVTVNGAGPGRQAVIQTLKSSGIQVEEVK
NVTPTPHS----------XXXMARIAGVNLPAKKRIDIALTYIYGIGRSRAKEILEKTGISPEKKVIDLTDQEVAALQRAVE-EYKVEGDLRREVQMNIKRLIDIGCYRGIRHRVGLPVR
GQRTRSNARTWKGPRPDKAG---RRKRK------XXX---------------------------------------------------------------MALTQEKKKEIIDQFAQHPG
DTGSVEVQVALLTERIRELTEHLKVHRKDFHSRVGLYKMVGRRRRLLRYLQRTDPQRYKELIERLGIRGVXXXMAVKIRLQRVGKKKQPSYRLVVVEATEKRDGKVIAKIGHVNPLTDPW
DITVDVEEALEWLRQGAQPTHAAKRVLSKAGVM-K-------------------------------------------------------------------------------------
XXX-----------------------MRKRRIGKVVSDKMQKTIVVLEESLYEHPRVHKHVKRRKKYYVHDEREEAKVGDIVLIEETRPLSRLKRWRLVEVLKRAEEG------------
---XXX--MMGRSRKKGPYVDPKLLKKIEKFRR-GEIKEIVTWARSSMIIPEMVGLTIKVHNGRTHVPVHITEAMIGHRLGEFAPTRTFRGHGGMKKKKPP--A---PKXXX--------
--------------------------------------------MAIVTMKELLEAGVHFGHRTRKWNPKMKPFIYTERKGIHIIDLAKTIEHLEKAYFFVRERAA--------------
--A--------------------------------------------------------------------------------------------------------GDEVLFVGTKKQV
QATIEEEAKRCGAHWVNRRWLGGTLTNFETIRRRVLYMVELERNFEEGKFDRLPLKERVKLQRELEKLRRNLDGLREMTRLPGVVYVVDPTVEVHAVREANILGIPVVAICDTNCDPDLI
DYPIPGNDDAIKATRLITKKIADAIIEGREGLQLTEP----------------------------------------------------TPPEEEVPSMEEAMPAIGEVPIKDE------
-------------------ELEEHYGEMLKELLEEEGKE------------------------------------------------------XXX------------------------
--------------------------------------------------------------------------------------------------XXX--------MGQKTHPVGFR
IGVLRKWRSNWYAPEKKVPEYVVEDAKIRQH-IKKNYRGAGIAEVLIERAVEERVAITIRAARPGVVIGRGGSEIQKLQEELSKMTG-REVRIGVLEVEKPELEAPLVAQDVAFQIENRI
NPYRAMKETIRRVMAAGAQGVKIRVSGRLGGAEIARSVEMKEGRVPLSTLRADVDYALAEAWTKYGIIGVKAWVFRGEV----------WSPKERTKSEAEE-----XXX----------
-------------------------------------------MASELRDYEVVYIIRPDLDEQRRKEKIERINQLIQERGGQVQNVDEWGTRIMAYEIDDFREGYYVLVNFTLPPSEVS
SLEERLRV-DDELLRYQIVRTDGD-------------------------------------------------------------------------------XXX-------MPVEARD
IVIPGRDVPPDIRYGSKLVEKXINYIMWDGKKSLARRIVYEAFDLIDKWGEGPA-LETFIKAVRNCMPKMEVRSRRVGGATYQVPFEVPPHRQTMLALRWIRDAARERPEYTMAERLARE
IIDAARGQGGAYQRKEETHRMAEANRAFAHYRWXXX----MSEVRTMVNDPIADMLARIRNAIMRRKESVEMPSSKMLVAIARILKEEGFIQDYEVLE-EGSFPRLRIQLKYKREGTRKW
IPAITGLRRVSKPSRRVYVGADEIKPVRSGLGIAILSTSQGVMTDKEARKRHIGGELICEVWXXX-------------------MAQQTTRLPKRVGPYIHAVGRRKESVARVYL-RE-G
EGRIWVNGRPAEEYFAGFAFAKDYIQRHLLTPFYITGTLGRYDVKARVEGGGITGQLEAIRLGIARALVGVDPEFKKRLKDAGLLTRDAREVERKKYGRRKARKKEQYSKR-XXX-----
-----------------------------------------------------------------------MAVEE--------------------------------------------
-----------------------------------------------------------------------------------------------------------------------L
LERAAAILEEKKGEDLVLVDLSDTTIPTSYFLIATGENEKHVRALAEEL---MERMPLSPEHEEGLPEGRWVLLDYGDFVVHIFEREARIFYDLDGLWSD-KIVKRH----WSPRSQAV-
--------------XXX----------------MGEKRIGVALSDETGTIAQGKGVLRRRTLE-EDTKHLAEKAR---EWGVVRIVVGLPLNMNGTEGEQARAVREFAQALEGAAGIPVE
LWDERLTSAEAERVLLEADLSRRKRKGLRDELAAVLILQSWLDAYRDRAV---------XXX----------------------------------------------------------
------------------------------MIQRIREYFRAVIAEAKKVSWPPWQQVAAFTALILMMIVALALYLGLVDTVVRAILSALLKR-----XXX--------------------
------------------------MKTFLMVLFFLDSAALIGLVLWHMSEHAALGGGFGGGM-STTVFGRDTSKDP---RKIAIGVLGTLFLLLGLLVAVI-------------------
---P--------------------------------------------------------------------------------------------------------------------
---XXX-----------MFERIRGVFAVPELRQRILYTLFMLMVFRIGVHIPVPGVDAKAFAEALERMWG---GFFQFLSMFTGGGLRQFSLFALGVIPYIXVSIXMSLLVXVFPKLKEL
-QQQGREGRKILTKYTRWGTVGMAAIMSVGXAMLA-------VNARVXS-P-T---PL---FF-INAIIGMXTGSIFXMWIGERITENGIGNGISMIIMSGIIARYPAYFGNLFA-----
QISA-GDLSPL-----------------------------------WLIVFLALFVVMIAA--AAVLQQGQRKLTVQYAK-RTAGRRIYGGHTAQLPIRVNQGGVIPIIFALAILQLPSV
ILRSVP--ATEP----------YAR---YLA-------PPHPLYLGLYAILIIFFAYFY------SSIIF--------------------------------------------------
-----DPNDVXKNLREXGGFIPGVRPG-APTAAYLQEVTNKILLVGALFLTVVAILPYVVGAL-SGVGAGTLLWMGGTSLLIVVGVGIDTIMQIEAHLVMHHYESLIKGAGAAFLGRRR-
--XXX-----------------------MGERKIVARNRKAKRDYEVEETYEAGIVLTGSEVKSLRAGRVSLDGAYAKVVD-GEVFLYDMHIAPYDKSSAHTGHDPERPRKLLLKKREIA
RLAGKVAMSGYTLVPLSLYFNERGYAKVELAVARGRTKADKRRKLIEEEEERRAREAMKRYRF----XXX-----MERVVITEGPEETMALGVELAGELRQG---DVVALVGELGAGKTT
LVQGIARGLFVTEN--VSSASFVLARTYR-GK--IPLHHLDAYRLESP-QELFEVGLDQLLPPEEG-VTVVEWADKIYDLIPK-GALWVTIEFLNG-D------RRRITLRR---PRAK-
------------------------------XXX---------------------------------------------------------------------------------------
------------------------------------------------------------------------------------------------------------------------
------------------------------------------------------------------------------------------------------------------------
------------------------------------------------------------------------------------------------------------------------
--------------------------XXX----------------------------------MPQDQGAQSLISLVILIVV-FGAIFYFLIIRPQRRREREHXKLLQSLKRGDRVVTAG
GIYGTIDKI-DDXTVILSLEE-GAKVRIAKSSIVEKVRK--------------------XXX------------------MSKK-DLIRLRGEVIEALPDSMFRVRLD--NGHTALCVIS
GKMRKHFIKVVVGDRVVVEFSPYDLTRGRIVYREG-----------XXX-----------------MMKVKKGDRVKVIAGDDRGKIGKVLKVFPDEERVLVEGVNIITKHQRPXLTIRE
-PGIIKREAPIHVSNVKVICPE---------------------------------CGVPTRIGYTFV-EG------------------------RKKRQCKHCKAAFD------------
------------------------------------------------------------------------------------------------------------------------
--XXX-----------------------------------------MRLEALARAAIADA-----LKRL-----APSASRED-IPLERPEKLEFGDISSRIAFTLAKELKRPPQAIAQDL
AAAVSHPA--------FEKA-----VAAGGFLNLHVRPEALRE-ILREILSEGESYGDWSLGGGKPLQVEFVSSNPTGPLTVGHGRQAALGDALANLFSALXWEVTREYYLNDEGRQIEL
LARSLWARYRQALGEE--VPIPEGGYHGDYLVPIGEELAREWGD-----KYPEWTP--AAAEAFRRVAVERMMGMIHEDLAAIGVSF-------DVWSRE------GDLH------RRGL
V-REVFEALREKG----AVYEKDGA-YWMKSTAYXLSRDPVLIRSDGTPXYXMVDIAYHVDKY-RRGFVKVIDVXGADHVEEQXQVKLALRILGYPEEFLDYCVHQFVTLKGREGIEKMS
TRAGRFLRLKDLVDE----------------------------LGRDVVRYFMVRRRPGAHLVFDLELAKKTSMENPVXYVQYAHTXIASIFREAEKIGEXVT-------RDALRMTDLS
PLEDPDELALIKELDRFPDVVRKAAESYGPHLLCEYLEELAGIFHPYY---NRVRVL--GQGEATPARLALLLALKTVLAKGLSLLGVSAPEVM---------------XXX--------
-----------------------------------MRFDIVTIYPEMLEPFFSFGVLWSAREKGLIEIHVHDLRAFAPDPRGIVDDRPFGGGAGMVMRPEPFFRAVDAITR---------
-------------EIGHRP------------YVVLLSAQGKLFRQDTAKEL-ARKGALTLLCGRYEGVDERVAE-MADLELSIGDYVLAGGELPAAVVVEAVARMIPGVVGRYWSAATDS
FFCGPRLGYPQYTRPRVFRGMRVPEVLLSGNHERIARFREREAWRKTLENRPDLL-GLSIKP--DP------------------------------------------------------
------------------------------------------------------------------------------------------------------------------------
-----------------------------------------------
>Acetothermia_bacterium_UBA3560 num_genes:71|genes:ADK,AICARFT_IMPCHas,ATP-synt,ATP-synt_A,Adenylsucc_synt,Chorismate_synt,EF_TS,Exonuc_VII_L,GrpE,Ham1p_like,IPPT,OSCP,PGK,Pept_tRNA_hydro,RBFA,RNA_pol_L,RNA_pol_Rpb6,RRF,RecO_C,Ribonuclease_P,Ribosom_S12_S23,Ribosomal_L1,Ribosomal_L13,Ribosomal_L14,Ribosomal_L16,Ribosomal_L17,Ribosomal_L18p,Ribosomal_L19,Ribosomal_L2,Ribosomal_L20,Ribosomal_L21p,R…
--------------------MNLVLLGPPGAGKGTLAARLVEA----FGFVHLSTGDILRE----EVKKGSELGKLAQGYMERGELVPDE---VILGMVRERV--DGKSD--GFLFDGFP
RTIAQAEGLEEI-------LPVHLAIYLELPEEEVVRRLSARRVCKQCGANYNLITQPPK--VPG----VCDRCGGELYQRPDDNEE-VIRNRFRVYTEQSA-PLIGYYERKGILVR---
-----VDASLPPDEVFRRVAEVLGG-----------------------XXX---------------------------------------------------------------------
------------------------------------------------------------------------------------------------------------------------
------------------------------------------------------------------------------------------------------------------------
------------------------------------------------------------------------------------------------------------------------
------------------------------------------------------------------------------------------------------------------------
-----------------------------------------------------------------------------------------------XXXMAKKTRQILRRIRNVRHVRQIT
HAMYTIASTQVIQRKKALLSARPFGEGARGALSSIWA-------AA-RAQGISHPLFE----PG-EGDKVGVLVVSSDRGLCGRYIMEINLAVSRFAAEH----PGAEFVVVGEKAARFL
------H-R--RRLTSVREYIRAY-ERP-DLGFARTLRDELLAHF-PEKWKEAYVIYTRFLGELVQRVRVERLLPLEV--------------------------EEVPARD-LIVEP-EL
PALLWEAGRVYLLGEIYRILAEAKTSEHAMRRQAMKAATDNADELLEKLTLLYNKARQQGITREILDIMGGAEAL-REEE-XXX-----------MFERLGQKLILK----LQLGPLVVS
L----------------------------------------------------------------------------------------------------------------------D
---------------------------LITVVMSLVVSLILILLALWLRRAI---P-RDPEAPVSRRLAFLSMAFEFFHESLLGG-F-SPELAKRLFPMITTLFLYVLFSNWISV--VPK
-------------AESPTQNLNVTMGLALMVYVLSHYYAIKTK---------------------------------------------GARVHFRGYLEP----YA--------FLLP--
------MNIIGDFGRTLSHGFRLFGNIFGGAILTTIVLGLTGKVI-AAM-PVVAPFAFVF------------------------------------------------GTGIG------T
FLNAWFGVFIGAIQALVFALLASVYIRLMAT------XXX--------------------------------------------------------------------------------
MAGIAIIGA--QWGDEGKGKISH-----LLA--EGADL--VVRFNGGPNAGH----TVVDSYGEIRLHHLPAGALR-EGVLGVLAHGMVIDPWLLREELQEVERQGRPT-P-RLLISERA
HVILPHHKE----MEVGSGIAKSIGTTRRGIGPSYADKALRLGLRFADLADQDIVRERLSQLEGIH-----RNPARPPVDLERVAQELFEFYAVFKDYI-GDSLGTVSVALEKGEKVFFE
GAQGTLLDIDLGTYPYVTSSHTTVHGIASGAGIPAVKLDRIIGVLKAYTTRVGEGPFPTEDVGRL-GELLREKGGEYGATTGRPRRCGWLDLVALRYAHKVNGFTELAVTKLDVLSGIPE
IFVCVAYRVGNEKVEEFP-ASLAELSQAKPIYERLPGWKEEIRGARIPEELPRAARDYLRYIEQAVGVPVRLASVGPRPEETVFLF-------------------XXX------------
--------------------------------------------------------------MGR-----LRWFTAGESHGPALVGILEGIPAGLRLVPEDVDRELSRRQRGH-GRGGRM
EIERDRAEFLAGVRWGKTTGAPIAIRIANQDWANWRGIMEPFGSPPSDYRPPT-VPRPGHADLPGALKY-RHTDLRDVIERSSARETAARVALGAVAKRFL-REC-------GVGIASHV
ISIHTVRTEIDLLSLGLSPDEINA-RAD-----------------CSPVRCLDPEAEREMVSRIDAAARAGDTVGGVFEVVAMGVPPGLGSYVQWDRRLDGRLAWALISIPGVKGVEVGA
GFGAASRYGSEVHDEIFWE-----EGKGFHRLTNRAGGIEGGITNGEPVVIRAAMKPIPTLRKPLRSVDL-LTKEPASAHRERSDVCAVPAAAVVGEAMVALVLAEALLE-KFGGDTMEE
VKRAL-SSRG-PTXXX----------------------MEVTLELIKKLREETGIGVMECKQALIEAGGDIEKAKKILREKGKEFLGGG-GREAKEGRV---------------------
------------------------------------------------------------------EAYIHHSGKVGVLVEVNTVTDFAANSEEFREFLKNLAMHIAAAKPRWVSPEDVP
EEVIAEEKAILRAQAEKEGKPPHIVEKIVEGRLKKFFEENCLLKQPYVKDPS--ITVEDVLGELRHKISEDIVIKRFARFEVGEE------------XXX--------------------
--------MAQRVVYQKDGLLHIRFDYDPDLVNLVRGLPERRWDRANRCWTVPTQHVVAVVELLREAGFSFDEATLQLYEERRADTGG-LTISQLNLQVRNAIYA--AFPGPLWVVGEIL
GFQKSAH------KDVVDFRLAERREDGSIVAEVSAVLFPEARAYIERKLSQAGN-------PFR---LEDEVKVRVLVQVDLKVDWGEYRVIVQDLDINYTLGEVARRREEIIRKLAKE
GVIDLNKSLPFPLLPLRVGLITSLGSDAEKDVLKTLRESGFSFRVTVHGARVQGPYTEASVLNALDW----FRERA----Q--EFDVVLICRGGGSRTDLAWFDSEALGRAVATFPIPVV
IGIGHEQDFSVLDYVG-WRAK--TPTAAAQLLVQRVRETLQGLEDALEQILSQAHRALSEAKKAHQERVRHFNLA----------------------VAQKLREARRDLG-RLYRALPRA
-AGMALGRERDYLEQVGERLRRGCSRE-------------------------------------------FSEAHQRIQELHT-----------------------RVLSQARALLTREA
HRLSDREKRLQALDPRRVVERGYAIIR---RVGDG-IVTDPAQAPRGTQLRAELRG---------------GMLRLLSQGGEREDGG----------------------------XXX--
------------------------------------------------------------------------------------------------------------------------
------------------------------------------------------------------------------------------------------------------------
----------------------------------------------------------------------------------------------------------------------XX
X------------------MAFKVVLATKNPHKVEEILAILGDI----PGIEWLTFRDVP----FSDVEEVGETLEENAILKATAVARETGLPALAEDTGLEVEALGGAPGVRSARFAGA
------GKDYRANNEKLLRLLEGV------RNRRARFRTVAVLALP--DGRTWKAEGVLEGEIAGAPRGEHGFGYDPLFIPEGET--RTLAEMPPEEKNEISHRRRALEAMRPILHELSS
GKLRL-------------------------XXX----------------------------------MKIPLIVGPTAVGKSEIAVELADMIGGEVVSADARAVYKDLEIGTAKPSWELR
RRVPHHLLDHVPWWVR-YDAVRFRRDCERVVCEIVDR--------GRIPVIVGGSTLYIRALTVG--IFEGPGAAPEIRAELSHKP----TAELYAELLRVDPAAAAKIRRSDRVRIIRA
LEVYRL-TGKPISHFW--GKERPF----P-WPLLVVGISLERRELYRRIAARVEEMFAKGLVDEARKLFHTK-LPADVPILRTIGYAELFDHFRGIIPLGEARRRIVANTKAYARRQLTW
FRREPGIRWIDRT--GKDTAQVAREILSM---LQEA-------------XXX---MKDPEVAERYAEALYSLAQEE--G--ILDRVGDDLAALRALWQTIP-EFAQ-FLVHPLVPVELKQ
EFIQRAL--KDHLHPYTLNFLKLLAHKKRLDYLPLIQRAFLKVAEKRGRLVSALVRSAMPLSETDVAKVRKALESVLG-KPVVLEVEEAPELLAGAELRLLGRRFDLSLLGRLQALAAEL
KG-----XXX---------------MRLESTSVMEMTLRDLHEADVKGKAVLLRADFNVPLKD-GEVAEDFRIRKTLPTVNWLRDQGARVAIVSHLGRP-KGKKVPEL------SLRPVA
ERLSHLL-GAQVPLLG---------DCIGNEVKRTVEGLGPGEV--VLLENVRFHPGEEANDA---DFARALAEPFDLFVNDAFAVCHRAHASTVGVTQYL-PAYAGFLLQEEIKVLSKL
R-ESPERPYYLLIGGKKAKDKLGVLEELLPVVDGILIGGGAAFTFLKAKGYEIGRSVLEEELLEKVKGIAERAYRNGVLLLLPRDVVAAR--ELSDSA--DTVIVPADRIPPDM---MGL
DIGPETVR--IFSEKLKEAATVVWAGPMGAFEYKPFSRGTEAIARALAEAP---GFTVVGGGETGEAVIALG--------LEEKFDHLSTGGGATLAFLQGKPMPALEPLMA--------
------XXX------------------------------MRAVVGLGNPGPEYALTRHNLGFWVVDRLRMG---------------GNWERFLFP-------WGEVFRS---GDRLLL-K
PLTYMNRSGEAVRG---LLAWSPLSPEDILLVHDDVDLPVGAVRLRERGGHGGHLGVRSVLHALGTRDVPRLKLGI----GPKP----EGV-----DLAAFVLSRPPEEELERLMMAVAF
AAEVAGAFLEGGYAAALKTHSRGIAAGKGV-------------------------XXX-----------------MHPRVKARIEAEIQRELSDIIATELRDPVL------KETLPDIVG
VELSANGQRATVYVFA--GDEALREAVLSALARDAGFLRTELAHRMELRRVPSLQFAWEDPLKRWPL----------------------------------XXX---------------M
EFIYPEKIAW-EELGD-RYGRLVVEPLERGYATTLGNSLRRVLLSSIPGAAVVRVSFAGKFHEYDTIEGVREDLLNIILNLRGLAIRM----DGNETRRMYLSVQGPAEVRAKDIEVPEG
-VEIVNPDHYIATLNE-DGKLEVEMEVEVGRGFRLADENKR--EDAPVGLIPIDSDFSPIEKVNFQVEETRVGGRSGYERLVLEIWTNGAITPKEALEQAVSILQEHFGRMTRGVVEEAE
E------APAEELPEEL--------EKPLAELGFEARACNLLKEAGVITLKDLLSRTKEELLDIHGFGEKTLDKVEARLKELGYRLRSEKEA--QDAA-----------------XXX--
------------------------------------------------------------------------------------------------------------------------
------------------------------------------------------------------------------------------------------XXX---------------
------------------------------------------------------------------------------------------------------------------------
------------------------------------------------------------------------------------------------------------------------
------------------------------------------------------------------------------------------------------------------------
------------------------------------------------------------------------------------------------------------------------
-MEHELLVECRKRMDKTIAALEADLAKVQTGRANPALLEDIKVDYYGTPTPLKHIAHITAPDPDLLVVRPFDRSQIGAMEKAIAAADLGLNPQNDGNVIRIKVPRLSEERREELVKLVKK
RGEEAKVALRNIRREYKEKFDDMKDEGALPED-------DHRRLREQLDKITHEYTEKVDEIVEAKA-----------------------------------------------------
-----------------------------------------------------QQMRTLXXX-----------------------MSRDVQETDRLAFVLSEKEGKIALLVKRARRMESP
YGAIFEPT--NTVEFIYYVR---EGPYLLKEGSLLRLFPELRRDPDRLGAALEGLAMVAELLPERSPE---------PQVLRLVQGFLWEL----EGGLD-PGLG--LLSFQLKLLSFLG
QGPRL-DGCVRC--G----SQ-----------------EGLTW-APGEG-LLCRGC----GGR--G----------EE------VPPNIWRGMRMLLNL-PLGAAGVLK------LTPAE
ESLIKRLLGEFRSYFRAG---FPSVG---------------------------------XXX----------------------------------------------------------
------------------------------------------------------------------------------------------------------------------------
---------------------------------XXXMPTINQLVRHGRKKQTWKSKSPAL--------------EGCPQRRGVCLRVFTQTPKKPNSALRKVARVRLSNGNEVTAYIPGE
GHNLQEHSIVLVRGGRVKDLPGVKYHIVRGALDAAGVEGRRQGRSKYGAKRPKE----XXX--MRRSRRYQETVAVVDKTRVYPVREAIELMKRTATAKFDETAEAAFNLGVNT--SQYP
IRGTVVLPHGIGRTVRVLVFARGEKIREAEEAGADYVGGEELAERIQKEGWLEFDRVVATPDMMPVVGKLGRILGPRGLMPSPKTGTVTQDIARVVKEMKQGMVEFRADRYGIVHAPFGK
VSFETEKLLENLVALTRAVLDRRP-EGFKGRYLQRVSISSTMGPGIPVDERELIQLAQKL----XXX----------------------------MQKTYMAKKEDAGITFKREWYVVDA
TDQPLGRLASKIAIILQGKHKPTYTPHFDVGDYVIVVNAEKVKLTGKKWEQKLYRHHTGYVGHLREIPYEELVKVHPDWPIKLAVKRMLPKNNLGRRMLRKLKIYAGPDHPHKAQKPKPL
--SL------XXX----------------MIRPETKLVVADNSGARVIKCIQVLG--KKRVGQIGDIIVGSVQKRIPTADLEKGDIVRGVIVRTRAAYRRPDGSYIRFDDNAVVLVDKNL
QPIGTRVFGPVARELRDLGMMRIISLAPEVVXXXMALLFPKRTKFRKQQRKRGA-FKRKATRGCEVAFGDYGIQALEAAWLTQQQIEAARTALSRAIGRG-KIWIRIFPDKPYTKKPAES
RMGKGKGNVEGYVAVVLPGKIIFEFAGVSPEEAKEAHRLVSAKLPIPTRLKTRFHFGGEARXXXMRHRRKVRKLSMEKSRRETVLRNQAKALIIHGKVDTTPARARATQQLVERLVTWAK
RGD--------QAAHRMAFSVLQDKEATQKLFSEIGPRYKDRP-----GGYTRVLKLG-PRRGDGAEMARIVWV----------------------------------------------
---------------------------------------------------------------------------------------------------------XXX------------
-MKTRGLSRNERRKIRHRRVRKKVSGTPERPRLFVFKSLRHIYAQIIDDSPPQGSRTLAAASTLDPELRE-KIRS--------DNIEAAREVGKLIAKRALERGIKRVVFDRGGYPYHGK
VKALAEAAREEGLEFXXX--------------------------------------------MMGYDDLIRMVEAKFT----AEKEIPEFRPGDIVRVHERI----REGS-RERTVVFEG
VVLKRAGSGARATITVRKIAAGVGVERTFYLYSPSVQKIEVVRRSQKVRQARPFYLR----RYTNIHHIR--------------------------------------------------
--XXX-----------------------------------------------------------------------------------------------------MPLKKWKPVTPGLR
HAVWPDYSVLTK-KEPEKSLIEPLHRRFGRNNQGRITSRHRGGGHKRMYRIIDFSRKDKAGVPAKVAAIEYDPNRSAWIALLHYVDGEKRYILAPEGLKVGDVVMSG------EEAEPRV
GNAMPLRAIPVGTTIHNIEIYPGSRGKMVRSAGAEAKLMA-KEGKWAIVRLPSGEVRKFHIECWATIGQVSNPDHKNIKHGKAGRRRHLGWRPHVRGVAMNAVDHPHGGGEGRTGEGRP-
PKSPWGWLTKGGRKTRKPRKPSDKLII---KR----RK------XXX-MRVKGGTVHTRRRRKILKQAKGFQGKRKNCWRIAKQSVIKARLHMYVSRKLRKRNMRRLWQIRIGAAARQHG
LSYSKFMGGLRKAGVAIN-------RKMLADLAIRDPEAFAEL--CEMARDA--------------------------------------------------------------------
------------------------------------------------------------------------------------------------------------------------
-------------------------------------------------------------------------------------------------------XXX--------------
---MYAIVEIQGHQYVVEEGTVVEHELIRGAHPGERVVFDRVLMLRN-----GEGIQIGRPYLDGVRVVGEVEAVGKRPKVLIQRFRPKKGYRRLRGHRQPFMRTRIVTI-------ERA
XXX--------------MEAVARARFVRISPKKARLVINEIRGKPVWEARRILAFSPKKAARIIRKVLDSAVANAVNNFEMDEDNLWVVKAYVDEGPRMRRLKPRAFGRADIIQRRMSHI
TIVVA-----EK-----EG--XXX----------MAPRLLPEDIIIRPVLTERS-WRAMEEGKYTFEVHPDASKPEIRRAVEELFGVKVEKVWTMRVKGKPRRTRLDRRHGRTKSWK---
--------------------KAIVKLAPGHK-----------------------------------------------------------------------------------------
----------------------------------------IDIVG---------------------------------------------------------------------------
-----------------------------------------------------XXX--------MAHKSSQGSTQNTRDSPGKRLGIKRFGGELVWPGCIIVRQRGTRFWPGKNVGMGRD
FTLYAKVKGYVEFA--GRKRR---YVNVIPVEEGQKA-----------------XXX----MLGLHNLRPTPGARKREKRIGRGYGSGHGGHESTRGTKGQKSRSGGGVRPTFEGGQTPF
WMRFP----K-RGFKNP-LRI---EYAIVNVGTLDKHFKAGDVVTPEVLVERGIVKDLKDGLKVL-GDGELTVALTVRAHKFSKAAREKIEAAGGK-------------AE---EV----
------XXX------MGRKCEICGKKPDYGHSVSHSGRKSRRIRAPNLQRVRV-IYQ-GRRRRMWVCTRCIKA-------------GKVLKG--------XXX------------MKARE
----LRELSDDELRQKVAEWKRKLLNLRFQLASGQLQNTAEIKKTKKDIARALTILRER-----EL--------------KRREGSRA--------XXX---MLALMGRKVGMTQWFDEE
GRALPATVIHVEPSVVVQVRRPEVEGYAAIQLGYEVVPERKVTKPLLGHFKKAGVEP-RRHLYEVRVDDPDQFQVGQEIKVDIF--SPGDKVDVTGTSKGRGFQGTIKRWDFSYRPKSHG
HKW-IKRPGTSGP-MGLNKVMKGKKMPGHMGAERVTVKRLTVLHVDPENNILVVKGSVPGHKRGLLLIRKS------------HAKSETVSVGXXX------------------------
------------------------------------------------------------------------------------------------------------------------
------------------------------------------------------------------------------------------------------------------------
----MAAVPKCRRSHREVRLRRTHWRAHMPPAVECPHCHELKLPHRVCPHCGYYNGMEIVAVEEKKKE-XXX--------MKRKKKTHKAAAKRLKVNAAGKIFRMR--ARYQHKRTKKR
PQYKRQARRKVEVTGAERKRLIKVLNVP-XXX---MPKAKLYRWDDLGAEPEEVEVPEELFGAEVNQDLLWRAVRVYLYNQRQWTASTKTRGEVRGGGRKPWPQKHTGRARHGSIRSPIW
RGGGVVFGPKPIKRRLELPRKMKRRALISALSARAQEGNLVLIDKLGF-ERPRTKEGIRVLEAVGCPE--KTLVVVATDEYTVPVYKSFSNIPGVECVRTDGLSVYNVLNHRHLLMTQRA
VEELERRVTSGAKAVAXXX-----------------------------------------------------------------------------------------------------
--------------------MLLEKYKKEIVPQLMKELGYKNPMEVPKIEKVVINMGVG----KHDDPKVLEGAMKNLAQIAGQWPVVTRAKRSISDFKIRKGDPIGCKVTLRKERAYEF
LNKLFNVVLPGLRDFKGVSPDSFDGRGNYSLGIPDQLVFPEVTYDDVVQPQGMDIVIVTTAETDREAYALLKALGCPFRES--------XXX-------------------------MSK
IGKRPIPIPEGVEVRVEGDR--VVVKGPHGTLETRYEPEYVEIEVADSEVRVH----RKGDRAPFRARHGLYRALIANMVRGVKEKWERRLLIQGLGYKARMEG-KTLVMELGYSHPVKF
PVPEDVEIEV----PD-NNTIVVRGIDKQRVGQVAADIRKCRPPDPYHGKGIRYADEVVRLRPGKAGVKAG----XXX-----------------------MNVKVLLIKEVPNLGVPGD
VVEV-----------------------------------------------------------------------------------------------------------------KDG
YARNYLLPKKLAVLPTPHNVERFRKLREQYELELADRRTRAQALAEKLQGAELVFGRKVHDVDKLYAAVRPHDVAKAIQEKFGVEI--EPAKVVME-PIELLGEYEVQVKLYEDIAATLK
VKV----------------------EP----ID-------------------------XXX-----------------------------------------------------------
----------------MPRDKIRIKLKSYDHELVDLAVRKIVERALSTRAKVVGPIPLPTERRLYTVLRSPHVDKRSMEHFERKIHKRLIDI-VEPTAETINALMEIELPTGIDVEIKL-
--XXX----MARRTTRRR-KKSIKLERARVHIHSTFNNTILTLTDLDGNVLTWKSPGTVGFSGSRKGTPYAAQVACQALVKEMKEFGIRSVVVTVNGAGPGRQAVIQTLKSSGIQVEEVK
NVTPTPHS----------XXXMARIAGVNLPAKKRIDIALTYIYGIGRSRAKEILEKTGISPEKKVIDLTDQEVAALQRAVE-EYKVEGDLRREVQMNIKRLIDIGCYRGIRHRVGLPVR
GQRTRSNARTWKGPRPDKAG---RRKRK------XXX---------------------------------------------------------------MALTQEKKKEIIDQFAQHPG
DTGSVEVQVALLTERIRELTEHLKVHRKDFHSRVGLYKMVGRRRRLLRYLQRTDPQRYKELIERLGIRGVXXXMAVKIRLQRVGKKKQPSYRLVVVEATEKRDGKVIAKIGHVNPLTDPW
DITVDVEEALEWLRQGAQPTHAAKRVLSKAGVM-KLWHEERFGKKTA-SG--------DA----------GGGDASG-------------------------------------------
[truncated: 19,033 more rows]
